# Supplementary material for: Deciphering early human pancreas development at the single-cell level
Source: Nat Commun. 2023 Sep 2;14:5354. doi: 10.1038/s41467-023-40893-8 (PMC10475098; doi:10.1038/s41467-023-40893-8)
Supplement: Supplementary file 4 — Supplementary Data 1 [file 41467_2023_40893_MOESM4_ESM.xlsx]

## Sheet: Sheet1
Supplementary Data 1. Human embryo sample information
Sample	Sex	Post-conception weeks	Post-conception days	Carnegie stage	Sequencing method
S9	female	8	47-48	CS21	scRNA-seq
S13	female	11	79±3	fetal	scRNA-seq
S14	female	11	79±3	fetal	scRNA-seq, scATAC-seq
S27	female	8	56	CS23	scRNA-seq
S35	female	10	71±3	fetal	scRNA-seq, scATAC-seq
S37	male	6	41-43	CS17	scRNA-seq
S57	female	4	28-30	CS13	scRNA-seq
S66	male	8	56	CS23	scRNA-seq
S76	female	5	31-32	CS14	scRNA-seq
S82	male	5	36±3	CS15	scRNA-seq
S85	male	9	66±3	fetal	scRNA-seq
S86	female	8	56	CS23	scRNA-seq
S88	female	6	37-40	CS16	scRNA-seq
S91	male	6	37-40	CS16	scRNA-seq
S96	male	9	66±3	fetal	scATAC-seq
S98	female	8	56±3	fetal	scATAC-seq
S113	female	4	28-30	CS13	scRNA-seq
S120	male	7	47-48	CS19	scRNA-seq
S129	female	7	44-46	CS18	scRNA-seq
