# Supplementary material for: Deciphering early human pancreas development at the single-cell level
Source: Nat Commun. 2023 Sep 2;14:5354. doi: 10.1038/s41467-023-40893-8 (PMC10475098; doi:10.1038/s41467-023-40893-8)
Supplement: Supplementary file 5 — Supplementary Data 2 [file 41467_2023_40893_MOESM5_ESM.xlsx]

## Sheet: Sheet1
Supplementary Data 2. Differentially expressed genes of pancreatic epithelial cells, related to Fig. 1.
	p_val	avg_log2FC	pct.1	pct.2	p_val_adj	cluster	gene	TF
LDHB	2.61574e-202	2.3687	0.996	0.289	8.77268e-198	Dorsal MP	LDHB	FALSE
FN1	7.59337e-111	2.26917	0.974	0.614	2.54666e-106	Dorsal MP	FN1	FALSE
NR2F1	0	2.05207	0.918	0.126	0	Dorsal MP	NR2F1	TRUE
GPC3	5.64926e-116	1.87369	0.974	0.526	1.89465e-111	Dorsal MP	GPC3	FALSE
APOA1	1.87749e-152	1.53991	0.84	0.216	6.29671e-148	Dorsal MP	APOA1	FALSE
ANGPT2	1.65602e-178	1.49755	0.792	0.168	5.55396e-174	Dorsal MP	ANGPT2	FALSE
VTN	4.42247e-94	1.39897	0.983	0.57	1.48321e-89	Dorsal MP	VTN	FALSE
CDH2	1.22829e-103	1.39516	0.931	0.465	4.11943e-99	Dorsal MP	CDH2	FALSE
GJA4	1.03521e-214	1.38095	0.636	0.081	3.47188e-210	Dorsal MP	GJA4	FALSE
ID3	4.56378e-53	1.35581	0.97	0.766	1.5306e-48	Dorsal MP	ID3	TRUE
HES1	5.81008e-45	1.31881	0.935	0.697	1.94858e-40	Dorsal MP	HES1	TRUE
VCAN	2.20494e-73	1.23815	0.788	0.304	7.39493e-69	Dorsal MP	VCAN	FALSE
DDIT4	2.5575e-80	1.22699	0.805	0.331	8.57735e-76	Dorsal MP	DDIT4	FALSE
ZFP36L2	3.57487e-68	1.21069	1	0.921	1.19894e-63	Dorsal MP	ZFP36L2	TRUE
ID1	7.49386e-60	1.18565	0.965	0.763	2.51329e-55	Dorsal MP	ID1	TRUE
CDH6	1.68768e-144	1.1556	0.788	0.185	5.66015e-140	Dorsal MP	CDH6	FALSE
AMBP	1.20796e-71	1.13703	0.991	0.837	4.05126e-67	Dorsal MP	AMBP	FALSE
SERPINA1	5.16443e-52	1.1362	0.987	0.893	1.73205e-47	Dorsal MP	SERPINA1	FALSE
STAT1	1.26624e-67	1.12527	0.9	0.573	4.2467e-63	Dorsal MP	STAT1	TRUE
ONECUT2	3.08101e-271	1.11528	0.476	0.033	1.03331e-266	Dorsal MP	ONECUT2	TRUE
LDHA	2.57598e-45	1.07349	0.883	0.645	8.63933e-41	Dorsal MP	LDHA	FALSE
GPC6	1.74986e-129	1.06978	0.784	0.216	5.86869e-125	Dorsal MP	GPC6	FALSE
FZD5	1.07171e-85	1.06511	0.835	0.373	3.5943e-81	Dorsal MP	FZD5	FALSE
ZFP36L1	1.74145e-64	1.02959	0.991	0.878	5.84047e-60	Dorsal MP	ZFP36L1	TRUE
PRTG	1.3655e-102	0.998965	0.784	0.274	4.57961e-98	Dorsal MP	PRTG	FALSE
DKK2	1.81694e-95	0.99846	0.697	0.198	6.09364e-91	Dorsal MP	DKK2	FALSE
TUBA1A	4.33074e-59	0.9966	0.931	0.581	1.45244e-54	Dorsal MP	TUBA1A	FALSE
EDIL3	6.25451e-229	0.966926	0.688	0.088	2.09764e-224	Dorsal MP	EDIL3	FALSE
NDFIP1	3.03906e-70	0.963939	0.983	0.843	1.01924e-65	Dorsal MP	NDFIP1	FALSE
SOX11	2.0989e-63	0.957571	0.944	0.658	7.0393e-59	Dorsal MP	SOX11	TRUE
LINC02381	1.36815e-75	0.953123	0.922	0.548	4.58849e-71	Dorsal MP	LINC02381	FALSE
LYPD6B	1.19611e-61	0.940146	0.874	0.53	4.01152e-57	Dorsal MP	LYPD6B	FALSE
METRN	3.70961e-76	0.919624	0.866	0.425	1.24413e-71	Dorsal MP	METRN	FALSE
NHS	1.3297e-200	0.861127	0.641	0.086	4.45955e-196	Dorsal MP	NHS	FALSE
TUBB2B	2.2413e-60	0.859618	0.814	0.386	7.51688e-56	Dorsal MP	TUBB2B	FALSE
WASF3	1.09114e-62	0.836663	0.883	0.567	3.65945e-58	Dorsal MP	WASF3	FALSE
PLCL1	7.92048e-87	0.824807	0.675	0.204	2.65637e-82	Dorsal MP	PLCL1	FALSE
SALL4	4.9664e-74	0.823437	0.805	0.384	1.66563e-69	Dorsal MP	SALL4	TRUE
HABP2	2.19753e-146	0.810895	0.649	0.121	7.37008e-142	Dorsal MP	HABP2	FALSE
ETV4	4.36259e-165	0.810696	0.645	0.103	1.46313e-160	Dorsal MP	ETV4	TRUE
FOXA1	0	0.795139	0.636	0.036	0	Dorsal MP	FOXA1	TRUE
DUSP6	9.44651e-50	0.780891	0.706	0.344	3.16817e-45	Dorsal MP	DUSP6	FALSE
GAPDH	1.09965e-56	0.7774	1	0.998	3.688e-52	Dorsal MP	GAPDH	FALSE
CD24	8.35155e-56	0.77012	1	0.992	2.80094e-51	Dorsal MP	CD24	FALSE
PGAM1	1.38611e-42	0.755658	0.87	0.636	4.64875e-38	Dorsal MP	PGAM1	FALSE
ROBO2	2.37981e-292	0.746773	0.515	0.035	7.9814e-288	Dorsal MP	ROBO2	FALSE
ID2	1.17993e-36	0.740658	0.987	0.919	3.95725e-32	Dorsal MP	ID2	TRUE
LAPTM4B	2.91623e-43	0.727042	0.987	0.938	9.78047e-39	Dorsal MP	LAPTM4B	FALSE
MEIS1	3.10886e-47	0.72598	0.931	0.733	1.04265e-42	Dorsal MP	MEIS1	TRUE
TPI1	3.29616e-42	0.723798	0.987	0.953	1.10547e-37	Dorsal MP	TPI1	FALSE
PDX1	1.17423e-42	0.712374	0.97	0.846	3.93813e-38	Dorsal MP	PDX1	TRUE
HOXB2	0	0.711938	0.602	0.03	0	Dorsal MP	HOXB2	TRUE
MAML3	1.27987e-41	0.707682	0.814	0.536	4.29242e-37	Dorsal MP	MAML3	FALSE
MALAT1	5.95569e-41	0.704542	1	0.986	1.99742e-36	Dorsal MP	MALAT1	FALSE
SMC3	6.78801e-42	0.700137	0.965	0.901	2.27656e-37	Dorsal MP	SMC3	FALSE
PKDCC	2.31651e-56	0.700015	0.667	0.272	7.76912e-52	Dorsal MP	PKDCC	FALSE
MAST4	7.32966e-36	0.698879	0.749	0.467	2.45822e-31	Dorsal MP	MAST4	FALSE
MDK	2.8505e-53	0.694598	1	0.987	9.56001e-49	Dorsal MP	MDK	FALSE
SCD	4.53305e-50	0.688982	0.719	0.344	1.5203e-45	Dorsal MP	SCD	FALSE
WSB1	8.76054e-41	0.688094	0.983	0.939	2.93811e-36	Dorsal MP	WSB1	FALSE
LAP3	2.53439e-31	0.687737	0.727	0.494	8.49983e-27	Dorsal MP	LAP3	FALSE
FOXA2	1.12119e-33	0.686713	0.926	0.855	3.76024e-29	Dorsal MP	FOXA2	TRUE
SEZ6L	1.51435e-99	0.684012	0.433	0.071	5.07883e-95	Dorsal MP	SEZ6L	FALSE
GCNT1	7.14752e-60	0.682118	0.701	0.285	2.39713e-55	Dorsal MP	GCNT1	FALSE
LMO3	3.3339e-138	0.679715	0.506	0.073	1.11812e-133	Dorsal MP	LMO3	FALSE
VIM	4.39049e-20	0.673917	0.762	0.504	1.47248e-15	Dorsal MP	VIM	FALSE
SOX9	4.5416e-34	0.673473	0.97	0.869	1.52316e-29	Dorsal MP	SOX9	TRUE
H1FX	3.17346e-21	0.665758	0.944	0.854	1.06431e-16	Dorsal MP	H1FX	FALSE
HSPG2	2.4171e-31	0.664695	0.771	0.546	8.10646e-27	Dorsal MP	HSPG2	FALSE
UGDH	3.33541e-35	0.660404	0.97	0.901	1.11863e-30	Dorsal MP	UGDH	FALSE
SAMD5	4.99357e-94	0.652834	0.589	0.137	1.67474e-89	Dorsal MP	SAMD5	FALSE
FAM162A	1.46047e-33	0.651939	0.831	0.665	4.89811e-29	Dorsal MP	FAM162A	FALSE
PCDH17	4.01476e-42	0.640528	0.749	0.366	1.34647e-37	Dorsal MP	PCDH17	FALSE
AMOT	5.78117e-45	0.638712	0.662	0.325	1.93889e-40	Dorsal MP	AMOT	FALSE
FTL	2.19753e-54	0.632799	1	0.999	7.37006e-50	Dorsal MP	FTL	FALSE
DPYSL2	1.01716e-40	0.629965	0.823	0.518	3.41135e-36	Dorsal MP	DPYSL2	FALSE
FAM84A	3.76518e-43	0.629733	0.649	0.305	1.26277e-38	Dorsal MP	FAM84A	FALSE
ECE1	1.52318e-29	0.629306	0.84	0.672	5.10843e-25	Dorsal MP	ECE1	FALSE
DDAH2	2.94829e-34	0.625502	0.965	0.867	9.88797e-30	Dorsal MP	DDAH2	FALSE
ZNF703	8.50177e-74	0.622702	0.58	0.165	2.85133e-69	Dorsal MP	ZNF703	FALSE
ONECUT1	1.01186e-36	0.619147	0.961	0.823	3.39358e-32	Dorsal MP	ONECUT1	TRUE
HMGA1	3.0528e-23	0.619132	0.97	0.896	1.02385e-18	Dorsal MP	HMGA1	TRUE
TTLL7	1.28839e-33	0.609234	0.701	0.416	4.32099e-29	Dorsal MP	TTLL7	FALSE
XIST	9.75011e-22	0.603032	0.866	0.69	3.26999e-17	Dorsal MP	XIST	FALSE
ARRDC3	4.03319e-28	0.602371	0.861	0.671	1.35265e-23	Dorsal MP	ARRDC3	FALSE
IGFBP2	4.56126e-34	0.601774	0.883	0.661	1.52976e-29	Dorsal MP	IGFBP2	FALSE
MGST1	2.48853e-31	0.597759	0.662	0.396	8.34602e-27	Dorsal MP	MGST1	FALSE
TTN	1.74658e-64	0.589189	0.532	0.15	5.85769e-60	Dorsal MP	TTN	FALSE
ENO1	1.01602e-30	0.588471	0.996	0.971	3.40752e-26	Dorsal MP	ENO1	FALSE
LRRN1	1.24257e-26	0.587283	0.641	0.4	4.16732e-22	Dorsal MP	LRRN1	FALSE
IGDCC3	2.25584e-28	0.578372	0.874	0.62	7.56564e-24	Dorsal MP	IGDCC3	FALSE
ROR1	4.15228e-38	0.577888	0.697	0.372	1.39259e-33	Dorsal MP	ROR1	FALSE
GNPDA1	2.51664e-35	0.569036	0.758	0.463	8.4403e-31	Dorsal MP	GNPDA1	FALSE
GATA4	6.73788e-93	0.565062	0.558	0.127	2.25975e-88	Dorsal MP	GATA4	TRUE
SLC2A1	3.79132e-33	0.561036	0.615	0.31	1.27153e-28	Dorsal MP	SLC2A1	FALSE
RCN2	3.08275e-40	0.552057	0.991	0.947	1.03389e-35	Dorsal MP	RCN2	FALSE
PTPRT	0	0.549016	0.455	0.024	0	Dorsal MP	PTPRT	FALSE
SERPING1	1.48046e-33	0.542106	0.853	0.626	4.96517e-29	Dorsal MP	SERPING1	FALSE
NEAT1	3.1514e-29	0.541692	0.658	0.36	1.05692e-24	Dorsal MP	NEAT1	FALSE
RHOU	1.0986e-37	0.541652	0.701	0.375	3.68447e-33	Dorsal MP	RHOU	FALSE
HOXB3	2.88201e-249	0.537418	0.472	0.035	9.6657e-245	Dorsal MP	HOXB3	TRUE
PKM	1.71342e-22	0.5353	0.952	0.872	5.74647e-18	Dorsal MP	PKM	FALSE
HIST1H1D	4.54475e-26	0.535024	0.584	0.302	1.52422e-21	Dorsal MP	HIST1H1D	FALSE
APPL2	1.02064e-28	0.527633	0.745	0.492	3.42304e-24	Dorsal MP	APPL2	FALSE
ROBO1	7.93541e-100	0.523002	0.558	0.116	2.66138e-95	Dorsal MP	ROBO1	FALSE
FSCN1	4.39281e-31	0.519592	0.714	0.41	1.47326e-26	Dorsal MP	FSCN1	FALSE
NNAT	3.2321e-39	0.517699	0.597	0.257	1.08398e-34	Dorsal MP	NNAT	FALSE
MSMO1	6.76636e-12	0.515431	0.619	0.468	2.2693e-07	Dorsal MP	MSMO1	FALSE
ATF7IP2	3.99659e-42	0.515083	0.593	0.254	1.34038e-37	Dorsal MP	ATF7IP2	FALSE
SPOCK1	1.79117e-42	0.511386	0.567	0.218	6.00722e-38	Dorsal MP	SPOCK1	FALSE
OTULINL	5.30552e-45	0.50902	0.602	0.242	1.77937e-40	Dorsal MP	OTULINL	FALSE
MFGE8	8.48826e-30	0.505948	0.758	0.495	2.84679e-25	Dorsal MP	MFGE8	FALSE
COX7C	8.17858e-33	0.504689	1	0.998	2.74293e-28	Dorsal MP	COX7C	FALSE
CASC15	9.30586e-45	0.496713	0.563	0.209	3.121e-40	Dorsal MP	CASC15	FALSE
FZD7	1.63337e-28	0.493239	0.723	0.462	5.47801e-24	Dorsal MP	FZD7	FALSE
FNDC3B	1.18197e-25	0.491701	0.797	0.643	3.96411e-21	Dorsal MP	FNDC3B	FALSE
GTF2I	4.29143e-32	0.491039	0.987	0.977	1.43926e-27	Dorsal MP	GTF2I	TRUE
INSR	9.66889e-22	0.490846	0.827	0.668	3.24275e-17	Dorsal MP	INSR	FALSE
FRZB	1.00843e-47	0.486944	0.489	0.152	3.38207e-43	Dorsal MP	FRZB	FALSE
PDGFRA	1.75301e-274	0.4845	0.463	0.03	5.87925e-270	Dorsal MP	PDGFRA	FALSE
DACH1	2.35395e-62	0.483597	0.459	0.113	7.89466e-58	Dorsal MP	DACH1	TRUE
NASP	5.53417e-19	0.48294	0.961	0.919	1.85605e-14	Dorsal MP	NASP	FALSE
JAG1	4.3151e-20	0.481927	0.87	0.733	1.4472e-15	Dorsal MP	JAG1	FALSE
FGFR1	5.68514e-25	0.480566	0.797	0.547	1.90668e-20	Dorsal MP	FGFR1	FALSE
TENM3	4.91611e-41	0.480389	0.515	0.194	1.64877e-36	Dorsal MP	TENM3	FALSE
KCNJ3	1.37389e-277	0.4797	0.429	0.025	4.60777e-273	Dorsal MP	KCNJ3	FALSE
DCX	2.65721e-24	0.472355	0.697	0.434	8.91177e-20	Dorsal MP	DCX	FALSE
JCAD	3.49883e-29	0.471924	0.684	0.394	1.17344e-24	Dorsal MP	JCAD	FALSE
SH3YL1	4.50212e-26	0.467467	0.9	0.738	1.50992e-21	Dorsal MP	SH3YL1	FALSE
TUBB	1.1535e-14	0.466341	0.991	0.961	3.86861e-10	Dorsal MP	TUBB	FALSE
TLE1	1.98364e-22	0.466241	0.58	0.367	6.65275e-18	Dorsal MP	TLE1	FALSE
FOXP1	3.02867e-21	0.46603	0.944	0.859	1.01575e-16	Dorsal MP	FOXP1	TRUE
PABPC1	9.6834e-37	0.464391	0.991	0.984	3.24762e-32	Dorsal MP	PABPC1	FALSE
MAP4K4	2.47066e-24	0.464148	0.844	0.659	8.2861e-20	Dorsal MP	MAP4K4	FALSE
CBX1	3.08536e-22	0.461817	0.935	0.843	1.03477e-17	Dorsal MP	CBX1	FALSE
PTF1A	7.03552e-24	0.459643	0.671	0.392	2.35957e-19	Dorsal MP	PTF1A	TRUE
FXYD6	3.43884e-28	0.458501	0.714	0.415	1.15332e-23	Dorsal MP	FXYD6	FALSE
NETO1	3.91715e-87	0.458469	0.398	0.068	1.31373e-82	Dorsal MP	NETO1	FALSE
MARCKSL1	9.24349e-29	0.453244	1	0.988	3.10008e-24	Dorsal MP	MARCKSL1	FALSE
STMN1	1.51248e-24	0.452295	1	0.954	5.07256e-20	Dorsal MP	STMN1	FALSE
COL21A1	1.59254e-30	0.452232	0.545	0.246	5.34105e-26	Dorsal MP	COL21A1	FALSE
SPINT2	3.1489e-28	0.451593	1	0.989	1.05608e-23	Dorsal MP	SPINT2	FALSE
BASP1	7.37636e-24	0.449299	0.68	0.406	2.47388e-19	Dorsal MP	BASP1	FALSE
CTBP2	2.72378e-25	0.445373	0.944	0.861	9.13501e-21	Dorsal MP	CTBP2	FALSE
SLC39A10	8.6759e-20	0.445044	0.84	0.696	2.90972e-15	Dorsal MP	SLC39A10	FALSE
SINHCAF	1.4143e-27	0.442387	0.991	0.912	4.74329e-23	Dorsal MP	SINHCAF	FALSE
PLEKHA5	9.29763e-16	0.438869	0.745	0.597	3.11824e-11	Dorsal MP	PLEKHA5	FALSE
RAB4A	2.43972e-25	0.43834	0.926	0.834	8.18233e-21	Dorsal MP	RAB4A	FALSE
DLG5	2.6114e-24	0.437818	0.68	0.435	8.75813e-20	Dorsal MP	DLG5	FALSE
YAP1	3.54437e-20	0.434743	0.797	0.628	1.18871e-15	Dorsal MP	YAP1	FALSE
ARHGEF3	2.79147e-41	0.43308	0.584	0.249	9.36202e-37	Dorsal MP	ARHGEF3	FALSE
S100A10	1.90191e-09	0.431279	0.909	0.863	6.37861e-05	Dorsal MP	S100A10	FALSE
FYN	2.3497e-29	0.430224	0.636	0.342	7.88043e-25	Dorsal MP	FYN	FALSE
MDFI	1.10012e-57	0.429949	0.485	0.135	3.68958e-53	Dorsal MP	MDFI	FALSE
NKX6-1	1.15631e-21	0.429371	0.797	0.597	3.87802e-17	Dorsal MP	NKX6-1	TRUE
HOMER3	8.00585e-20	0.428295	0.632	0.392	2.685e-15	Dorsal MP	HOMER3	FALSE
ACVR2B	6.94685e-16	0.427521	0.727	0.57	2.32983e-11	Dorsal MP	ACVR2B	FALSE
ITSN1	4.3816e-26	0.427114	0.671	0.39	1.4695e-21	Dorsal MP	ITSN1	FALSE
POC1B	2.24257e-40	0.424996	0.528	0.205	7.52114e-36	Dorsal MP	POC1B	FALSE
CADM1	2.10042e-15	0.424733	0.974	0.91	7.04437e-11	Dorsal MP	CADM1	FALSE
H1F0	2.91938e-09	0.423964	0.775	0.671	9.79101e-05	Dorsal MP	H1F0	FALSE
FAM161A	1.79609e-20	0.423417	0.719	0.497	6.02372e-16	Dorsal MP	FAM161A	FALSE
LBH	3.41717e-27	0.423265	0.615	0.317	1.14605e-22	Dorsal MP	LBH	FALSE
CDH7	5.41229e-67	0.417032	0.377	0.074	1.81517e-62	Dorsal MP	CDH7	FALSE
ANK3	1.93765e-19	0.415158	0.649	0.423	6.49848e-15	Dorsal MP	ANK3	FALSE
LIN28A	1.37338e-162	0.410752	0.411	0.04	4.60603e-158	Dorsal MP	LIN28A	TRUE
FADS1	1.76472e-11	0.40973	0.602	0.471	5.91851e-07	Dorsal MP	FADS1	FALSE
SLC12A2	5.78515e-21	0.4086	0.511	0.271	1.94022e-16	Dorsal MP	SLC12A2	FALSE
RAI14	4.95076e-17	0.408386	0.667	0.487	1.66039e-12	Dorsal MP	RAI14	FALSE
ATP2B1	5.19537e-16	0.407345	0.887	0.834	1.74242e-11	Dorsal MP	ATP2B1	FALSE
PTBP2	1.42365e-18	0.405991	0.61	0.402	4.77462e-14	Dorsal MP	PTBP2	FALSE
TLE4	2.4325e-29	0.405837	0.641	0.325	8.1581e-25	Dorsal MP	TLE4	FALSE
ERRFI1	1.70736e-15	0.405732	0.654	0.459	5.72615e-11	Dorsal MP	ERRFI1	FALSE
SEMA3C	2.73615e-11	0.405658	0.658	0.52	9.1765e-07	Dorsal MP	SEMA3C	FALSE
ABI2	4.5713e-15	0.403028	0.831	0.686	1.53312e-10	Dorsal MP	ABI2	FALSE
SERINC5	1.06691e-19	0.401528	0.918	0.831	3.57819e-15	Dorsal MP	SERINC5	FALSE
FARP1	1.22124e-16	0.401124	0.9	0.77	4.09578e-12	Dorsal MP	FARP1	FALSE
LRIG3	1.56519e-27	0.401049	0.485	0.22	5.24933e-23	Dorsal MP	LRIG3	FALSE
RAB3B	5.99795e-16	0.400874	0.762	0.576	2.01159e-11	Dorsal MP	RAB3B	FALSE
TIA1	1.14717e-15	0.40026	0.883	0.841	3.84739e-11	Dorsal MP	TIA1	FALSE
SLC4A4	2.06515e-20	0.40009	0.978	0.813	6.92609e-16	Dorsal MP	SLC4A4	FALSE
PDE7A	1.39832e-18	0.396544	0.753	0.564	4.68969e-14	Dorsal MP	PDE7A	FALSE
DCC	9.13298e-27	0.39491	0.481	0.216	3.06302e-22	Dorsal MP	DCC	FALSE
ONECUT3	3.21263e-225	0.393432	0.294	0.014	1.07745e-220	Dorsal MP	ONECUT3	TRUE
UCHL1	4.35553e-22	0.393006	0.576	0.311	1.46076e-17	Dorsal MP	UCHL1	FALSE
AGTR1	6.80462e-98	0.392669	0.325	0.041	2.28213e-93	Dorsal MP	AGTR1	FALSE
MYO1B	1.20329e-16	0.392356	0.805	0.65	4.03558e-12	Dorsal MP	MYO1B	FALSE
RERE	1.55147e-18	0.391086	0.957	0.898	5.20333e-14	Dorsal MP	RERE	TRUE
EIF1B	8.46371e-16	0.389758	0.965	0.911	2.83856e-11	Dorsal MP	EIF1B	FALSE
PLPPR3	6.66984e-94	0.389414	0.424	0.07	2.23693e-89	Dorsal MP	PLPPR3	FALSE
ARL4C	1.03915e-12	0.388513	0.567	0.381	3.48511e-08	Dorsal MP	ARL4C	FALSE
TCF7L2	1.25237e-17	0.385561	0.87	0.763	4.20019e-13	Dorsal MP	TCF7L2	TRUE
P4HA1	2.04813e-12	0.385533	0.71	0.561	6.86902e-08	Dorsal MP	P4HA1	FALSE
SULF2	7.46431e-64	0.384977	0.455	0.111	2.50338e-59	Dorsal MP	SULF2	FALSE
HOXA3	1.65298e-159	0.384671	0.346	0.029	5.54378e-155	Dorsal MP	HOXA3	TRUE
TBL1XR1	1.58493e-16	0.383422	0.861	0.75	5.31553e-12	Dorsal MP	TBL1XR1	FALSE
CCDC141	5.39092e-78	0.38286	0.381	0.068	1.80801e-73	Dorsal MP	CCDC141	FALSE
CCNB1IP1	7.46005e-16	0.382708	0.848	0.725	2.50195e-11	Dorsal MP	CCNB1IP1	FALSE
EEF1D	1.52852e-20	0.382659	0.991	0.974	5.12634e-16	Dorsal MP	EEF1D	FALSE
OGA	6.8002e-16	0.381464	0.844	0.714	2.28065e-11	Dorsal MP	OGA	FALSE
FLRT2	4.77391e-19	0.377295	0.983	0.928	1.60107e-14	Dorsal MP	FLRT2	FALSE
KCNQ1OT1	2.78422e-10	0.376913	0.965	0.9	9.33772e-06	Dorsal MP	KCNQ1OT1	FALSE
UBE2E3	2.85666e-14	0.376358	0.792	0.668	9.58067e-10	Dorsal MP	UBE2E3	FALSE
KNOP1	1.16004e-13	0.376162	0.771	0.629	3.89053e-09	Dorsal MP	KNOP1	FALSE
PRKACB	3.52989e-17	0.37537	0.623	0.423	1.18385e-12	Dorsal MP	PRKACB	FALSE
FREM2	2.46946e-15	0.375245	0.693	0.489	8.28207e-11	Dorsal MP	FREM2	FALSE
ENAH	2.5925e-16	0.372568	0.922	0.84	8.69474e-12	Dorsal MP	ENAH	FALSE
PLK2	1.76994e-19	0.372507	0.481	0.242	5.93601e-15	Dorsal MP	PLK2	FALSE
NTM	1.44713e-35	0.371597	0.411	0.137	4.85339e-31	Dorsal MP	NTM	FALSE
DUSP5	2.32415e-22	0.370964	0.468	0.223	7.79474e-18	Dorsal MP	DUSP5	FALSE
IVNS1ABP	4.69973e-10	0.370822	0.684	0.57	1.5762e-05	Dorsal MP	IVNS1ABP	FALSE
ODC1	1.9671e-17	0.370024	0.983	0.933	6.59725e-13	Dorsal MP	ODC1	FALSE
CLK1	8.71868e-18	0.368307	0.801	0.604	2.92407e-13	Dorsal MP	CLK1	FALSE
PALLD	8.3145e-21	0.366705	0.528	0.277	2.78852e-16	Dorsal MP	PALLD	FALSE
HLA-B	7.62646e-47	0.365882	0.407	0.113	2.55776e-42	Dorsal MP	HLA-B	FALSE
HMGCS1	3.64008e-09	0.364845	0.649	0.497	0.000122081	Dorsal MP	HMGCS1	FALSE
RNF157	4.12737e-31	0.363879	0.455	0.184	1.38424e-26	Dorsal MP	RNF157	FALSE
HEPH	1.5202e-85	0.363832	0.411	0.073	5.09844e-81	Dorsal MP	HEPH	FALSE
ZNF117	2.33432e-18	0.363737	0.584	0.357	7.82885e-14	Dorsal MP	ZNF117	TRUE
RBMX	6.1014e-20	0.362276	0.987	0.947	2.04629e-15	Dorsal MP	RBMX	FALSE
PTPRD	3.56429e-30	0.361277	0.498	0.206	1.19539e-25	Dorsal MP	PTPRD	FALSE
MEX3A	1.36975e-13	0.35959	0.857	0.775	4.59386e-09	Dorsal MP	MEX3A	FALSE
PTOV1	1.37744e-16	0.357716	0.918	0.878	4.61967e-12	Dorsal MP	PTOV1	FALSE
C12orf75	2.71905e-18	0.356919	0.827	0.633	9.11915e-14	Dorsal MP	C12orf75	FALSE
MAD2L2	1.98983e-18	0.356165	0.693	0.459	6.6735e-14	Dorsal MP	MAD2L2	FALSE
BAMBI	9.44832e-30	0.355651	0.407	0.151	3.16878e-25	Dorsal MP	BAMBI	FALSE
PBX1	5.12588e-16	0.355301	0.961	0.886	1.71912e-11	Dorsal MP	PBX1	TRUE
CHD7	2.0865e-16	0.355288	0.922	0.826	6.9977e-12	Dorsal MP	CHD7	FALSE
FJX1	3.32662e-20	0.354208	0.511	0.268	1.11568e-15	Dorsal MP	FJX1	FALSE
MCC	3.72712e-99	0.35396	0.364	0.05	1.25e-94	Dorsal MP	MCC	FALSE
ERI3	8.47772e-15	0.352137	0.861	0.746	2.84326e-10	Dorsal MP	ERI3	FALSE
PDK1	5.41866e-36	0.352038	0.455	0.164	1.81731e-31	Dorsal MP	PDK1	FALSE
RCC2	2.85444e-13	0.350269	0.814	0.683	9.57323e-09	Dorsal MP	RCC2	FALSE
WDR54	7.82993e-19	0.348269	0.619	0.401	2.626e-14	Dorsal MP	WDR54	FALSE
FADS2	7.98214e-16	0.348099	0.632	0.441	2.67705e-11	Dorsal MP	FADS2	FALSE
KDM5B	1.44097e-12	0.347565	0.892	0.847	4.83273e-08	Dorsal MP	KDM5B	FALSE
COL2A1	2.71154e-14	0.346581	0.965	0.841	9.09397e-10	Dorsal MP	COL2A1	FALSE
LMO4	1.21318e-17	0.346245	0.662	0.439	4.06878e-13	Dorsal MP	LMO4	FALSE
YPEL2	4.73749e-14	0.344843	0.797	0.633	1.58886e-09	Dorsal MP	YPEL2	FALSE
PDGFA	8.41453e-17	0.344609	0.563	0.345	2.82206e-12	Dorsal MP	PDGFA	FALSE
LINC00261	3.09918e-23	0.342632	0.519	0.259	1.0394e-18	Dorsal MP	LINC00261	FALSE
EIF3L	2.7467e-16	0.342265	1	0.965	9.21189e-12	Dorsal MP	EIF3L	FALSE
PDLIM1	5.3811e-22	0.341952	0.589	0.313	1.80471e-17	Dorsal MP	PDLIM1	FALSE
CDH10	3.8769e-26	0.339459	0.433	0.18	1.30023e-21	Dorsal MP	CDH10	FALSE
RPSA	4.91824e-26	0.337923	1	1	1.64948e-21	Dorsal MP	RPSA	FALSE
TJP1	6.80408e-13	0.337376	0.857	0.772	2.28195e-08	Dorsal MP	TJP1	FALSE
FSD1L	4.94457e-17	0.337222	0.346	0.159	1.65831e-12	Dorsal MP	FSD1L	FALSE
PTPRF	9.049e-12	0.337099	0.909	0.868	3.03485e-07	Dorsal MP	PTPRF	FALSE
SSBP3	1.54599e-12	0.335821	0.775	0.635	5.18493e-08	Dorsal MP	SSBP3	FALSE
HILPDA	1.9238e-14	0.335622	0.615	0.418	6.45205e-10	Dorsal MP	HILPDA	FALSE
ACAT2	1.57715e-09	0.334592	0.576	0.421	5.28946e-05	Dorsal MP	ACAT2	FALSE
TM4SF4	9.76888e-14	0.334401	0.827	0.614	3.27629e-09	Dorsal MP	TM4SF4	FALSE
RBFOX2	1.20166e-11	0.33436	0.827	0.756	4.03014e-07	Dorsal MP	RBFOX2	FALSE
ANXA4	1.85343e-17	0.333979	0.97	0.906	6.21605e-13	Dorsal MP	ANXA4	FALSE
HNRNPH1	5.47918e-13	0.333718	0.983	0.959	1.83761e-08	Dorsal MP	HNRNPH1	FALSE
CPXM1	2.09914e-16	0.332761	0.593	0.386	7.04009e-12	Dorsal MP	CPXM1	FALSE
H2AFY	3.24623e-13	0.330746	0.944	0.865	1.08872e-08	Dorsal MP	H2AFY	FALSE
ATP11B	1.70196e-18	0.330546	0.519	0.3	5.70804e-14	Dorsal MP	ATP11B	FALSE
CDK5RAP3	1.40392e-14	0.33012	0.719	0.58	4.70848e-10	Dorsal MP	CDK5RAP3	FALSE
MECOM	3.43584e-14	0.329595	0.455	0.26	1.15231e-09	Dorsal MP	MECOM	TRUE
DDX17	3.77016e-17	0.329498	0.987	0.969	1.26444e-12	Dorsal MP	DDX17	FALSE
ETV5	1.19701e-38	0.326704	0.351	0.1	4.01453e-34	Dorsal MP	ETV5	TRUE
SH3BGRL3	1.06894e-12	0.326633	0.818	0.688	3.58502e-08	Dorsal MP	SH3BGRL3	FALSE
RPL36A	1.91226e-09	0.32647	0.978	0.989	6.41334e-05	Dorsal MP	RPL36A	FALSE
RSRC1	7.43427e-13	0.326014	0.779	0.635	2.49331e-08	Dorsal MP	RSRC1	FALSE
ZNF626	1.00117e-30	0.325661	0.524	0.222	3.35773e-26	Dorsal MP	ZNF626	TRUE
SLC25A29	6.10355e-15	0.325556	0.602	0.406	2.04701e-10	Dorsal MP	SLC25A29	FALSE
RNF5	1.39696e-12	0.324758	0.784	0.697	4.68512e-08	Dorsal MP	RNF5	FALSE
SHPRH	9.27774e-13	0.324302	0.792	0.657	3.11157e-08	Dorsal MP	SHPRH	FALSE
EVL	5.47719e-15	0.321946	0.658	0.471	1.83694e-10	Dorsal MP	EVL	FALSE
CAMTA1	7.46197e-13	0.32191	0.801	0.667	2.5026e-08	Dorsal MP	CAMTA1	TRUE
ARL3	5.80407e-16	0.321412	0.926	0.794	1.94657e-11	Dorsal MP	ARL3	FALSE
ZBTB20	1.22934e-08	0.321189	0.857	0.782	0.000412295	Dorsal MP	ZBTB20	TRUE
HEY1	1.19437e-13	0.321186	0.615	0.393	4.00566e-09	Dorsal MP	HEY1	TRUE
SPTSSB	3.96513e-26	0.320381	0.368	0.135	1.32983e-21	Dorsal MP	SPTSSB	FALSE
CFL1	6.81348e-16	0.320319	0.996	0.991	2.28511e-11	Dorsal MP	CFL1	FALSE
BNIP3	3.27247e-07	0.320202	0.745	0.619	0.0109752	Dorsal MP	BNIP3	FALSE
PAFAH1B3	1.15199e-11	0.319217	0.939	0.889	3.86353e-07	Dorsal MP	PAFAH1B3	FALSE
WEE1	7.24953e-11	0.318375	0.827	0.683	2.43135e-06	Dorsal MP	WEE1	FALSE
ADGRA3	5.38858e-12	0.318365	0.61	0.451	1.80722e-07	Dorsal MP	ADGRA3	FALSE
HAPLN1	0	0.318039	0.238	0.004	0	Dorsal MP	HAPLN1	FALSE
ABRACL	6.02284e-14	0.317808	0.567	0.371	2.01994e-09	Dorsal MP	ABRACL	FALSE
HOTAIRM1	1.49127e-301	0.316979	0.273	0.008	5.00143e-297	Dorsal MP	HOTAIRM1	FALSE
CLCN3	2.10436e-09	0.316646	0.675	0.556	7.05761e-05	Dorsal MP	CLCN3	FALSE
ZNF462	8.24726e-14	0.316076	0.706	0.533	2.76597e-09	Dorsal MP	ZNF462	TRUE
CLIC1	1.35668e-14	0.315604	0.961	0.941	4.55004e-10	Dorsal MP	CLIC1	FALSE
DZIP1L	6.29897e-22	0.314942	0.42	0.188	2.11255e-17	Dorsal MP	DZIP1L	FALSE
LSAMP	2.98423e-38	0.314723	0.359	0.103	1.00085e-33	Dorsal MP	LSAMP	FALSE
HELLS	1.2936e-11	0.313731	0.766	0.581	4.33847e-07	Dorsal MP	HELLS	FALSE
ZBTB16	5.03188e-38	0.313371	0.407	0.13	1.68759e-33	Dorsal MP	ZBTB16	TRUE
ZSWIM6	1.25496e-16	0.312835	0.545	0.321	4.2089e-12	Dorsal MP	ZSWIM6	FALSE
ARID3B	5.42277e-23	0.311612	0.506	0.258	1.81869e-18	Dorsal MP	ARID3B	TRUE
CETN2	9.35028e-13	0.31151	0.784	0.668	3.1359e-08	Dorsal MP	CETN2	FALSE
DPY19L3	2.96114e-16	0.311431	0.58	0.365	9.93107e-12	Dorsal MP	DPY19L3	FALSE
SPRY2	8.72048e-09	0.309944	0.537	0.398	0.000292467	Dorsal MP	SPRY2	FALSE
PCBP4	1.47065e-10	0.309937	0.576	0.411	4.93225e-06	Dorsal MP	PCBP4	FALSE
LSM4	1.69609e-08	0.309696	0.913	0.826	0.000568835	Dorsal MP	LSM4	FALSE
TMSB15A	3.50471e-13	0.309627	0.719	0.493	1.17541e-08	Dorsal MP	TMSB15A	FALSE
PTPRU	6.06016e-25	0.309578	0.472	0.215	2.03246e-20	Dorsal MP	PTPRU	FALSE
BRI3	1.08111e-14	0.309102	0.892	0.748	3.62584e-10	Dorsal MP	BRI3	FALSE
ASRGL1	6.44074e-18	0.308279	0.476	0.257	2.1601e-13	Dorsal MP	ASRGL1	FALSE
TEAD2	7.22699e-11	0.307614	0.753	0.629	2.42379e-06	Dorsal MP	TEAD2	TRUE
TGFB2	2.08687e-10	0.307604	0.68	0.515	6.99896e-06	Dorsal MP	TGFB2	FALSE
BRAF	2.18863e-11	0.307113	0.675	0.53	7.34021e-07	Dorsal MP	BRAF	FALSE
ADAMTS6	2.26035e-21	0.305999	0.472	0.228	7.58075e-17	Dorsal MP	ADAMTS6	FALSE
HEBP2	4.38986e-14	0.305245	0.87	0.743	1.47227e-09	Dorsal MP	HEBP2	FALSE
NMT2	3.75803e-17	0.304967	0.558	0.329	1.26037e-12	Dorsal MP	NMT2	FALSE
SEC11A	3.02296e-17	0.30469	0.974	0.955	1.01384e-12	Dorsal MP	SEC11A	FALSE
NBEAL2	3.22368e-17	0.304354	0.511	0.289	1.08116e-12	Dorsal MP	NBEAL2	FALSE
NR6A1	7.75192e-13	0.304222	0.753	0.6	2.59984e-08	Dorsal MP	NR6A1	TRUE
MCM6	2.59394e-18	0.304202	0.563	0.318	8.69956e-14	Dorsal MP	MCM6	FALSE
TMEM98	4.12902e-12	0.304154	0.848	0.749	1.38479e-07	Dorsal MP	TMEM98	FALSE
TECR	1.34965e-09	0.303869	0.861	0.792	4.52645e-05	Dorsal MP	TECR	FALSE
ARID1B	3.73977e-12	0.30177	0.918	0.828	1.25424e-07	Dorsal MP	ARID1B	TRUE
LAMA1	1.31608e-11	0.300722	0.654	0.493	4.41387e-07	Dorsal MP	LAMA1	FALSE
AFDN	6.72814e-11	0.299532	0.892	0.813	2.25649e-06	Dorsal MP	AFDN	FALSE
SPATS2L	9.63392e-12	0.298225	0.853	0.804	3.23102e-07	Dorsal MP	SPATS2L	FALSE
DCTN2	1.62419e-09	0.297901	0.801	0.703	5.44721e-05	Dorsal MP	DCTN2	FALSE
DUSP9	7.53134e-42	0.29764	0.312	0.076	2.52586e-37	Dorsal MP	DUSP9	FALSE
TGIF2	5.75562e-10	0.297621	0.736	0.65	1.93032e-05	Dorsal MP	TGIF2	TRUE
IGF2BP1	8.86877e-11	0.297172	0.874	0.765	2.97441e-06	Dorsal MP	IGF2BP1	FALSE
HIP1	7.98365e-10	0.296438	0.58	0.422	2.67756e-05	Dorsal MP	HIP1	FALSE
CKB	1.29407e-07	0.296249	0.987	0.98	0.00434005	Dorsal MP	CKB	FALSE
FAM181B	1.64486e-18	0.296237	0.372	0.17	5.51652e-14	Dorsal MP	FAM181B	FALSE
FAM213A	6.33857e-12	0.294882	0.84	0.734	2.12583e-07	Dorsal MP	FAM213A	FALSE
ZNF428	5.46773e-12	0.294202	0.909	0.859	1.83377e-07	Dorsal MP	ZNF428	FALSE
ZNF219	2.3806e-11	0.293998	0.602	0.442	7.98406e-07	Dorsal MP	ZNF219	TRUE
BRK1	1.12328e-12	0.293844	0.957	0.923	3.76724e-08	Dorsal MP	BRK1	FALSE
NT5DC2	1.2125e-06	0.293445	0.636	0.547	0.0406647	Dorsal MP	NT5DC2	FALSE
CARMIL1	6.53031e-11	0.293262	0.732	0.595	2.19013e-06	Dorsal MP	CARMIL1	FALSE
CLDN6	7.81171e-12	0.293235	0.961	0.869	2.61989e-07	Dorsal MP	CLDN6	FALSE
PNISR	8.66648e-12	0.293139	0.987	0.96	2.90657e-07	Dorsal MP	PNISR	FALSE
SAE1	1.95751e-10	0.29294	0.714	0.56	6.56509e-06	Dorsal MP	SAE1	FALSE
PLEKHA8	1.788e-15	0.292451	0.541	0.331	5.9966e-11	Dorsal MP	PLEKHA8	FALSE
CENPV	8.3634e-09	0.292386	0.835	0.752	0.000280492	Dorsal MP	CENPV	FALSE
CKAP4	1.10714e-11	0.291947	0.84	0.761	3.71312e-07	Dorsal MP	CKAP4	FALSE
FOXA3	5.15462e-12	0.291101	0.528	0.346	1.72876e-07	Dorsal MP	FOXA3	TRUE
TMEM167A	1.2621e-10	0.289556	0.831	0.703	4.23284e-06	Dorsal MP	TMEM167A	FALSE
ALCAM	1.99112e-09	0.288957	0.372	0.224	6.67783e-05	Dorsal MP	ALCAM	FALSE
CTXN1	3.69751e-09	0.288904	0.723	0.596	0.000124007	Dorsal MP	CTXN1	FALSE
GPI	1.63299e-09	0.288462	0.68	0.56	5.47672e-05	Dorsal MP	GPI	FALSE
SIM1	1.00074e-09	0.287808	0.645	0.494	3.35627e-05	Dorsal MP	SIM1	TRUE
RPL17	2.17146e-15	0.287508	0.978	0.977	7.28263e-11	Dorsal MP	RPL17	FALSE
TRIM33	1.31309e-09	0.285089	0.758	0.634	4.40384e-05	Dorsal MP	TRIM33	FALSE
PLXNB1	5.42261e-08	0.285034	0.675	0.589	0.00181863	Dorsal MP	PLXNB1	FALSE
STXBP6	4.13798e-12	0.283627	0.437	0.252	1.38779e-07	Dorsal MP	STXBP6	FALSE
DPYSL3	3.59831e-27	0.283143	0.368	0.132	1.2068e-22	Dorsal MP	DPYSL3	FALSE
ANP32A	6.38325e-11	0.282938	0.961	0.925	2.14081e-06	Dorsal MP	ANP32A	FALSE
MAPK6	5.63909e-11	0.282682	0.758	0.64	1.89124e-06	Dorsal MP	MAPK6	FALSE
NQO2	3.20757e-17	0.282379	0.502	0.28	1.07576e-12	Dorsal MP	NQO2	FALSE
NLGN4X	2.29164e-102	0.281372	0.299	0.033	7.68569e-98	Dorsal MP	NLGN4X	FALSE
WFIKKN1	3.27458e-24	0.281198	0.442	0.189	1.09823e-19	Dorsal MP	WFIKKN1	FALSE
PITPNC1	9.12247e-20	0.281052	0.39	0.179	3.05949e-15	Dorsal MP	PITPNC1	FALSE
SPATS2	2.45958e-11	0.279691	0.779	0.669	8.24895e-07	Dorsal MP	SPATS2	FALSE
RAB34	2.04226e-08	0.27953	0.84	0.759	0.000684934	Dorsal MP	RAB34	FALSE
PRDX1	1.06636e-11	0.279088	0.957	0.928	3.57636e-07	Dorsal MP	PRDX1	FALSE
TET1	9.47434e-11	0.279054	0.818	0.695	3.17751e-06	Dorsal MP	TET1	FALSE
ZFHX3	1.45625e-08	0.278415	0.887	0.801	0.000488396	Dorsal MP	ZFHX3	TRUE
NR2F2	9.79577e-15	0.278224	0.455	0.249	3.28531e-10	Dorsal MP	NR2F2	TRUE
TCF3	2.2092e-10	0.276609	0.753	0.631	7.40922e-06	Dorsal MP	TCF3	TRUE
SHF	2.45234e-15	0.276195	0.515	0.3	8.22465e-11	Dorsal MP	SHF	FALSE
PRDX2	1.90812e-15	0.275761	1	0.992	6.39944e-11	Dorsal MP	PRDX2	FALSE
SLC38A11	4.74639e-13	0.275753	0.433	0.246	1.59185e-08	Dorsal MP	SLC38A11	FALSE
SUPT4H1	1.54288e-10	0.275381	0.853	0.78	5.17452e-06	Dorsal MP	SUPT4H1	FALSE
GPT2	6.00018e-10	0.274737	0.567	0.431	2.01234e-05	Dorsal MP	GPT2	FALSE
ERV3-1	1.08941e-14	0.274641	0.472	0.269	3.65365e-10	Dorsal MP	ERV3-1	FALSE
STRBP	1.44928e-10	0.274241	0.732	0.611	4.8606e-06	Dorsal MP	STRBP	FALSE
NREP	2.46789e-11	0.273313	0.965	0.92	8.27681e-07	Dorsal MP	NREP	FALSE
LIN28B	3.67406e-20	0.273074	0.489	0.245	1.23221e-15	Dorsal MP	LIN28B	TRUE
GABARAP	1.59144e-10	0.272957	0.749	0.623	5.33736e-06	Dorsal MP	GABARAP	FALSE
AP1S2	1.31668e-12	0.272743	0.472	0.29	4.41587e-08	Dorsal MP	AP1S2	FALSE
SLITRK2	2.34991e-38	0.272554	0.325	0.085	7.88113e-34	Dorsal MP	SLITRK2	FALSE
APELA	2.67792e-25	0.272223	0.364	0.135	8.9812e-21	Dorsal MP	APELA	FALSE
TEX11	2.37338e-16	0.271706	0.372	0.172	7.95983e-12	Dorsal MP	TEX11	FALSE
SERPINH1	3.74681e-09	0.271115	0.797	0.689	0.000125661	Dorsal MP	SERPINH1	FALSE
HLA-C	1.14105e-15	0.271027	0.597	0.353	3.82684e-11	Dorsal MP	HLA-C	FALSE
DCTPP1	8.79257e-09	0.270496	0.792	0.671	0.000294885	Dorsal MP	DCTPP1	FALSE
PATJ	4.1644e-08	0.270045	0.762	0.67	0.00139666	Dorsal MP	PATJ	FALSE
RIC3	1.58429e-21	0.269718	0.429	0.191	5.31339e-17	Dorsal MP	RIC3	FALSE
SHISA5	3.53781e-13	0.269706	0.545	0.347	1.18651e-08	Dorsal MP	SHISA5	FALSE
PGK1	8.13584e-10	0.269503	0.866	0.819	2.7286e-05	Dorsal MP	PGK1	FALSE
KIAA1217	5.68553e-10	0.269375	0.727	0.628	1.90681e-05	Dorsal MP	KIAA1217	FALSE
SRP14	1.11943e-17	0.269015	1	0.997	3.75434e-13	Dorsal MP	SRP14	FALSE
MXRA7	1.32075e-14	0.268841	0.619	0.404	4.42955e-10	Dorsal MP	MXRA7	FALSE
RGS3	2.1418e-09	0.268332	0.628	0.48	7.18315e-05	Dorsal MP	RGS3	FALSE
ABHD13	1.6372e-12	0.267591	0.468	0.287	5.49085e-08	Dorsal MP	ABHD13	FALSE
HSBP1	6.38289e-11	0.266318	0.987	0.944	2.14069e-06	Dorsal MP	HSBP1	FALSE
TRIM71	1.9012e-10	0.265425	0.563	0.402	6.37624e-06	Dorsal MP	TRIM71	FALSE
SALL2	1.11019e-14	0.264968	0.515	0.305	3.72336e-10	Dorsal MP	SALL2	TRUE
SLC44A1	8.18304e-10	0.264754	0.632	0.504	2.74443e-05	Dorsal MP	SLC44A1	FALSE
NUTF2	4.21588e-10	0.264064	0.887	0.772	1.41392e-05	Dorsal MP	NUTF2	FALSE
PLEKHO1	3.37742e-08	0.263488	0.68	0.578	0.00113272	Dorsal MP	PLEKHO1	FALSE
ANTXR1	3.1145e-20	0.263461	0.481	0.238	1.04454e-15	Dorsal MP	ANTXR1	FALSE
C4orf3	5.65942e-08	0.262926	0.905	0.859	0.00189806	Dorsal MP	C4orf3	FALSE
AC109466.1	3.64114e-233	0.262557	0.238	0.008	1.22117e-228	Dorsal MP	AC109466.1	FALSE
HOXC4	0	0.262389	0.268	0.006	0	Dorsal MP	HOXC4	TRUE
IGF1R	1.16554e-07	0.261106	0.732	0.63	0.003909	Dorsal MP	IGF1R	FALSE
PSMA2	8.95167e-12	0.260488	0.909	0.832	3.00221e-07	Dorsal MP	PSMA2	FALSE
MAP4K5	8.1259e-09	0.260103	0.554	0.421	0.000272526	Dorsal MP	MAP4K5	FALSE
HHEX	1.14454e-07	0.260007	0.719	0.583	0.00383856	Dorsal MP	HHEX	TRUE
DYNC1I2	1.06338e-07	0.259836	0.896	0.813	0.00356636	Dorsal MP	DYNC1I2	FALSE
RALYL	3.06208e-12	0.259653	0.433	0.246	1.02696e-07	Dorsal MP	RALYL	FALSE
ATP13A3	5.27954e-10	0.259186	0.654	0.492	1.77065e-05	Dorsal MP	ATP13A3	FALSE
POLR2C	3.17567e-12	0.259175	0.762	0.595	1.06506e-07	Dorsal MP	POLR2C	FALSE
CSNK2B	3.94639e-11	0.258112	0.922	0.858	1.32354e-06	Dorsal MP	CSNK2B	FALSE
DPPA4	1.31433e-193	0.257512	0.225	0.009	4.408e-189	Dorsal MP	DPPA4	FALSE
HIPK2	6.47792e-08	0.257458	0.887	0.818	0.00217256	Dorsal MP	HIPK2	FALSE
CUEDC2	1.16603e-07	0.256798	0.753	0.662	0.00391063	Dorsal MP	CUEDC2	FALSE
SUMO2	5.98322e-18	0.256654	1	0.995	2.00665e-13	Dorsal MP	SUMO2	FALSE
SLC2A3	1.05962e-34	0.256584	0.221	0.047	3.55377e-30	Dorsal MP	SLC2A3	FALSE
SIPA1L3	3.1619e-14	0.256524	0.45	0.258	1.06044e-09	Dorsal MP	SIPA1L3	FALSE
ARHGAP28	3.15261e-56	0.256266	0.268	0.046	1.05732e-51	Dorsal MP	ARHGAP28	FALSE
EEF2	1.12025e-11	0.256051	1	0.995	3.7571e-07	Dorsal MP	EEF2	FALSE
RBM5	6.6571e-08	0.255883	0.732	0.647	0.00223266	Dorsal MP	RBM5	FALSE
SYNJ2BP	1.38255e-08	0.255363	0.745	0.652	0.000463679	Dorsal MP	SYNJ2BP	FALSE
FAM184A	8.82276e-15	0.255031	0.459	0.251	2.95898e-10	Dorsal MP	FAM184A	FALSE
SDK1	7.95502e-29	0.254794	0.351	0.119	2.66795e-24	Dorsal MP	SDK1	FALSE
PHC2	2.3143e-08	0.254564	0.641	0.536	0.000776171	Dorsal MP	PHC2	FALSE
SRSF11	1.18826e-10	0.254469	0.987	0.952	3.98518e-06	Dorsal MP	SRSF11	FALSE
ZNF160	5.96356e-11	0.25439	0.589	0.416	2.00006e-06	Dorsal MP	ZNF160	TRUE
SELENOW	5.64184e-10	0.254133	0.987	0.969	1.89216e-05	Dorsal MP	SELENOW	FALSE
PCNX2	9.78607e-18	0.253983	0.411	0.202	3.28205e-13	Dorsal MP	PCNX2	FALSE
IGF2BP2	3.63366e-09	0.253891	0.905	0.868	0.000121866	Dorsal MP	IGF2BP2	FALSE
IGFBP6	2.18946e-29	0.253787	0.299	0.09	7.343e-25	Dorsal MP	IGFBP6	FALSE
FAM20A	4.25696e-44	0.253434	0.29	0.064	1.4277e-39	Dorsal MP	FAM20A	FALSE
C10orf82	1.88758e-15	0.253333	0.541	0.322	6.33057e-11	Dorsal MP	C10orf82	FALSE
SV2A	1.06343e-20	0.253068	0.416	0.188	3.56653e-16	Dorsal MP	SV2A	FALSE
KMT2E	4.96767e-08	0.252306	0.883	0.819	0.00166606	Dorsal MP	KMT2E	FALSE
FUNDC2	6.66103e-08	0.252252	0.844	0.741	0.00223398	Dorsal MP	FUNDC2	FALSE
ZNF292	1.45268e-09	0.251206	0.918	0.855	4.87199e-05	Dorsal MP	ZNF292	TRUE
OTUB1	3.90626e-08	0.250886	0.766	0.711	0.00131008	Dorsal MP	OTUB1	FALSE
SIVA1	2.33682e-08	0.250818	0.935	0.872	0.000783722	Dorsal MP	SIVA1	FALSE
FNIP2	1.27167e-08	0.250582	0.498	0.363	0.000426493	Dorsal MP	FNIP2	FALSE
LDHB1	4.30296e-239	2.73004	0.996	0.287	1.44313e-234	Ventral MP	LDHB	FALSE
ID31	1.53152e-105	2.17051	0.985	0.765	5.13643e-101	Ventral MP	ID3	TRUE
APOA11	2.48013e-162	1.68024	0.816	0.216	8.31788e-158	Ventral MP	APOA1	FALSE
DDIT41	2.25149e-119	1.59889	0.847	0.33	7.55104e-115	Ventral MP	DDIT4	FALSE
ZFP36L21	6.64262e-104	1.58596	0.996	0.921	2.2278e-99	Ventral MP	ZFP36L2	TRUE
ID11	2.36439e-90	1.49529	0.992	0.763	7.92969e-86	Ventral MP	ID1	TRUE
SOX111	4.94106e-98	1.37222	0.966	0.657	1.65713e-93	Ventral MP	SOX11	TRUE
LDHA1	2.16769e-63	1.37218	0.9	0.645	7.26999e-59	Ventral MP	LDHA	FALSE
CDH21	6.8875e-104	1.33439	0.923	0.464	2.30993e-99	Ventral MP	CDH2	FALSE
TM4SF41	1.71946e-104	1.32357	0.977	0.612	5.76674e-100	Ventral MP	TM4SF4	FALSE
AMBP1	1.35145e-90	1.24495	0.992	0.836	4.53251e-86	Ventral MP	AMBP	FALSE
FN11	1.44867e-47	1.20116	0.851	0.615	4.85854e-43	Ventral MP	FN1	FALSE
CTSC	3.4828e-171	1.0882	0.716	0.152	1.16806e-166	Ventral MP	CTSC	FALSE
ID21	3.27558e-67	1.06407	0.996	0.919	1.09856e-62	Ventral MP	ID2	TRUE
STAT11	2.39578e-44	1.04075	0.812	0.573	8.03496e-40	Ventral MP	STAT1	TRUE
GAPDH1	1.01893e-109	1.03302	1	0.998	3.41728e-105	Ventral MP	GAPDH	FALSE
PTF1A1	9.04564e-71	0.989107	0.805	0.39	3.03373e-66	Ventral MP	PTF1A	TRUE
ZFP36L11	5.94571e-71	0.955552	0.996	0.878	1.99407e-66	Ventral MP	ZFP36L1	TRUE
FAM84A1	3.55416e-67	0.949864	0.686	0.304	1.19199e-62	Ventral MP	FAM84A	FALSE
GPC31	9.99874e-44	0.945179	0.835	0.527	3.35338e-39	Ventral MP	GPC3	FALSE
PABPC11	6.73697e-78	0.930628	1	0.984	2.25944e-73	Ventral MP	PABPC1	FALSE
TBX3	1.30692e-279	0.889845	0.552	0.049	4.38315e-275	Ventral MP	TBX3	TRUE
FAM162A1	1.80498e-50	0.884085	0.858	0.664	6.05354e-46	Ventral MP	FAM162A	FALSE
DCX1	3.21234e-73	0.874393	0.839	0.432	1.07736e-68	Ventral MP	DCX	FALSE
RTN1	8.41456e-189	0.871036	0.651	0.104	2.82207e-184	Ventral MP	RTN1	FALSE
FTL1	1.79558e-87	0.806438	1	0.999	6.02202e-83	Ventral MP	FTL	FALSE
HES11	1.77491e-14	0.801277	0.801	0.699	5.95271e-10	Ventral MP	HES1	TRUE
METRN1	1.24681e-62	0.801088	0.812	0.425	4.18156e-58	Ventral MP	METRN	FALSE
CD241	6.04941e-65	0.789297	1	0.992	2.02885e-60	Ventral MP	CD24	FALSE
PDX11	5.50558e-49	0.787683	0.966	0.846	1.84646e-44	Ventral MP	PDX1	TRUE
HABP21	6.30753e-127	0.780716	0.582	0.121	2.11542e-122	Ventral MP	HABP2	FALSE
CALB1	3.46512e-09	0.780701	0.318	0.196	0.000116213	Ventral MP	CALB1	FALSE
PGAM11	1.76652e-49	0.772045	0.862	0.636	5.92456e-45	Ventral MP	PGAM1	FALSE
ONECUT31	0	0.76036	0.467	0.011	0	Ventral MP	ONECUT3	TRUE
SMC31	1.59195e-46	0.7584	0.969	0.901	5.33908e-42	Ventral MP	SMC3	FALSE
PRTG1	2.40714e-77	0.753128	0.701	0.274	8.07305e-73	Ventral MP	PRTG	FALSE
PRKAR1A	1.00041e-38	0.743496	0.946	0.902	3.35519e-34	Ventral MP	PRKAR1A	FALSE
ONECUT11	1.26512e-42	0.720884	0.939	0.823	4.24297e-38	Ventral MP	ONECUT1	TRUE
DUSP51	2.05106e-62	0.71963	0.594	0.221	6.87885e-58	Ventral MP	DUSP5	FALSE
SOX91	4.45265e-45	0.717095	0.973	0.869	1.49333e-40	Ventral MP	SOX9	TRUE
VCAN1	3.60818e-53	0.704909	0.72	0.304	1.21011e-48	Ventral MP	VCAN	FALSE
MAST41	8.74576e-38	0.697105	0.751	0.466	2.93315e-33	Ventral MP	MAST4	FALSE
TEX111	5.8459e-81	0.691769	0.571	0.168	1.9606e-76	Ventral MP	TEX11	FALSE
WASF31	1.1676e-49	0.689917	0.862	0.567	3.91589e-45	Ventral MP	WASF3	FALSE
GATA41	2.20558e-106	0.68309	0.556	0.126	7.39708e-102	Ventral MP	GATA4	TRUE
NKX6-11	3.47141e-37	0.675344	0.828	0.596	1.16424e-32	Ventral MP	NKX6-1	TRUE
RHOU1	7.23995e-42	0.671898	0.667	0.375	2.42813e-37	Ventral MP	RHOU	FALSE
MEST	4.77694e-40	0.668762	1	0.963	1.60209e-35	Ventral MP	MEST	FALSE
FSCN11	1.48269e-46	0.665949	0.739	0.409	4.97263e-42	Ventral MP	FSCN1	FALSE
BNIP31	1.11313e-16	0.664171	0.732	0.619	3.73321e-12	Ventral MP	BNIP3	FALSE
CCNB1IP11	3.64114e-38	0.655177	0.904	0.724	1.22116e-33	Ventral MP	CCNB1IP1	FALSE
TUBB2B1	1.50152e-44	0.654807	0.743	0.387	5.03581e-40	Ventral MP	TUBB2B	FALSE
MYLIP	9.33726e-19	0.652617	0.617	0.463	3.13153e-14	Ventral MP	MYLIP	FALSE
JAG11	9.01715e-35	0.649015	0.893	0.733	3.02417e-30	Ventral MP	JAG1	FALSE
WSB11	1.12169e-45	0.647055	0.985	0.939	3.76192e-41	Ventral MP	WSB1	FALSE
GSTA1	3.45953e-91	0.644594	0.479	0.103	1.16026e-86	Ventral MP	GSTA1	FALSE
ROR11	1.20853e-44	0.638668	0.701	0.371	4.05317e-40	Ventral MP	ROR1	FALSE
RAMP1	1.01303e-40	0.637253	0.904	0.621	3.39749e-36	Ventral MP	RAMP1	FALSE
UGDH1	8.79888e-38	0.634318	0.969	0.901	2.95097e-33	Ventral MP	UGDH	FALSE
HMGA11	2.89866e-36	0.633658	0.996	0.895	9.72152e-32	Ventral MP	HMGA1	TRUE
YPEL21	1.62847e-36	0.631617	0.839	0.632	5.46155e-32	Ventral MP	YPEL2	FALSE
TPI11	5.42254e-44	0.62915	0.992	0.953	1.81861e-39	Ventral MP	TPI1	FALSE
GJA41	5.96683e-49	0.622256	0.333	0.084	2.00115e-44	Ventral MP	GJA4	FALSE
MDK1	6.88782e-48	0.620737	1	0.987	2.31004e-43	Ventral MP	MDK	FALSE
ERBB4	2.27979e-93	0.617783	0.441	0.089	7.64597e-89	Ventral MP	ERBB4	FALSE
ENO11	1.25176e-31	0.604937	0.985	0.971	4.19814e-27	Ventral MP	ENO1	FALSE
MTTP	1.17669e-170	0.602708	0.433	0.05	3.94637e-166	Ventral MP	MTTP	FALSE
COX7C1	1.44139e-54	0.600897	1	0.998	4.83413e-50	Ventral MP	COX7C	FALSE
RPSA1	2.37083e-73	0.588599	1	1	7.95128e-69	Ventral MP	RPSA	FALSE
DKK21	5.82934e-33	0.578138	0.475	0.201	1.95504e-28	Ventral MP	DKK2	FALSE
GPC61	2.88367e-46	0.56971	0.544	0.219	9.67124e-42	Ventral MP	GPC6	FALSE
DUSP91	4.85239e-120	0.559112	0.448	0.073	1.62739e-115	Ventral MP	DUSP9	FALSE
ARRDC31	4.06031e-32	0.554033	0.87	0.671	1.36175e-27	Ventral MP	ARRDC3	FALSE
FZD51	9.69359e-28	0.538035	0.625	0.376	3.25104e-23	Ventral MP	FZD5	FALSE
PDGFRA1	0	0.53783	0.464	0.029	0	Ventral MP	PDGFRA	FALSE
FOXA21	2.61764e-25	0.532543	0.962	0.854	8.77906e-21	Ventral MP	FOXA2	TRUE
SLC2A11	4.58151e-22	0.531543	0.517	0.311	1.53655e-17	Ventral MP	SLC2A1	FALSE
RPL371	3.11329e-26	0.530632	1	1	1.04414e-21	Ventral MP	RPL37	FALSE
LMO41	2.43046e-15	0.530142	0.586	0.44	8.15127e-11	Ventral MP	LMO4	FALSE
EIF3L1	9.41648e-38	0.519128	0.996	0.965	3.1581e-33	Ventral MP	EIF3L	FALSE
MALAT11	2.92801e-35	0.518142	1	0.986	9.81996e-31	Ventral MP	MALAT1	FALSE
SALL41	7.20728e-33	0.516376	0.644	0.386	2.41718e-28	Ventral MP	SALL4	TRUE
CENPV1	4.77235e-27	0.515813	0.904	0.751	1.60055e-22	Ventral MP	CENPV	FALSE
MAML31	2.86239e-28	0.514961	0.747	0.537	9.5999e-24	Ventral MP	MAML3	FALSE
RPL171	1.26749e-36	0.514484	1	0.977	4.2509e-32	Ventral MP	RPL17	FALSE
POMC	6.22259e-24	0.512783	0.571	0.356	2.08693e-19	Ventral MP	POMC	FALSE
NHS1	1.32776e-106	0.50834	0.471	0.088	4.45305e-102	Ventral MP	NHS	FALSE
LIN28A1	1.19033e-202	0.505468	0.425	0.039	3.99211e-198	Ventral MP	LIN28A	TRUE
S100A101	1.45429e-17	0.501388	0.973	0.862	4.8774e-13	Ventral MP	S100A10	FALSE
RPL36A1	6.74128e-26	0.498286	1	0.988	2.26089e-21	Ventral MP	RPL36A	FALSE
LBH1	5.695e-31	0.493072	0.594	0.317	1.90999e-26	Ventral MP	LBH	FALSE
BASP11	5.63154e-28	0.492325	0.674	0.406	1.88871e-23	Ventral MP	BASP1	FALSE
UCHL11	5.21428e-30	0.492027	0.59	0.31	1.74876e-25	Ventral MP	UCHL1	FALSE
EEF21	4.45108e-30	0.489357	1	0.995	1.4928e-25	Ventral MP	EEF2	FALSE
IGFBP3	1.86896e-37	0.487195	0.398	0.135	6.26812e-33	Ventral MP	IGFBP3	FALSE
PCDH171	2.36559e-20	0.486046	0.594	0.368	7.93371e-16	Ventral MP	PCDH17	FALSE
XIST1	5.62522e-15	0.485417	0.831	0.69	1.88659e-10	Ventral MP	XIST	FALSE
SERPINA11	3.56002e-15	0.485391	0.973	0.893	1.19396e-10	Ventral MP	SERPINA1	FALSE
PDE7A1	1.45913e-21	0.484558	0.743	0.564	4.89364e-17	Ventral MP	PDE7A	FALSE
H1F01	2.34058e-15	0.480431	0.789	0.671	7.84983e-11	Ventral MP	H1F0	FALSE
ADD31	6.38463e-14	0.479774	0.801	0.711	2.14128e-09	Ventral MP	ADD3	FALSE
HOMER31	4.10165e-31	0.476505	0.659	0.391	1.37561e-26	Ventral MP	HOMER3	FALSE
SAMD11	6.12478e-87	0.473182	0.356	0.06	2.05413e-82	Ventral MP	SAMD11	TRUE
DLL1	1.84124e-29	0.471658	0.67	0.385	6.17515e-25	Ventral MP	DLL1	FALSE
NEAT11	6.37056e-27	0.471086	0.621	0.36	2.13656e-22	Ventral MP	NEAT1	FALSE
SCD1	7.65294e-30	0.470665	0.621	0.345	2.56664e-25	Ventral MP	SCD	FALSE
MAD2L21	7.47487e-25	0.470119	0.674	0.458	2.50692e-20	Ventral MP	MAD2L2	FALSE
EIF3F	2.10809e-30	0.469594	1	0.967	7.07012e-26	Ventral MP	EIF3F	FALSE
RPL3	1.10508e-63	0.465097	1	1	3.70622e-59	Ventral MP	RPL3	FALSE
KIRREL2	2.34857e-18	0.462927	0.751	0.573	7.87662e-14	Ventral MP	KIRREL2	FALSE
KCNQ1OT11	1.12804e-10	0.461462	0.95	0.9	3.78321e-06	Ventral MP	KCNQ1OT1	FALSE
NAV3	2.04487e-158	0.460504	0.391	0.042	6.85808e-154	Ventral MP	NAV3	FALSE
NNAT1	9.26708e-32	0.458978	0.54	0.257	3.10799e-27	Ventral MP	NNAT	FALSE
EEF1D1	3.10184e-24	0.453762	0.996	0.974	1.04029e-19	Ventral MP	EEF1D	FALSE
DPYSL21	2.5255e-23	0.450914	0.72	0.519	8.47001e-19	Ventral MP	DPYSL2	FALSE
FRMD6	5.16161e-19	0.445551	0.529	0.335	1.7311e-14	Ventral MP	FRMD6	FALSE
WIPI1	9.60643e-92	0.445452	0.418	0.079	3.22181e-87	Ventral MP	WIPI1	FALSE
STK38L	6.2551e-21	0.444876	0.686	0.509	2.09783e-16	Ventral MP	STK38L	FALSE
SLC22A31	4.07758e-49	0.444319	0.406	0.123	1.36754e-44	Ventral MP	SLC22A31	FALSE
RPL15	5.5887e-79	0.442898	1	1	1.87434e-74	Ventral MP	RPL15	FALSE
TCF7L21	1.19647e-21	0.439287	0.885	0.763	4.01271e-17	Ventral MP	TCF7L2	TRUE
PPP1R3C	1.72221e-17	0.438118	0.648	0.448	5.77596e-13	Ventral MP	PPP1R3C	FALSE
RPL5	5.06055e-63	0.435753	1	1	1.69721e-58	Ventral MP	RPL5	FALSE
RAB4A1	3.30797e-22	0.434526	0.908	0.834	1.10943e-17	Ventral MP	RAB4A	FALSE
PHB2	5.33915e-19	0.434237	0.95	0.895	1.79064e-14	Ventral MP	PHB2	FALSE
NDFIP11	2.22736e-18	0.430726	0.889	0.844	7.4701e-14	Ventral MP	NDFIP1	FALSE
ONECUT21	1.98068e-79	0.430671	0.261	0.035	6.6428e-75	Ventral MP	ONECUT2	TRUE
ETV41	6.87739e-56	0.42966	0.402	0.106	2.30654e-51	Ventral MP	ETV4	TRUE
RPL6	8.2738e-60	0.425322	1	1	2.77487e-55	Ventral MP	RPL6	FALSE
WFIKKN11	1.14617e-45	0.422429	0.502	0.188	3.84402e-41	Ventral MP	WFIKKN1	FALSE
MARCKSL11	9.70689e-29	0.421964	1	0.988	3.2555e-24	Ventral MP	MARCKSL1	FALSE
SH3YL11	8.09217e-17	0.421812	0.797	0.739	2.71395e-12	Ventral MP	SH3YL1	FALSE
EIF3E	5.3277e-35	0.42155	1	0.988	1.7868e-30	Ventral MP	EIF3E	FALSE
LAP31	1.05702e-15	0.420437	0.632	0.495	3.54504e-11	Ventral MP	LAP3	FALSE
RPS10	3.24754e-41	0.420315	1	0.999	1.08916e-36	Ventral MP	RPS10	FALSE
RACK1	2.33995e-44	0.41968	1	1	7.84771e-40	Ventral MP	RACK1	FALSE
RPLP0	1.44471e-46	0.418805	1	1	4.84526e-42	Ventral MP	RPLP0	FALSE
HSP90AA1	4.54467e-12	0.417507	0.996	0.997	1.52419e-07	Ventral MP	HSP90AA1	FALSE
PALLD1	1.94631e-22	0.415314	0.498	0.277	6.52753e-18	Ventral MP	PALLD	FALSE
TEAD21	2.47619e-19	0.414892	0.762	0.628	8.30466e-15	Ventral MP	TEAD2	TRUE
GPT21	1.00721e-21	0.413238	0.625	0.43	3.37797e-17	Ventral MP	GPT2	FALSE
CDKN1C	4.22161e-13	0.412785	0.782	0.677	1.41584e-08	Ventral MP	CDKN1C	FALSE
MAP4K41	9.73516e-16	0.410357	0.793	0.66	3.26498e-11	Ventral MP	MAP4K4	FALSE
FBXO25	5.47178e-18	0.408053	0.594	0.421	1.83512e-13	Ventral MP	FBXO25	FALSE
MGST11	6.17373e-26	0.406726	0.651	0.396	2.07055e-21	Ventral MP	MGST1	FALSE
PTBP21	8.77245e-25	0.4062	0.628	0.401	2.94211e-20	Ventral MP	PTBP2	FALSE
EPB41L4A-AS1	4.85721e-19	0.403871	0.82	0.699	1.62901e-14	Ventral MP	EPB41L4A-AS1	FALSE
RPS4X	3.75288e-51	0.403098	1	1	1.25864e-46	Ventral MP	RPS4X	FALSE
FOXA31	3.45092e-18	0.400949	0.529	0.345	1.15737e-13	Ventral MP	FOXA3	TRUE
STMN11	1.97184e-22	0.39959	1	0.954	6.61316e-18	Ventral MP	STMN1	FALSE
GPRC5C	8.4148e-17	0.398513	0.739	0.603	2.82216e-12	Ventral MP	GPRC5C	FALSE
PLIN2	3.04493e-13	0.392999	0.644	0.514	1.02121e-08	Ventral MP	PLIN2	FALSE
BRI31	1.57005e-22	0.391918	0.881	0.748	5.26565e-18	Ventral MP	BRI3	FALSE
TLE11	1.38433e-17	0.389226	0.559	0.367	4.64277e-13	Ventral MP	TLE1	FALSE
SPATS21	1.00761e-15	0.388861	0.797	0.668	3.37931e-11	Ventral MP	SPATS2	FALSE
PKM1	6.58832e-19	0.38872	0.939	0.872	2.20959e-14	Ventral MP	PKM	FALSE
SERPINF1	7.07143e-13	0.388528	0.716	0.565	2.37162e-08	Ventral MP	SERPINF1	FALSE
VTN1	1.1921e-19	0.38728	0.839	0.572	3.99806e-15	Ventral MP	VTN	FALSE
DDAH21	2.04058e-17	0.387106	0.977	0.866	6.84371e-13	Ventral MP	DDAH2	FALSE
CDH61	3.34114e-25	0.385076	0.425	0.19	1.12055e-20	Ventral MP	CDH6	FALSE
BRAF1	8.71453e-11	0.383918	0.644	0.53	2.92268e-06	Ventral MP	BRAF	FALSE
DECR1	1.08473e-14	0.383604	0.851	0.76	3.63796e-10	Ventral MP	DECR1	FALSE
RCN21	4.65979e-22	0.383116	0.992	0.947	1.5628e-17	Ventral MP	RCN2	FALSE
CLK11	1.10964e-16	0.381106	0.755	0.604	3.72152e-12	Ventral MP	CLK1	FALSE
HSPG21	5.84461e-11	0.380925	0.655	0.548	1.96016e-06	Ventral MP	HSPG2	FALSE
PLPPR31	6.92723e-72	0.380867	0.356	0.071	2.32325e-67	Ventral MP	PLPPR3	FALSE
C10orf821	1.52456e-16	0.380242	0.502	0.322	5.11309e-12	Ventral MP	C10orf82	FALSE
ABRACL1	6.63261e-20	0.379645	0.575	0.37	2.22444e-15	Ventral MP	ABRACL	FALSE
PSMA1	4.2201e-22	0.379089	0.946	0.87	1.41534e-17	Ventral MP	PSMA1	FALSE
ZBTB161	3.26074e-38	0.378252	0.383	0.13	1.09359e-33	Ventral MP	ZBTB16	TRUE
YAP11	9.19566e-19	0.377539	0.785	0.628	3.08404e-14	Ventral MP	YAP1	FALSE
DUSP61	4.20334e-15	0.377419	0.536	0.346	1.40972e-10	Ventral MP	DUSP6	FALSE
DACH11	1.25286e-28	0.376549	0.326	0.114	4.20184e-24	Ventral MP	DACH1	TRUE
CASC151	6.61892e-22	0.375125	0.425	0.21	2.21985e-17	Ventral MP	CASC15	FALSE
NOP53	1.7939e-15	0.374931	0.985	0.952	6.01637e-11	Ventral MP	NOP53	FALSE
MDFI1	2.17117e-36	0.374676	0.391	0.136	7.28168e-32	Ventral MP	MDFI	FALSE
PGK11	1.49826e-16	0.374133	0.87	0.818	5.02487e-12	Ventral MP	PGK1	FALSE
MFGE81	7.72002e-14	0.374083	0.632	0.497	2.58914e-09	Ventral MP	MFGE8	FALSE
NACA	1.04619e-44	0.373972	1	0.999	3.5087e-40	Ventral MP	NACA	FALSE
ZFAS1	7.73395e-23	0.373383	1	0.981	2.59381e-18	Ventral MP	ZFAS1	FALSE
LYPLA2	8.97593e-19	0.373328	0.762	0.594	3.01035e-14	Ventral MP	LYPLA2	FALSE
FTH1	2.68145e-30	0.372404	1	1	8.99305e-26	Ventral MP	FTH1	FALSE
NSG1	6.04448e-34	0.37229	0.414	0.16	2.0272e-29	Ventral MP	NSG1	FALSE
SPINT21	1.75225e-19	0.368562	0.996	0.989	5.87669e-15	Ventral MP	SPINT2	FALSE
RAB3B1	1.23691e-14	0.366876	0.728	0.576	4.14836e-10	Ventral MP	RAB3B	FALSE
RNF165	2.4956e-118	0.366457	0.276	0.028	8.36973e-114	Ventral MP	RNF165	FALSE
FOXP11	6.18349e-15	0.365373	0.923	0.859	2.07382e-10	Ventral MP	FOXP1	TRUE
ADAMTS19	9.20625e-38	0.363345	0.345	0.11	3.08759e-33	Ventral MP	ADAMTS19	FALSE
SERPING11	2.54062e-12	0.363271	0.72	0.627	8.52074e-08	Ventral MP	SERPING1	FALSE
UBE2E31	2.82386e-18	0.361932	0.831	0.668	9.47068e-14	Ventral MP	UBE2E3	FALSE
EEF1A1	2.03075e-48	0.36124	1	1	6.81073e-44	Ventral MP	EEF1A1	FALSE
RPS2	5.50269e-31	0.360682	1	1	1.84549e-26	Ventral MP	RPS2	FALSE
PCBP41	1.17281e-18	0.359969	0.613	0.41	3.93336e-14	Ventral MP	PCBP4	FALSE
ERI31	7.28689e-17	0.359889	0.87	0.746	2.44388e-12	Ventral MP	ERI3	FALSE
TUBA1A1	2.99104e-22	0.358839	0.801	0.583	1.00314e-17	Ventral MP	TUBA1A	FALSE
DCTN21	3.07285e-14	0.353965	0.816	0.703	1.03057e-09	Ventral MP	DCTN2	FALSE
MYL6B	7.3308e-15	0.352385	0.889	0.835	2.45861e-10	Ventral MP	MYL6B	FALSE
LAMA11	2.11756e-11	0.351105	0.628	0.493	7.10187e-07	Ventral MP	LAMA1	FALSE
RPL7A	1.16148e-41	0.350884	1	1	3.89536e-37	Ventral MP	RPL7A	FALSE
C12orf57	6.95931e-18	0.350307	0.931	0.852	2.33401e-13	Ventral MP	C12orf57	FALSE
LINC023811	6.0174e-11	0.350169	0.67	0.551	2.01812e-06	Ventral MP	LINC02381	FALSE
PFKFB4	2.73305e-18	0.348282	0.46	0.264	9.16609e-14	Ventral MP	PFKFB4	FALSE
BNIP3L	3.7877e-15	0.34738	0.839	0.756	1.27032e-10	Ventral MP	BNIP3L	FALSE
MEIS11	1.49858e-12	0.347366	0.824	0.734	5.02593e-08	Ventral MP	MEIS1	TRUE
RGS31	6.1634e-16	0.346892	0.655	0.479	2.06708e-11	Ventral MP	RGS3	FALSE
PRDX11	2.30988e-17	0.34525	0.969	0.928	7.74687e-13	Ventral MP	PRDX1	FALSE
SEC11A1	2.92599e-19	0.344696	0.989	0.955	9.8132e-15	Ventral MP	SEC11A	FALSE
PARD3	3.83617e-14	0.344588	0.762	0.659	1.28657e-09	Ventral MP	PARD3	FALSE
MCU	5.27624e-20	0.344499	0.502	0.301	1.76955e-15	Ventral MP	MCU	FALSE
INSR1	2.65738e-13	0.344382	0.789	0.668	8.91231e-09	Ventral MP	INSR	FALSE
PFKFB3	2.14694e-19	0.34409	0.333	0.151	7.2004e-15	Ventral MP	PFKFB3	FALSE
C4orf31	8.64987e-10	0.343133	0.9	0.859	2.90099e-05	Ventral MP	C4orf3	FALSE
SCN9A	1.12675e-09	0.342855	0.579	0.455	3.7789e-05	Ventral MP	SCN9A	FALSE
F2	1.57403e-58	0.341633	0.303	0.062	5.27898e-54	Ventral MP	F2	FALSE
FAM20A1	1.81121e-63	0.340241	0.318	0.064	6.07444e-59	Ventral MP	FAM20A	FALSE
PCSK5	1.48289e-77	0.337858	0.249	0.034	4.9733e-73	Ventral MP	PCSK5	FALSE
PSMA21	1.75322e-16	0.337734	0.893	0.832	5.87995e-12	Ventral MP	PSMA2	FALSE
RERE1	2.87474e-15	0.336487	0.939	0.898	9.64131e-11	Ventral MP	RERE	TRUE
PLOD2	5.23047e-15	0.336383	0.556	0.374	1.7542e-10	Ventral MP	PLOD2	FALSE
EIF1B1	4.19573e-16	0.335691	0.958	0.911	1.40716e-11	Ventral MP	EIF1B	FALSE
ZNF6261	1.18461e-21	0.335298	0.441	0.223	3.97295e-17	Ventral MP	ZNF626	TRUE
JPT1	1.43591e-15	0.333318	0.885	0.741	4.81574e-11	Ventral MP	JPT1	FALSE
ENAH1	2.67609e-12	0.333134	0.92	0.84	8.97508e-08	Ventral MP	ENAH	FALSE
RNF51	3.15738e-16	0.331089	0.82	0.696	1.05892e-11	Ventral MP	RNF5	FALSE
BRK11	1.56601e-14	0.328521	0.966	0.923	5.2521e-10	Ventral MP	BRK1	FALSE
ARHGAP281	3.22236e-87	0.328321	0.307	0.045	1.08072e-82	Ventral MP	ARHGAP28	FALSE
RTRAF	6.78279e-17	0.326198	0.969	0.924	2.27481e-12	Ventral MP	RTRAF	FALSE
RPL10	5.60393e-39	0.325791	1	1	1.87945e-34	Ventral MP	RPL10	FALSE
COL21A11	4.27391e-15	0.32566	0.429	0.247	1.43339e-10	Ventral MP	COL21A1	FALSE
ROBO21	8.43233e-63	0.325418	0.245	0.038	2.82804e-58	Ventral MP	ROBO2	FALSE
STXBP5	3.4586e-19	0.324132	0.433	0.232	1.15994e-14	Ventral MP	STXBP5	FALSE
PDGFA1	5.10348e-14	0.323898	0.513	0.346	1.7116e-09	Ventral MP	PDGFA	FALSE
DRICH1	2.78538e-57	0.322078	0.295	0.06	9.34161e-53	Ventral MP	DRICH1	FALSE
NASP1	7.12147e-15	0.320765	0.973	0.919	2.3884e-10	Ventral MP	NASP	FALSE
OCIAD2	2.1568e-15	0.32043	0.927	0.851	7.23348e-11	Ventral MP	OCIAD2	FALSE
ERRFI11	1.67524e-10	0.320378	0.582	0.46	5.61841e-06	Ventral MP	ERRFI1	FALSE
PDK11	1.55514e-28	0.319481	0.402	0.164	5.21561e-24	Ventral MP	PDK1	FALSE
LINC002611	2.04496e-20	0.318989	0.475	0.259	6.8584e-16	Ventral MP	LINC00261	FALSE
NFE2L3	6.94943e-11	0.316534	0.567	0.435	2.3307e-06	Ventral MP	NFE2L3	TRUE
ZNF1171	4.54281e-12	0.316099	0.51	0.358	1.52357e-07	Ventral MP	ZNF117	TRUE
NR2F21	1.86208e-14	0.313951	0.418	0.25	6.24505e-10	Ventral MP	NR2F2	TRUE
PKDCC1	6.86795e-17	0.311869	0.475	0.274	2.30337e-12	Ventral MP	PKDCC	FALSE
RPL39	7.64924e-20	0.311859	1	0.999	2.5654e-15	Ventral MP	RPL39	FALSE
NMT21	5.55823e-12	0.310949	0.475	0.33	1.86412e-07	Ventral MP	NMT2	FALSE
SHF1	1.41331e-17	0.31082	0.498	0.3	4.73996e-13	Ventral MP	SHF	FALSE
PGM1	3.15622e-14	0.310737	0.575	0.409	1.05853e-09	Ventral MP	PGM1	FALSE
AK4	9.88712e-45	0.310117	0.326	0.084	3.31594e-40	Ventral MP	AK4	FALSE
CCNG1	1.23476e-14	0.307844	0.743	0.637	4.14113e-10	Ventral MP	CCNG1	FALSE
RCC21	2.64167e-13	0.307749	0.793	0.683	8.85964e-09	Ventral MP	RCC2	FALSE
TMEM167A1	1.7419e-16	0.306343	0.816	0.703	5.84198e-12	Ventral MP	TMEM167A	FALSE
FXYD61	5.13989e-10	0.305466	0.559	0.417	1.72382e-05	Ventral MP	FXYD6	FALSE
SLC25A291	1.80538e-10	0.304615	0.548	0.406	6.05488e-06	Ventral MP	SLC25A29	FALSE
BCAT1	1.48895e-07	0.304107	0.51	0.4	0.00499365	Ventral MP	BCAT1	FALSE
ZFHX31	5.81023e-08	0.303244	0.851	0.802	0.00194863	Ventral MP	ZFHX3	TRUE
MYO1B1	3.47422e-08	0.303107	0.736	0.65	0.00116518	Ventral MP	MYO1B	FALSE
CBX3	2.53666e-17	0.302987	0.969	0.945	8.50745e-13	Ventral MP	CBX3	FALSE
ATF7IP21	1.2908e-13	0.302796	0.418	0.256	4.32907e-09	Ventral MP	ATF7IP2	FALSE
PEMT	4.29224e-17	0.302622	0.563	0.378	1.43953e-12	Ventral MP	PEMT	FALSE
ACTG1	6.23906e-12	0.301157	1	1	2.09246e-07	Ventral MP	ACTG1	FALSE
SH3BGRL31	1.3715e-11	0.300219	0.812	0.688	4.59973e-07	Ventral MP	SH3BGRL3	FALSE
QARS	2.93682e-10	0.299824	0.755	0.686	9.84949e-06	Ventral MP	QARS	FALSE
ZNF4281	7.08653e-13	0.29849	0.912	0.859	2.37668e-08	Ventral MP	ZNF428	FALSE
RPS21	1.50021e-17	0.297424	1	0.999	5.0314e-13	Ventral MP	RPS21	FALSE
HILPDA1	1.25018e-08	0.295533	0.521	0.419	0.000419286	Ventral MP	HILPDA	FALSE
SSR3	7.95393e-10	0.293971	0.897	0.834	2.66759e-05	Ventral MP	SSR3	FALSE
IGLON5	2.88118e-108	0.29355	0.249	0.024	9.66291e-104	Ventral MP	IGLON5	FALSE
BTG1	2.80747e-13	0.292903	1	0.981	9.4157e-09	Ventral MP	BTG1	FALSE
PTPRF1	5.6669e-11	0.292668	0.92	0.867	1.90056e-06	Ventral MP	PTPRF	FALSE
TMEM981	6.63023e-12	0.292601	0.862	0.748	2.22365e-07	Ventral MP	TMEM98	FALSE
STC1	2.14558e-41	0.292506	0.234	0.05	7.19584e-37	Ventral MP	STC1	FALSE
ZNF2191	1.39041e-11	0.291759	0.582	0.442	4.66316e-07	Ventral MP	ZNF219	TRUE
SLC4A7	1.06657e-12	0.291453	0.613	0.452	3.57706e-08	Ventral MP	SLC4A7	FALSE
ACOT13	5.78499e-10	0.289355	0.812	0.762	1.94017e-05	Ventral MP	ACOT13	FALSE
SUPT4H11	6.01853e-12	0.28873	0.847	0.78	2.0185e-07	Ventral MP	SUPT4H1	FALSE
SSBP31	5.31241e-12	0.288509	0.739	0.636	1.78167e-07	Ventral MP	SSBP3	FALSE
ECE11	8.84804e-09	0.288488	0.785	0.672	0.000296746	Ventral MP	ECE1	FALSE
SINHCAF1	6.04075e-13	0.288181	0.943	0.913	2.02595e-08	Ventral MP	SINHCAF	FALSE
BRICD5	7.56206e-15	0.287635	0.356	0.188	2.53616e-10	Ventral MP	BRICD5	FALSE
CDH101	8.32767e-17	0.28711	0.36	0.181	2.79293e-12	Ventral MP	CDH10	FALSE
GOLGA8A	1.72535e-09	0.285872	0.548	0.421	5.78649e-05	Ventral MP	GOLGA8A	FALSE
NTM1	8.24948e-30	0.284938	0.372	0.137	2.76671e-25	Ventral MP	NTM	FALSE
CCNI	1.07239e-12	0.284257	0.992	0.966	3.59659e-08	Ventral MP	CCNI	FALSE
GATM	7.82184e-07	0.281375	0.908	0.836	0.0262329	Ventral MP	GATM	FALSE
SLC35D2	5.23818e-12	0.281313	0.598	0.449	1.75678e-07	Ventral MP	SLC35D2	FALSE
GCA	2.31863e-07	0.279965	0.759	0.714	0.00777622	Ventral MP	GCA	FALSE
PSMA3	1.88188e-11	0.278245	0.874	0.809	6.31146e-07	Ventral MP	PSMA3	FALSE
NECTIN3	1.54723e-09	0.27804	0.54	0.418	5.18911e-05	Ventral MP	NECTIN3	FALSE
CDK5RAP31	3.29926e-07	0.277798	0.655	0.581	0.011065	Ventral MP	CDK5RAP3	FALSE
BAZ1A	4.28879e-09	0.27708	0.67	0.539	0.000143837	Ventral MP	BAZ1A	FALSE
RPL12	1.16069e-22	0.277002	1	1	3.89273e-18	Ventral MP	RPL12	FALSE
CTNNA2	4.6902e-55	0.276605	0.284	0.057	1.573e-50	Ventral MP	CTNNA2	FALSE
CPXM11	3.35659e-13	0.275537	0.559	0.386	1.12573e-08	Ventral MP	CPXM1	FALSE
FAM161A1	1.92263e-08	0.275517	0.605	0.498	0.000644811	Ventral MP	FAM161A	FALSE
CADM11	3.52499e-12	0.274767	0.966	0.911	1.18221e-07	Ventral MP	CADM1	FALSE
GPI1	9.05722e-09	0.273779	0.632	0.56	0.000303761	Ventral MP	GPI	FALSE
ARL4C1	1.27544e-11	0.27278	0.54	0.381	4.27758e-07	Ventral MP	ARL4C	FALSE
HSD11B2	2.38725e-44	0.272668	0.276	0.064	8.00635e-40	Ventral MP	HSD11B2	FALSE
BTF3	4.24371e-20	0.270622	1	0.998	1.42326e-15	Ventral MP	BTF3	FALSE
RPS29	9.91558e-08	0.270401	1	1	0.00332549	Ventral MP	RPS29	FALSE
TRIM711	9.66791e-09	0.270161	0.513	0.403	0.000324242	Ventral MP	TRIM71	FALSE
TTLL71	1.10196e-06	0.269554	0.502	0.418	0.0369576	Ventral MP	TTLL7	FALSE
GPC2	2.90861e-19	0.269239	0.414	0.212	9.75491e-15	Ventral MP	GPC2	FALSE
MXI1	7.33212e-09	0.268956	0.552	0.448	0.000245905	Ventral MP	MXI1	TRUE
IGFBP21	3.56212e-09	0.268405	0.739	0.662	0.000119466	Ventral MP	IGFBP2	FALSE
MXRA71	1.56052e-09	0.268166	0.536	0.405	5.23367e-05	Ventral MP	MXRA7	FALSE
CBX11	3.28312e-10	0.26804	0.904	0.843	1.10109e-05	Ventral MP	CBX1	FALSE
SGIP1	1.51709e-61	0.267707	0.226	0.034	5.08802e-57	Ventral MP	SGIP1	FALSE
RBMX1	2.29559e-13	0.26731	0.969	0.947	7.69895e-09	Ventral MP	RBMX	FALSE
STRAP	8.03919e-12	0.266893	0.897	0.816	2.69618e-07	Ventral MP	STRAP	FALSE
PLEKHB1	1.01292e-12	0.266882	0.571	0.393	3.39714e-08	Ventral MP	PLEKHB1	FALSE
RPL18	1.02407e-29	0.266342	1	1	3.43453e-25	Ventral MP	RPL18	FALSE
GSTA2	1.35123e-79	0.266071	0.184	0.018	4.53174e-75	Ventral MP	GSTA2	FALSE
RPS3A	2.3723e-32	0.265755	1	1	7.95621e-28	Ventral MP	RPS3A	FALSE
UBE2L6	1.36149e-17	0.265492	0.291	0.128	4.56616e-13	Ventral MP	UBE2L6	FALSE
GNPDA11	3.16544e-11	0.265434	0.609	0.465	1.06162e-06	Ventral MP	GNPDA1	FALSE
ADAMTS7	7.10276e-23	0.263853	0.322	0.129	2.38213e-18	Ventral MP	ADAMTS7	FALSE
SPHK1	5.97441e-11	0.26344	0.602	0.444	2.0037e-06	Ventral MP	SPHK1	FALSE
PODXL2	1.24891e-10	0.262935	0.471	0.323	4.18858e-06	Ventral MP	PODXL2	FALSE
MAPRE2	7.44606e-09	0.262071	0.674	0.561	0.000249726	Ventral MP	MAPRE2	FALSE
H2AFY1	5.08705e-11	0.261356	0.912	0.865	1.7061e-06	Ventral MP	H2AFY	FALSE
MICU1	2.5994e-10	0.260454	0.686	0.589	8.71788e-06	Ventral MP	MICU1	FALSE
EXOC7	8.71406e-08	0.259818	0.693	0.591	0.00292252	Ventral MP	EXOC7	FALSE
H1FX1	9.1576e-08	0.259638	0.9	0.855	0.00307128	Ventral MP	H1FX	FALSE
ATP5PO	1.31653e-12	0.259512	0.989	0.949	4.41539e-08	Ventral MP	ATP5PO	FALSE
FAM241B	4.22467e-12	0.258424	0.625	0.467	1.41687e-07	Ventral MP	FAM241B	FALSE
POC1B1	8.22595e-15	0.256793	0.379	0.207	2.75882e-10	Ventral MP	POC1B	FALSE
DARS	2.11474e-08	0.256477	0.793	0.743	0.00070924	Ventral MP	DARS	FALSE
TIA11	3.37874e-08	0.255761	0.874	0.841	0.00113316	Ventral MP	TIA1	FALSE
EVL1	5.22122e-07	0.255675	0.556	0.472	0.0175109	Ventral MP	EVL	FALSE
SAMD51	6.2996e-21	0.254674	0.337	0.14	2.11276e-16	Ventral MP	SAMD5	FALSE
FIGNL2	1.18959e-15	0.253927	0.314	0.152	3.98963e-11	Ventral MP	FIGNL2	FALSE
WDR541	1.86442e-08	0.252548	0.517	0.402	0.000625289	Ventral MP	WDR54	FALSE
CAMTA11	5.65657e-08	0.252407	0.716	0.668	0.0018971	Ventral MP	CAMTA1	TRUE
SRP141	2.34911e-19	0.251475	1	0.997	7.87845e-15	Ventral MP	SRP14	FALSE
FZD2	4.05115e-07	0.251362	0.617	0.541	0.0135868	Ventral MP	FZD2	FALSE
KXD1	5.57955e-08	0.251052	0.59	0.494	0.00187127	Ventral MP	KXD1	FALSE
LMO31	1.40975e-28	0.251009	0.257	0.076	4.72803e-24	Ventral MP	LMO3	FALSE
RPS4Y1	0	1.02158	0.453	0.184	0	Early tip	RPS4Y1	FALSE
SFRP2	0	0.60803	0.378	0.089	0	Early tip	SFRP2	FALSE
RPS262	1.23377e-258	0.55849	0.996	0.994	4.13781e-254	Early tip	RPS26	FALSE
VTN2	0	0.524398	0.774	0.468	0	Early tip	VTN	FALSE
BEX5	1.9051e-233	0.503747	0.727	0.559	6.38933e-229	Early tip	BEX5	FALSE
HMGA12	1.56629e-264	0.480601	0.953	0.866	5.25301e-260	Early tip	HMGA1	TRUE
IGDCC31	0	0.461599	0.805	0.525	0	Early tip	IGDCC3	FALSE
RPLP01	0	0.444341	1	1	0	Early tip	RPLP0	FALSE
RPL61	0	0.424116	1	1	0	Early tip	RPL6	FALSE
HNRNPM	2.49196e-233	0.423651	0.976	0.944	8.35754e-229	Early tip	HNRNPM	FALSE
EEF1B2	0	0.418443	0.996	0.993	0	Early tip	EEF1B2	FALSE
HNRNPA1	0	0.416552	1	0.999	0	Early tip	HNRNPA1	FALSE
RBMX2	3.11718e-243	0.415754	0.973	0.933	1.04544e-238	Early tip	RBMX	FALSE
EEF1A11	0	0.400793	1	1	0	Early tip	EEF1A1	FALSE
RPSA2	0	0.400544	1	1	0	Early tip	RPSA	FALSE
SERPINB6	1.46128e-228	0.396301	0.891	0.797	4.90085e-224	Early tip	SERPINB6	FALSE
RPS22	0	0.386174	1	1	0	Early tip	RPS2	FALSE
RAN	7.53861e-261	0.385995	0.987	0.969	2.5283e-256	Early tip	RAN	FALSE
RPL51	0	0.380984	1	1	0	Early tip	RPL5	FALSE
TM4SF42	1.70776e-214	0.372109	0.763	0.538	5.72749e-210	Early tip	TM4SF4	FALSE
RPL172	1.43489e-218	0.363078	0.987	0.971	4.81233e-214	Early tip	RPL17	FALSE
LAPTM4B1	1.66635e-188	0.362592	0.966	0.923	5.5886e-184	Early tip	LAPTM4B	FALSE
COL2A11	3.33035e-178	0.358192	0.92	0.801	1.11693e-173	Early tip	COL2A1	FALSE
RACK11	0	0.357766	1	1	0	Early tip	RACK1	FALSE
TKT	6.03462e-172	0.349376	0.931	0.876	2.02389e-167	Early tip	TKT	FALSE
CADM12	3.04023e-167	0.347824	0.95	0.89	1.01963e-162	Early tip	CADM1	FALSE
NPM1	0	0.342594	1	0.998	0	Early tip	NPM1	FALSE
CBX31	1.06297e-217	0.340697	0.964	0.935	3.56499e-213	Early tip	CBX3	FALSE
EIF3L2	8.98392e-221	0.339919	0.976	0.959	3.01303e-216	Early tip	EIF3L	FALSE
APOE	2.76901e-123	0.334792	0.836	0.721	9.28671e-119	Early tip	APOE	FALSE
SERPINF11	1.46973e-169	0.331541	0.685	0.504	4.92919e-165	Early tip	SERPINF1	FALSE
RPS6	0	0.330067	1	1	0	Early tip	RPS6	FALSE
GPC32	2.38449e-163	0.327117	0.668	0.458	7.99711e-159	Early tip	GPC3	FALSE
RPL8	0	0.325298	1	1	0	Early tip	RPL8	FALSE
EIF5A	8.33469e-162	0.324023	0.914	0.869	2.79529e-157	Early tip	EIF5A	FALSE
MDK2	2.93106e-179	0.316974	0.999	0.98	9.83019e-175	Early tip	MDK	FALSE
MARCKSL12	7.551e-202	0.316079	0.998	0.984	2.53245e-197	Early tip	MARCKSL1	FALSE
NFE2L31	5.33391e-173	0.315592	0.557	0.371	1.78889e-168	Early tip	NFE2L3	TRUE
RPL36A2	9.13677e-156	0.311563	0.992	0.986	3.06429e-151	Early tip	RPL36A	FALSE
MEST1	4.13545e-184	0.310262	0.985	0.952	1.38695e-179	Early tip	MEST	FALSE
EIF3E1	1.00165e-231	0.308729	0.99	0.988	3.35932e-227	Early tip	EIF3E	FALSE
RPL7A1	0	0.303995	1	1	0	Early tip	RPL7A	FALSE
HMGB3	3.48422e-143	0.303782	0.889	0.771	1.16854e-138	Early tip	HMGB3	TRUE
RPS3A1	0	0.298044	1	1	0	Early tip	RPS3A	FALSE
HSPD1	7.65583e-165	0.294265	0.99	0.985	2.56761e-160	Early tip	HSPD1	FALSE
PABPC12	2.42891e-150	0.291235	0.986	0.983	8.14609e-146	Early tip	PABPC1	FALSE
RPS3	0	0.290184	1	1	0	Early tip	RPS3	FALSE
MPV17L	2.4145e-135	0.289165	0.716	0.587	8.09777e-131	Early tip	MPV17L	FALSE
RPS291	1.47764e-208	0.287344	1	0.999	4.9557e-204	Early tip	RPS29	FALSE
CCND2	1.94898e-60	0.284868	0.673	0.597	6.53648e-56	Early tip	CCND2	FALSE
RPL14	0	0.284152	1	1	0	Early tip	RPL14	FALSE
RPS24	0	0.283417	1	1	0	Early tip	RPS24	FALSE
YBX1	4.15279e-200	0.281903	0.991	0.989	1.39276e-195	Early tip	YBX1	TRUE
CENPV2	1.37308e-130	0.28047	0.842	0.705	4.60504e-126	Early tip	CENPV	FALSE
AHCY	6.05589e-113	0.279467	0.791	0.707	2.03103e-108	Early tip	AHCY	FALSE
GOLM1	5.50091e-108	0.278369	0.855	0.797	1.84489e-103	Early tip	GOLM1	FALSE
HNRNPA1P48	1.82311e-121	0.276588	0.737	0.613	6.11436e-117	Early tip	HNRNPA1P48	FALSE
RPS8	0	0.2759	1	1	0	Early tip	RPS8	FALSE
UGDH2	7.28219e-139	0.275584	0.94	0.881	2.4423e-134	Early tip	UGDH	FALSE
HLA-A	1.67997e-123	0.274224	0.677	0.536	5.63427e-119	Early tip	HLA-A	FALSE
SORD	8.40801e-104	0.273906	0.705	0.585	2.81988e-99	Early tip	SORD	FALSE
LSM41	1.17941e-115	0.273709	0.88	0.799	3.95551e-111	Early tip	LSM4	FALSE
NES	3.41651e-109	0.269993	0.64	0.485	1.14583e-104	Early tip	NES	FALSE
RPL31	0	0.269156	1	1	0	Early tip	RPL3	FALSE
IMPDH2	2.71244e-107	0.268691	0.9	0.854	9.09697e-103	Early tip	IMPDH2	FALSE
SELENOW1	6.55542e-155	0.266506	0.98	0.964	2.19856e-150	Early tip	SELENOW	FALSE
BTF31	8.70548e-270	0.266467	0.998	0.999	2.91964e-265	Early tip	BTF3	FALSE
RPL22	2.3216e-275	0.262475	1	1	7.78618e-271	Early tip	RPL22	FALSE
BMP3	1.46556e-140	0.262405	0.319	0.16	4.91519e-136	Early tip	BMP3	FALSE
RPL7	0	0.261102	1	1	0	Early tip	RPL7	FALSE
CD242	1.84398e-129	0.258974	0.993	0.992	6.18435e-125	Early tip	CD24	FALSE
RPL10A	8.39024e-280	0.25855	1	1	2.81392e-275	Early tip	RPL10A	FALSE
AMBP2	1.36224e-137	0.258235	0.929	0.79	4.56869e-133	Early tip	AMBP	FALSE
ANXA5	2.32573e-144	0.257166	0.978	0.964	7.80003e-140	Early tip	ANXA5	FALSE
EIF3F1	5.02269e-142	0.254752	0.972	0.965	1.68451e-137	Early tip	EIF3F	FALSE
LRRC75A1	1.43435e-30	0.253941	0.619	0.569	4.81051e-26	Early tip	LRRC75A	FALSE
GAPDH2	4.06941e-154	0.252619	0.999	0.998	1.3648e-149	Early tip	GAPDH	FALSE
AFP	1.62553e-91	0.252602	0.584	0.44	5.4517e-87	Early tip	AFP	FALSE
RPS211	3.52086e-136	0.251126	0.999	0.999	1.18083e-131	Early tip	RPS21	FALSE
BTG2	0	1.74478	0.977	0.797	0	Tip	BTG2	FALSE
FOSB	0	1.69423	0.936	0.669	0	Tip	FOSB	TRUE
CPA2	0	1.60436	0.971	0.707	0	Tip	CPA2	FALSE
CTRB2	0	1.44111	0.8	0.259	0	Tip	CTRB2	FALSE
JUNB	0	1.40775	0.922	0.622	0	Tip	JUNB	TRUE
FOS	0	1.32337	0.998	0.955	0	Tip	FOS	TRUE
COL1A2	0	1.30732	0.595	0.124	0	Tip	COL1A2	FALSE
NR4A1	0	1.2836	0.867	0.55	0	Tip	NR4A1	TRUE
ATF3	0	1.22356	0.835	0.52	0	Tip	ATF3	TRUE
DUSP1	0	1.15942	0.953	0.821	0	Tip	DUSP1	FALSE
ZFP36	0	1.10837	0.736	0.36	0	Tip	ZFP36	FALSE
JUN	0	1.08683	0.998	0.969	0	Tip	JUN	TRUE
MEG3	0	1.05522	1	0.979	0	Tip	MEG3	FALSE
CLDN10	0	1.04612	0.972	0.766	0	Tip	CLDN10	FALSE
ERP27	0	1.02987	0.937	0.593	0	Tip	ERP27	FALSE
IFRD1	0	0.987462	0.835	0.563	0	Tip	IFRD1	FALSE
MAFF	1.52781e-261	0.964453	0.698	0.446	5.12396e-257	Tip	MAFF	TRUE
RHOBTB3	0	0.959876	0.997	0.935	0	Tip	RHOBTB3	FALSE
RBPJL	0	0.956876	0.848	0.436	0	Tip	RBPJL	TRUE
DLK1	0	0.956606	1	0.973	0	Tip	DLK1	FALSE
SEL1L	0	0.940193	0.896	0.679	0	Tip	SEL1L	FALSE
THBS1	4.28642e-275	0.932866	0.672	0.407	1.43758e-270	Tip	THBS1	FALSE
MCL1	0	0.915075	0.965	0.884	0	Tip	MCL1	FALSE
IER2	0	0.902539	0.996	0.946	0	Tip	IER2	FALSE
BTG11	0	0.898295	0.999	0.978	0	Tip	BTG1	FALSE
NPW	0	0.895645	0.596	0.18	0	Tip	NPW	FALSE
EGR1	0	0.880645	0.986	0.91	0	Tip	EGR1	TRUE
YBX3	0	0.877286	0.966	0.831	0	Tip	YBX3	TRUE
TOB1	0	0.875434	0.843	0.529	0	Tip	TOB1	FALSE
SERPINI2	0	0.836248	0.643	0.279	0	Tip	SERPINI2	FALSE
DPEP1	0	0.824943	0.898	0.68	0	Tip	DPEP1	FALSE
RBPJ	0	0.821892	0.993	0.964	0	Tip	RBPJ	TRUE
CPA1	0	0.815208	0.867	0.475	0	Tip	CPA1	FALSE
KCTD16	0	0.813378	0.853	0.572	0	Tip	KCTD16	FALSE
MYADM	0	0.81328	0.875	0.702	0	Tip	MYADM	FALSE
KLF6	7.11305e-155	0.803761	0.854	0.759	2.38558e-150	Tip	KLF6	TRUE
RRBP1	0	0.800797	0.984	0.903	0	Tip	RRBP1	FALSE
PLA2G1B	0	0.799405	0.588	0.151	0	Tip	PLA2G1B	FALSE
CXCL12	0	0.78491	0.652	0.236	0	Tip	CXCL12	FALSE
JUND	0	0.764766	0.948	0.78	0	Tip	JUND	TRUE
GDF15	3.19885e-169	0.736678	0.317	0.125	1.07283e-164	Tip	GDF15	FALSE
CST3	0	0.716401	0.99	0.953	0	Tip	CST3	FALSE
SPINK1	0	0.715618	1	0.961	0	Tip	SPINK1	FALSE
HIST1H2AC	1.82622e-266	0.713428	0.684	0.419	6.12476e-262	Tip	HIST1H2AC	FALSE
CEBPD	9.37861e-272	0.711288	0.731	0.484	3.1454e-267	Tip	CEBPD	TRUE
CEL	0	0.704867	0.794	0.203	0	Tip	CEL	FALSE
TXNIP	5.02696e-172	0.698909	0.887	0.757	1.68594e-167	Tip	TXNIP	FALSE
DUSP2	5.20609e-290	0.690931	0.309	0.08	1.74602e-285	Tip	DUSP2	FALSE
SOX6	0	0.688634	0.927	0.734	0	Tip	SOX6	TRUE
AC020916.1	0	0.685698	0.564	0.204	0	Tip	AC020916.1	FALSE
CLDN4	8.10064e-208	0.667094	0.931	0.834	2.71679e-203	Tip	CLDN4	FALSE
TRIB1	5.33442e-215	0.654203	0.582	0.339	1.78906e-210	Tip	TRIB1	FALSE
CYB5A	0	0.649562	0.995	0.96	0	Tip	CYB5A	FALSE
CCNL1	0	0.643226	0.95	0.831	0	Tip	CCNL1	FALSE
PDCD4	0	0.635039	0.952	0.864	0	Tip	PDCD4	FALSE
TENT5C	0	0.62828	0.659	0.277	0	Tip	TENT5C	FALSE
CITED2	4.56632e-193	0.625548	0.731	0.533	1.53145e-188	Tip	CITED2	FALSE
VMP1	1.84276e-241	0.623785	0.964	0.887	6.18025e-237	Tip	VMP1	FALSE
SSR4	0	0.623386	0.991	0.962	0	Tip	SSR4	FALSE
MEST2	0	0.621307	0.994	0.957	0	Tip	MEST	FALSE
PAPSS1	0	0.610745	0.966	0.876	0	Tip	PAPSS1	FALSE
H3F3B	0	0.601923	1	0.999	0	Tip	H3F3B	FALSE
XIST2	7.8257e-234	0.597213	0.907	0.646	2.62458e-229	Tip	XIST	FALSE
SYNE1	2.69623e-204	0.596401	0.712	0.502	9.04262e-200	Tip	SYNE1	FALSE
ANGPTL4	0	0.594624	0.517	0.117	0	Tip	ANGPTL4	FALSE
XBP1	2.59284e-299	0.594275	0.909	0.758	8.69587e-295	Tip	XBP1	TRUE
GIT2	0	0.589189	0.734	0.443	0	Tip	GIT2	FALSE
CYS1	0	0.589158	0.753	0.477	0	Tip	CYS1	FALSE
EGR3	1.62962e-211	0.583695	0.424	0.182	5.46543e-207	Tip	EGR3	TRUE
CYR61	1.47125e-98	0.579324	0.939	0.859	4.93426e-94	Tip	CYR61	FALSE
LMNA	4.09213e-105	0.575895	0.587	0.458	1.37242e-100	Tip	LMNA	FALSE
S100B	1.09036e-278	0.561592	0.431	0.168	3.65685e-274	Tip	S100B	FALSE
NFKBIZ	4.95258e-168	0.558951	0.559	0.34	1.661e-163	Tip	NFKBIZ	FALSE
STAT3	6.71802e-246	0.556779	0.742	0.506	2.25309e-241	Tip	STAT3	TRUE
FCGRT	2.95356e-274	0.555109	0.799	0.579	9.90564e-270	Tip	FCGRT	FALSE
ELMO1	4.93534e-255	0.552976	0.791	0.57	1.65521e-250	Tip	ELMO1	FALSE
CCDC186	3.34488e-244	0.552573	0.871	0.717	1.12181e-239	Tip	CCDC186	FALSE
MTUS1	1.68152e-223	0.551207	0.729	0.528	5.6395e-219	Tip	MTUS1	FALSE
TC2N1	0	0.546596	0.632	0.319	0	Tip	TC2N	FALSE
SCN9A1	1.55413e-271	0.545992	0.674	0.411	5.21223e-267	Tip	SCN9A	FALSE
EGR2	3.84779e-287	0.545019	0.58	0.286	1.29047e-282	Tip	EGR2	TRUE
CAMK1D	7.29643e-296	0.534009	0.647	0.357	2.44708e-291	Tip	CAMK1D	FALSE
ZNF385B	0	0.532367	0.696	0.349	0	Tip	ZNF385B	TRUE
RARRES2	1.29273e-132	0.531214	0.717	0.558	4.33556e-128	Tip	RARRES2	FALSE
EIF4EBP1	1.97303e-263	0.515658	0.846	0.652	6.61714e-259	Tip	EIF4EBP1	FALSE
PTP4A1	9.86521e-204	0.511998	0.921	0.828	3.30859e-199	Tip	PTP4A1	FALSE
TIPARP	4.28647e-194	0.510098	0.567	0.344	1.4376e-189	Tip	TIPARP	FALSE
CNNM1	1.05766e-306	0.50732	0.591	0.279	3.54718e-302	Tip	CNNM1	FALSE
ELL2	2.91933e-215	0.505323	0.702	0.497	9.79086e-211	Tip	ELL2	FALSE
PPP1R15A	1.36627e-182	0.505089	0.799	0.622	4.58221e-178	Tip	PPP1R15A	FALSE
TMEM181	4.66074e-235	0.504601	0.795	0.615	1.56312e-230	Tip	TMEM181	FALSE
EPAS1	0	0.50325	0.54	0.194	0	Tip	EPAS1	TRUE
PEG3	8.07536e-126	0.498338	0.603	0.431	2.70831e-121	Tip	PEG3	TRUE
LGR4	2.02058e-262	0.497809	0.873	0.689	6.77663e-258	Tip	LGR4	FALSE
KLF10	1.73051e-190	0.496867	0.631	0.402	5.80378e-186	Tip	KLF10	TRUE
STARD13	7.6808e-261	0.494592	0.756	0.513	2.57599e-256	Tip	STARD13	FALSE
DNAJB4	8.18293e-250	0.490677	0.693	0.44	2.74439e-245	Tip	DNAJB4	FALSE
PNRC1	3.07678e-266	0.490542	0.988	0.934	1.03189e-261	Tip	PNRC1	FALSE
TNKS1BP1	2.9987e-295	0.488551	0.62	0.33	1.0057e-290	Tip	TNKS1BP1	FALSE
KIRREL21	8.31201e-280	0.487813	0.802	0.528	2.78768e-275	Tip	KIRREL2	FALSE
ZFP36L12	1.24148e-163	0.485921	0.967	0.861	4.16369e-159	Tip	ZFP36L1	TRUE
CTGF	4.29047e-26	0.48442	0.788	0.774	1.43894e-21	Tip	CTGF	FALSE
AC007938.3	0	0.484139	0.519	0.224	0	Tip	AC007938.3	FALSE
TSHZ2	1.17466e-277	0.483969	0.604	0.302	3.93958e-273	Tip	TSHZ2	TRUE
SNHG8	1.42338e-249	0.483851	0.967	0.877	4.77373e-245	Tip	SNHG8	FALSE
GOLGB1	2.48284e-166	0.480877	0.95	0.87	8.32695e-162	Tip	GOLGB1	FALSE
ONECUT12	5.1254e-236	0.478748	0.943	0.8	1.71896e-231	Tip	ONECUT1	TRUE
FBLN5	0	0.477717	0.494	0.192	0	Tip	FBLN5	FALSE
ID22	3.56405e-77	0.477199	0.961	0.912	1.19531e-72	Tip	ID2	TRUE
BNIP32	9.08618e-209	0.476131	0.796	0.583	3.04732e-204	Tip	BNIP3	FALSE
TM4SF1	5.56141e-147	0.474712	0.984	0.857	1.86519e-142	Tip	TM4SF1	FALSE
IL1R1	3.67896e-237	0.468903	0.691	0.432	1.23385e-232	Tip	IL1R1	FALSE
PPM1B	2.04194e-190	0.468735	0.824	0.669	6.84825e-186	Tip	PPM1B	FALSE
F3	6.55411e-85	0.468729	0.817	0.695	2.19812e-80	Tip	F3	FALSE
GOLGA8B	1.7272e-207	0.465923	0.78	0.59	5.79269e-203	Tip	GOLGA8B	FALSE
ZFP36L22	8.67612e-205	0.46343	0.977	0.91	2.9098e-200	Tip	ZFP36L2	TRUE
NFKBIA	1.92496e-56	0.457248	0.817	0.747	6.45594e-52	Tip	NFKBIA	FALSE
PODXL	2.78263e-288	0.455691	0.562	0.275	9.33238e-284	Tip	PODXL	FALSE
SLC40A1	1.81104e-218	0.454029	0.702	0.478	6.07385e-214	Tip	SLC40A1	FALSE
SLC25A37	2.4465e-156	0.453022	0.857	0.745	8.20509e-152	Tip	SLC25A37	FALSE
MKNK1	4.69256e-271	0.447115	0.609	0.328	1.57379e-266	Tip	MKNK1	FALSE
ADAMTS1	1.91284e-95	0.446408	0.423	0.263	6.41527e-91	Tip	ADAMTS1	FALSE
FAM53C	1.87328e-181	0.441726	0.662	0.458	6.28262e-177	Tip	FAM53C	FALSE
SLC16A12	2.20683e-196	0.435102	0.697	0.446	7.40126e-192	Tip	SLC16A12	FALSE
MID1IP1	6.7645e-167	0.435008	0.654	0.453	2.26868e-162	Tip	MID1IP1	FALSE
CSRNP1	1.91098e-237	0.434668	0.503	0.235	6.40905e-233	Tip	CSRNP1	TRUE
MTCL1	4.17491e-191	0.431918	0.621	0.408	1.40018e-186	Tip	MTCL1	FALSE
MYC	1.19143e-30	0.431073	0.443	0.381	3.9958e-26	Tip	MYC	TRUE
SETBP1	8.59351e-178	0.430759	0.809	0.65	2.88209e-173	Tip	SETBP1	TRUE
FLRT21	1.10521e-205	0.42205	0.99	0.916	3.70664e-201	Tip	FLRT2	FALSE
YPEL5	4.78109e-138	0.41966	0.731	0.574	1.60348e-133	Tip	YPEL5	FALSE
PPP1R3C1	9.98901e-172	0.418193	0.627	0.413	3.35011e-167	Tip	PPP1R3C	FALSE
CRACR2B	1.01317e-235	0.416488	0.625	0.362	3.39797e-231	Tip	CRACR2B	FALSE
FAM133B	1.65511e-154	0.415856	0.941	0.872	5.55092e-150	Tip	FAM133B	FALSE
SPATA13	1.67493e-204	0.415173	0.819	0.624	5.61737e-200	Tip	SPATA13	FALSE
MAST42	2.39067e-199	0.414361	0.657	0.431	8.01782e-195	Tip	MAST4	FALSE
CLMN	4.87804e-179	0.41377	0.684	0.475	1.636e-174	Tip	CLMN	FALSE
BIRC2	2.65474e-191	0.413535	0.818	0.657	8.90348e-187	Tip	BIRC2	FALSE
ADAMTS9	3.80601e-173	0.409451	0.695	0.484	1.27646e-168	Tip	ADAMTS9	FALSE
NR5A2	1.78766e-186	0.408402	0.849	0.681	5.99544e-182	Tip	NR5A2	TRUE
NPAS2	1.79861e-262	0.406924	0.598	0.319	6.03217e-258	Tip	NPAS2	TRUE
TCF7L22	1.11996e-154	0.404709	0.873	0.741	3.75613e-150	Tip	TCF7L2	TRUE
SERTAD1	4.1071e-213	0.403881	0.512	0.262	1.37744e-208	Tip	SERTAD1	FALSE
UBE2H	2.75205e-159	0.402884	0.823	0.683	9.22983e-155	Tip	UBE2H	FALSE
MEG81	3.52537e-138	0.399878	0.845	0.718	1.18234e-133	Tip	MEG8	FALSE
TSC22D1	1.14453e-141	0.39966	0.945	0.882	3.83853e-137	Tip	TSC22D1	TRUE
REL	6.42529e-150	0.39871	0.695	0.53	2.15492e-145	Tip	REL	TRUE
SATB1	1.43596e-174	0.398466	0.79	0.639	4.81592e-170	Tip	SATB1	TRUE
SKIL	2.88502e-146	0.397315	0.692	0.528	9.67578e-142	Tip	SKIL	FALSE
PLXNA2	3.12823e-213	0.39532	0.553	0.312	1.04915e-208	Tip	PLXNA2	FALSE
TCEA3	3.6142e-174	0.395228	0.874	0.712	1.21213e-169	Tip	TCEA3	FALSE
ZBTB201	1.83219e-102	0.395067	0.859	0.767	6.1448e-98	Tip	ZBTB20	TRUE
CCDC110	1.90355e-239	0.390721	0.546	0.274	6.38414e-235	Tip	CCDC110	FALSE
NFIA	6.94507e-200	0.38921	0.638	0.381	2.32924e-195	Tip	NFIA	TRUE
JAG12	6.92705e-113	0.387214	0.836	0.713	2.32319e-108	Tip	JAG1	FALSE
PAK3	1.79646e-194	0.386885	0.701	0.468	6.02498e-190	Tip	PAK3	FALSE
CLU	3.19615e-189	0.386461	1	0.981	1.07192e-184	Tip	CLU	FALSE
ELMSAN1	1.25617e-111	0.383921	0.57	0.407	4.21293e-107	Tip	ELMSAN1	TRUE
GDPD5	3.9458e-202	0.383692	0.546	0.308	1.32334e-197	Tip	GDPD5	FALSE
RAB11FIP1	8.63294e-119	0.383521	0.789	0.663	2.89531e-114	Tip	RAB11FIP1	FALSE
TRIP11	6.55623e-118	0.383121	0.854	0.75	2.19883e-113	Tip	TRIP11	FALSE
AKAP9	3.93382e-160	0.382364	0.987	0.938	1.31932e-155	Tip	AKAP9	FALSE
CEBPB	9.77409e-141	0.3821	0.713	0.545	3.27803e-136	Tip	CEBPB	TRUE
JMJD1C	1.64071e-134	0.380241	0.894	0.795	5.50261e-130	Tip	JMJD1C	FALSE
SV2B	7.85342e-140	0.372401	0.755	0.569	2.63388e-135	Tip	SV2B	FALSE
MALAT12	5.33853e-208	0.370835	1	0.984	1.79044e-203	Tip	MALAT1	FALSE
GATM1	9.89823e-119	0.369607	0.938	0.815	3.31967e-114	Tip	GATM	FALSE
DLL11	3.47372e-172	0.368379	0.586	0.347	1.16502e-167	Tip	DLL1	FALSE
ZNF704	3.44915e-141	0.368051	0.806	0.65	1.15678e-136	Tip	ZNF704	TRUE
UBC	1.31283e-125	0.36706	0.993	0.978	4.40297e-121	Tip	UBC	FALSE
CTNND2	1.48016e-140	0.366367	0.756	0.595	4.96416e-136	Tip	CTNND2	FALSE
TSPYL2	2.83624e-159	0.366165	0.536	0.325	9.51217e-155	Tip	TSPYL2	FALSE
IRF1	1.00318e-71	0.364532	0.423	0.277	3.36447e-67	Tip	IRF1	TRUE
CD47	8.63432e-161	0.360863	0.765	0.583	2.89578e-156	Tip	CD47	FALSE
PCMTD1	6.08318e-138	0.360137	0.765	0.627	2.04018e-133	Tip	PCMTD1	FALSE
CBX4	9.80789e-192	0.360137	0.497	0.26	3.28937e-187	Tip	CBX4	FALSE
KLF4	4.01353e-307	0.359864	0.337	0.089	1.34606e-302	Tip	KLF4	TRUE
DNAJB9	8.38246e-137	0.358978	0.633	0.451	2.81131e-132	Tip	DNAJB9	FALSE
ERBB3	1.92966e-133	0.358068	0.878	0.761	6.47169e-129	Tip	ERBB3	FALSE
ECE12	1.46814e-142	0.351197	0.806	0.646	4.92386e-138	Tip	ECE1	FALSE
IL32	3.30089e-82	0.350232	0.396	0.235	1.10705e-77	Tip	IL32	FALSE
ZKSCAN1	8.0157e-130	0.347765	0.964	0.903	2.6883e-125	Tip	ZKSCAN1	TRUE
RBM39	8.55042e-202	0.346849	0.998	0.973	2.86764e-197	Tip	RBM39	FALSE
LDLR	1.04878e-77	0.346396	0.509	0.371	3.51739e-73	Tip	LDLR	FALSE
TMEM51	1.67715e-161	0.343652	0.591	0.384	5.62483e-157	Tip	TMEM51	FALSE
FREM21	2.08089e-127	0.342741	0.632	0.461	6.9789e-123	Tip	FREM2	FALSE
TCF12	2.78577e-109	0.341227	0.892	0.796	9.34291e-105	Tip	TCF12	TRUE
YPEL22	1.12902e-140	0.340339	0.774	0.605	3.78651e-136	Tip	YPEL2	FALSE
HEXIM1	6.97441e-126	0.340111	0.625	0.446	2.33908e-121	Tip	HEXIM1	FALSE
KAT6B	8.25547e-111	0.338977	0.826	0.713	2.76872e-106	Tip	KAT6B	FALSE
SAFB2	5.49152e-121	0.338967	0.773	0.652	1.84175e-116	Tip	SAFB2	FALSE
MBNL2	4.85795e-127	0.33886	0.649	0.48	1.62926e-122	Tip	MBNL2	FALSE
INSR2	6.70089e-114	0.336111	0.772	0.648	2.24735e-109	Tip	INSR	FALSE
ITPR2	6.03709e-111	0.335749	0.735	0.573	2.02472e-106	Tip	ITPR2	FALSE
ROR12	1.19044e-165	0.333778	0.564	0.336	3.99251e-161	Tip	ROR1	FALSE
PTBP3	4.84441e-104	0.333459	0.812	0.709	1.62472e-99	Tip	PTBP3	FALSE
PBX11	1.34188e-130	0.331889	0.948	0.875	4.5004e-126	Tip	PBX1	TRUE
UNC13B	3.62507e-118	0.331519	0.551	0.388	1.21578e-113	Tip	UNC13B	FALSE
GOLGA4	2.31744e-97	0.32998	0.93	0.858	7.77223e-93	Tip	GOLGA4	FALSE
PDLIM3	3.05724e-86	0.329836	0.341	0.192	1.02534e-81	Tip	PDLIM3	FALSE
NR4A3	9.95953e-248	0.329753	0.299	0.084	3.34023e-243	Tip	NR4A3	TRUE
NOMO1	1.47382e-122	0.329401	0.593	0.419	4.94291e-118	Tip	NOMO1	FALSE
STK38L1	1.02809e-116	0.327973	0.642	0.484	3.44802e-112	Tip	STK38L	FALSE
ID4	6.77203e-52	0.327414	0.819	0.725	2.2712e-47	Tip	ID4	TRUE
SULT1C4	4.55243e-135	0.32738	0.601	0.411	1.52679e-130	Tip	SULT1C4	FALSE
CFI	2.97593e-145	0.326821	0.461	0.244	9.98069e-141	Tip	CFI	FALSE
ZNF2921	1.12883e-105	0.326314	0.921	0.842	3.78589e-101	Tip	ZNF292	TRUE
C6orf48	4.08183e-128	0.325019	0.929	0.853	1.36896e-123	Tip	C6orf48	FALSE
ARL5B	1.46829e-96	0.32391	0.764	0.658	4.92436e-92	Tip	ARL5B	FALSE
MAOA	9.99389e-131	0.323834	0.76	0.593	3.35175e-126	Tip	MAOA	FALSE
CYFIP1	2.03648e-123	0.32303	0.737	0.591	6.82994e-119	Tip	CYFIP1	FALSE
PDLIM5	3.45343e-126	0.323005	0.669	0.509	1.15821e-121	Tip	PDLIM5	FALSE
ELF3	2.95613e-68	0.322989	0.666	0.547	9.91426e-64	Tip	ELF3	TRUE
ERN1	7.82893e-194	0.321539	0.473	0.237	2.62567e-189	Tip	ERN1	FALSE
KMT2E1	2.97603e-116	0.321276	0.899	0.803	9.981e-112	Tip	KMT2E	FALSE
HIST1H2BD	4.71402e-122	0.32079	0.434	0.247	1.58099e-117	Tip	HIST1H2BD	FALSE
ANKRD11	5.34895e-97	0.319855	0.914	0.849	1.79393e-92	Tip	ANKRD11	FALSE
MAPRE21	4.56451e-124	0.318169	0.706	0.531	1.53085e-119	Tip	MAPRE2	FALSE
CADPS	3.75387e-158	0.316366	0.578	0.324	1.25897e-153	Tip	CADPS	FALSE
ENKD1	1.61004e-127	0.315675	0.573	0.39	5.39975e-123	Tip	ENKD1	FALSE
IQGAP1	5.10338e-114	0.314924	0.877	0.771	1.71157e-109	Tip	IQGAP1	FALSE
CD81	7.96625e-119	0.314507	0.834	0.713	2.67172e-114	Tip	CD81	FALSE
PELI2	1.17366e-136	0.314063	0.538	0.344	3.93624e-132	Tip	PELI2	FALSE
YTHDC1	6.30512e-114	0.313793	0.951	0.893	2.11461e-109	Tip	YTHDC1	FALSE
MBNL1	7.31451e-107	0.312597	0.78	0.662	2.45314e-102	Tip	MBNL1	FALSE
GPC4	2.26053e-183	0.312541	0.502	0.272	7.58137e-179	Tip	GPC4	FALSE
CREBRF	1.49893e-109	0.311316	0.581	0.418	5.02713e-105	Tip	CREBRF	TRUE
ANKRD37	3.53147e-129	0.310399	0.374	0.193	1.18438e-124	Tip	ANKRD37	FALSE
GALNT2	2.17045e-131	0.310111	0.753	0.598	7.27927e-127	Tip	GALNT2	FALSE
CYBA	4.41753e-129	0.310068	0.956	0.87	1.48155e-124	Tip	CYBA	FALSE
SEC62	4.92748e-140	0.30874	0.978	0.939	1.65258e-135	Tip	SEC62	FALSE
SDC2	4.33313e-91	0.306986	0.776	0.67	1.45325e-86	Tip	SDC2	FALSE
IFT57	5.63595e-100	0.306231	0.835	0.761	1.89019e-95	Tip	IFT57	FALSE
FBXO2	0	0.306202	0.392	0.116	0	Tip	FBXO2	FALSE
ID12	5.77256e-38	0.305592	0.823	0.754	1.936e-33	Tip	ID1	TRUE
CAPN6	5.97836e-58	0.305385	0.582	0.484	2.00502e-53	Tip	CAPN6	FALSE
IER3	2.31443e-11	0.304668	0.481	0.45	7.76213e-07	Tip	IER3	FALSE
SLC39A14	7.39365e-143	0.304537	0.504	0.297	2.47968e-138	Tip	SLC39A14	FALSE
CGNL1	2.02394e-97	0.303771	0.604	0.451	6.7879e-93	Tip	CGNL1	FALSE
UTRN	3.84484e-77	0.30355	0.883	0.799	1.28948e-72	Tip	UTRN	FALSE
SELENOP	1.21948e-112	0.30338	0.836	0.709	4.08988e-108	Tip	SELENOP	FALSE
NUMA1	5.89602e-98	0.301377	0.807	0.7	1.97741e-93	Tip	NUMA1	FALSE
ZDBF2	5.58007e-111	0.30026	0.441	0.272	1.87144e-106	Tip	ZDBF2	FALSE
ARRDC4	2.51926e-97	0.298799	0.391	0.232	8.44909e-93	Tip	ARRDC4	FALSE
NEXN	7.22157e-105	0.297257	0.542	0.363	2.42197e-100	Tip	NEXN	FALSE
TOB2	1.57706e-95	0.296103	0.633	0.495	5.28913e-91	Tip	TOB2	FALSE
SERPINF2	3.5768e-125	0.295728	0.588	0.399	1.19959e-120	Tip	SERPINF2	FALSE
CXCL2	9.48347e-20	0.294744	0.18	0.124	3.18057e-15	Tip	CXCL2	FALSE
SERTAD3	1.67403e-100	0.294504	0.554	0.397	5.61438e-96	Tip	SERTAD3	FALSE
MGAT5	3.66934e-112	0.293729	0.537	0.366	1.23062e-107	Tip	MGAT5	FALSE
NRCAM	2.04398e-86	0.293134	0.672	0.546	6.8551e-82	Tip	NRCAM	FALSE
TCIM	9.79408e-18	0.292658	0.305	0.246	3.28474e-13	Tip	TCIM	FALSE
SNTB1	9.30878e-167	0.291427	0.487	0.268	3.12198e-162	Tip	SNTB1	FALSE
CTNND1	4.02821e-101	0.291331	0.917	0.843	1.35098e-96	Tip	CTNND1	FALSE
SERINC51	1.02794e-86	0.291179	0.91	0.816	3.44749e-82	Tip	SERINC5	FALSE
MIR193BHG	3.24011e-185	0.29057	0.339	0.134	1.08667e-180	Tip	MIR193BHG	FALSE
HERPUD1	5.14618e-85	0.289078	0.687	0.548	1.72592e-80	Tip	HERPUD1	FALSE
HSPA5	2.07074e-100	0.289073	0.983	0.956	6.94484e-96	Tip	HSPA5	FALSE
FTH11	9.90513e-234	0.288352	1	1	3.32198e-229	Tip	FTH1	FALSE
SERP1	2.13951e-99	0.287477	0.915	0.851	7.17549e-95	Tip	SERP1	FALSE
GCC2	1.17468e-89	0.287154	0.949	0.895	3.93965e-85	Tip	GCC2	FALSE
WASL	3.32906e-108	0.286985	0.781	0.66	1.1165e-103	Tip	WASL	FALSE
BCL11B	7.56443e-109	0.286013	0.498	0.325	2.53696e-104	Tip	BCL11B	TRUE
ERRFI12	5.51598e-67	0.285933	0.561	0.44	1.84995e-62	Tip	ERRFI1	FALSE
KDM3A	2.43304e-90	0.28557	0.55	0.402	8.15993e-86	Tip	KDM3A	FALSE
2022-09-02	1.48293e-110	0.284915	0.962	0.925	4.97344e-106	Tip	44806	FALSE
P2RX1	1.77552e-225	0.284889	0.405	0.153	5.95476e-221	Tip	P2RX1	FALSE
STK17A	1.07958e-65	0.284885	0.648	0.541	3.62068e-61	Tip	STK17A	FALSE
ECI2	1.13786e-95	0.284259	0.859	0.777	3.81615e-91	Tip	ECI2	FALSE
ETS1	1.80108e-173	0.283691	0.467	0.238	6.04047e-169	Tip	ETS1	TRUE
MYH9	2.48014e-83	0.282839	0.769	0.652	8.3179e-79	Tip	MYH9	FALSE
HBP1	2.38864e-98	0.28231	0.705	0.569	8.01103e-94	Tip	HBP1	TRUE
DKK22	2.63063e-123	0.281851	0.356	0.173	8.8226e-119	Tip	DKK2	FALSE
FBXO21	6.0513e-90	0.281477	0.861	0.767	2.02949e-85	Tip	FBXO21	FALSE
CD55	2.01526e-133	0.280969	0.43	0.237	6.75878e-129	Tip	CD55	FALSE
PHF3	1.71777e-79	0.279178	0.89	0.823	5.76105e-75	Tip	PHF3	FALSE
EPB41L1	2.89532e-108	0.277964	0.489	0.319	9.71033e-104	Tip	EPB41L1	FALSE
PLBD1	4.82312e-96	0.277881	0.633	0.477	1.61758e-91	Tip	PLBD1	FALSE
LRRFIP1	1.36214e-87	0.276414	0.818	0.715	4.56836e-83	Tip	LRRFIP1	TRUE
EIF1	4.39146e-184	0.275846	1	0.997	1.47281e-179	Tip	EIF1	FALSE
BRD2	1.58805e-87	0.275825	0.827	0.732	5.32599e-83	Tip	BRD2	FALSE
TMED6	3.37581e-146	0.275647	0.496	0.284	1.13218e-141	Tip	TMED6	FALSE
AFF4	4.64988e-89	0.273338	0.749	0.626	1.55948e-84	Tip	AFF4	TRUE
UGDH3	3.91537e-105	0.27293	0.968	0.888	1.31314e-100	Tip	UGDH	FALSE
LCORL	5.29516e-70	0.271282	0.594	0.477	1.77589e-65	Tip	LCORL	TRUE
BBX	3.85967e-77	0.270778	0.855	0.775	1.29446e-72	Tip	BBX	TRUE
EPHA7	1.57967e-96	0.270491	0.499	0.323	5.29788e-92	Tip	EPHA7	FALSE
KLHL24	5.68373e-94	0.268755	0.648	0.491	1.90621e-89	Tip	KLHL24	FALSE
ERICH5	1.34916e-105	0.26808	0.656	0.48	4.52483e-101	Tip	ERICH5	FALSE
MLXIP	6.12801e-94	0.268033	0.618	0.467	2.05521e-89	Tip	MLXIP	TRUE
KLF3	4.88474e-75	0.267795	0.878	0.798	1.63824e-70	Tip	KLF3	TRUE
PARD6A	7.76218e-139	0.267376	0.478	0.273	2.60328e-134	Tip	PARD6A	FALSE
CDH1	6.80799e-100	0.267213	0.964	0.899	2.28326e-95	Tip	CDH1	FALSE
SMAD3	4.26376e-108	0.2668	0.546	0.378	1.42998e-103	Tip	SMAD3	TRUE
MT-ND4	1.76149e-62	0.265884	0.98	0.979	5.9077e-58	Tip	MT-ND4	FALSE
CREB3L2	2.84832e-84	0.265845	0.625	0.496	9.55269e-80	Tip	CREB3L2	TRUE
ELF5	1.50357e-90	0.265235	0.672	0.508	5.04268e-86	Tip	ELF5	TRUE
MT-ND4L	2.41048e-56	0.265157	0.829	0.779	8.08427e-52	Tip	MT-ND4L	FALSE
SRF	7.84275e-88	0.265082	0.487	0.334	2.6303e-83	Tip	SRF	TRUE
AMBP3	2.1434e-42	0.264926	0.912	0.823	7.18853e-38	Tip	AMBP	FALSE
ARID4A	1.17726e-78	0.264884	0.704	0.583	3.94829e-74	Tip	ARID4A	TRUE
TMEM131L	4.69983e-128	0.263686	0.426	0.241	1.57623e-123	Tip	TMEM131L	FALSE
DNAJB1	2.34638e-75	0.263493	0.7	0.587	7.86928e-71	Tip	DNAJB1	FALSE
MTR	1.35045e-82	0.26332	0.636	0.506	4.52915e-78	Tip	MTR	FALSE
CSRP1	1.35333e-66	0.261588	0.67	0.565	4.53881e-62	Tip	CSRP1	FALSE
ANKRD13A	3.68847e-111	0.260803	0.544	0.366	1.23704e-106	Tip	ANKRD13A	FALSE
FBRSL1	3.37865e-90	0.260422	0.67	0.54	1.13313e-85	Tip	FBRSL1	FALSE
NOTCH1	1.48515e-93	0.259508	0.763	0.622	4.9809e-89	Tip	NOTCH1	FALSE
VEGFA	1.26905e-88	0.258708	0.899	0.802	4.25615e-84	Tip	VEGFA	FALSE
RREB1	3.29287e-87	0.258568	0.665	0.532	1.10436e-82	Tip	RREB1	TRUE
PTF1A2	2.94956e-100	0.258459	0.55	0.363	9.89224e-96	Tip	PTF1A	TRUE
BCL6	8.04728e-139	0.258423	0.359	0.175	2.6989e-134	Tip	BCL6	TRUE
EML6	1.64776e-133	0.258061	0.415	0.225	5.52626e-129	Tip	EML6	FALSE
GCAT	7.56095e-114	0.257953	0.536	0.343	2.53579e-109	Tip	GCAT	FALSE
MIDN	1.01603e-59	0.257156	0.868	0.797	3.40756e-55	Tip	MIDN	FALSE
SEZ6L2	3.96546e-156	0.257117	0.532	0.295	1.32994e-151	Tip	SEZ6L2	FALSE
GDAP1	1.62237e-94	0.257105	0.63	0.46	5.4411e-90	Tip	GDAP1	FALSE
TNRC6B	1.94078e-70	0.256492	0.931	0.881	6.50897e-66	Tip	TNRC6B	FALSE
RNF186	7.97902e-236	0.255423	0.298	0.084	2.67601e-231	Tip	RNF186	FALSE
FGD6	8.35851e-91	0.253861	0.525	0.364	2.80328e-86	Tip	FGD6	FALSE
NPHS1	7.35503e-181	0.253512	0.378	0.165	2.46673e-176	Tip	NPHS1	FALSE
BOD1L1	5.2946e-64	0.252468	0.819	0.727	1.7757e-59	Tip	BOD1L1	FALSE
ARHGAP24	4.49759e-106	0.252102	0.512	0.334	1.5084e-101	Tip	ARHGAP24	FALSE
FRY	2.14838e-96	0.251983	0.489	0.32	7.20523e-92	Tip	FRY	FALSE
GSE1	4.43984e-94	0.251943	0.633	0.478	1.48903e-89	Tip	GSE1	FALSE
DNMBP	6.83143e-87	0.25186	0.605	0.46	2.29112e-82	Tip	DNMBP	FALSE
ASH1L	8.99064e-75	0.251298	0.829	0.739	3.01528e-70	Tip	ASH1L	FALSE
SPOCK11	2.37686e-119	0.250273	0.374	0.19	7.97152e-115	Tip	SPOCK1	FALSE
USP47	1.89956e-72	0.250088	0.875	0.801	6.37074e-68	Tip	USP47	FALSE
HDLBP	3.54442e-71	0.250066	0.883	0.822	1.18873e-66	Tip	HDLBP	FALSE
CLPS	0	6.09253	0.992	0.21	0	Acinar	CLPS	FALSE
CELA3A	0	5.85566	0.973	0.145	0	Acinar	CELA3A	FALSE
SYCN	0	5.00874	0.99	0.085	0	Acinar	SYCN	FALSE
CEL1	0	4.65413	0.997	0.277	0	Acinar	CEL	FALSE
CTRB1	0	4.57145	0.995	0.096	0	Acinar	CTRB1	FALSE
CELA3B	0	4.47185	0.978	0.203	0	Acinar	CELA3B	FALSE
CPA11	0	4.43177	1	0.524	0	Acinar	CPA1	FALSE
CTRB21	0	4.21329	0.997	0.326	0	Acinar	CTRB2	FALSE
CTRC	0	3.9888	0.984	0.158	0	Acinar	CTRC	FALSE
MT1G	0	3.63671	0.617	0.033	0	Acinar	MT1G	FALSE
GP2	0	3.49416	0.855	0.171	0	Acinar	GP2	FALSE
MT2A	5.32431e-241	3.02122	0.815	0.383	1.78567e-236	Acinar	MT2A	FALSE
MT1E	0	2.9215	0.929	0.413	0	Acinar	MT1E	FALSE
REG3G	0	2.84938	0.922	0.077	0	Acinar	REG3G	FALSE
RARRES21	0	2.36013	0.992	0.568	0	Acinar	RARRES2	FALSE
CPA21	0	2.30452	1	0.743	0	Acinar	CPA2	FALSE
MT1H	0	2.27277	0.283	0.005	0	Acinar	MT1H	FALSE
SERPINI21	0	2.2062	0.981	0.315	0	Acinar	SERPINI2	FALSE
PLA2G1B1	0	2.10987	0.981	0.195	0	Acinar	PLA2G1B	FALSE
PRSS1	0	2.02091	0.821	0.04	0	Acinar	PRSS1	FALSE
MT1X	2.90459e-134	1.98713	0.77	0.466	9.74141e-130	Acinar	MT1X	FALSE
SSR41	0	1.9111	1	0.966	0	Acinar	SSR4	FALSE
SPINK11	0	1.9003	1	0.967	0	Acinar	SPINK1	FALSE
RAMP11	0	1.85141	0.986	0.61	0	Acinar	RAMP1	FALSE
BTG21	1.56249e-291	1.8443	0.992	0.822	5.24027e-287	Acinar	BTG2	FALSE
CPB1	0	1.81898	0.737	0.027	0	Acinar	CPB1	FALSE
KLK1	0	1.73317	0.892	0.077	0	Acinar	KLK1	FALSE
ATF31	8.99194e-294	1.73099	0.982	0.557	3.01572e-289	Acinar	ATF3	TRUE
ERP271	0	1.71091	0.997	0.638	0	Acinar	ERP27	FALSE
DPEP11	0	1.67086	0.996	0.706	0	Acinar	DPEP1	FALSE
FOSB1	3.34081e-280	1.60733	0.993	0.704	1.12044e-275	Acinar	FOSB	TRUE
ZFP361	2.27338e-299	1.53568	0.927	0.404	7.62447e-295	Acinar	ZFP36	FALSE
RRBP11	4.94539e-236	1.49215	0.969	0.915	1.65859e-231	Acinar	RRBP1	FALSE
JUNB1	2.15175e-263	1.48765	0.988	0.661	7.21655e-259	Acinar	JUNB	TRUE
GATM2	0	1.48286	0.999	0.829	0	Acinar	GATM	FALSE
REG1A	0	1.48083	0.256	0.016	0	Acinar	REG1A	FALSE
KLF61	2.96143e-172	1.46585	0.934	0.769	9.93206e-168	Acinar	KLF6	TRUE
AKR7A3	0	1.45361	0.755	0.074	0	Acinar	AKR7A3	FALSE
TFF3	0	1.4474	0.94	0.453	0	Acinar	TFF3	FALSE
IFRD11	4.51704e-249	1.4288	0.934	0.597	1.51492e-244	Acinar	IFRD1	FALSE
RBPJL1	0	1.3985	0.979	0.488	0	Acinar	RBPJL	TRUE
NPW1	0	1.37564	0.93	0.223	0	Acinar	NPW	FALSE
CYBA1	0	1.36868	1	0.88	0	Acinar	CYBA	FALSE
PLTP	0	1.3601	0.904	0.33	0	Acinar	PLTP	FALSE
SEL1L1	1.14861e-263	1.31357	0.953	0.706	3.85222e-259	Acinar	SEL1L	FALSE
XBP11	7.00895e-295	1.2479	0.986	0.776	2.35066e-290	Acinar	XBP1	TRUE
P2RX11	0	1.24349	0.862	0.168	0	Acinar	P2RX1	FALSE
MAFF1	1.64255e-176	1.22973	0.862	0.474	5.5088e-172	Acinar	MAFF	TRUE
FOS1	2.21498e-229	1.21613	0.995	0.961	7.4286e-225	Acinar	FOS	TRUE
AQP8	0	1.21536	0.884	0.101	0	Acinar	AQP8	FALSE
NR4A11	5.96542e-221	1.2031	0.97	0.589	2.00068e-216	Acinar	NR4A1	TRUE
HEXDC	3.1725e-288	1.09838	0.881	0.407	1.06399e-283	Acinar	HEXDC	FALSE
PRSS2	0	1.09404	0.415	0.006	0	Acinar	PRSS2	FALSE
FKBP11	0	1.08413	0.884	0.364	0	Acinar	FKBP11	FALSE
DLK11	1.87222e-269	1.05246	1	0.977	6.27905e-265	Acinar	DLK1	FALSE
FCGRT1	1.86739e-271	1.04378	0.971	0.602	6.26285e-267	Acinar	FCGRT	FALSE
CXCL121	0	1.04044	0.919	0.283	0	Acinar	CXCL12	FALSE
IL321	1.94717e-267	1.03392	0.767	0.241	6.53044e-263	Acinar	IL32	FALSE
ZC3H18	1.42786e-245	1.02525	0.919	0.548	4.78877e-241	Acinar	ZC3H18	FALSE
NFKBIZ1	2.63088e-181	0.998113	0.793	0.36	8.82344e-177	Acinar	NFKBIZ	FALSE
TENT5C1	0	0.99559	0.895	0.32	0	Acinar	TENT5C	FALSE
G0S2	5.63509e-302	0.969281	0.741	0.202	1.88989e-297	Acinar	G0S2	FALSE
LGALS2	2.04062e-274	0.941314	0.859	0.336	6.84383e-270	Acinar	LGALS2	FALSE
SPOCK12	0	0.933229	0.8	0.197	0	Acinar	SPOCK1	FALSE
LMNA1	1.48723e-149	0.924551	0.819	0.466	4.98789e-145	Acinar	LMNA	FALSE
SYNE11	4.95728e-159	0.916428	0.844	0.526	1.66257e-154	Acinar	SYNE1	FALSE
BNIP33	1.38536e-204	0.902635	0.947	0.606	4.64623e-200	Acinar	BNIP3	FALSE
MT1F	3.16125e-127	0.889985	0.927	0.726	1.06022e-122	Acinar	MT1F	FALSE
GPC33	3.39523e-156	0.889207	0.899	0.516	1.13869e-151	Acinar	GPC3	FALSE
RNF1861	0	0.861734	0.733	0.095	0	Acinar	RNF186	FALSE
MCL11	9.89132e-149	0.860088	0.973	0.895	3.31735e-144	Acinar	MCL1	FALSE
MYC1	4.69764e-147	0.856888	0.77	0.375	1.57549e-142	Acinar	MYC	TRUE
FKBP2	1.2728e-201	0.850917	0.99	0.871	4.2687e-197	Acinar	FKBP2	FALSE
PPIB	2.80111e-232	0.846212	0.996	0.98	9.39437e-228	Acinar	PPIB	FALSE
ALDH1A1	6.4306e-203	0.844155	0.978	0.831	2.15669e-198	Acinar	ALDH1A1	FALSE
FBXO22	0	0.843718	0.817	0.135	0	Acinar	FBXO2	FALSE
SLC39A141	3.51143e-287	0.838765	0.847	0.311	1.17766e-282	Acinar	SLC39A14	FALSE
P4HB	7.36977e-209	0.837751	0.981	0.912	2.47167e-204	Acinar	P4HB	FALSE
PDZRN3	2.64507e-304	0.827657	0.744	0.217	8.87102e-300	Acinar	PDZRN3	FALSE
NUCB2	2.04278e-155	0.815966	0.907	0.684	6.85107e-151	Acinar	NUCB2	FALSE
JUND1	3.42304e-158	0.814352	0.973	0.803	1.14802e-153	Acinar	JUND	TRUE
TC2N2	8.31213e-230	0.812591	0.837	0.353	2.78772e-225	Acinar	TC2N	FALSE
SLC25A371	5.05686e-159	0.805685	0.937	0.757	1.69597e-154	Acinar	SLC25A37	FALSE
PLBD11	5.34577e-191	0.797003	0.881	0.488	1.79287e-186	Acinar	PLBD1	FALSE
ELMO11	1.24625e-198	0.794282	0.955	0.593	4.17967e-194	Acinar	ELMO1	FALSE
LDLR1	1.31218e-145	0.773786	0.756	0.379	4.4008e-141	Acinar	LDLR	FALSE
PRDX4	5.95643e-135	0.749102	0.963	0.833	1.99767e-130	Acinar	PRDX4	FALSE
NOMO11	4.38565e-205	0.739512	0.871	0.431	1.47086e-200	Acinar	NOMO1	FALSE
TRIB11	2.76952e-145	0.73257	0.776	0.365	9.28843e-141	Acinar	TRIB1	FALSE
CELA2A	0	0.72945	0.435	0.002	0	Acinar	CELA2A	FALSE
REG4	0	0.729445	0.554	0.048	0	Acinar	REG4	FALSE
SLC39A5	3.69764e-236	0.728809	0.78	0.305	1.24011e-231	Acinar	SLC39A5	FALSE
ECE13	1.78965e-161	0.725721	0.947	0.662	6.00214e-157	Acinar	ECE1	FALSE
BCAT11	1.99473e-182	0.723687	0.833	0.383	6.68992e-178	Acinar	BCAT1	FALSE
DUSP21	5.59666e-163	0.720921	0.438	0.107	1.87701e-158	Acinar	DUSP2	FALSE
TM4SF43	7.21738e-100	0.715231	0.893	0.605	2.42056e-95	Acinar	TM4SF4	FALSE
EGR11	6.64971e-115	0.711969	0.992	0.921	2.23018e-110	Acinar	EGR1	TRUE
GFRA3	1.64141e-152	0.709822	0.807	0.401	5.50495e-148	Acinar	GFRA3	FALSE
CSRNP11	1.79414e-248	0.707805	0.789	0.26	6.0172e-244	Acinar	CSRNP1	TRUE
BTG12	1.58931e-133	0.699974	0.997	0.981	5.33023e-129	Acinar	BTG1	FALSE
YBX31	3.94076e-133	0.694184	0.953	0.851	1.32165e-128	Acinar	YBX3	TRUE
ENKD11	1.6057e-201	0.688746	0.863	0.403	5.38521e-197	Acinar	ENKD1	FALSE
IRF11	1.77843e-112	0.675746	0.655	0.287	5.96449e-108	Acinar	IRF1	TRUE
MKNK11	7.26482e-195	0.673788	0.811	0.358	2.43648e-190	Acinar	MKNK1	FALSE
TMEM1811	4.74765e-141	0.671708	0.896	0.635	1.59227e-136	Acinar	TMEM181	FALSE
VMP11	1.33423e-80	0.669575	0.952	0.899	4.47475e-76	Acinar	VMP1	FALSE
LMAN2	8.43057e-147	0.668444	0.975	0.856	2.82745e-142	Acinar	LMAN2	FALSE
SLC16A121	5.04978e-152	0.668276	0.869	0.473	1.69359e-147	Acinar	SLC16A12	FALSE
IER21	2.41986e-93	0.667951	0.99	0.953	8.11572e-89	Acinar	IER2	FALSE
PNLIPRP1	0	0.665871	0.425	0.007	0	Acinar	PNLIPRP1	FALSE
HHIP-AS1	0	0.663242	0.709	0.114	0	Acinar	HHIP-AS1	FALSE
HHIP	0	0.662952	0.566	0.05	0	Acinar	HHIP	FALSE
ITM2A	5.64256e-267	0.65999	0.659	0.172	1.8924e-262	Acinar	ITM2A	FALSE
ELL21	1.33724e-137	0.654986	0.862	0.518	4.48484e-133	Acinar	ELL2	FALSE
HERPUD11	2.26814e-128	0.654192	0.867	0.559	7.60689e-124	Acinar	HERPUD1	FALSE
LDHA2	6.50098e-102	0.650817	0.903	0.637	2.1803e-97	Acinar	LDHA	FALSE
HDLBP1	6.60259e-129	0.647315	0.944	0.828	2.21438e-124	Acinar	HDLBP	FALSE
NFKBIA1	6.64235e-43	0.632665	0.896	0.753	2.22771e-38	Acinar	NFKBIA	FALSE
MYDGF	1.00583e-104	0.630656	0.948	0.825	3.37336e-100	Acinar	MYDGF	FALSE
CLDN41	1.03362e-44	0.629734	0.947	0.847	3.46657e-40	Acinar	CLDN4	FALSE
CEBPD1	4.24948e-93	0.624666	0.824	0.515	1.42519e-88	Acinar	CEBPD	TRUE
EIF4EBP11	2.88933e-130	0.619359	0.953	0.675	9.69025e-126	Acinar	EIF4EBP1	FALSE
ANGPTL41	2.76558e-266	0.616581	0.673	0.166	9.2752e-262	Acinar	ANGPTL4	FALSE
GSTA11	1.37257e-210	0.613933	0.447	0.094	4.60332e-206	Acinar	GSTA1	FALSE
TOB11	3.88584e-124	0.613778	0.9	0.57	1.30323e-119	Acinar	TOB1	FALSE
SSR31	1.27906e-133	0.613242	0.974	0.829	4.28971e-129	Acinar	SSR3	FALSE
APOC1	4.75457e-114	0.613129	0.832	0.511	1.59459e-109	Acinar	APOC1	FALSE
SERP11	8.17158e-136	0.61287	0.966	0.858	2.74058e-131	Acinar	SERP1	FALSE
COL21A12	1.50063e-213	0.608094	0.713	0.229	5.03281e-209	Acinar	COL21A1	FALSE
SERPINA4	4.3673e-156	0.606036	0.792	0.372	1.4647e-151	Acinar	SERPINA4	FALSE
PKIB	0	0.603538	0.647	0.063	0	Acinar	PKIB	FALSE
SEC11C	2.80895e-140	0.60234	0.977	0.85	9.42066e-136	Acinar	SEC11C	FALSE
PLP2	3.52231e-156	0.596264	0.814	0.399	1.18131e-151	Acinar	PLP2	FALSE
STAT31	3.77034e-103	0.59134	0.84	0.535	1.2645e-98	Acinar	STAT3	TRUE
CST31	4.16443e-113	0.586131	0.999	0.958	1.39667e-108	Acinar	CST3	FALSE
CYB5A1	4.76905e-148	0.584237	0.999	0.965	1.59944e-143	Acinar	CYB5A	FALSE
GCAT1	2.43808e-171	0.582172	0.802	0.358	8.17682e-167	Acinar	GCAT	FALSE
SMOC2	1.55023e-229	0.576866	0.657	0.185	5.19917e-225	Acinar	SMOC2	FALSE
HIST1H2AC1	1.61458e-107	0.575171	0.822	0.45	5.41499e-103	Acinar	HIST1H2AC	FALSE
ELMSAN11	1.51557e-90	0.572606	0.725	0.423	5.08293e-86	Acinar	ELMSAN1	TRUE
BRSK2	0	0.566871	0.665	0.1	0	Acinar	BRSK2	FALSE
DDOST	8.51232e-132	0.561858	0.981	0.909	2.85486e-127	Acinar	DDOST	FALSE
HIST1H1C	4.04326e-69	0.556318	0.774	0.49	1.35603e-64	Acinar	HIST1H1C	FALSE
CYFIP11	3.55433e-114	0.552548	0.889	0.605	1.19205e-109	Acinar	CYFIP1	FALSE
LGALS3BP	2.87209e-146	0.551358	0.792	0.389	9.63241e-142	Acinar	LGALS3BP	FALSE
SSFA2	1.81896e-113	0.551116	0.795	0.477	6.10042e-109	Acinar	SSFA2	FALSE
QSOX1	9.82836e-107	0.548491	0.923	0.647	3.29624e-102	Acinar	QSOX1	FALSE
CCNL11	1.28448e-76	0.548468	0.933	0.849	4.30791e-72	Acinar	CCNL1	FALSE
DNAJB91	4.2288e-106	0.546943	0.791	0.469	1.41825e-101	Acinar	DNAJB9	FALSE
MSRB1	1.19644e-156	0.54639	0.785	0.353	4.01262e-152	Acinar	MSRB1	FALSE
UBC1	5.44255e-79	0.545478	0.999	0.98	1.82532e-74	Acinar	UBC	FALSE
MYADM1	1.05095e-76	0.544204	0.9	0.725	3.52468e-72	Acinar	MYADM	FALSE
AC020916.11	6.37448e-134	0.543676	0.654	0.25	2.13787e-129	Acinar	AC020916.1	FALSE
TMED10	2.16363e-116	0.543203	0.973	0.906	7.25637e-112	Acinar	TMED10	FALSE
SERPINB1	1.21731e-103	0.538233	0.86	0.573	4.08261e-99	Acinar	SERPINB1	FALSE
MTUS11	2.17699e-93	0.534941	0.832	0.552	7.3012e-89	Acinar	MTUS1	FALSE
THBS11	3.32563e-40	0.532847	0.658	0.445	1.11535e-35	Acinar	THBS1	FALSE
TMED61	3.24679e-184	0.532226	0.773	0.302	1.08891e-179	Acinar	TMED6	FALSE
SNHG81	7.51204e-96	0.530851	0.988	0.889	2.51939e-91	Acinar	SNHG8	FALSE
TESC	7.29985e-176	0.529713	0.746	0.295	2.44822e-171	Acinar	TESC	FALSE
CD811	1.16002e-98	0.528199	0.927	0.726	3.89047e-94	Acinar	CD81	FALSE
CAMK1D1	7.13658e-132	0.525453	0.784	0.392	2.39347e-127	Acinar	CAMK1D	FALSE
2022-06-01	2.32689e-51	0.517409	0.986	0.973	7.80393e-47	Acinar	JUN	TRUE
RPL36AL	3.09578e-131	0.515978	1	0.96	1.03826e-126	Acinar	RPL36AL	FALSE
TNKS1BP11	9.24967e-134	0.513325	0.772	0.364	3.10215e-129	Acinar	TNKS1BP1	FALSE
RNASET2	1.24482e-99	0.512764	0.848	0.561	4.17488e-95	Acinar	RNASET2	FALSE
AMBP4	8.0586e-68	0.512229	0.99	0.832	2.70269e-63	Acinar	AMBP	FALSE
MEG82	1.12693e-54	0.503981	0.848	0.736	3.77949e-50	Acinar	MEG8	FALSE
ADD32	1.11172e-72	0.499203	0.866	0.705	3.7285e-68	Acinar	ADD3	FALSE
CCDC1101	7.88054e-144	0.495804	0.728	0.304	2.64297e-139	Acinar	CCDC110	FALSE
PDCD41	1.19827e-86	0.494833	0.958	0.876	4.01876e-82	Acinar	PDCD4	FALSE
HSPA1A1	1.28535e-54	0.492626	0.787	0.6	4.31082e-50	Acinar	HSPA1A	FALSE
MAN1A1	6.7047e-258	0.492439	0.618	0.143	2.24862e-253	Acinar	MAN1A1	FALSE
DNAJB41	7.52283e-107	0.489465	0.819	0.47	2.52301e-102	Acinar	DNAJB4	FALSE
SEC61G	7.43549e-108	0.488901	0.989	0.926	2.49371e-103	Acinar	SEC61G	FALSE
TKT1	4.74002e-96	0.488537	0.975	0.891	1.58971e-91	Acinar	TKT	FALSE
TMEM511	3.53554e-127	0.486398	0.792	0.404	1.18575e-122	Acinar	TMEM51	FALSE
FREM2-AS1	0	0.483051	0.553	0.052	0	Acinar	FREM2-AS1	FALSE
BCAM	1.07538e-94	0.482201	0.926	0.733	3.6066e-90	Acinar	BCAM	FALSE
TIPARP1	4.64182e-102	0.480401	0.732	0.368	1.55677e-97	Acinar	TIPARP	FALSE
BSPRY	2.08356e-108	0.477122	0.828	0.496	6.98785e-104	Acinar	BSPRY	FALSE
TFR2	1.12671e-276	0.475357	0.609	0.138	3.77878e-272	Acinar	TFR2	FALSE
IMPA2	4.81146e-87	0.468827	0.882	0.645	1.61367e-82	Acinar	IMPA2	FALSE
PPIF	1.9778e-87	0.467188	0.844	0.553	6.63316e-83	Acinar	PPIF	FALSE
F31	1.56345e-42	0.464705	0.895	0.709	5.2435e-38	Acinar	F3	FALSE
FAM162A2	1.16222e-83	0.463074	0.886	0.657	3.89787e-79	Acinar	FAM162A	FALSE
TP53INP1	1.89643e-70	0.462955	0.592	0.315	6.36025e-66	Acinar	TP53INP1	FALSE
SCG5	2.44874e-108	0.461906	0.534	0.199	8.21258e-104	Acinar	SCG5	FALSE
EPAS11	1.20717e-162	0.461015	0.676	0.236	4.04862e-158	Acinar	EPAS1	TRUE
B2M	1.32245e-79	0.460288	0.921	0.732	4.43522e-75	Acinar	B2M	FALSE
FAM3B	3.77215e-74	0.459831	0.87	0.642	1.2651e-69	Acinar	FAM3B	FALSE
MEG31	1.83852e-66	0.455619	0.997	0.982	6.16603e-62	Acinar	MEG3	FALSE
ITPR21	2.76262e-60	0.449928	0.832	0.592	9.26528e-56	Acinar	ITPR2	FALSE
CHRM3	0	0.446726	0.525	0.054	0	Acinar	CHRM3	FALSE
INSR3	1.66981e-68	0.445401	0.865	0.662	5.60021e-64	Acinar	INSR	FALSE
UNC13B1	9.95145e-94	0.440667	0.744	0.402	3.33752e-89	Acinar	UNC13B	FALSE
SELENOK	1.64091e-73	0.440045	0.936	0.762	5.5033e-69	Acinar	SELENOK	FALSE
SERPINF21	1.83025e-95	0.439805	0.778	0.417	6.13828e-91	Acinar	SERPINF2	FALSE
JAK1	5.02333e-79	0.438838	0.836	0.584	1.68472e-74	Acinar	JAK1	FALSE
AHCYL1	5.34075e-56	0.431184	0.882	0.77	1.79118e-51	Acinar	AHCYL1	FALSE
TCEA31	9.04301e-67	0.430974	0.927	0.732	3.03284e-62	Acinar	TCEA3	FALSE
GCNT11	4.54811e-126	0.43005	0.657	0.274	1.52535e-121	Acinar	GCNT1	FALSE
TXNIP1	2.1282e-22	0.421309	0.859	0.776	7.13757e-18	Acinar	TXNIP	FALSE
RAB11FIP11	2.94536e-40	0.417415	0.832	0.679	9.87815e-36	Acinar	RAB11FIP1	FALSE
GIT21	1.06203e-80	0.415985	0.8	0.481	3.56185e-76	Acinar	GIT2	FALSE
PLXNA21	1.42277e-113	0.415706	0.713	0.339	4.77168e-109	Acinar	PLXNA2	FALSE
SEC61A1	6.55805e-83	0.415633	0.8	0.51	2.19944e-78	Acinar	SEC61A1	FALSE
DTNA	3.25948e-79	0.415569	0.711	0.412	1.09317e-74	Acinar	DTNA	FALSE
KLB	0	0.410803	0.466	0.032	0	Acinar	KLB	FALSE
KLF101	1.77588e-72	0.410661	0.741	0.429	5.95596e-68	Acinar	KLF10	TRUE
ANKRD371	2.46939e-105	0.410068	0.544	0.211	8.28184e-101	Acinar	ANKRD37	FALSE
OSTC	4.98048e-83	0.408849	0.992	0.95	1.67035e-78	Acinar	OSTC	FALSE
ATE1	4.80083e-81	0.408326	0.735	0.439	1.6101e-76	Acinar	ATE1	FALSE
SH3BP4	4.33574e-107	0.404405	0.679	0.318	1.45412e-102	Acinar	SH3BP4	FALSE
TPT1	5.16625e-179	0.403475	1	1	1.73266e-174	Acinar	TPT1	FALSE
TMEM14A	1.54215e-69	0.403244	0.767	0.499	5.17206e-65	Acinar	TMEM14A	FALSE
ABCA5	5.35252e-128	0.402384	0.705	0.304	1.79513e-123	Acinar	ABCA5	FALSE
SEZ6L21	7.79655e-122	0.399777	0.733	0.319	2.61481e-117	Acinar	SEZ6L2	FALSE
NRCAM1	5.28952e-70	0.398717	0.826	0.557	1.774e-65	Acinar	NRCAM	FALSE
GDF151	2.20141e-82	0.396658	0.417	0.148	7.38308e-78	Acinar	GDF15	FALSE
CYS11	2.61581e-60	0.395298	0.787	0.514	8.77292e-56	Acinar	CYS1	FALSE
FTH12	2.36108e-100	0.39391	1	1	7.9186e-96	Acinar	FTH1	FALSE
SEC61B	1.24894e-82	0.393661	0.995	0.957	4.1887e-78	Acinar	SEC61B	FALSE
GRN	1.23784e-71	0.392692	0.867	0.627	4.15145e-67	Acinar	GRN	FALSE
NOSIP	8.01984e-58	0.392464	0.865	0.64	2.68969e-53	Acinar	NOSIP	FALSE
ARHGAP32	7.43758e-86	0.39016	0.703	0.375	2.49442e-81	Acinar	ARHGAP32	FALSE
GATA42	3.21739e-271	0.389795	0.564	0.114	1.07905e-266	Acinar	GATA4	TRUE
JAG13	3.41154e-41	0.385168	0.893	0.728	1.14416e-36	Acinar	JAG1	FALSE
SCOC	6.26539e-62	0.383378	0.951	0.844	2.10129e-57	Acinar	SCOC	FALSE
LRMP	0	0.378248	0.491	0.075	0	Acinar	LRMP	FALSE
STK38L2	1.06938e-61	0.375335	0.769	0.5	3.58649e-57	Acinar	STK38L	FALSE
ECI21	4.4454e-64	0.372358	0.938	0.785	1.4909e-59	Acinar	ECI2	FALSE
MID1IP11	1.42376e-57	0.370874	0.754	0.477	4.77502e-53	Acinar	MID1IP1	FALSE
SERPINA12	8.16272e-38	0.370789	0.982	0.89	2.73761e-33	Acinar	SERPINA1	FALSE
REL1	1.18272e-54	0.370017	0.792	0.549	3.96661e-50	Acinar	REL	TRUE
MGST12	4.89693e-84	0.368582	0.713	0.386	1.64233e-79	Acinar	MGST1	FALSE
CD151	1.37333e-45	0.368022	0.945	0.826	4.60588e-41	Acinar	CD151	FALSE
FAM129A	7.30955e-223	0.36743	0.486	0.101	2.45148e-218	Acinar	FAM129A	FALSE
CBX41	1.25329e-89	0.366757	0.629	0.287	4.2033e-85	Acinar	CBX4	FALSE
RPL101	1.05613e-102	0.365556	1	1	3.54206e-98	Acinar	RPL10	FALSE
DUSP11	1.17748e-50	0.362621	0.979	0.839	3.94904e-46	Acinar	DUSP1	FALSE
SSR2	6.7948e-70	0.361036	1	0.978	2.27884e-65	Acinar	SSR2	FALSE
ZNF395	4.19014e-81	0.360238	0.731	0.411	1.40529e-76	Acinar	ZNF395	TRUE
PLCB1	2.78221e-102	0.359755	0.629	0.279	9.33099e-98	Acinar	PLCB1	FALSE
SND1	1.5009e-65	0.359751	0.851	0.615	5.03373e-61	Acinar	SND1	FALSE
GOLGA8B1	5.41044e-44	0.358468	0.807	0.615	1.81455e-39	Acinar	GOLGA8B	FALSE
PELI21	2.56667e-85	0.353622	0.695	0.364	8.60811e-81	Acinar	PELI2	FALSE
MIR193BHG1	8.89373e-110	0.350961	0.469	0.157	2.98278e-105	Acinar	MIR193BHG	FALSE
TUBB2A	6.22249e-135	0.350899	0.538	0.175	2.0869e-130	Acinar	TUBB2A	FALSE
TPRN	1.01581e-180	0.349994	0.521	0.139	3.40683e-176	Acinar	TPRN	FALSE
SNTB11	1.33698e-100	0.345865	0.646	0.291	4.48398e-96	Acinar	SNTB1	FALSE
CRACR2B1	5.65471e-76	0.344579	0.732	0.394	1.89648e-71	Acinar	CRACR2B	FALSE
SRF1	5.8304e-62	0.343495	0.631	0.349	1.9554e-57	Acinar	SRF	TRUE
HM13	1.24635e-48	0.343356	0.845	0.679	4.18001e-44	Acinar	HM13	FALSE
EPB41L4B	3.23246e-185	0.342277	0.534	0.14	1.0841e-180	Acinar	EPB41L4B	FALSE
FLRT3	1.15741e-72	0.339613	0.666	0.358	3.88172e-68	Acinar	FLRT3	FALSE
ERN11	1.34512e-97	0.339423	0.609	0.264	4.51126e-93	Acinar	ERN1	FALSE
PPP1R15A1	2.26026e-46	0.337677	0.863	0.644	7.58045e-42	Acinar	PPP1R15A	FALSE
PDIA6	1.21749e-58	0.336399	0.986	0.973	4.08322e-54	Acinar	PDIA6	FALSE
RPL29	5.16959e-67	0.336022	0.999	0.999	1.73378e-62	Acinar	RPL29	FALSE
AC011298.1	0	0.333912	0.371	0.015	0	Acinar	AC011298.1	FALSE
MED16	3.02623e-61	0.332726	0.763	0.506	1.01494e-56	Acinar	MED16	FALSE
PARD6A1	1.69957e-90	0.332526	0.644	0.294	5.70001e-86	Acinar	PARD6A	FALSE
SEC31A	7.17371e-45	0.332228	0.882	0.733	2.40592e-40	Acinar	SEC31A	FALSE
ERBB31	1.20375e-42	0.332021	0.903	0.776	4.03712e-38	Acinar	ERBB3	FALSE
HSP90B1	3.80704e-39	0.328463	0.99	0.988	1.2768e-34	Acinar	HSP90B1	FALSE
TMEM52	1.94215e-218	0.328445	0.475	0.099	6.51358e-214	Acinar	TMEM52	FALSE
SQLE	1.96496e-30	0.326856	0.798	0.649	6.59007e-26	Acinar	SQLE	FALSE
DNAJB11	2.93217e-37	0.325885	0.789	0.599	9.83392e-33	Acinar	DNAJB1	FALSE
ANPEP	6.1198e-202	0.325336	0.415	0.083	2.05246e-197	Acinar	ANPEP	FALSE
BCAT2	7.58652e-58	0.32316	0.752	0.488	2.54437e-53	Acinar	BCAT2	FALSE
MUC6	0	0.322675	0.393	0.047	0	Acinar	MUC6	FALSE
GRB10	1.7417e-101	0.322528	0.565	0.229	5.84131e-97	Acinar	GRB10	FALSE
SNHG19	6.79835e-41	0.322359	0.824	0.604	2.28003e-36	Acinar	SNHG19	FALSE
PLOD21	3.82497e-71	0.321989	0.676	0.363	1.28282e-66	Acinar	PLOD2	FALSE
KLF41	1.75704e-129	0.321352	0.436	0.119	5.89274e-125	Acinar	KLF4	TRUE
KIRREL22	2.91909e-56	0.320433	0.855	0.564	9.79003e-52	Acinar	KIRREL2	FALSE
ERLEC1	1.76234e-48	0.319411	0.863	0.704	5.91052e-44	Acinar	ERLEC1	FALSE
ADAMTS11	4.88084e-26	0.31889	0.466	0.284	1.63694e-21	Acinar	ADAMTS1	FALSE
SPINT22	2.29289e-64	0.318654	0.996	0.989	7.68988e-60	Acinar	SPINT2	FALSE
ERI32	2.3624e-39	0.317654	0.908	0.741	7.92302e-35	Acinar	ERI3	FALSE
PAM	1.00227e-141	0.31743	0.572	0.186	3.36142e-137	Acinar	PAM	FALSE
FUT8	5.40113e-96	0.316541	0.575	0.242	1.81143e-91	Acinar	FUT8	FALSE
HIST1H2BD1	4.70238e-67	0.314597	0.555	0.268	1.57708e-62	Acinar	HIST1H2BD	FALSE
TMEM258	1.84284e-44	0.314171	0.996	0.974	6.18051e-40	Acinar	TMEM258	FALSE
GOLGB11	1.01986e-21	0.314105	0.897	0.883	3.42042e-17	Acinar	GOLGB1	FALSE
BACE1	3.37256e-40	0.314063	0.806	0.636	1.13109e-35	Acinar	BACE1	FALSE
FNDC10	0	0.313546	0.42	0.047	0	Acinar	FNDC10	FALSE
PBLD	5.26458e-143	0.313077	0.475	0.137	1.76563e-138	Acinar	PBLD	FALSE
ERRFI13	1.8263e-35	0.312869	0.669	0.452	6.12504e-31	Acinar	ERRFI1	FALSE
CHID1	1.53827e-43	0.310584	0.865	0.685	5.15906e-39	Acinar	CHID1	FALSE
SMAD31	1.26261e-59	0.31012	0.677	0.396	4.23455e-55	Acinar	SMAD3	TRUE
KIF1A	4.90367e-141	0.309494	0.603	0.2	1.64459e-136	Acinar	KIF1A	FALSE
DENND4A	9.66785e-109	0.309344	0.562	0.215	3.2424e-104	Acinar	DENND4A	FALSE
YPEL51	2.96786e-26	0.309098	0.754	0.595	9.95362e-22	Acinar	YPEL5	FALSE
MLXIP1	3.02715e-52	0.308137	0.737	0.482	1.01525e-47	Acinar	MLXIP	TRUE
RPL36	1.18318e-59	0.30808	0.999	0.999	3.96814e-55	Acinar	RPL36	FALSE
PTF1A3	1.40902e-63	0.307944	0.699	0.382	4.72557e-59	Acinar	PTF1A	TRUE
NR4A31	6.29998e-138	0.307925	0.424	0.109	2.11289e-133	Acinar	NR4A3	TRUE
SQSTM1	4.08503e-44	0.306884	0.774	0.545	1.37004e-39	Acinar	SQSTM1	FALSE
SLC25A5	2.72409e-46	0.306185	0.982	0.935	9.13605e-42	Acinar	SLC25A5	FALSE
HSPA1B	2.98453e-40	0.304083	0.672	0.46	1.00095e-35	Acinar	HSPA1B	FALSE
RPS18	7.62677e-63	0.303742	1	1	2.55786e-58	Acinar	RPS18	FALSE
TMED2	1.69966e-43	0.303293	0.922	0.808	5.70031e-39	Acinar	TMED2	FALSE
IQGAP11	1.0318e-32	0.302725	0.903	0.784	3.46045e-28	Acinar	IQGAP1	FALSE
CHPF	9.71366e-56	0.302686	0.674	0.4	3.25777e-51	Acinar	CHPF	FALSE
SERTAD11	2.05515e-63	0.301765	0.587	0.294	6.89255e-59	Acinar	SERTAD1	FALSE
A1CF	7.53142e-58	0.301311	0.721	0.432	2.52589e-53	Acinar	A1CF	FALSE
PRKCH	3.78113e-236	0.300681	0.442	0.08	1.26812e-231	Acinar	PRKCH	FALSE
ZNF330	2.12111e-51	0.300104	0.718	0.464	7.11376e-47	Acinar	ZNF330	FALSE
VIL1	4.81478e-42	0.299949	0.751	0.529	1.61478e-37	Acinar	VIL1	FALSE
NR0B2	4.36669e-51	0.299853	0.482	0.243	1.4645e-46	Acinar	NR0B2	TRUE
KDM3A1	1.61747e-52	0.299744	0.689	0.416	5.42467e-48	Acinar	KDM3A	FALSE
SERPINB61	5.59076e-39	0.298715	0.963	0.824	1.87503e-34	Acinar	SERPINB6	FALSE
ARRDC41	1.0031e-45	0.298592	0.476	0.25	3.3642e-41	Acinar	ARRDC4	FALSE
TSPYL21	1.31189e-43	0.297758	0.587	0.352	4.39982e-39	Acinar	TSPYL2	FALSE
KSR1	5.92107e-81	0.297679	0.577	0.265	1.98581e-76	Acinar	KSR1	FALSE
RNF181	2.09207e-31	0.297495	0.859	0.681	7.0164e-27	Acinar	RNF181	FALSE
MATN4	1.0681e-82	0.29591	0.532	0.223	3.5822e-78	Acinar	MATN4	FALSE
BIRC21	1.21807e-38	0.292216	0.866	0.677	4.08518e-34	Acinar	BIRC2	FALSE
CD99	6.18935e-35	0.29061	0.981	0.932	2.07578e-30	Acinar	CD99	FALSE
SMTN	7.19552e-76	0.289375	0.534	0.237	2.41323e-71	Acinar	SMTN	FALSE
LGR41	3.03515e-37	0.289094	0.854	0.716	1.01793e-32	Acinar	LGR4	FALSE
CD63	1.42838e-36	0.2888	0.995	0.984	4.7905e-32	Acinar	CD63	FALSE
SLC38A3	3.01772e-137	0.287879	0.469	0.135	1.01208e-132	Acinar	SLC38A3	FALSE
PPP1R15B	3.34273e-46	0.287606	0.674	0.426	1.12108e-41	Acinar	PPP1R15B	FALSE
CLSTN1	7.21297e-40	0.286892	0.837	0.64	2.41909e-35	Acinar	CLSTN1	FALSE
SLC43A1	2.73855e-93	0.286512	0.607	0.263	9.18454e-89	Acinar	SLC43A1	FALSE
RPS5	1.23469e-39	0.285041	1	1	4.1409e-35	Acinar	RPS5	FALSE
DNASE1	2.65553e-57	0.285029	0.599	0.327	8.90612e-53	Acinar	DNASE1	FALSE
PRSS16	6.62921e-147	0.283235	0.486	0.14	2.22331e-142	Acinar	PRSS16	FALSE
CREB3L21	1.91899e-45	0.282233	0.754	0.509	6.4359e-41	Acinar	CREB3L2	TRUE
PDIA4	4.37816e-32	0.282186	0.927	0.855	1.46835e-27	Acinar	PDIA4	FALSE
LINC02432	0	0.282047	0.302	0.02	0	Acinar	LINC02432	FALSE
RBPJ1	2.42933e-19	0.281756	0.975	0.969	8.1475e-15	Acinar	RBPJ	TRUE
SLC38A10	3.24812e-52	0.280408	0.724	0.457	1.08935e-47	Acinar	SLC38A10	FALSE
TMEM205	3.88793e-38	0.28019	0.876	0.673	1.30394e-33	Acinar	TMEM205	FALSE
SDF2L1	1.25371e-37	0.280057	0.706	0.498	4.2047e-33	Acinar	SDF2L1	FALSE
AKR7A2	1.02502e-34	0.279161	0.884	0.732	3.43771e-30	Acinar	AKR7A2	FALSE
ABCC6	5.74355e-81	0.278177	0.539	0.234	1.92627e-76	Acinar	ABCC6	FALSE
NENF	9.85114e-35	0.276944	0.83	0.654	3.30388e-30	Acinar	NENF	FALSE
GLCCI1	3.68109e-48	0.274576	0.617	0.365	1.23456e-43	Acinar	GLCCI1	FALSE
SERTAD31	1.0805e-51	0.273718	0.684	0.413	3.6238e-47	Acinar	SERTAD3	FALSE
CRAT	5.04024e-99	0.273261	0.561	0.225	1.6904e-94	Acinar	CRAT	FALSE
PDE3B	1.63756e-35	0.272875	0.694	0.483	5.49205e-31	Acinar	PDE3B	FALSE
GPRC5C1	2.33669e-40	0.272743	0.804	0.596	7.8368e-36	Acinar	GPRC5C	FALSE
SMIM22	1.38568e-135	0.270687	0.446	0.12	4.64731e-131	Acinar	SMIM22	FALSE
GSE11	1.19271e-47	0.270082	0.758	0.494	4.0001e-43	Acinar	GSE1	FALSE
PCSK9	5.03055e-166	0.26902	0.41	0.093	1.68715e-161	Acinar	PCSK9	FALSE
ERICH1	3.32393e-32	0.268415	0.828	0.66	1.11478e-27	Acinar	ERICH1	FALSE
CYHR1	8.12219e-47	0.26752	0.689	0.445	2.72402e-42	Acinar	CYHR1	FALSE
GIPC2	5.76056e-52	0.267388	0.668	0.399	1.93198e-47	Acinar	GIPC2	FALSE
PABPC4	4.28362e-38	0.265988	0.937	0.84	1.43664e-33	Acinar	PABPC4	FALSE
CNPY1	0	0.265265	0.319	0.007	0	Acinar	CNPY1	FALSE
CANX	9.45195e-26	0.263118	0.955	0.931	3.17e-21	Acinar	CANX	FALSE
AGPAT2	2.10463e-46	0.262439	0.721	0.45	7.05851e-42	Acinar	AGPAT2	FALSE
HPN	2.98543e-35	0.262186	0.799	0.591	1.00125e-30	Acinar	HPN	FALSE
TGFBR3	7.31309e-88	0.261598	0.476	0.185	2.45266e-83	Acinar	TGFBR3	FALSE
PACSIN2	9.42534e-39	0.261574	0.703	0.481	3.16107e-34	Acinar	PACSIN2	FALSE
MECOM1	3.18117e-65	0.260889	0.532	0.25	1.0669e-60	Acinar	MECOM	TRUE
AFP1	2.47248e-19	0.260853	0.658	0.484	8.29222e-15	Acinar	AFP	FALSE
ROR13	3.43501e-55	0.260327	0.661	0.364	1.15203e-50	Acinar	ROR1	FALSE
FGFR11	1.55843e-23	0.260212	0.696	0.544	5.22666e-19	Acinar	FGFR1	FALSE
CISD3	1.12376e-55	0.260168	0.616	0.339	3.76888e-51	Acinar	CISD3	FALSE
ARL5B1	1.61482e-26	0.259922	0.8	0.671	5.4158e-22	Acinar	ARL5B	FALSE
KANK4	1.32918e-149	0.259732	0.436	0.109	4.45782e-145	Acinar	KANK4	FALSE
RGS16	2.00166e-137	0.259689	0.367	0.087	6.71318e-133	Acinar	RGS16	FALSE
SIL1	1.75885e-47	0.259507	0.65	0.397	5.89885e-43	Acinar	SIL1	FALSE
TMEM125	8.90261e-43	0.258859	0.705	0.453	2.98576e-38	Acinar	TMEM125	FALSE
EFHD2	8.61317e-69	0.258233	0.616	0.31	2.88868e-64	Acinar	EFHD2	FALSE
GAMT	4.7372e-33	0.257645	0.885	0.693	1.58876e-28	Acinar	GAMT	FALSE
VAMP8	3.38209e-33	0.256384	0.881	0.698	1.13429e-28	Acinar	VAMP8	FALSE
VAMP5	1.32785e-64	0.256148	0.557	0.267	4.45334e-60	Acinar	VAMP5	FALSE
FBLN51	1.28451e-54	0.255819	0.486	0.235	4.30799e-50	Acinar	FBLN5	FALSE
GDPD51	2.77917e-56	0.255705	0.624	0.338	9.32078e-52	Acinar	GDPD5	FALSE
MBNL21	2.7479e-36	0.255303	0.717	0.501	9.21591e-32	Acinar	MBNL2	FALSE
PER1	1.06096e-77	0.255111	0.52	0.219	3.55825e-73	Acinar	PER1	FALSE
NR3C1	1.73504e-131	0.255025	0.438	0.117	5.81899e-127	Acinar	NR3C1	TRUE
SPTY2D1	5.62853e-31	0.254002	0.685	0.499	1.8877e-26	Acinar	SPTY2D1	FALSE
ERGIC3	1.73614e-33	0.253328	0.963	0.882	5.82266e-29	Acinar	ERGIC3	FALSE
DDC	1.54142e-136	0.252895	0.453	0.126	5.1696e-132	Acinar	DDC	FALSE
RPS9	1.66633e-62	0.252504	1	1	5.58852e-58	Acinar	RPS9	FALSE
ARC	4.0001e-102	0.251416	0.279	0.065	1.34155e-97	Acinar	ARC	FALSE
GPR161	6.67375e-39	0.250721	0.735	0.498	2.23824e-34	Acinar	GPR161	FALSE
TUBA1B	0	1.36997	0.945	0.78	0	Early trunk	TUBA1B	FALSE
CENPF	0	1.36621	0.647	0.301	0	Early trunk	CENPF	FALSE
TOP2A	0	1.26584	0.532	0.223	0	Early trunk	TOP2A	FALSE
UBE2C	0	1.21475	0.524	0.203	0	Early trunk	UBE2C	FALSE
HMGB2	0	1.14282	0.895	0.749	0	Early trunk	HMGB2	TRUE
HIST1H4C	2.86817e-126	1.03525	0.925	0.882	9.61927e-122	Early trunk	HIST1H4C	FALSE
NUSAP1	0	0.978475	0.556	0.22	0	Early trunk	NUSAP1	FALSE
CCND1	0	0.928014	0.983	0.777	0	Early trunk	CCND1	FALSE
KPNA2	1.6249e-292	0.927855	0.678	0.373	5.44959e-288	Early trunk	KPNA2	FALSE
CCNB1	1.47999e-276	0.913865	0.593	0.303	4.96359e-272	Early trunk	CCNB1	FALSE
MKI67	0	0.909978	0.501	0.204	0	Early trunk	MKI67	FALSE
H2AFZ	0	0.885131	0.973	0.887	0	Early trunk	H2AFZ	FALSE
TUBB1	0	0.872219	0.993	0.953	0	Early trunk	TUBB	FALSE
TUBB4B	1.3622e-239	0.854653	0.93	0.827	4.56856e-235	Early trunk	TUBB4B	FALSE
PTTG1	0	0.837952	0.685	0.37	0	Early trunk	PTTG1	FALSE
TPX2	0	0.835781	0.517	0.198	0	Early trunk	TPX2	FALSE
VCAN2	0	0.824012	0.607	0.229	0	Early trunk	VCAN	FALSE
HIST1H1A	6.84607e-191	0.819723	0.481	0.249	2.29604e-186	Early trunk	HIST1H1A	FALSE
CKS1B	1.19648e-305	0.7926	0.812	0.59	4.01277e-301	Early trunk	CKS1B	FALSE
ASPM	0	0.782272	0.5	0.18	0	Early trunk	ASPM	FALSE
HES4	0	0.754725	0.81	0.429	0	Early trunk	HES4	TRUE
H2AFX	2.49163e-283	0.746235	0.702	0.439	8.35643e-279	Early trunk	H2AFX	FALSE
PCLAF	0	0.739957	0.646	0.288	0	Early trunk	PCLAF	FALSE
ETFB	0	0.729085	0.958	0.855	0	Early trunk	ETFB	FALSE
TTYH1	0	0.725075	0.966	0.724	0	Early trunk	TTYH1	FALSE
CKS2	3.01223e-240	0.72171	0.715	0.466	1.01024e-235	Early trunk	CKS2	FALSE
CCNB2	1.10603e-274	0.698964	0.502	0.217	3.70939e-270	Early trunk	CCNB2	FALSE
BIRC5	0	0.692293	0.513	0.198	0	Early trunk	BIRC5	FALSE
CDK1	0	0.688153	0.508	0.17	0	Early trunk	CDK1	FALSE
HMGB1	0	0.674678	0.999	0.996	0	Early trunk	HMGB1	TRUE
KRT18	0	0.659453	0.994	0.967	0	Early trunk	KRT18	FALSE
TYMS	0	0.658297	0.661	0.304	0	Early trunk	TYMS	FALSE
HMGN2	0	0.652438	0.991	0.979	0	Early trunk	HMGN2	FALSE
CENPE	3.39301e-295	0.646157	0.457	0.174	1.13795e-290	Early trunk	CENPE	FALSE
CDC20	1.87125e-280	0.631044	0.404	0.142	6.2758e-276	Early trunk	CDC20	FALSE
TMSB15A1	0	0.629476	0.781	0.417	0	Early trunk	TMSB15A	FALSE
NASP2	0	0.616574	0.97	0.906	0	Early trunk	NASP	FALSE
KRT8	0	0.612132	0.997	0.985	0	Early trunk	KRT8	FALSE
STMN12	0	0.611324	0.998	0.943	0	Early trunk	STMN1	FALSE
UBE2S	3.05708e-153	0.607732	0.753	0.553	1.02528e-148	Early trunk	UBE2S	FALSE
NTRK2	0	0.602139	0.707	0.327	0	Early trunk	NTRK2	FALSE
MAD2L1	0	0.601569	0.613	0.285	0	Early trunk	MAD2L1	FALSE
TUBA1C	1.34023e-114	0.594343	0.532	0.336	4.49486e-110	Early trunk	TUBA1C	FALSE
HMGA13	0	0.580811	0.979	0.874	0	Early trunk	HMGA1	TRUE
DLGAP5	0	0.579069	0.416	0.136	0	Early trunk	DLGAP5	FALSE
SMC4	2.17148e-266	0.578621	0.739	0.475	7.28272e-262	Early trunk	SMC4	FALSE
GTSE1	0	0.577522	0.435	0.139	0	Early trunk	GTSE1	FALSE
KIF20B	4.17112e-258	0.566779	0.616	0.328	1.39891e-253	Early trunk	KIF20B	FALSE
LMNB1	0	0.560578	0.833	0.568	0	Early trunk	LMNB1	FALSE
CENPV3	0	0.553094	0.923	0.706	0	Early trunk	CENPV	FALSE
ARL6IP1	1.99394e-70	0.548139	0.901	0.833	6.68728e-66	Early trunk	ARL6IP1	FALSE
CKAP2	3.6703e-235	0.545564	0.61	0.339	1.23095e-230	Early trunk	CKAP2	FALSE
GSTO1	0	0.543037	0.921	0.785	0	Early trunk	GSTO1	FALSE
CALM2	0	0.541876	0.993	0.98	0	Early trunk	CALM2	FALSE
DEK	1.64134e-301	0.540858	0.972	0.932	5.50473e-297	Early trunk	DEK	FALSE
GMNN	2.69738e-264	0.535039	0.946	0.785	9.04647e-260	Early trunk	GMNN	FALSE
PCNA	2.3372e-252	0.533059	0.71	0.426	7.8385e-248	Early trunk	PCNA	FALSE
GSTP1	0	0.529451	0.999	0.988	0	Early trunk	GSTP1	FALSE
NUCKS1	5.6921e-302	0.527929	0.994	0.986	1.90902e-297	Early trunk	NUCKS1	FALSE
PRC1	3.97483e-298	0.522997	0.572	0.271	1.33308e-293	Early trunk	PRC1	FALSE
DTYMK	0	0.521281	0.786	0.5	0	Early trunk	DTYMK	FALSE
ANP32E	2.47152e-285	0.520664	0.926	0.788	8.28899e-281	Early trunk	ANP32E	FALSE
CALB11	3.22405e-264	0.51502	0.401	0.141	1.08128e-259	Early trunk	CALB1	FALSE
RANBP1	3.21193e-291	0.514891	0.96	0.877	1.07722e-286	Early trunk	RANBP1	FALSE
KIF23	0	0.512408	0.435	0.133	0	Early trunk	KIF23	FALSE
AURKB	0	0.509352	0.438	0.148	0	Early trunk	AURKB	FALSE
MCM7	2.72807e-254	0.50657	0.782	0.507	9.14941e-250	Early trunk	MCM7	FALSE
DCDC2	6.75156e-275	0.505367	0.91	0.66	2.26434e-270	Early trunk	DCDC2	FALSE
ORC6	0	0.504825	0.624	0.258	0	Early trunk	ORC6	FALSE
TMPO	2.80202e-236	0.503635	0.91	0.792	9.39742e-232	Early trunk	TMPO	FALSE
HELLS1	3.28841e-224	0.503422	0.775	0.531	1.10287e-219	Early trunk	HELLS	FALSE
FABP5	6.88541e-292	0.501864	0.855	0.604	2.30923e-287	Early trunk	FABP5	FALSE
KIF11	0	0.501585	0.517	0.199	0	Early trunk	KIF11	FALSE
BEX1	1.89587e-150	0.497649	0.928	0.837	6.35837e-146	Early trunk	BEX1	FALSE
CLSPN	0	0.493715	0.522	0.182	0	Early trunk	CLSPN	FALSE
ZWINT	0	0.493295	0.604	0.275	0	Early trunk	ZWINT	FALSE
COL2A12	1.21744e-283	0.491477	0.958	0.811	4.08305e-279	Early trunk	COL2A1	FALSE
FBLN1	0	0.49131	0.818	0.47	0	Early trunk	FBLN1	FALSE
COL9A3	0	0.489294	0.768	0.395	0	Early trunk	COL9A3	FALSE
LAPTM4B2	6.65601e-266	0.48887	0.984	0.926	2.23229e-261	Early trunk	LAPTM4B	FALSE
ANXA2	1.03985e-251	0.48874	0.94	0.728	3.48744e-247	Early trunk	ANXA2	FALSE
LSM42	1.76851e-298	0.487397	0.936	0.798	5.93122e-294	Early trunk	LSM4	FALSE
ATP1B1	4.94101e-276	0.487052	0.983	0.91	1.65712e-271	Early trunk	ATP1B1	FALSE
CCNA2	0	0.47985	0.423	0.135	0	Early trunk	CCNA2	FALSE
HMMR	1.65208e-269	0.47248	0.385	0.134	5.54075e-265	Early trunk	HMMR	FALSE
ATAD2	1.4317e-281	0.471902	0.603	0.29	4.80164e-277	Early trunk	ATAD2	FALSE
HMGB31	1.1336e-236	0.471716	0.933	0.78	3.80188e-232	Early trunk	HMGB3	TRUE
PBK	0	0.465598	0.46	0.146	0	Early trunk	PBK	FALSE
SQOR	6.6944e-295	0.462587	0.613	0.305	2.24517e-290	Early trunk	SQOR	FALSE
TACC3	0	0.459987	0.442	0.156	0	Early trunk	TACC3	FALSE
SNRPB	2.17232e-296	0.459767	0.966	0.894	7.28552e-292	Early trunk	SNRPB	FALSE
DUT	1.81118e-130	0.45976	0.887	0.783	6.07433e-126	Early trunk	DUT	FALSE
UBE2T	0	0.453213	0.587	0.253	0	Early trunk	UBE2T	FALSE
SGO2	3.49069e-250	0.451976	0.442	0.181	1.17071e-245	Early trunk	SGO2	FALSE
ECT2	3.38878e-306	0.450612	0.484	0.19	1.13653e-301	Early trunk	ECT2	FALSE
MDK3	0	0.450462	0.999	0.983	0	Early trunk	MDK	FALSE
JPT11	5.61486e-170	0.445899	0.865	0.709	1.88311e-165	Early trunk	JPT1	FALSE
RELN	4.99075e-184	0.445015	0.728	0.483	1.6738e-179	Early trunk	RELN	FALSE
RAN1	0	0.440789	0.992	0.971	0	Early trunk	RAN	FALSE
SGO1	0	0.436847	0.5	0.173	0	Early trunk	SGO1	FALSE
MCM3	6.09935e-179	0.435582	0.779	0.549	2.0456e-174	Early trunk	MCM3	FALSE
SULT1E11	3.67553e-167	0.430996	0.231	0.074	1.2327e-162	Early trunk	SULT1E1	FALSE
KIFC1	0	0.430966	0.428	0.125	0	Early trunk	KIFC1	FALSE
NUF2	0	0.430831	0.416	0.125	0	Early trunk	NUF2	FALSE
CENPK	0	0.430068	0.564	0.221	0	Early trunk	CENPK	FALSE
SMC32	1.72611e-223	0.429464	0.956	0.887	5.78904e-219	Early trunk	SMC3	FALSE
STAT12	1.98844e-216	0.428783	0.785	0.52	6.66884e-212	Early trunk	STAT1	TRUE
NDC80	0	0.428144	0.402	0.117	0	Early trunk	NDC80	FALSE
VIM1	3.15349e-191	0.427726	0.734	0.445	1.05762e-186	Early trunk	VIM	FALSE
CDCA3	0	0.425922	0.383	0.119	0	Early trunk	CDCA3	FALSE
PLK1	8.04238e-251	0.421588	0.292	0.084	2.69725e-246	Early trunk	PLK1	FALSE
CENPW	0	0.419538	0.553	0.238	0	Early trunk	CENPW	FALSE
DNAJC9	1.07532e-253	0.419115	0.729	0.449	3.6064e-249	Early trunk	DNAJC9	FALSE
BUB3	1.3834e-159	0.415494	0.768	0.567	4.63963e-155	Early trunk	BUB3	FALSE
SERPINA5	3.18585e-207	0.413365	0.77	0.502	1.06847e-202	Early trunk	SERPINA5	FALSE
UHRF1	1.62914e-291	0.41328	0.545	0.23	5.4638e-287	Early trunk	UHRF1	FALSE
TK1	0	0.411425	0.476	0.161	0	Early trunk	TK1	FALSE
KIF2C	0	0.410067	0.411	0.125	0	Early trunk	KIF2C	FALSE
BRCA1	0	0.409863	0.633	0.292	0	Early trunk	BRCA1	FALSE
RRM2	6.04756e-252	0.404709	0.489	0.205	2.02823e-247	Early trunk	RRM2	FALSE
PSIP1	1.7541e-200	0.402315	0.917	0.793	5.88289e-196	Early trunk	PSIP1	FALSE
METRN2	8.14524e-288	0.402122	0.695	0.358	2.73175e-283	Early trunk	METRN	FALSE
SMC2	3.28258e-174	0.401022	0.716	0.497	1.10091e-169	Early trunk	SMC2	FALSE
CENPU	0	0.400649	0.541	0.205	0	Early trunk	CENPU	FALSE
RRM1	7.17573e-224	0.399922	0.676	0.399	2.4066e-219	Early trunk	RRM1	FALSE
RPS4Y11	6.13978e-61	0.395263	0.4	0.245	2.05916e-56	Early trunk	RPS4Y1	FALSE
CDCA8	5.68946e-305	0.391753	0.375	0.115	1.90813e-300	Early trunk	CDCA8	FALSE
MCM4	2.22395e-207	0.391614	0.648	0.369	7.45867e-203	Early trunk	MCM4	FALSE
TMSB10	2.70057e-241	0.391238	1	0.999	9.05716e-237	Early trunk	TMSB10	FALSE
MIS18BP1	1.66901e-137	0.390823	0.726	0.526	5.59752e-133	Early trunk	MIS18BP1	TRUE
RAD51AP1	0	0.389487	0.497	0.182	0	Early trunk	RAD51AP1	FALSE
RPA3	1.33048e-195	0.387448	0.793	0.585	4.46218e-191	Early trunk	RPA3	FALSE
CSRP2	2.58925e-221	0.386437	0.786	0.52	8.68383e-217	Early trunk	CSRP2	FALSE
IGDCC32	3.58892e-226	0.386041	0.844	0.563	1.20365e-221	Early trunk	IGDCC3	FALSE
GINS2	6.20991e-250	0.385958	0.593	0.288	2.08268e-245	Early trunk	GINS2	FALSE
KIF15	0	0.383899	0.436	0.142	0	Early trunk	KIF15	FALSE
DNMT1	6.51184e-160	0.383366	0.75	0.533	2.18394e-155	Early trunk	DNMT1	FALSE
CDKN3	8.64114e-244	0.382461	0.405	0.156	2.89806e-239	Early trunk	CDKN3	FALSE
DEPDC1	1.29522e-289	0.381796	0.353	0.107	4.34392e-285	Early trunk	DEPDC1	FALSE
H2AFV	1.52513e-178	0.380535	0.949	0.896	5.11497e-174	Early trunk	H2AFV	FALSE
NCAPG	0	0.378774	0.415	0.133	0	Early trunk	NCAPG	FALSE
EZH2	8.2186e-215	0.378065	0.776	0.51	2.75635e-210	Early trunk	EZH2	FALSE
BRCA2	0	0.37718	0.502	0.193	0	Early trunk	BRCA2	FALSE
LBR	4.45085e-157	0.376855	0.817	0.621	1.49273e-152	Early trunk	LBR	FALSE
FBXO5	9.52224e-218	0.376387	0.529	0.261	3.19357e-213	Early trunk	FBXO5	FALSE
DHFR	5.69265e-213	0.376325	0.612	0.332	1.9092e-208	Early trunk	DHFR	FALSE
NEK2	3.64052e-300	0.37448	0.349	0.102	1.22096e-295	Early trunk	NEK2	FALSE
ANLN	0	0.374469	0.439	0.151	0	Early trunk	ANLN	FALSE
CENPM	0	0.372014	0.489	0.174	0	Early trunk	CENPM	FALSE
DEPDC1B	0	0.371666	0.558	0.223	0	Early trunk	DEPDC1B	FALSE
SPC25	0	0.369065	0.413	0.124	0	Early trunk	SPC25	FALSE
HMGA2	1.46723e-197	0.368465	0.949	0.832	4.9208e-193	Early trunk	HMGA2	TRUE
TTK	1.34351e-288	0.368392	0.399	0.135	4.50588e-284	Early trunk	TTK	FALSE
LYPD6B1	5.4292e-244	0.367906	0.78	0.467	1.82085e-239	Early trunk	LYPD6B	FALSE
SMS	7.07751e-225	0.367893	0.95	0.842	2.37366e-220	Early trunk	SMS	FALSE
AURKA	8.79193e-213	0.366438	0.365	0.141	2.94864e-208	Early trunk	AURKA	FALSE
CALD1	5.13994e-161	0.366002	0.967	0.873	1.72383e-156	Early trunk	CALD1	FALSE
SLBP	6.97411e-186	0.365695	0.765	0.523	2.33898e-181	Early trunk	SLBP	FALSE
GGH	1.62149e-218	0.364489	0.684	0.406	5.43817e-214	Early trunk	GGH	FALSE
ARHGAP11A	2.50079e-257	0.363913	0.408	0.151	8.38715e-253	Early trunk	ARHGAP11A	FALSE
HIST1H1B	7.63629e-148	0.362008	0.368	0.174	2.56106e-143	Early trunk	HIST1H1B	FALSE
KRT19	8.49772e-186	0.361381	0.987	0.93	2.84997e-181	Early trunk	KRT19	FALSE
DAB2	1.44489e-246	0.360464	0.636	0.324	4.84588e-242	Early trunk	DAB2	FALSE
SKA2	1.03282e-195	0.358418	0.781	0.546	3.46387e-191	Early trunk	SKA2	FALSE
DECR11	1.43654e-179	0.358033	0.891	0.726	4.81787e-175	Early trunk	DECR1	FALSE
CHEK1	4.02176e-227	0.356981	0.624	0.335	1.34882e-222	Early trunk	CHEK1	FALSE
HNRNPD	1.89841e-191	0.35511	0.988	0.971	6.36689e-187	Early trunk	HNRNPD	FALSE
KIF22	9.97001e-191	0.35476	0.583	0.323	3.34374e-186	Early trunk	KIF22	FALSE
HMGN1	1.51141e-295	0.351337	0.998	0.995	5.06896e-291	Early trunk	HMGN1	FALSE
BUB1B	2.21357e-269	0.350583	0.462	0.183	7.42388e-265	Early trunk	BUB1B	FALSE
YBX11	2.49598e-276	0.34981	0.996	0.988	8.37101e-272	Early trunk	YBX1	TRUE
SNRPG	5.1685e-183	0.347926	0.944	0.88	1.73341e-178	Early trunk	SNRPG	FALSE
SRSF2	1.12958e-167	0.347471	0.953	0.886	3.78839e-163	Early trunk	SRSF2	FALSE
IGFBP7	2.75611e-174	0.345738	0.801	0.542	9.24343e-170	Early trunk	IGFBP7	FALSE
ISYNA1	1.16264e-169	0.345725	0.916	0.762	3.89925e-165	Early trunk	ISYNA1	FALSE
CARHSP1	2.74017e-179	0.345309	0.852	0.668	9.19e-175	Early trunk	CARHSP1	TRUE
HNRNPAB	2.97972e-156	0.343221	0.876	0.719	9.9934e-152	Early trunk	HNRNPAB	FALSE
SNRPD1	1.70572e-186	0.342554	0.944	0.891	5.72066e-182	Early trunk	SNRPD1	FALSE
TMEM141	1.02667e-115	0.341769	0.837	0.679	3.44326e-111	Early trunk	TMEM141	FALSE
HIST1H2BH	2.65635e-203	0.336665	0.441	0.2	8.90888e-199	Early trunk	HIST1H2BH	FALSE
DIAPH3	3.43371e-257	0.336537	0.474	0.192	1.1516e-252	Early trunk	DIAPH3	FALSE
PSRC1	4.05669e-209	0.335341	0.398	0.166	1.36053e-204	Early trunk	PSRC1	FALSE
HEY11	5.65729e-201	0.334913	0.62	0.334	1.89734e-196	Early trunk	HEY1	TRUE
CNN3	1.24659e-171	0.332524	0.975	0.89	4.18081e-167	Early trunk	CNN3	FALSE
C21orf58	7.20503e-212	0.331748	0.492	0.232	2.41642e-207	Early trunk	C21orf58	FALSE
DYNLL1	2.67831e-168	0.331547	0.985	0.974	8.98251e-164	Early trunk	DYNLL1	FALSE
TMEM106C	2.55078e-166	0.331278	0.724	0.479	8.55481e-162	Early trunk	TMEM106C	FALSE
CENPH	9.62241e-251	0.331249	0.594	0.287	3.22716e-246	Early trunk	CENPH	FALSE
ITGB3BP	9.08504e-195	0.331056	0.673	0.407	3.04694e-190	Early trunk	ITGB3BP	FALSE
ANAPC11	4.75328e-164	0.330877	0.938	0.882	1.59415e-159	Early trunk	ANAPC11	FALSE
CENPA	5.18719e-246	0.330258	0.266	0.07	1.73968e-241	Early trunk	CENPA	TRUE
NME4	7.74664e-173	0.328732	0.956	0.892	2.59807e-168	Early trunk	NME4	FALSE
CDCA4	3.18903e-231	0.326287	0.576	0.289	1.06954e-226	Early trunk	CDCA4	FALSE
USP1	3.55976e-137	0.326197	0.746	0.548	1.19387e-132	Early trunk	USP1	FALSE
GAPDH3	5.47045e-238	0.324175	0.999	0.998	1.83468e-233	Early trunk	GAPDH	FALSE
KNSTRN	2.29129e-191	0.323376	0.366	0.152	7.68453e-187	Early trunk	KNSTRN	FALSE
MND1	8.0272e-294	0.323019	0.491	0.192	2.69216e-289	Early trunk	MND1	FALSE
CALR	2.84707e-135	0.322085	0.986	0.968	9.54851e-131	Early trunk	CALR	FALSE
CTSZ	3.14841e-157	0.321912	0.893	0.727	1.05592e-152	Early trunk	CTSZ	FALSE
SORD1	1.84575e-121	0.321149	0.775	0.587	6.19027e-117	Early trunk	SORD	FALSE
CENPN	9.20909e-253	0.320227	0.526	0.237	3.08854e-248	Early trunk	CENPN	FALSE
PDLIM11	2.66258e-250	0.319581	0.552	0.252	8.92975e-246	Early trunk	PDLIM1	FALSE
H1FX2	6.92289e-85	0.318514	0.93	0.835	2.3218e-80	Early trunk	H1FX	FALSE
CFL11	1.07669e-218	0.31749	0.997	0.989	3.61099e-214	Early trunk	CFL1	FALSE
PSMC3	8.81127e-153	0.31577	0.87	0.708	2.95512e-148	Early trunk	PSMC3	FALSE
CTTNBP2	7.6156e-200	0.31576	0.715	0.419	2.55412e-195	Early trunk	CTTNBP2	FALSE
CKAP2L	1.05864e-293	0.315282	0.327	0.09	3.55048e-289	Early trunk	CKAP2L	FALSE
HIST1H3B	5.45557e-210	0.314833	0.305	0.103	1.82969e-205	Early trunk	HIST1H3B	FALSE
ESCO2	1.10405e-280	0.313564	0.366	0.116	3.70276e-276	Early trunk	ESCO2	FALSE
ATAD5	8.80864e-212	0.31196	0.609	0.321	2.95424e-207	Early trunk	ATAD5	FALSE
SIVA11	3.94038e-139	0.311623	0.933	0.857	1.32152e-134	Early trunk	SIVA1	FALSE
TACSTD2	6.48024e-108	0.308666	0.938	0.799	2.17334e-103	Early trunk	TACSTD2	FALSE
BUB1	1.86288e-282	0.308637	0.339	0.1	6.24772e-278	Early trunk	BUB1	FALSE
AC022075.1	1.57462e-224	0.307137	0.508	0.229	5.28097e-220	Early trunk	AC022075.1	FALSE
CHAF1A	3.06282e-207	0.306901	0.534	0.262	1.02721e-202	Early trunk	CHAF1A	FALSE
DBI	2.66369e-166	0.306764	0.957	0.906	8.93348e-162	Early trunk	DBI	FALSE
SRSF3	1.171e-189	0.30481	0.99	0.976	3.92731e-185	Early trunk	SRSF3	FALSE
KNL1	8.70797e-269	0.304097	0.376	0.125	2.92048e-264	Early trunk	KNL1	FALSE
SMC1A	2.50135e-106	0.304046	0.807	0.644	8.38904e-102	Early trunk	SMC1A	FALSE
CD243	4.96801e-168	0.303422	0.997	0.991	1.66617e-163	Early trunk	CD24	FALSE
MARCKSL13	1.9669e-162	0.303267	0.999	0.986	6.59658e-158	Early trunk	MARCKSL1	FALSE
EPB41L2	3.5876e-164	0.303022	0.722	0.478	1.20321e-159	Early trunk	EPB41L2	FALSE
HSPD11	2.54136e-153	0.302615	0.993	0.985	8.52322e-149	Early trunk	HSPD1	FALSE
LSM3	1.27928e-145	0.301687	0.883	0.767	4.29046e-141	Early trunk	LSM3	FALSE
KIF4A	1.20659e-264	0.300212	0.367	0.12	4.04666e-260	Early trunk	KIF4A	FALSE
MXD3	1.08312e-217	0.299428	0.357	0.132	3.63257e-213	Early trunk	MXD3	TRUE
HJURP	2.12394e-296	0.298919	0.351	0.102	7.12326e-292	Early trunk	HJURP	FALSE
CCDC34	1.16896e-120	0.298888	0.812	0.651	3.92046e-116	Early trunk	CCDC34	FALSE
GGCT	3.14404e-138	0.298499	0.805	0.609	1.05445e-133	Early trunk	GGCT	FALSE
PRR11	6.70755e-198	0.298419	0.368	0.148	2.24958e-193	Early trunk	PRR11	FALSE
PFN1	1.00219e-171	0.298356	0.985	0.967	3.36116e-167	Early trunk	PFN1	FALSE
RBMX3	4.36773e-115	0.297695	0.976	0.94	1.46485e-110	Early trunk	RBMX	FALSE
LSM5	9.2762e-121	0.296903	0.903	0.814	3.11105e-116	Early trunk	LSM5	FALSE
HNRNPA3	7.7566e-170	0.29647	0.994	0.984	2.60141e-165	Early trunk	HNRNPA3	FALSE
NCAPD2	4.38362e-158	0.296407	0.511	0.276	1.47018e-153	Early trunk	NCAPD2	FALSE
MINOS1	5.25047e-151	0.295821	0.927	0.857	1.7609e-146	Early trunk	MINOS1	FALSE
KIF18A	8.84264e-263	0.294961	0.374	0.127	2.96564e-258	Early trunk	KIF18A	FALSE
CDCA2	6.25122e-252	0.294835	0.333	0.104	2.09654e-247	Early trunk	CDCA2	FALSE
RTKN2	4.83082e-228	0.294712	0.442	0.187	1.62016e-223	Early trunk	RTKN2	FALSE
H2AFY2	3.57296e-141	0.294323	0.939	0.846	1.1983e-136	Early trunk	H2AFY	FALSE
PKM2	7.0879e-121	0.294222	0.949	0.852	2.37714e-116	Early trunk	PKM	FALSE
HNRNPM1	2.26162e-128	0.293027	0.981	0.948	7.58503e-124	Early trunk	HNRNPM	FALSE
PIK3C2G	0	0.293	0.315	0.074	0	Early trunk	PIK3C2G	FALSE
SAE11	4.45958e-150	0.292167	0.744	0.512	1.49565e-145	Early trunk	SAE1	FALSE
GAS2L3	5.01815e-257	0.291875	0.502	0.211	1.68299e-252	Early trunk	GAS2L3	FALSE
FEN1	6.49381e-218	0.291673	0.484	0.218	2.1779e-213	Early trunk	FEN1	FALSE
CENPX	7.88575e-124	0.291291	0.767	0.583	2.64472e-119	Early trunk	CENPX	TRUE
SET	4.67454e-199	0.289409	0.999	0.991	1.56775e-194	Early trunk	SET	FALSE
SPDL1	1.84316e-160	0.288449	0.542	0.302	6.18157e-156	Early trunk	SPDL1	FALSE
CDT1	6.86119e-284	0.28798	0.483	0.185	2.30111e-279	Early trunk	CDT1	FALSE
PAFAH1B31	4.84898e-149	0.28779	0.948	0.874	1.62625e-144	Early trunk	PAFAH1B3	FALSE
COMMD4	7.16623e-141	0.28742	0.764	0.557	2.40341e-136	Early trunk	COMMD4	FALSE
FSCN12	2.73891e-204	0.286434	0.65	0.349	9.18575e-200	Early trunk	FSCN1	FALSE
DBF4	4.26137e-148	0.286301	0.552	0.318	1.42918e-143	Early trunk	DBF4	FALSE
CCDC167	7.45754e-142	0.285424	0.783	0.586	2.50111e-137	Early trunk	CCDC167	FALSE
WASF32	4.70451e-150	0.284888	0.761	0.519	1.5778e-145	Early trunk	WASF3	FALSE
WFDC2	2.9128e-107	0.284514	0.903	0.787	9.76896e-103	Early trunk	WFDC2	FALSE
PRTFDC1	2.34799e-162	0.283845	0.693	0.44	7.87469e-158	Early trunk	PRTFDC1	FALSE
RACGAP1	8.17544e-232	0.283182	0.378	0.141	2.74188e-227	Early trunk	RACGAP1	FALSE
PRSS23	2.60909e-117	0.282956	0.835	0.639	8.75037e-113	Early trunk	PRSS23	FALSE
SELENOW2	1.16291e-139	0.282577	0.986	0.965	3.90017e-135	Early trunk	SELENOW	FALSE
RCN22	1.71496e-153	0.282556	0.982	0.938	5.75163e-149	Early trunk	RCN2	FALSE
NUDT1	8.65343e-195	0.281567	0.631	0.358	2.90219e-190	Early trunk	NUDT1	FALSE
EIF5A1	3.03344e-126	0.281359	0.945	0.868	1.01736e-121	Early trunk	EIF5A	FALSE
PPIA	2.86511e-216	0.280723	0.999	0.999	9.60901e-212	Early trunk	PPIA	FALSE
ERH	3.39334e-167	0.279889	0.971	0.944	1.13806e-162	Early trunk	ERH	FALSE
CAPG	1.47785e-189	0.279476	0.63	0.356	4.95643e-185	Early trunk	CAPG	FALSE
SLC4A41	3.58235e-158	0.279327	0.943	0.78	1.20145e-153	Early trunk	SLC4A4	FALSE
ACAT21	1.4099e-153	0.279178	0.62	0.369	4.72852e-149	Early trunk	ACAT2	FALSE
SCTR	2.09997e-125	0.278842	0.781	0.549	7.04288e-121	Early trunk	SCTR	FALSE
CTXN11	9.16654e-156	0.277704	0.797	0.543	3.07427e-151	Early trunk	CTXN1	FALSE
COL18A1	1.02009e-147	0.276759	0.943	0.737	3.42117e-143	Early trunk	COL18A1	FALSE
RPS263	2.07562e-99	0.276534	0.998	0.993	6.96122e-95	Early trunk	RPS26	FALSE
PRSS35	2.51885e-157	0.2762	0.7	0.433	8.44773e-153	Early trunk	PRSS35	FALSE
CDCA5	2.27638e-283	0.275886	0.4	0.134	7.63452e-279	Early trunk	CDCA5	FALSE
FANCI	3.10309e-245	0.275848	0.439	0.173	1.04072e-240	Early trunk	FANCI	FALSE
SFRP5	1.17895e-124	0.272898	0.832	0.619	3.95397e-120	Early trunk	SFRP5	FALSE
SNRPA1	2.36251e-137	0.272585	0.789	0.587	7.92338e-133	Early trunk	SNRPA1	FALSE
BLOC1S1	1.43554e-125	0.271674	0.839	0.694	4.8145e-121	Early trunk	BLOC1S1	FALSE
UQCC2	6.9687e-116	0.271114	0.863	0.734	2.33716e-111	Early trunk	UQCC2	FALSE
RHEB	1.09797e-123	0.27102	0.818	0.645	3.68236e-119	Early trunk	RHEB	FALSE
DDAH22	6.71322e-113	0.270724	0.943	0.847	2.25148e-108	Early trunk	DDAH2	FALSE
PGP	1.98519e-168	0.270412	0.666	0.401	6.65794e-164	Early trunk	PGP	FALSE
SLFN13	6.33659e-207	0.270371	0.506	0.238	2.12516e-202	Early trunk	SLFN13	FALSE
FDPS	4.56801e-105	0.270033	0.838	0.686	1.53202e-100	Early trunk	FDPS	FALSE
C19orf48	1.80906e-112	0.268764	0.804	0.616	6.06723e-108	Early trunk	C19orf48	FALSE
NAP1L1	1.24033e-173	0.268455	0.998	0.994	4.15983e-169	Early trunk	NAP1L1	FALSE
HNRNPF	2.63738e-121	0.268436	0.947	0.878	8.84526e-117	Early trunk	HNRNPF	FALSE
CBX12	2.15645e-124	0.267865	0.92	0.823	7.23229e-120	Early trunk	CBX1	FALSE
TXN	2.7174e-90	0.267183	0.958	0.945	9.11361e-86	Early trunk	TXN	FALSE
RFC4	2.65573e-196	0.266404	0.567	0.295	8.90679e-192	Early trunk	RFC4	FALSE
ASF1B	1.64771e-290	0.265868	0.392	0.125	5.52609e-286	Early trunk	ASF1B	FALSE
CDK4	9.33678e-106	0.263728	0.918	0.821	3.13137e-101	Early trunk	CDK4	FALSE
FAM111A	2.75229e-97	0.263656	0.67	0.479	9.23065e-93	Early trunk	FAM111A	FALSE
ANP32B	1.12874e-139	0.262665	0.975	0.951	3.78556e-135	Early trunk	ANP32B	FALSE
POLD3	7.14397e-135	0.259983	0.664	0.428	2.39594e-130	Early trunk	POLD3	FALSE
SUPT16H	1.33358e-88	0.259983	0.889	0.811	4.47257e-84	Early trunk	SUPT16H	FALSE
COL4A2	4.10857e-189	0.259678	0.635	0.339	1.37793e-184	Early trunk	COL4A2	FALSE
MRPL11	6.05917e-125	0.258145	0.876	0.74	2.03212e-120	Early trunk	MRPL11	FALSE
VRK1	7.03883e-191	0.256456	0.544	0.279	2.36068e-186	Early trunk	VRK1	FALSE
HIST1H1D1	3.61587e-55	0.255525	0.41	0.277	1.21269e-50	Early trunk	HIST1H1D	FALSE
WDR34	3.53352e-128	0.255412	0.673	0.441	1.18507e-123	Early trunk	WDR34	FALSE
MZT2A	5.03897e-107	0.255152	0.866	0.744	1.68997e-102	Early trunk	MZT2A	FALSE
CHST9	5.25309e-136	0.254116	0.792	0.551	1.76178e-131	Early trunk	CHST9	FALSE
CBX5	1.44596e-102	0.253747	0.965	0.947	4.84947e-98	Early trunk	CBX5	FALSE
DMAC1	1.40129e-108	0.253494	0.9	0.803	4.69966e-104	Early trunk	DMAC1	FALSE
PHGDH	2.97944e-92	0.253284	0.982	0.912	9.99246e-88	Early trunk	PHGDH	FALSE
ODC11	1.53483e-112	0.253122	0.967	0.925	5.14753e-108	Early trunk	ODC1	FALSE
PRKDC	2.24016e-83	0.253034	0.927	0.893	7.51304e-79	Early trunk	PRKDC	FALSE
ACTB	2.30013e-107	0.252583	1	0.999	7.71417e-103	Early trunk	ACTB	FALSE
EEF1B21	8.72192e-153	0.252374	0.998	0.993	2.92516e-148	Early trunk	EEF1B2	FALSE
SFPQ	1.31555e-77	0.251898	0.976	0.957	4.41209e-73	Early trunk	SFPQ	TRUE
LIG1	4.47811e-146	0.251776	0.538	0.303	1.50187e-141	Early trunk	LIG1	FALSE
RFC3	1.53218e-180	0.251307	0.533	0.273	5.13861e-176	Early trunk	RFC3	FALSE
ENO12	1.09568e-110	0.251226	0.983	0.968	3.6747e-106	Early trunk	ENO1	FALSE
TMA7	5.49071e-140	0.250621	0.992	0.989	1.84148e-135	Early trunk	TMA7	FALSE
CDH22	1.0032e-153	0.250251	0.691	0.41	3.36452e-149	Early trunk	CDH2	FALSE
CFTR	0	1.82535	0.855	0.334	0	Trunk	CFTR	FALSE
ASCL2	0	1.66399	0.87	0.282	0	Trunk	ASCL2	TRUE
TPM1	0	1.55939	0.975	0.79	0	Trunk	TPM1	FALSE
FXYD2	0	1.43289	0.97	0.612	0	Trunk	FXYD2	FALSE
TMSB4X	0	1.38626	0.998	0.911	0	Trunk	TMSB4X	FALSE
ID41	3.43427e-186	1.35409	0.895	0.73	1.15179e-181	Trunk	ID4	TRUE
SFRP51	0	1.30076	0.956	0.641	0	Trunk	SFRP5	FALSE
IER31	5.77869e-240	1.28529	0.779	0.43	1.93806e-235	Trunk	IER3	FALSE
COL18A11	0	1.20025	0.977	0.765	0	Trunk	COL18A1	FALSE
CDKN1C1	1.93165e-192	1.13739	0.854	0.665	6.47837e-188	Trunk	CDKN1C	FALSE
SSTR1	0	1.12786	0.645	0.137	0	Trunk	SSTR1	FALSE
DCDC21	1.77864e-286	1.09513	0.955	0.695	5.96521e-282	Trunk	DCDC2	FALSE
CTGF1	1.16514e-120	1.07375	0.903	0.766	3.90765e-116	Trunk	CTGF	FALSE
FILIP1L	0	1.04446	0.626	0.17	0	Trunk	FILIP1L	FALSE
SEMA6A	0	0.994573	0.871	0.526	0	Trunk	SEMA6A	FALSE
AC004233.2	1.09572e-284	0.942819	0.5	0.145	3.67484e-280	Trunk	AC004233.2	FALSE
SLC4A42	4.43314e-243	0.92619	0.986	0.802	1.48679e-238	Trunk	SLC4A4	FALSE
IGFBP71	2.0576e-230	0.882357	0.89	0.574	6.90078e-226	Trunk	IGFBP7	FALSE
ELF31	4.52883e-168	0.841902	0.812	0.549	1.51888e-163	Trunk	ELF3	TRUE
ANXA3	0	0.838253	0.63	0.169	0	Trunk	ANXA3	FALSE
SOX4	3.26079e-158	0.837805	0.997	0.978	1.0936e-153	Trunk	SOX4	TRUE
BICC1	1.00468e-245	0.837123	0.761	0.405	3.36948e-241	Trunk	BICC1	FALSE
S100A11	2.75794e-216	0.810704	0.789	0.435	9.24958e-212	Trunk	S100A11	FALSE
SAT1	1.22567e-104	0.789373	0.772	0.592	4.11066e-100	Trunk	SAT1	FALSE
ANXA41	1.61941e-185	0.783912	0.974	0.902	5.43118e-181	Trunk	ANXA4	FALSE
ANXA21	3.00184e-144	0.775517	0.936	0.76	1.00676e-139	Trunk	ANXA2	FALSE
AL121929.2	0	0.774349	0.712	0.274	0	Trunk	AL121929.2	FALSE
VEGFA1	2.03381e-197	0.754957	0.943	0.809	6.82099e-193	Trunk	VEGFA	FALSE
KRT17	6.89663e-195	0.75446	0.294	0.063	2.31299e-190	Trunk	KRT17	FALSE
HES12	1.38445e-108	0.742183	0.864	0.687	4.64316e-104	Trunk	HES1	TRUE
S100A102	2.60089e-151	0.73373	0.957	0.856	8.72286e-147	Trunk	S100A10	FALSE
COL9A31	7.58787e-210	0.732159	0.812	0.448	2.54482e-205	Trunk	COL9A3	FALSE
NEURL1	5.46961e-242	0.730274	0.783	0.411	1.8344e-237	Trunk	NEURL1	FALSE
KRT81	2.35581e-184	0.726273	0.998	0.986	7.9009e-180	Trunk	KRT8	FALSE
LRRN3	3.04412e-284	0.725639	0.453	0.112	1.02094e-279	Trunk	LRRN3	FALSE
FRMD4A	3.31345e-218	0.711052	0.794	0.442	1.11126e-213	Trunk	FRMD4A	FALSE
NRXN3	1.66611e-227	0.708759	0.608	0.258	5.58779e-223	Trunk	NRXN3	FALSE
RHOB	8.87604e-131	0.705658	0.899	0.72	2.97685e-126	Trunk	RHOB	FALSE
GUCY1A2	1.29756e-140	0.694025	0.854	0.646	4.35176e-136	Trunk	GUCY1A2	FALSE
CAV2	2.81502e-237	0.693146	0.707	0.32	9.44102e-233	Trunk	CAV2	FALSE
HES41	4.638e-152	0.682253	0.805	0.488	1.55549e-147	Trunk	HES4	TRUE
EDN1	2.87546e-129	0.68167	0.326	0.105	9.64372e-125	Trunk	EDN1	FALSE
DUSP12	1.77625e-110	0.681518	0.951	0.836	5.95719e-106	Trunk	DUSP1	FALSE
TCIM1	4.69297e-97	0.678822	0.474	0.239	1.57393e-92	Trunk	TCIM	FALSE
OLFML3	2.14446e-269	0.671026	0.65	0.25	7.1921e-265	Trunk	OLFML3	FALSE
FZD52	3.98614e-217	0.668891	0.707	0.353	1.33687e-212	Trunk	FZD5	FALSE
CA4	2.48691e-190	0.668561	0.549	0.227	8.3406e-186	Trunk	CA4	FALSE
PRSS231	2.25346e-146	0.668006	0.863	0.667	7.55766e-142	Trunk	PRSS23	FALSE
ENC1	1.22139e-128	0.663332	0.67	0.424	4.09631e-124	Trunk	ENC1	FALSE
SPART	1.69867e-219	0.662605	0.658	0.299	5.697e-215	Trunk	SPART	FALSE
FGFR3	2.05382e-174	0.661521	0.764	0.488	6.88809e-170	Trunk	FGFR3	FALSE
RBP1	1.83825e-277	0.661301	1	0.994	6.16513e-273	Trunk	RBP1	FALSE
GYPC	3.75099e-167	0.658935	0.785	0.518	1.25801e-162	Trunk	GYPC	FALSE
GADD45B	2.29163e-132	0.658474	0.546	0.271	7.68567e-128	Trunk	GADD45B	FALSE
TNFRSF12A	4.75039e-119	0.655481	0.732	0.5	1.59318e-114	Trunk	TNFRSF12A	FALSE
NRTN	0	0.653526	0.549	0.161	0	Trunk	NRTN	FALSE
ATF32	9.58987e-98	0.653401	0.807	0.557	3.21625e-93	Trunk	ATF3	TRUE
APCDD1	2.66109e-160	0.653378	0.692	0.4	8.92477e-156	Trunk	APCDD1	FALSE
KRT181	1.7625e-127	0.637054	0.987	0.971	5.91108e-123	Trunk	KRT18	FALSE
ATP1B11	1.29827e-126	0.63088	0.98	0.922	4.35415e-122	Trunk	ATP1B1	FALSE
LYPD6B2	1.55153e-178	0.619691	0.806	0.513	5.20351e-174	Trunk	LYPD6B	FALSE
KRT191	7.13965e-167	0.613784	0.992	0.939	2.3945e-162	Trunk	KRT19	FALSE
PDGFD	2.02273e-167	0.611243	0.646	0.344	6.78383e-163	Trunk	PDGFD	FALSE
TMSB101	1.08082e-193	0.59972	1	0.999	3.62484e-189	Trunk	TMSB10	FALSE
EPCAM	4.66202e-275	0.597086	0.998	0.99	1.56355e-270	Trunk	EPCAM	FALSE
SCTR1	9.52842e-138	0.595892	0.805	0.583	3.19564e-133	Trunk	SCTR	FALSE
CCND11	5.45513e-61	0.592694	0.929	0.812	1.82954e-56	Trunk	CCND1	FALSE
ADRA2A	1.39162e-126	0.592321	0.6	0.342	4.66721e-122	Trunk	ADRA2A	FALSE
TMEM123	1.87956e-185	0.588077	0.977	0.935	6.30365e-181	Trunk	TMEM123	FALSE
NFIB	3.931e-131	0.578565	0.768	0.516	1.31838e-126	Trunk	NFIB	TRUE
AHNAK	0	0.570803	0.449	0.087	0	Trunk	AHNAK	FALSE
GAS6	0	0.569169	0.411	0.051	0	Trunk	GAS6	FALSE
EHF	9.08766e-137	0.566398	0.64	0.353	3.04782e-132	Trunk	EHF	TRUE
NUAK2	4.32497e-168	0.562481	0.485	0.186	1.45051e-163	Trunk	NUAK2	FALSE
PEG101	1.26261e-85	0.561582	0.856	0.744	4.23454e-81	Trunk	PEG10	FALSE
CPE	6.60625e-262	0.556096	0.908	0.587	2.2156e-257	Trunk	CPE	FALSE
CLDN61	6.95505e-137	0.554447	0.957	0.863	2.33259e-132	Trunk	CLDN6	FALSE
LINC023812	3.80642e-128	0.553145	0.757	0.537	1.2766e-123	Trunk	LINC02381	FALSE
CLDN3	1.36402e-103	0.550971	0.922	0.852	4.57465e-99	Trunk	CLDN3	FALSE
CRIP2	9.49217e-171	0.54566	0.622	0.298	3.18348e-166	Trunk	CRIP2	FALSE
MT1F1	4.46703e-105	0.544426	0.869	0.723	1.49815e-100	Trunk	MT1F	FALSE
GLIS3	6.28657e-129	0.536074	0.822	0.624	2.10839e-124	Trunk	GLIS3	TRUE
RASSF7	6.44983e-142	0.534349	0.692	0.433	2.16314e-137	Trunk	RASSF7	FALSE
COL4A21	1.49044e-153	0.530684	0.692	0.38	4.99864e-149	Trunk	COL4A2	FALSE
ID13	3.17066e-21	0.525762	0.808	0.763	1.06338e-16	Trunk	ID1	TRUE
TPBG	3.27684e-121	0.52136	0.715	0.494	1.09899e-116	Trunk	TPBG	FALSE
SAT2	6.3928e-139	0.516864	0.935	0.834	2.14402e-134	Trunk	SAT2	FALSE
LEFTY1	5.95132e-38	0.51439	0.636	0.541	1.99595e-33	Trunk	LEFTY1	FALSE
SPNS2	0	0.506582	0.437	0.087	0	Trunk	SPNS2	FALSE
RND3	6.44586e-103	0.505631	0.641	0.391	2.16181e-98	Trunk	RND3	FALSE
CYR611	1.03445e-56	0.501131	0.958	0.866	3.46935e-52	Trunk	CYR61	FALSE
FAM84A2	7.50441e-105	0.50095	0.529	0.292	2.51683e-100	Trunk	FAM84A	FALSE
PALMD	1.48695e-151	0.498706	0.496	0.2	4.98693e-147	Trunk	PALMD	FALSE
AMOTL2	3.13952e-94	0.494567	0.784	0.578	1.05293e-89	Trunk	AMOTL2	FALSE
FAM84B	2.05446e-89	0.494053	0.729	0.574	6.89024e-85	Trunk	FAM84B	FALSE
CHST91	6.26857e-97	0.493127	0.783	0.589	2.10235e-92	Trunk	CHST9	FALSE
PERP	4.3007e-118	0.492881	0.957	0.895	1.44237e-113	Trunk	PERP	FALSE
KCNJ16	3.46115e-144	0.491942	0.701	0.414	1.1608e-139	Trunk	KCNJ16	FALSE
UGT2A3	7.48398e-104	0.483739	0.555	0.296	2.50998e-99	Trunk	UGT2A3	FALSE
CTTNBP21	7.66454e-122	0.48318	0.74	0.462	2.57053e-117	Trunk	CTTNBP2	FALSE
KIAA1551	3.72977e-89	0.479758	0.801	0.655	1.25089e-84	Trunk	KIAA1551	FALSE
PDE5A	6.63725e-88	0.47901	0.705	0.521	2.226e-83	Trunk	PDE5A	FALSE
CLDN42	3.47058e-90	0.478247	0.944	0.844	1.16396e-85	Trunk	CLDN4	FALSE
CDH62	7.41399e-208	0.476255	0.504	0.168	2.4865e-203	Trunk	CDH6	FALSE
SEMA5B	0	0.475125	0.375	0.034	0	Trunk	SEMA5B	FALSE
ITM2B	4.54615e-148	0.473701	0.996	0.978	1.52469e-143	Trunk	ITM2B	FALSE
LAMB3	2.1846e-140	0.472202	0.522	0.247	7.32673e-136	Trunk	LAMB3	FALSE
PAWR	1.25016e-74	0.472122	0.783	0.673	4.19277e-70	Trunk	PAWR	FALSE
ERICH51	1.69842e-102	0.468901	0.705	0.496	5.69617e-98	Trunk	ERICH5	FALSE
ACKR3	0	0.467527	0.427	0.068	0	Trunk	ACKR3	FALSE
ARL4C2	3.12713e-91	0.464777	0.598	0.367	1.04878e-86	Trunk	ARL4C	FALSE
IFITM2	7.46508e-152	0.462396	0.567	0.265	2.50364e-147	Trunk	IFITM2	FALSE
RASSF9	4.7913e-133	0.461621	0.422	0.171	1.60691e-128	Trunk	RASSF9	FALSE
ATP6V1G1	1.69487e-142	0.461612	0.976	0.934	5.68425e-138	Trunk	ATP6V1G1	FALSE
NEDD4L	4.78926e-90	0.457424	0.834	0.683	1.60622e-85	Trunk	NEDD4L	FALSE
CLU1	8.89877e-151	0.454645	0.998	0.983	2.98447e-146	Trunk	CLU	FALSE
MALAT13	3.34276e-126	0.453145	0.998	0.985	1.12109e-121	Trunk	MALAT1	FALSE
CDX2	0	0.450354	0.373	0.045	0	Trunk	CDX2	TRUE
[truncated: 7,340 more rows]
