# Supplementary material for: Deciphering early human pancreas development at the single-cell level
Source: Nat Commun. 2023 Sep 2;14:5354. doi: 10.1038/s41467-023-40893-8 (PMC10475098; doi:10.1038/s41467-023-40893-8)
Supplement: Supplementary file 6 — Supplementary Data 3 [file 41467_2023_40893_MOESM6_ESM.xlsx]

## Sheet: Sheet1
Supplementary Data 3. Differentially expressed genes of epithelial cells in PCW 4 and 5, related to Fig. 2.
	p_val	avg_log2FC	pct.1	pct.2	p_val_adj	cluster	gene	TF
DLK1	3.19065e-257	2.3994	0.981	0.307	1.07008e-252	Dorsal MP	DLK1	FALSE
SIM1	1.37216e-245	0.723927	0.562	0.036	4.60195e-241	Dorsal MP	SIM1	TRUE
SPINK1	8.1551e-236	2.62104	0.989	0.666	2.73506e-231	Dorsal MP	SPINK1	FALSE
ANGPT2	1.69763e-230	1.16813	0.646	0.086	5.69351e-226	Dorsal MP	ANGPT2	FALSE
GJA4	1.11557e-220	1.07163	0.57	0.051	3.7414e-216	Dorsal MP	GJA4	FALSE
CPA2	1.84366e-218	1.36899	0.781	0.122	6.18326e-214	Dorsal MP	CPA2	FALSE
MEG3	5.7113e-214	1.85411	0.987	0.404	1.91546e-209	Dorsal MP	MEG3	FALSE
KCTD16	1.59865e-202	0.805499	0.625	0.086	5.36154e-198	Dorsal MP	KCTD16	FALSE
PTF1A	3.47426e-199	0.844725	0.705	0.114	1.1652e-194	Dorsal MP	PTF1A	TRUE
JCAD	8.8638e-194	0.710871	0.623	0.092	2.97274e-189	Dorsal MP	JCAD	FALSE
FLRT2	3.32965e-189	1.31832	0.973	0.475	1.1167e-184	Dorsal MP	FLRT2	FALSE
MNX1	6.6864e-187	1.04974	0.783	0.22	2.24249e-182	Dorsal MP	MNX1	TRUE
MEST	9.97228e-180	1.36565	0.974	0.69	3.3445e-175	Dorsal MP	MEST	FALSE
NKX6-1	1.08504e-179	0.814563	0.77	0.172	3.63901e-175	Dorsal MP	NKX6-1	TRUE
UGDH	2.08618e-176	1.22832	0.965	0.766	6.99665e-172	Dorsal MP	UGDH	FALSE
RBPJ	9.61809e-173	1.18609	0.986	0.828	3.22571e-168	Dorsal MP	RBPJ	TRUE
DKK2	1.40569e-169	0.834823	0.564	0.082	4.71441e-165	Dorsal MP	DKK2	FALSE
CADM1	2.1806e-163	1.22696	0.969	0.708	7.31328e-159	Dorsal MP	CADM1	FALSE
MEG8	1.97748e-161	0.860404	0.783	0.198	6.63206e-157	Dorsal MP	MEG8	FALSE
SEZ6L	6.6288e-157	0.591383	0.359	0.018	2.22317e-152	Dorsal MP	SEZ6L	FALSE
IGF2.1	1.06396e-155	0.942119	0.878	0.391	3.56832e-151	Dorsal MP	IGF2.1	FALSE
SLC4A4	1.81526e-155	1.32061	0.907	0.49	6.088e-151	Dorsal MP	SLC4A4	FALSE
ZNF503	1.79823e-148	1.02088	0.802	0.276	6.03089e-144	Dorsal MP	ZNF503	TRUE
ECE1	2.15487e-144	0.906119	0.824	0.364	7.22701e-140	Dorsal MP	ECE1	FALSE
KIRREL2	1.75765e-143	0.58858	0.652	0.143	5.89482e-139	Dorsal MP	KIRREL2	FALSE
SLC16A12	5.94367e-142	0.555044	0.531	0.09	1.99339e-137	Dorsal MP	SLC16A12	FALSE
COL21A1	1.33911e-139	0.553432	0.498	0.077	4.49111e-135	Dorsal MP	COL21A1	FALSE
SPOCK1	3.45313e-135	0.582193	0.478	0.075	1.15811e-130	Dorsal MP	SPOCK1	FALSE
SOX9	6.81103e-135	1.08802	0.957	0.65	2.28428e-130	Dorsal MP	SOX9	TRUE
WASF3	6.82792e-131	0.85341	0.847	0.424	2.28995e-126	Dorsal MP	WASF3	FALSE
HEY1	2.32271e-129	0.704885	0.593	0.141	7.78992e-125	Dorsal MP	HEY1	TRUE
CSGALNACT1	7.65292e-122	0.280258	0.282	0.014	2.56664e-117	Dorsal MP	CSGALNACT1	FALSE
LAPTM4B	6.74265e-120	0.896987	0.99	0.943	2.26135e-115	Dorsal MP	LAPTM4B	FALSE
TACSTD2	1.09578e-119	0.723127	0.499	0.102	3.67504e-115	Dorsal MP	TACSTD2	FALSE
PRSS23	4.01296e-116	0.618889	0.593	0.169	1.34587e-111	Dorsal MP	PRSS23	FALSE
SLIT3	1.3526e-112	0.484484	0.523	0.112	4.53633e-108	Dorsal MP	SLIT3	FALSE
ADAMTS9	4.95652e-112	0.51017	0.549	0.134	1.66232e-107	Dorsal MP	ADAMTS9	FALSE
LMO3	8.04169e-112	0.536527	0.38	0.053	2.69702e-107	Dorsal MP	LMO3	FALSE
F3	4.60187e-110	0.690556	0.749	0.283	1.54338e-105	Dorsal MP	F3	FALSE
CPA1	7.58827e-110	0.36649	0.404	0.06	2.54495e-105	Dorsal MP	CPA1	FALSE
RBPJL	7.15358e-109	0.433188	0.444	0.076	2.39917e-104	Dorsal MP	RBPJL	TRUE
TTYH1	5.14862e-107	0.655529	0.688	0.201	1.72674e-102	Dorsal MP	TTYH1	FALSE
MAOA	1.33461e-105	0.528318	0.586	0.18	4.47601e-101	Dorsal MP	MAOA	FALSE
CCDC141	2.73599e-105	0.326848	0.335	0.04	9.17597e-101	Dorsal MP	CCDC141	FALSE
JAG1	9.1482e-105	0.791215	0.841	0.422	3.06812e-100	Dorsal MP	JAG1	FALSE
SFRP2	3.21432e-104	0.388976	0.264	0.018	1.07802e-99	Dorsal MP	SFRP2	FALSE
TTN	1.7748e-103	0.472508	0.393	0.068	5.95233e-99	Dorsal MP	TTN	FALSE
CDH10	8.42103e-100	0.367569	0.409	0.073	2.82425e-95	Dorsal MP	CDH10	FALSE
TGFB2	1.01082e-99	0.616915	0.586	0.181	3.3901e-95	Dorsal MP	TGFB2	FALSE
SERINC5	1.50025e-99	0.770828	0.882	0.589	5.03153e-95	Dorsal MP	SERINC5	FALSE
NTM	5.77192e-99	0.430087	0.43	0.086	1.93579e-94	Dorsal MP	NTM	FALSE
SV2B	3.11859e-94	0.402437	0.383	0.066	1.04591e-89	Dorsal MP	SV2B	FALSE
MAPRE2	4.20053e-94	0.565838	0.662	0.264	1.40877e-89	Dorsal MP	MAPRE2	FALSE
ELMO1	1.30873e-92	0.474034	0.504	0.141	4.38921e-88	Dorsal MP	ELMO1	FALSE
CLDN10	3.52175e-90	0.382186	0.396	0.074	1.18112e-85	Dorsal MP	CLDN10	FALSE
RRBP1	4.87631e-88	0.888208	0.91	0.683	1.63542e-83	Dorsal MP	RRBP1	FALSE
FJX1	1.92062e-87	0.438739	0.452	0.117	6.44137e-83	Dorsal MP	FJX1	FALSE
OTULINL	6.59876e-86	0.497436	0.473	0.136	2.21309e-81	Dorsal MP	OTULINL	FALSE
NES	1.15363e-84	0.49465	0.527	0.157	3.86905e-80	Dorsal MP	NES	FALSE
BTG1	2.38428e-84	0.680206	0.989	0.952	7.99639e-80	Dorsal MP	BTG1	FALSE
APP	4.98308e-83	0.67729	0.955	0.824	1.67123e-78	Dorsal MP	APP	FALSE
SCTR	5.94885e-82	0.480683	0.668	0.253	1.99513e-77	Dorsal MP	SCTR	FALSE
SV2A	6.83947e-82	0.307903	0.375	0.078	2.29382e-77	Dorsal MP	SV2A	FALSE
HRASLS5	3.54964e-81	0.288064	0.357	0.068	1.19048e-76	Dorsal MP	HRASLS5	FALSE
CYB5A	5.03531e-81	0.558323	0.976	0.902	1.68874e-76	Dorsal MP	CYB5A	FALSE
WNK2	1.31104e-78	0.502077	0.618	0.239	4.39697e-74	Dorsal MP	WNK2	FALSE
SEC11C	5.38413e-75	0.580085	0.865	0.562	1.80573e-70	Dorsal MP	SEC11C	FALSE
TEX11	3.76044e-74	0.342656	0.414	0.1	1.26118e-69	Dorsal MP	TEX11	FALSE
TM4SF1	5.07615e-74	0.555405	0.237	0.027	1.70244e-69	Dorsal MP	TM4SF1	FALSE
STIM2	9.75552e-74	0.537152	0.622	0.275	3.27181e-69	Dorsal MP	STIM2	FALSE
PDX1	5.03364e-70	0.588283	0.969	0.716	1.68818e-65	Dorsal MP	PDX1	TRUE
COL2A1	5.56123e-70	0.603374	0.95	0.768	1.86512e-65	Dorsal MP	COL2A1	FALSE
GALR1	9.19827e-70	0.265099	0.266	0.04	3.08491e-65	Dorsal MP	GALR1	FALSE
SPINT2	8.76484e-69	0.491927	0.997	0.974	2.93955e-64	Dorsal MP	SPINT2	FALSE
MPV17L	3.20376e-68	0.493216	0.602	0.255	1.07448e-63	Dorsal MP	MPV17L	FALSE
SAMD5	6.49106e-68	0.430227	0.432	0.13	2.17697e-63	Dorsal MP	SAMD5	FALSE
ANXA5	6.80284e-68	0.652448	0.932	0.821	2.28154e-63	Dorsal MP	ANXA5	FALSE
CDH1	5.78749e-67	0.608482	0.923	0.768	1.94101e-62	Dorsal MP	CDH1	FALSE
SOBP	1.89898e-66	0.361737	0.465	0.151	6.3688e-62	Dorsal MP	SOBP	FALSE
SELENOW	2.94164e-66	0.51319	0.984	0.965	9.86567e-62	Dorsal MP	SELENOW	FALSE
LEFTY1	5.32603e-65	0.315212	0.354	0.084	1.78624e-60	Dorsal MP	LEFTY1	FALSE
ADAMTS16	7.58973e-65	0.293318	0.351	0.086	2.54544e-60	Dorsal MP	ADAMTS16	FALSE
PLCL1	2.10771e-64	0.510983	0.491	0.177	7.06882e-60	Dorsal MP	PLCL1	FALSE
ARL2	2.89629e-60	0.543283	0.821	0.612	9.71359e-56	Dorsal MP	ARL2	FALSE
BEX3	4.96894e-60	0.402028	1	0.995	1.66648e-55	Dorsal MP	BEX3	FALSE
DAB2	9.86597e-60	0.381518	0.401	0.125	3.30885e-55	Dorsal MP	DAB2	FALSE
SMIM14	4.00496e-59	0.56896	0.837	0.611	1.34318e-54	Dorsal MP	SMIM14	FALSE
PCDH17	7.43023e-57	0.507665	0.652	0.307	2.49195e-52	Dorsal MP	PCDH17	FALSE
PDE7A	2.79144e-55	0.460603	0.762	0.465	9.36193e-51	Dorsal MP	PDE7A	FALSE
C16orf45	3.79748e-55	0.274882	0.424	0.14	1.2736e-50	Dorsal MP	C16orf45	FALSE
FRMD6	7.54277e-55	0.344614	0.473	0.173	2.52969e-50	Dorsal MP	FRMD6	FALSE
MYO10	4.04143e-54	0.454461	0.678	0.368	1.35541e-49	Dorsal MP	MYO10	FALSE
TCEAL9	8.69204e-54	0.531962	0.989	0.917	2.91514e-49	Dorsal MP	TCEAL9	FALSE
STAT1	1.03219e-53	0.675262	0.844	0.655	3.46175e-49	Dorsal MP	STAT1	TRUE
SPATA13	1.28905e-53	0.389902	0.53	0.23	4.32322e-49	Dorsal MP	SPATA13	FALSE
LGR4	1.86084e-53	0.469639	0.786	0.523	6.24087e-49	Dorsal MP	LGR4	FALSE
NR5A2	2.41824e-53	0.44224	0.705	0.4	8.11028e-49	Dorsal MP	NR5A2	TRUE
PRKAR1A	3.1951e-53	0.477729	0.916	0.796	1.07157e-48	Dorsal MP	PRKAR1A	FALSE
TCEAL2	4.11428e-53	0.329242	0.435	0.154	1.37985e-48	Dorsal MP	TCEAL2	FALSE
RBP1	7.37706e-53	0.436588	0.992	0.972	2.47412e-48	Dorsal MP	RBP1	FALSE
C1GALT1	9.97986e-51	0.462638	0.694	0.423	3.34705e-46	Dorsal MP	C1GALT1	FALSE
DPEP1	2.82521e-50	0.50949	0.717	0.445	9.4752e-46	Dorsal MP	DPEP1	FALSE
CDH7	3.33808e-49	0.267653	0.314	0.086	1.11953e-44	Dorsal MP	CDH7	FALSE
CMTM8	3.41477e-49	0.475238	0.866	0.703	1.14524e-44	Dorsal MP	CMTM8	FALSE
RAB4A	1.1044e-47	0.415194	0.939	0.838	3.70392e-43	Dorsal MP	RAB4A	FALSE
CARMIL1	5.77524e-47	0.447495	0.692	0.432	1.9369e-42	Dorsal MP	CARMIL1	FALSE
RGS3	8.12173e-47	0.417525	0.638	0.336	2.72386e-42	Dorsal MP	RGS3	FALSE
ITGB1	8.12401e-47	0.462753	0.986	0.936	2.72463e-42	Dorsal MP	ITGB1	FALSE
MEIS1	8.15128e-47	0.476491	0.878	0.629	2.73378e-42	Dorsal MP	MEIS1	TRUE
BCAT1	1.48883e-46	0.328803	0.422	0.154	4.99324e-42	Dorsal MP	BCAT1	FALSE
CTBP2	7.64907e-46	0.468717	0.897	0.761	2.56535e-41	Dorsal MP	CTBP2	FALSE
YBX3	8.83742e-46	0.46037	0.847	0.66	2.96389e-41	Dorsal MP	YBX3	TRUE
CALD1	1.53129e-45	0.484922	0.948	0.831	5.13563e-41	Dorsal MP	CALD1	FALSE
METRN	3.09262e-45	0.474543	0.829	0.633	1.0372e-40	Dorsal MP	METRN	FALSE
BEX5	1.27737e-44	0.533561	0.573	0.303	4.28404e-40	Dorsal MP	BEX5	FALSE
CDK6	2.20838e-44	0.415557	0.657	0.394	7.40646e-40	Dorsal MP	CDK6	FALSE
ARHGEF3	2.44275e-44	0.302448	0.47	0.203	8.19251e-40	Dorsal MP	ARHGEF3	FALSE
MAML3	2.68329e-44	0.487487	0.733	0.504	8.99921e-40	Dorsal MP	MAML3	FALSE
RHOU	3.04015e-44	0.391043	0.688	0.399	1.01961e-39	Dorsal MP	RHOU	FALSE
PHLDA1	5.21e-43	0.379144	0.444	0.19	1.74733e-38	Dorsal MP	PHLDA1	FALSE
ANP32E	7.39556e-43	0.476487	0.894	0.732	2.48032e-38	Dorsal MP	ANP32E	FALSE
MYC	7.58627e-43	0.288738	0.329	0.111	2.54428e-38	Dorsal MP	MYC	TRUE
HMGA2	4.14325e-42	0.448976	0.929	0.831	1.38956e-37	Dorsal MP	HMGA2	TRUE
MTUS1	6.42199e-42	0.378117	0.591	0.326	2.15381e-37	Dorsal MP	MTUS1	FALSE
NR6A1	4.15504e-41	0.393135	0.712	0.474	1.39352e-36	Dorsal MP	NR6A1	TRUE
LAP3	3.26081e-40	0.511428	0.67	0.466	1.09361e-35	Dorsal MP	LAP3	FALSE
GCNT1	9.0758e-40	0.420853	0.559	0.3	3.04384e-35	Dorsal MP	GCNT1	FALSE
GUCY1A2	9.64996e-40	0.37087	0.605	0.309	3.23641e-35	Dorsal MP	GUCY1A2	FALSE
FAT1	2.2706e-39	0.437941	0.776	0.579	7.61513e-35	Dorsal MP	FAT1	FALSE
CBX5	2.6974e-39	0.414078	0.979	0.898	9.04656e-35	Dorsal MP	CBX5	FALSE
PLEKHB1	9.89009e-39	0.286258	0.533	0.255	3.31694e-34	Dorsal MP	PLEKHB1	FALSE
DCC	2.76499e-38	0.262625	0.32	0.11	9.27322e-34	Dorsal MP	DCC	FALSE
MGAT5	3.79639e-38	0.299076	0.494	0.237	1.27323e-33	Dorsal MP	MGAT5	FALSE
TM4SF4	5.2925e-38	0.446162	0.882	0.666	1.775e-33	Dorsal MP	TM4SF4	FALSE
FMNL2	1.0157e-37	0.376043	0.589	0.345	3.40646e-33	Dorsal MP	FMNL2	FALSE
BEX1	6.41641e-37	0.413377	0.928	0.729	2.15194e-32	Dorsal MP	BEX1	FALSE
CCND1	9.79723e-37	0.570305	0.929	0.841	3.28579e-32	Dorsal MP	CCND1	FALSE
MLF1	1.4231e-36	0.322839	0.541	0.288	4.77278e-32	Dorsal MP	MLF1	FALSE
RAI14	5.76559e-36	0.385943	0.636	0.398	1.93366e-31	Dorsal MP	RAI14	FALSE
ZFP36L2	1.53767e-35	0.482763	0.994	0.925	5.15703e-31	Dorsal MP	ZFP36L2	TRUE
MORF4L1	4.75052e-35	0.285512	0.99	0.982	1.59323e-30	Dorsal MP	MORF4L1	FALSE
RPS4Y1	8.72355e-35	0.860702	0.366	0.149	2.92571e-30	Dorsal MP	RPS4Y1	FALSE
PLPPR1	1.58037e-34	0.258403	0.407	0.185	5.30023e-30	Dorsal MP	PLPPR1	FALSE
TXNIP	1.7845e-34	0.349438	0.496	0.25	5.98485e-30	Dorsal MP	TXNIP	FALSE
EDIL3	2.25097e-34	0.378481	0.473	0.24	7.5493e-30	Dorsal MP	EDIL3	FALSE
HNRNPA2B1	4.43497e-34	0.332481	1	0.996	1.4874e-29	Dorsal MP	HNRNPA2B1	FALSE
DEK	4.77809e-34	0.437023	0.969	0.916	1.60248e-29	Dorsal MP	DEK	FALSE
TJP1	2.57912e-33	0.395632	0.837	0.688	8.64984e-29	Dorsal MP	TJP1	FALSE
MT-ND3	4.63683e-33	0.341047	0.994	0.958	1.5551e-28	Dorsal MP	MT-ND3	FALSE
ETV4	7.18924e-33	0.392343	0.549	0.328	2.41113e-28	Dorsal MP	ETV4	TRUE
DLG3	1.00384e-32	0.346498	0.7	0.484	3.36668e-28	Dorsal MP	DLG3	FALSE
NFE2L3	1.17841e-32	0.277038	0.441	0.21	3.95216e-28	Dorsal MP	NFE2L3	TRUE
SLFN13	3.7213e-32	0.262975	0.398	0.178	1.24805e-27	Dorsal MP	SLFN13	FALSE
PROX1	1.35687e-31	0.381377	0.882	0.675	4.55066e-27	Dorsal MP	PROX1	TRUE
WWC2	1.7323e-31	0.375789	0.638	0.424	5.8098e-27	Dorsal MP	WWC2	FALSE
LRRIQ1	5.66437e-31	0.262117	0.494	0.252	1.89972e-26	Dorsal MP	LRRIQ1	FALSE
PHGDH	9.27373e-30	0.32582	0.963	0.897	3.11022e-25	Dorsal MP	PHGDH	FALSE
FN1	1.02492e-29	0.759884	0.934	0.849	3.43738e-25	Dorsal MP	FN1	FALSE
TRA2B	2.34081e-29	0.346687	0.931	0.869	7.8506e-25	Dorsal MP	TRA2B	FALSE
MT-CYB	2.81841e-29	0.312186	0.994	0.956	9.45237e-25	Dorsal MP	MT-CYB	FALSE
CGNL1	3.23429e-28	0.263917	0.477	0.256	1.08472e-23	Dorsal MP	CGNL1	FALSE
CBX3	3.72083e-28	0.318563	0.971	0.948	1.24789e-23	Dorsal MP	CBX3	FALSE
FOXA2	5.08498e-28	0.352849	0.94	0.845	1.7054e-23	Dorsal MP	FOXA2	TRUE
POLR2L	6.28269e-28	0.346042	0.952	0.885	2.10709e-23	Dorsal MP	POLR2L	FALSE
TRIM44	4.00323e-27	0.350159	0.853	0.717	1.3426e-22	Dorsal MP	TRIM44	FALSE
DUT	5.14791e-27	0.46953	0.783	0.599	1.72651e-22	Dorsal MP	DUT	FALSE
FARP1	9.24139e-27	0.322519	0.844	0.695	3.09938e-22	Dorsal MP	FARP1	FALSE
DLL1	1.08043e-26	0.290158	0.507	0.287	3.62356e-22	Dorsal MP	DLL1	FALSE
PPIA	1.49907e-26	0.255318	1	0.998	5.02758e-22	Dorsal MP	PPIA	FALSE
FAM171A1	2.88036e-26	0.272441	0.63	0.412	9.66016e-22	Dorsal MP	FAM171A1	FALSE
BTBD3	7.45778e-26	0.324986	0.654	0.457	2.50119e-21	Dorsal MP	BTBD3	FALSE
2023-09-02	1.30615e-25	0.304119	0.918	0.833	4.38056e-21	Dorsal MP	2023-09-02	FALSE
SUPT16H	3.07153e-25	0.325662	0.873	0.75	1.03013e-20	Dorsal MP	SUPT16H	FALSE
RARRES2	5.77749e-25	0.38217	0.517	0.322	1.93765e-20	Dorsal MP	RARRES2	FALSE
LARGE1	6.51458e-25	0.270327	0.554	0.332	2.18486e-20	Dorsal MP	LARGE1	FALSE
CMSS1	6.67643e-25	0.276162	0.659	0.449	2.23914e-20	Dorsal MP	CMSS1	FALSE
TLE4	1.19368e-24	0.254236	0.602	0.383	4.00335e-20	Dorsal MP	TLE4	FALSE
HMGB2	1.21704e-24	0.575923	0.874	0.781	4.08172e-20	Dorsal MP	HMGB2	TRUE
PAPSS1	1.92204e-24	0.339976	0.816	0.682	6.44615e-20	Dorsal MP	PAPSS1	FALSE
STK38L	3.71417e-24	0.299323	0.618	0.407	1.24566e-19	Dorsal MP	STK38L	FALSE
ROR1	5.48289e-24	0.264429	0.599	0.388	1.83885e-19	Dorsal MP	ROR1	FALSE
REV3L	9.06929e-24	0.301743	0.67	0.476	3.04166e-19	Dorsal MP	REV3L	FALSE
EID1	1.6072e-23	0.265857	0.982	0.958	5.39021e-19	Dorsal MP	EID1	FALSE
NASP	1.98456e-23	0.350966	0.969	0.952	6.65583e-19	Dorsal MP	NASP	FALSE
ACSM3	2.44302e-23	0.265637	0.594	0.372	8.19341e-19	Dorsal MP	ACSM3	FALSE
JAM3	3.37889e-23	0.253448	0.444	0.251	1.13321e-18	Dorsal MP	JAM3	FALSE
NHSL1	4.09471e-23	0.257153	0.684	0.487	1.37329e-18	Dorsal MP	NHSL1	FALSE
ARF5	4.68987e-23	0.27029	0.926	0.831	1.57289e-18	Dorsal MP	ARF5	FALSE
MYO1B	5.02948e-23	0.327449	0.757	0.592	1.68679e-18	Dorsal MP	MYO1B	FALSE
GCA	6.3936e-23	0.298918	0.702	0.557	2.14429e-18	Dorsal MP	GCA	FALSE
EIF5B	1.70733e-22	0.325361	0.897	0.812	5.72604e-18	Dorsal MP	EIF5B	FALSE
IGFBP2	1.94914e-22	0.304812	0.889	0.809	6.53704e-18	Dorsal MP	IGFBP2	FALSE
SELENOH	2.9133e-22	0.256147	0.982	0.951	9.77062e-18	Dorsal MP	SELENOH	FALSE
RPA3	3.00023e-22	0.332601	0.7	0.528	1.00622e-17	Dorsal MP	RPA3	FALSE
PRKDC	3.30278e-22	0.308549	0.913	0.852	1.10769e-17	Dorsal MP	PRKDC	FALSE
RCC2	3.6536e-22	0.293132	0.815	0.656	1.22534e-17	Dorsal MP	RCC2	FALSE
FNDC3B	6.87283e-22	0.313505	0.744	0.593	2.30501e-17	Dorsal MP	FNDC3B	FALSE
MT-ATP6	1.49033e-21	0.25009	0.994	0.96	4.99826e-17	Dorsal MP	MT-ATP6	FALSE
NCL	1.56811e-21	0.317134	0.998	0.984	5.25914e-17	Dorsal MP	NCL	FALSE
CNN3	2.65014e-21	0.303659	0.94	0.872	8.88802e-17	Dorsal MP	CNN3	FALSE
U2SURP	3.74743e-21	0.269615	0.902	0.822	1.25681e-16	Dorsal MP	U2SURP	FALSE
HNRNPR	1.89823e-20	0.265609	0.963	0.922	6.36628e-16	Dorsal MP	HNRNPR	FALSE
DDX18	2.09371e-20	0.279535	0.865	0.761	7.0219e-16	Dorsal MP	DDX18	FALSE
CD99	2.19124e-20	0.280357	0.976	0.921	7.34898e-16	Dorsal MP	CD99	FALSE
ZNF704	3.48619e-20	0.279297	0.62	0.438	1.1692e-15	Dorsal MP	ZNF704	TRUE
H2AFV	4.08785e-20	0.284781	0.947	0.891	1.37098e-15	Dorsal MP	H2AFV	FALSE
KIF20B	4.44976e-20	0.31647	0.441	0.267	1.49236e-15	Dorsal MP	KIF20B	FALSE
PLK2	5.17838e-20	0.297017	0.39	0.221	1.73672e-15	Dorsal MP	PLK2	FALSE
DDX21	1.14904e-19	0.301055	0.746	0.599	3.85364e-15	Dorsal MP	DDX21	FALSE
INSR	1.47851e-19	0.338991	0.744	0.63	4.95862e-15	Dorsal MP	INSR	FALSE
ITGA6	2.34192e-19	0.260448	0.625	0.451	7.85433e-15	Dorsal MP	ITGA6	FALSE
HMGN2	2.77433e-19	0.355115	0.989	0.967	9.30455e-15	Dorsal MP	HMGN2	FALSE
HSPA1A	3.75883e-19	0.745656	0.605	0.454	1.26064e-14	Dorsal MP	HSPA1A	FALSE
CENPH	4.49295e-19	0.276649	0.509	0.331	1.50685e-14	Dorsal MP	CENPH	FALSE
QSOX1	4.90051e-19	0.270267	0.644	0.462	1.64353e-14	Dorsal MP	QSOX1	FALSE
HIST1H4C	9.885e-19	0.694956	0.963	0.913	3.31523e-14	Dorsal MP	HIST1H4C	FALSE
PATJ	1.07974e-18	0.268205	0.694	0.524	3.62124e-14	Dorsal MP	PATJ	FALSE
CENPF	1.5284e-18	0.624843	0.454	0.282	5.12595e-14	Dorsal MP	CENPF	FALSE
ITPR2	2.1117e-18	0.392536	0.37	0.216	7.08221e-14	Dorsal MP	ITPR2	FALSE
PKDCC	2.19849e-18	0.26384	0.634	0.458	7.37331e-14	Dorsal MP	PKDCC	FALSE
XBP1	6.16828e-18	0.276453	0.771	0.602	2.06872e-13	Dorsal MP	XBP1	TRUE
BRD8	8.50007e-18	0.255572	0.702	0.529	2.85075e-13	Dorsal MP	BRD8	FALSE
ABCF1	1.90153e-17	0.26863	0.789	0.671	6.37734e-13	Dorsal MP	ABCF1	FALSE
PBX1	2.1703e-17	0.271812	0.921	0.822	7.27874e-13	Dorsal MP	PBX1	TRUE
SERPINB6	2.34083e-17	0.256813	0.87	0.725	7.85068e-13	Dorsal MP	SERPINB6	FALSE
HIST1H1D	3.795e-17	0.424803	0.641	0.499	1.27277e-12	Dorsal MP	HIST1H1D	FALSE
ITGB3BP	4.49203e-17	0.280373	0.585	0.422	1.50654e-12	Dorsal MP	ITGB3BP	FALSE
EPB41L2	4.62142e-17	0.252845	0.586	0.432	1.54993e-12	Dorsal MP	EPB41L2	FALSE
FOXO3	6.94697e-17	0.273111	0.729	0.571	2.32988e-12	Dorsal MP	FOXO3	TRUE
HIST1H1E	8.77589e-17	0.418985	0.562	0.429	2.94326e-12	Dorsal MP	HIST1H1E	FALSE
ZFHX3	1.42561e-16	0.289414	0.826	0.715	4.78121e-12	Dorsal MP	ZFHX3	TRUE
ALDH1A1	3.39135e-16	0.256612	0.8	0.627	1.13739e-11	Dorsal MP	ALDH1A1	FALSE
RPL27A	9.93153e-16	0.25368	0.998	0.999	3.33084e-11	Dorsal MP	RPL27A	FALSE
LYPD6B	2.23243e-15	0.325321	0.762	0.625	7.48711e-11	Dorsal MP	LYPD6B	FALSE
HSP90AA1	3.07089e-15	0.331226	1	0.999	1.02992e-10	Dorsal MP	HSP90AA1	FALSE
PCLAF	4.90713e-15	0.32447	0.415	0.263	1.64575e-10	Dorsal MP	PCLAF	FALSE
HELLS	1.41298e-14	0.335921	0.733	0.617	4.73884e-10	Dorsal MP	HELLS	FALSE
PCNA	1.74824e-14	0.302207	0.551	0.403	5.86323e-10	Dorsal MP	PCNA	FALSE
PSIP1	3.67666e-14	0.259465	0.857	0.801	1.23308e-09	Dorsal MP	PSIP1	FALSE
HIST1H1C	3.95752e-14	0.449533	0.586	0.466	1.32727e-09	Dorsal MP	HIST1H1C	FALSE
MKI67	8.58274e-14	0.326179	0.32	0.186	2.87848e-09	Dorsal MP	MKI67	FALSE
TPX2	1.86656e-13	0.266422	0.361	0.219	6.26005e-09	Dorsal MP	TPX2	FALSE
BEX2	2.73934e-13	0.250817	0.775	0.665	9.18721e-09	Dorsal MP	BEX2	FALSE
HIST1H1B	3.62516e-13	0.44568	0.343	0.217	1.21581e-08	Dorsal MP	HIST1H1B	FALSE
PTTG1	5.05633e-13	0.293192	0.47	0.311	1.69579e-08	Dorsal MP	PTTG1	FALSE
MCM7	8.10956e-13	0.270936	0.665	0.538	2.71978e-08	Dorsal MP	MCM7	FALSE
HSPA1B	1.17079e-12	0.519842	0.501	0.385	3.92659e-08	Dorsal MP	HSPA1B	FALSE
MIS18BP1	1.40577e-12	0.270499	0.564	0.428	4.71468e-08	Dorsal MP	MIS18BP1	TRUE
TOP2A	2.92107e-12	0.518523	0.375	0.242	9.79669e-08	Dorsal MP	TOP2A	FALSE
KNOP1	3.81028e-12	0.250711	0.752	0.655	1.27789e-07	Dorsal MP	KNOP1	FALSE
NUSAP1	1.08559e-11	0.369211	0.367	0.239	3.64086e-07	Dorsal MP	NUSAP1	FALSE
ASPM	2.69886e-11	0.278009	0.316	0.197	9.05145e-07	Dorsal MP	ASPM	FALSE
UBE2C	1.03029e-10	0.285112	0.366	0.237	3.45538e-06	Dorsal MP	UBE2C	FALSE
DNAJB1	1.40434e-10	0.508504	0.634	0.52	4.70989e-06	Dorsal MP	DNAJB1	FALSE
SQLE	1.53105e-09	0.283013	0.736	0.617	5.13484e-05	Dorsal MP	SQLE	FALSE
JUN	6.70819e-08	0.367608	0.911	0.854	0.00224979	Dorsal MP	JUN	TRUE
CPA21	3.31015e-161	2.12318	0.837	0.188	1.11016e-156	Ventral MP	CPA2	FALSE
DLK11	3.8613e-145	2.08269	0.997	0.38	1.295e-140	Ventral MP	DLK1	FALSE
MEG31	5.56971e-132	1.94071	1	0.466	1.86797e-127	Ventral MP	MEG3	FALSE
PTF1A1	5.05251e-127	1.06054	0.755	0.173	1.69451e-122	Ventral MP	PTF1A	TRUE
MEST1	9.72488e-125	1.71896	0.988	0.72	3.26153e-120	Ventral MP	MEST	FALSE
KIRREL21	2.61846e-124	0.944565	0.748	0.187	8.78179e-120	Ventral MP	KIRREL2	FALSE
NKX6-11	1.01053e-107	0.967139	0.794	0.234	3.38913e-103	Ventral MP	NKX6-1	TRUE
TM4SF41	4.11405e-96	1.12372	0.979	0.678	1.37977e-91	Ventral MP	TM4SF4	FALSE
SPINK11	1.06742e-95	1.57498	1	0.7	3.57992e-91	Ventral MP	SPINK1	FALSE
RBPJL1	9.48755e-94	0.673483	0.525	0.106	3.18194e-89	Ventral MP	RBPJL	TRUE
SLIT31	9.62109e-91	0.691986	0.601	0.148	3.22672e-86	Ventral MP	SLIT3	FALSE
TEX111	3.8231e-90	0.691587	0.534	0.12	1.28219e-85	Ventral MP	TEX11	FALSE
CLDN101	1.46046e-86	0.62944	0.491	0.098	4.89808e-82	Ventral MP	CLDN10	FALSE
FLRT21	2.33309e-85	1.03022	0.985	0.529	7.82471e-81	Ventral MP	FLRT2	FALSE
F31	4.08939e-83	0.911557	0.801	0.328	1.3715e-78	Ventral MP	F3	FALSE
BTG11	1.92008e-81	0.95754	0.997	0.955	6.43956e-77	Ventral MP	BTG1	FALSE
ZFP36L21	3.11066e-81	1.13355	1	0.932	1.04325e-76	Ventral MP	ZFP36L2	TRUE
SOX91	8.19967e-79	1.05653	0.966	0.682	2.75001e-74	Ventral MP	SOX9	TRUE
MEG81	2.55172e-78	0.917988	0.767	0.264	8.55796e-74	Ventral MP	MEG8	FALSE
RBPJ1	3.40675e-78	0.931619	0.982	0.845	1.14256e-73	Ventral MP	RBPJ	TRUE
SCTR1	1.72976e-77	0.817632	0.755	0.288	5.80127e-73	Ventral MP	SCTR	FALSE
SV2B1	2.93634e-77	0.453788	0.457	0.092	9.84791e-73	Ventral MP	SV2B	FALSE
JAG11	5.16495e-72	0.979203	0.847	0.467	1.73222e-67	Ventral MP	JAG1	FALSE
NAV3	6.16143e-72	0.398098	0.353	0.059	2.06642e-67	Ventral MP	NAV3	FALSE
RTN1	1.28619e-71	0.693899	0.669	0.243	4.31364e-67	Ventral MP	RTN1	FALSE
SLC16A121	3.02587e-71	0.55669	0.534	0.138	1.01482e-66	Ventral MP	SLC16A12	FALSE
UGDH1	7.30572e-69	0.907544	0.96	0.788	2.45019e-64	Ventral MP	UGDH	FALSE
CTNNA2	1.38113e-67	0.276972	0.267	0.032	4.63204e-63	Ventral MP	CTNNA2	FALSE
WASF31	4.26357e-66	0.748399	0.865	0.469	1.42991e-61	Ventral MP	WASF3	FALSE
PRKAR1A1	1.13091e-64	0.96213	0.936	0.807	3.79285e-60	Ventral MP	PRKAR1A	FALSE
NOTCH1	2.54887e-63	0.63748	0.702	0.293	8.5484e-59	Ventral MP	NOTCH1	FALSE
NES1	2.70002e-63	0.719622	0.586	0.191	9.05532e-59	Ventral MP	NES	FALSE
CADM11	5.08153e-62	0.77196	0.954	0.738	1.70424e-57	Ventral MP	CADM1	FALSE
ERBB4	1.04744e-61	0.596303	0.454	0.12	3.51291e-57	Ventral MP	ERBB4	FALSE
CPA11	6.38121e-59	0.4688	0.411	0.097	2.14013e-54	Ventral MP	CPA1	FALSE
DCX	4.8472e-56	0.720392	0.822	0.461	1.62565e-51	Ventral MP	DCX	FALSE
DRICH1	1.13152e-54	0.311513	0.282	0.048	3.79488e-50	Ventral MP	DRICH1	FALSE
SLC2A14	1.29037e-54	0.310897	0.294	0.053	4.32763e-50	Ventral MP	SLC2A14	FALSE
NPHS1	3.17581e-54	0.274462	0.252	0.037	1.0651e-49	Ventral MP	NPHS1	FALSE
KCTD161	9.80745e-52	0.453395	0.521	0.158	3.28922e-47	Ventral MP	KCTD16	FALSE
SERPINI2	1.26473e-51	0.328831	0.279	0.049	4.24165e-47	Ventral MP	SERPINI2	FALSE
GATM	2.06985e-50	1.0166	0.871	0.648	6.94187e-46	Ventral MP	GATM	FALSE
LEFTY11	1.06014e-49	0.413889	0.405	0.108	3.55551e-45	Ventral MP	LEFTY1	FALSE
SPHK1	3.56602e-49	0.423862	0.61	0.218	1.19597e-44	Ventral MP	SPHK1	FALSE
DKK21	2.8885e-47	0.54224	0.472	0.146	9.68746e-43	Ventral MP	DKK2	FALSE
PPP1R3C	4.04904e-47	0.614708	0.595	0.258	1.35797e-42	Ventral MP	PPP1R3C	FALSE
ZNF5031	5.30644e-47	0.695351	0.739	0.342	1.77967e-42	Ventral MP	ZNF503	TRUE
ADAMTS91	6.12401e-47	0.502126	0.512	0.184	2.05387e-42	Ventral MP	ADAMTS9	FALSE
RPL13	3.34234e-46	0.271232	1	1	1.12096e-41	Ventral MP	RPL13	FALSE
MAPRE21	4.26426e-46	0.593506	0.647	0.309	1.43015e-41	Ventral MP	MAPRE2	FALSE
MPV17L1	6.80099e-46	0.492272	0.641	0.289	2.28092e-41	Ventral MP	MPV17L	FALSE
WIPI1	8.01827e-46	0.390609	0.436	0.139	2.68917e-41	Ventral MP	WIPI1	FALSE
PDX11	1.50167e-45	0.721547	0.954	0.746	5.03628e-41	Ventral MP	PDX1	TRUE
RHOBTB3	2.80916e-45	0.70491	0.893	0.704	9.42136e-41	Ventral MP	RHOBTB3	FALSE
BCAT11	6.7359e-45	0.551139	0.488	0.175	2.25909e-40	Ventral MP	BCAT1	FALSE
TTYH11	1.2657e-44	0.672303	0.647	0.259	4.24492e-40	Ventral MP	TTYH1	FALSE
ECE11	1.84505e-44	0.619503	0.761	0.423	6.18794e-40	Ventral MP	ECE1	FALSE
MT-ND1	4.4289e-44	0.609324	0.997	0.946	1.48536e-39	Ventral MP	MT-ND1	FALSE
SLC22A31	6.25648e-44	0.418146	0.396	0.119	2.0983e-39	Ventral MP	SLC22A31	FALSE
COL21A11	2.86615e-43	0.442097	0.423	0.132	9.6125e-39	Ventral MP	COL21A1	FALSE
ANXA51	4.70442e-42	0.56555	0.951	0.831	1.57777e-37	Ventral MP	ANXA5	FALSE
FRMD61	1.48932e-41	0.503626	0.506	0.202	4.99489e-37	Ventral MP	FRMD6	FALSE
ROR11	8.97234e-41	0.59022	0.718	0.396	3.00914e-36	Ventral MP	ROR1	FALSE
NFE2L31	3.15382e-39	0.50023	0.521	0.225	1.05773e-34	Ventral MP	NFE2L3	TRUE
DLL11	3.49204e-39	0.5353	0.61	0.299	1.17116e-34	Ventral MP	DLL1	FALSE
SOX6	8.59705e-39	0.503394	0.66	0.322	2.88328e-34	Ventral MP	SOX6	TRUE
STARD13	1.16206e-38	0.318376	0.344	0.1	3.89731e-34	Ventral MP	STARD13	FALSE
TGFB21	3.98973e-37	0.490036	0.543	0.231	1.33808e-32	Ventral MP	TGFB2	FALSE
ALDH1A11	4.24343e-37	0.657273	0.887	0.635	1.42316e-32	Ventral MP	ALDH1A1	FALSE
CDH101	7.72204e-35	0.298442	0.365	0.115	2.58982e-30	Ventral MP	CDH10	FALSE
BRICD5	1.50357e-34	0.318869	0.331	0.101	5.04268e-30	Ventral MP	BRICD5	FALSE
CDC42EP4	1.54989e-34	0.472379	0.675	0.383	5.19804e-30	Ventral MP	CDC42EP4	FALSE
AC009041.2	1.95461e-34	0.399046	0.42	0.158	6.55537e-30	Ventral MP	AC009041.2	FALSE
SERINC51	7.17082e-34	0.518583	0.85	0.625	2.40495e-29	Ventral MP	SERINC5	FALSE
MT-ND2	7.58147e-34	0.502041	0.991	0.923	2.54267e-29	Ventral MP	MT-ND2	FALSE
AC007938.3	1.12203e-33	0.306767	0.313	0.093	3.76307e-29	Ventral MP	AC007938.3	FALSE
PHGDH1	1.32087e-33	0.485233	0.972	0.903	4.42993e-29	Ventral MP	PHGDH	FALSE
APLP1	1.03906e-32	0.347282	0.457	0.186	3.4848e-28	Ventral MP	APLP1	FALSE
RPL3	1.49843e-32	0.276362	1	1	5.02543e-28	Ventral MP	RPL3	FALSE
STIM21	1.84322e-32	0.431069	0.607	0.315	6.18178e-28	Ventral MP	STIM2	FALSE
RBP11	4.06045e-32	0.444255	1	0.973	1.3618e-27	Ventral MP	RBP1	FALSE
MYLIP	4.8233e-32	0.711512	0.577	0.324	1.61764e-27	Ventral MP	MYLIP	FALSE
IGFBP3	5.84603e-32	0.316906	0.399	0.142	1.96064e-27	Ventral MP	IGFBP3	FALSE
RPS2	4.1019e-31	0.299664	1	1	1.3757e-26	Ventral MP	RPS2	FALSE
SPINT21	4.12044e-31	0.453426	0.997	0.977	1.38191e-26	Ventral MP	SPINT2	FALSE
WNK21	8.23813e-31	0.412372	0.58	0.285	2.7629e-26	Ventral MP	WNK2	FALSE
PDE7A1	8.58756e-31	0.514641	0.755	0.498	2.8801e-26	Ventral MP	PDE7A	FALSE
FAM20A	1.40623e-30	0.273035	0.337	0.112	4.71621e-26	Ventral MP	FAM20A	FALSE
STK38L1	1.54057e-30	0.48283	0.678	0.423	5.16677e-26	Ventral MP	STK38L	FALSE
GCA1	1.70403e-30	0.539609	0.767	0.565	5.71497e-26	Ventral MP	GCA	FALSE
PFKFB4	2.4942e-30	0.390918	0.454	0.198	8.36505e-26	Ventral MP	PFKFB4	FALSE
ERP27	9.98727e-30	0.427378	0.396	0.158	3.34953e-25	Ventral MP	ERP27	FALSE
CAPN6	1.33994e-29	0.347345	0.387	0.144	4.49389e-25	Ventral MP	CAPN6	FALSE
JCAD1	2.37529e-29	0.396237	0.429	0.174	7.96626e-25	Ventral MP	JCAD	FALSE
YPEL2	4.49742e-29	0.512043	0.831	0.62	1.50834e-24	Ventral MP	YPEL2	FALSE
SMIM141	6.21594e-29	0.490857	0.834	0.636	2.0847e-24	Ventral MP	SMIM14	FALSE
HHIP-AS1	1.20713e-28	0.262332	0.227	0.058	4.04847e-24	Ventral MP	HHIP-AS1	FALSE
RPS4X	1.26412e-28	0.258734	1	1	4.2396e-24	Ventral MP	RPS4X	FALSE
POMC	1.38741e-28	0.538488	0.561	0.318	4.65311e-24	Ventral MP	POMC	FALSE
FTH1	1.48104e-28	0.327704	1	1	4.9671e-24	Ventral MP	FTH1	FALSE
PARD3	2.5769e-28	0.470213	0.776	0.574	8.64241e-24	Ventral MP	PARD3	FALSE
PCDH171	3.69677e-28	0.554142	0.623	0.348	1.23982e-23	Ventral MP	PCDH17	FALSE
STC1	1.97365e-27	0.294233	0.245	0.069	6.61921e-23	Ventral MP	STC1	FALSE
STAT11	2.15123e-27	0.710645	0.834	0.677	7.21478e-23	Ventral MP	STAT1	TRUE
GFRA3	6.65787e-27	0.533912	0.383	0.164	2.23292e-22	Ventral MP	GFRA3	FALSE
DPEP11	5.7124e-26	0.577555	0.702	0.476	1.91582e-21	Ventral MP	DPEP1	FALSE
STXBP5	1.01069e-25	0.331082	0.405	0.181	3.38966e-21	Ventral MP	STXBP5	FALSE
RHOU1	1.77229e-25	0.486022	0.666	0.433	5.9439e-21	Ventral MP	RHOU	FALSE
ONECUT1	3.34323e-25	0.47821	0.933	0.825	1.12125e-20	Ventral MP	ONECUT1	TRUE
FAM84A	4.02378e-25	0.603832	0.696	0.498	1.3495e-20	Ventral MP	FAM84A	FALSE
MAML31	2.13178e-24	0.423115	0.752	0.527	7.14956e-20	Ventral MP	MAML3	FALSE
TC2N	3.84697e-24	0.514881	0.475	0.26	1.2902e-19	Ventral MP	TC2N	FALSE
PLEKHB11	5.28543e-24	0.314298	0.546	0.284	1.77263e-19	Ventral MP	PLEKHB1	FALSE
RGS31	1.31817e-23	0.357508	0.632	0.37	4.42087e-19	Ventral MP	RGS3	FALSE
MGAT51	3.66432e-23	0.326568	0.506	0.264	1.22894e-18	Ventral MP	MGAT5	FALSE
GAPDH	5.41447e-23	0.290206	1	1	1.81591e-18	Ventral MP	GAPDH	FALSE
PARVA	7.1474e-23	0.342115	0.595	0.37	2.39709e-18	Ventral MP	PARVA	FALSE
METRN1	1.00456e-22	0.422586	0.844	0.653	3.36908e-18	Ventral MP	METRN	FALSE
C16orf451	1.33142e-21	0.268926	0.387	0.175	4.46533e-17	Ventral MP	C16orf45	FALSE
IGF2.11	2.30029e-21	0.318675	0.733	0.462	7.7147e-17	Ventral MP	IGF2.1	FALSE
FBXO25	2.54728e-21	0.399724	0.58	0.367	8.54306e-17	Ventral MP	FBXO25	FALSE
SELENOW1	1.07535e-20	0.34341	0.979	0.968	3.60652e-16	Ventral MP	SELENOW	FALSE
PROX11	2.06657e-20	0.403808	0.871	0.699	6.93086e-16	Ventral MP	PROX1	TRUE
NR5A21	2.11197e-20	0.405563	0.653	0.44	7.08313e-16	Ventral MP	NR5A2	TRUE
ARHGEF19	4.00246e-20	0.337961	0.718	0.517	1.34235e-15	Ventral MP	ARHGEF19	FALSE
LIN28A	5.48092e-20	0.306538	0.466	0.255	1.83819e-15	Ventral MP	LIN28A	TRUE
PTPRF	6.71109e-20	0.406179	0.92	0.814	2.25077e-15	Ventral MP	PTPRF	FALSE
HEY11	6.74739e-20	0.521563	0.426	0.211	2.26294e-15	Ventral MP	HEY1	TRUE
PRPSAP1	5.73489e-19	0.338951	0.745	0.571	1.92337e-14	Ventral MP	PRPSAP1	FALSE
COL9A3	1.26431e-18	0.293145	0.39	0.185	4.24024e-14	Ventral MP	COL9A3	FALSE
CMTM81	2.44786e-18	0.387228	0.859	0.722	8.20964e-14	Ventral MP	CMTM8	FALSE
HSPA8	2.70932e-18	0.356712	0.991	0.932	9.08651e-14	Ventral MP	HSPA8	FALSE
SCN9A	3.62956e-18	0.404867	0.607	0.407	1.21728e-13	Ventral MP	SCN9A	FALSE
APP1	4.34876e-18	0.339549	0.942	0.84	1.45849e-13	Ventral MP	APP	FALSE
MNX11	5.11252e-18	0.344935	0.534	0.312	1.71464e-13	Ventral MP	MNX1	TRUE
MT-CO3	1.64007e-17	0.408915	0.994	0.968	5.50046e-13	Ventral MP	MT-CO3	FALSE
EIF3E	1.725e-17	0.273148	1	0.991	5.7853e-13	Ventral MP	EIF3E	FALSE
CDH11	1.77413e-17	0.341689	0.887	0.789	5.95009e-13	Ventral MP	CDH1	FALSE
SETBP1	2.88817e-17	0.373577	0.629	0.439	9.68633e-13	Ventral MP	SETBP1	TRUE
CEBPB	5.11332e-17	0.267404	0.423	0.227	1.7149e-12	Ventral MP	CEBPB	TRUE
CTBP21	6.73934e-17	0.357932	0.896	0.776	2.26024e-12	Ventral MP	CTBP2	FALSE
GPT2	7.89556e-17	0.314883	0.644	0.46	2.64801e-12	Ventral MP	GPT2	FALSE
COL2A11	8.334e-17	0.329378	0.936	0.789	2.79506e-12	Ventral MP	COL2A1	FALSE
GJA41	1.7565e-16	0.312176	0.322	0.138	5.89095e-12	Ventral MP	GJA4	FALSE
ZNF354A	1.7872e-16	0.294253	0.371	0.194	5.99391e-12	Ventral MP	ZNF354A	TRUE
CNP	3.64127e-16	0.345955	0.653	0.473	1.22121e-11	Ventral MP	CNP	FALSE
ZFHX31	3.83074e-16	0.398021	0.85	0.725	1.28475e-11	Ventral MP	ZFHX3	TRUE
CDK61	8.41302e-16	0.342963	0.626	0.427	2.82156e-11	Ventral MP	CDK6	FALSE
COL18A1	9.16431e-16	0.403423	0.859	0.736	3.07353e-11	Ventral MP	COL18A1	FALSE
KCNQ1OT1	9.97596e-16	0.522837	0.957	0.878	3.34574e-11	Ventral MP	KCNQ1OT1	FALSE
LARGE11	1.31296e-15	0.286619	0.555	0.356	4.4034e-11	Ventral MP	LARGE1	FALSE
MT-ND5	1.63657e-15	0.333014	0.963	0.882	5.48874e-11	Ventral MP	MT-ND5	FALSE
TMEM181	2.62876e-15	0.347561	0.626	0.473	8.81632e-11	Ventral MP	TMEM181	FALSE
FMNL21	4.54234e-15	0.309343	0.555	0.376	1.52341e-10	Ventral MP	FMNL2	FALSE
SPATA131	5.65338e-15	0.276627	0.457	0.272	1.89603e-10	Ventral MP	SPATA13	FALSE
KIAA1671	5.67449e-15	0.294654	0.426	0.255	1.90311e-10	Ventral MP	KIAA1671	FALSE
IFT57	2.30182e-14	0.312352	0.712	0.574	7.71984e-10	Ventral MP	IFT57	FALSE
FAM171A11	3.4413e-14	0.269499	0.617	0.438	1.15414e-09	Ventral MP	FAM171A1	FALSE
GNB5	4.38804e-14	0.2557	0.518	0.336	1.47166e-09	Ventral MP	GNB5	FALSE
LINC00511	5.12712e-14	0.252856	0.387	0.208	1.71953e-09	Ventral MP	LINC00511	FALSE
NR6A11	6.40674e-14	0.31004	0.675	0.505	2.14869e-09	Ventral MP	NR6A1	TRUE
CTNND1	7.45582e-14	0.323392	0.902	0.791	2.50053e-09	Ventral MP	CTNND1	FALSE
EIF3L	1.00745e-13	0.272028	0.997	0.982	3.37879e-09	Ventral MP	EIF3L	FALSE
FAM162A	1.8599e-13	0.373612	0.871	0.788	6.23774e-09	Ventral MP	FAM162A	FALSE
NEXN	1.97739e-13	0.264205	0.368	0.208	6.63176e-09	Ventral MP	NEXN	FALSE
FOXA21	4.1924e-13	0.327906	0.957	0.853	1.40605e-08	Ventral MP	FOXA2	TRUE
LAP31	4.49131e-13	0.336855	0.644	0.491	1.5063e-08	Ventral MP	LAP3	FALSE
HSP90AA11	5.04689e-13	0.404627	1	0.999	1.69263e-08	Ventral MP	HSP90AA1	FALSE
PDGFRA	9.50483e-13	0.26432	0.491	0.318	3.18773e-08	Ventral MP	PDGFRA	FALSE
PAPSS11	1.07294e-12	0.302599	0.81	0.698	3.59843e-08	Ventral MP	PAPSS1	FALSE
MT-CO1	2.09829e-12	0.251105	0.997	0.971	7.03725e-08	Ventral MP	MT-CO1	FALSE
BMP7	2.36833e-12	0.282409	0.537	0.374	7.9429e-08	Ventral MP	BMP7	FALSE
ZBTB20	3.03236e-12	0.267907	0.807	0.651	1.01699e-07	Ventral MP	ZBTB20	TRUE
CHMP2B	3.27192e-12	0.290948	0.73	0.639	1.09734e-07	Ventral MP	CHMP2B	FALSE
PATJ1	5.11733e-12	0.315834	0.681	0.544	1.71625e-07	Ventral MP	PATJ	FALSE
ID3	5.25192e-12	0.433634	0.985	0.947	1.76139e-07	Ventral MP	ID3	TRUE
RERE	9.25769e-12	0.257497	0.945	0.869	3.10484e-07	Ventral MP	RERE	TRUE
QSOX11	9.85008e-12	0.335106	0.617	0.486	3.30352e-07	Ventral MP	QSOX1	FALSE
MAST4	1.05832e-11	0.328376	0.709	0.533	3.54939e-07	Ventral MP	MAST4	FALSE
NOP53	1.27723e-11	0.294595	0.985	0.96	4.28356e-07	Ventral MP	NOP53	FALSE
INSR1	1.87783e-11	0.296783	0.764	0.64	6.29786e-07	Ventral MP	INSR	FALSE
FZD2	2.7729e-11	0.269511	0.635	0.487	9.29976e-07	Ventral MP	FZD2	FALSE
FGFR4	3.3956e-11	0.252558	0.813	0.674	1.13881e-06	Ventral MP	FGFR4	FALSE
ERGIC1	5.20362e-11	0.289958	0.77	0.666	1.74519e-06	Ventral MP	ERGIC1	FALSE
YBX31	8.36294e-11	0.289811	0.779	0.689	2.80476e-06	Ventral MP	YBX3	TRUE
RAB4A1	1.08465e-10	0.272985	0.908	0.853	3.63771e-06	Ventral MP	RAB4A	FALSE
YPEL3	1.27507e-10	0.251822	0.699	0.559	4.27634e-06	Ventral MP	YPEL3	FALSE
CCND11	1.96388e-10	0.507554	0.902	0.854	6.58646e-06	Ventral MP	CCND1	FALSE
SLC25A37	1.3673e-09	0.28154	0.718	0.598	4.58565e-05	Ventral MP	SLC25A37	FALSE
UCHL1	1.46612e-09	0.301114	0.577	0.436	4.91708e-05	Ventral MP	UCHL1	FALSE
ITPR21	1.71512e-09	0.312306	0.362	0.234	5.75218e-05	Ventral MP	ITPR2	FALSE
MYO1B1	1.81666e-09	0.29072	0.73	0.613	6.09271e-05	Ventral MP	MYO1B	FALSE
CALD11	3.54752e-09	0.256635	0.945	0.845	0.000118977	Ventral MP	CALD1	FALSE
CALB1	1.28288e-08	0.45357	0.371	0.236	0.000430253	Ventral MP	CALB1	FALSE
CXXC4	1.44315e-08	0.277598	0.583	0.467	0.000484004	Ventral MP	CXXC4	FALSE
SH3YL1	2.63329e-08	0.256265	0.816	0.776	0.000883153	Ventral MP	SH3YL1	FALSE
ADD3	3.93212e-08	0.343471	0.791	0.721	0.00131875	Ventral MP	ADD3	FALSE
DUSP5	5.85848e-08	0.275569	0.595	0.483	0.00196482	Ventral MP	DUSP5	FALSE
DDIT4	2.63107e-07	0.277452	0.859	0.786	0.0088241	Ventral MP	DDIT4	FALSE
IFRD1	2.96409e-07	0.258237	0.54	0.445	0.00994096	Ventral MP	IFRD1	FALSE
XIST	1.0202e-06	0.256458	0.825	0.741	0.0342156	Ventral MP	XIST	FALSE
ISL1	1.73562e-142	1.04253	0.58	0.061	5.82091e-138	PB	ISL1	TRUE
CALB11	1.21963e-96	1.55232	0.808	0.207	4.09038e-92	PB	CALB1	FALSE
IGFBP7	2.161e-78	1.00669	0.74	0.224	7.24757e-74	PB	IGFBP7	FALSE
LMO4	3.38349e-73	1.44037	0.973	0.739	1.13475e-68	PB	LMO4	FALSE
DACH1	4.28351e-73	1.05204	0.845	0.368	1.4366e-68	PB	DACH1	TRUE
PLCB1	1.25519e-72	0.866047	0.694	0.214	4.20964e-68	PB	PLCB1	FALSE
KCNJ16	2.44524e-72	0.721021	0.63	0.165	8.20086e-68	PB	KCNJ16	FALSE
SOX4	2.82619e-68	1.08721	1	0.956	9.47849e-64	PB	SOX4	TRUE
IGFBP5	3.45236e-65	1.30815	0.877	0.401	1.15785e-60	PB	IGFBP5	FALSE
CHST9	4.77636e-65	1.20734	0.909	0.552	1.6019e-60	PB	CHST9	FALSE
SCGN1	1.17213e-62	1.18351	0.849	0.42	3.93109e-58	PB	SCGN	FALSE
CLU	3.02521e-61	1.03775	1	0.949	1.01459e-56	PB	CLU	FALSE
NEFM	1.80536e-59	0.772502	0.274	0.032	6.05481e-55	PB	NEFM	FALSE
SULT1E1	3.19707e-57	1.68429	0.795	0.355	1.07223e-52	PB	SULT1E1	FALSE
HHEX	5.40676e-55	1.03207	0.936	0.654	1.81332e-50	PB	HHEX	TRUE
COL9A31	5.09615e-54	0.703045	0.589	0.177	1.70915e-49	PB	COL9A3	FALSE
NR2F2	2.73557e-51	1.04718	0.868	0.588	9.17456e-47	PB	NR2F2	TRUE
SLC17A4	1.0208e-49	0.530019	0.479	0.123	3.42357e-45	PB	SLC17A4	FALSE
RELN	1.16103e-49	0.621588	0.548	0.154	3.89386e-45	PB	RELN	FALSE
CADPS	4.99523e-49	0.898518	0.781	0.373	1.6753e-44	PB	CADPS	FALSE
SEMA3D	2.31874e-46	0.623672	0.589	0.204	7.7766e-42	PB	SEMA3D	FALSE
NR2F1	8.61872e-46	0.943816	0.922	0.616	2.89054e-41	PB	NR2F1	TRUE
DCDC2	2.08269e-45	1.00463	0.84	0.51	6.98492e-41	PB	DCDC2	FALSE
MIR99AHG	3.64877e-45	0.731079	0.758	0.353	1.22372e-40	PB	MIR99AHG	FALSE
BMP2	2.57723e-42	0.6747	0.498	0.159	8.64351e-38	PB	BMP2	FALSE
ROBO2	1.114e-41	0.88664	0.79	0.456	3.73612e-37	PB	ROBO2	FALSE
TPPP3	3.71385e-40	0.772767	0.667	0.292	1.24555e-35	PB	TPPP3	FALSE
MMP11	1.30087e-39	0.698518	0.653	0.302	4.36285e-35	PB	MMP11	FALSE
ETV1	1.64033e-39	0.632897	0.566	0.222	5.50135e-35	PB	ETV1	TRUE
ATP2B1	1.83181e-38	0.726648	0.977	0.879	6.14353e-34	PB	ATP2B1	FALSE
SEMA6A	2.54114e-38	0.724023	0.822	0.532	8.52249e-34	PB	SEMA6A	FALSE
NKX6-2	6.04203e-38	0.733465	0.712	0.327	2.02638e-33	PB	NKX6-2	TRUE
WSB1	9.93126e-38	0.64338	0.991	0.944	3.33075e-33	PB	WSB1	FALSE
CYS1	2.55752e-37	0.458029	0.411	0.119	8.57742e-33	PB	CYS1	FALSE
BAMBI	5.9174e-37	0.870008	0.79	0.459	1.98458e-32	PB	BAMBI	FALSE
RPL31	6.95722e-37	0.358673	1	1	2.33331e-32	PB	RPL3	FALSE
APCDD1	7.52113e-37	0.414524	0.352	0.087	2.52244e-32	PB	APCDD1	FALSE
APELA	1.58054e-36	0.492859	0.429	0.128	5.30082e-32	PB	APELA	FALSE
LINP1	2.04293e-36	0.274461	0.169	0.019	6.85156e-32	PB	LINP1	FALSE
THSD7A	2.27023e-36	0.596584	0.461	0.147	7.6139e-32	PB	THSD7A	FALSE
ZBTB201	1.25253e-35	0.783149	0.904	0.649	4.20072e-31	PB	ZBTB20	TRUE
ENC1	1.34655e-35	0.676638	0.735	0.4	4.51606e-31	PB	ENC1	FALSE
DPP6	1.90659e-35	0.512669	0.457	0.152	6.39432e-31	PB	DPP6	FALSE
SLC22A3	2.3757e-35	0.382041	0.361	0.094	7.96762e-31	PB	SLC22A3	FALSE
PDGFC	7.69489e-35	0.652741	0.703	0.396	2.58071e-30	PB	PDGFC	FALSE
RBP12	2.14164e-34	0.564668	1	0.974	7.18265e-30	PB	RBP1	FALSE
NETO1	3.67994e-34	0.428133	0.425	0.131	1.23418e-29	PB	NETO1	FALSE
DSEL	9.87378e-34	0.521136	0.452	0.155	3.31147e-29	PB	DSEL	FALSE
HMGN3	1.76979e-33	0.61293	0.968	0.961	5.93551e-29	PB	HMGN3	FALSE
VCAN	3.85118e-33	0.902542	0.922	0.743	1.29161e-28	PB	VCAN	FALSE
ACSM31	5.85944e-33	0.81257	0.708	0.396	1.96514e-28	PB	ACSM3	FALSE
CDH71	1.07946e-32	0.441884	0.384	0.113	3.62031e-28	PB	CDH7	FALSE
MALAT1	3.99467e-31	0.559103	1	0.969	1.33973e-26	PB	MALAT1	FALSE
AC087477.2	4.24237e-31	0.291728	0.256	0.054	1.42281e-26	PB	AC087477.2	FALSE
FRMD4A	8.95705e-31	0.616003	0.749	0.439	3.00402e-26	PB	FRMD4A	FALSE
GUCY1A21	1.74177e-30	0.765975	0.648	0.349	5.84154e-26	PB	GUCY1A2	FALSE
PALMD	3.38037e-30	0.79152	0.621	0.301	1.13371e-25	PB	PALMD	FALSE
SLC38A4	2.15772e-29	0.405504	0.425	0.15	7.23657e-25	PB	SLC38A4	FALSE
ONECUT3	2.33876e-29	0.706146	0.822	0.489	7.84374e-25	PB	ONECUT3	TRUE
SNAP25	3.11737e-29	0.486804	0.484	0.197	1.0455e-24	PB	SNAP25	FALSE
HABP2	1.26385e-28	0.553154	0.909	0.669	4.23871e-24	PB	HABP2	FALSE
EDN3	1.51031e-28	0.754627	0.438	0.169	5.06529e-24	PB	EDN3	FALSE
SPHK11	1.59642e-28	0.592685	0.543	0.239	5.35407e-24	PB	SPHK1	FALSE
SLIT2	5.85116e-28	0.424845	0.475	0.188	1.96236e-23	PB	SLIT2	FALSE
FZD8	6.67571e-28	0.450109	0.443	0.173	2.2389e-23	PB	FZD8	FALSE
SMAD9	1.02461e-27	0.562655	0.616	0.322	3.43633e-23	PB	SMAD9	TRUE
PCSK1N	2.43047e-27	0.698147	0.772	0.514	8.1513e-23	PB	PCSK1N	FALSE
ERICH5	3.17257e-27	0.484574	0.534	0.233	1.06402e-22	PB	ERICH5	FALSE
ITM2C	6.28067e-27	0.555922	0.936	0.843	2.10641e-22	PB	ITM2C	FALSE
PBX11	8.02565e-27	0.606204	0.945	0.835	2.69164e-22	PB	PBX1	TRUE
NR2F2-AS1	1.30119e-26	0.300981	0.297	0.083	4.36395e-22	PB	NR2F2-AS1	FALSE
ALCAM	4.20953e-26	0.50298	0.507	0.223	1.41179e-21	PB	ALCAM	FALSE
CNN31	6.20473e-26	0.531207	0.977	0.879	2.08094e-21	PB	CNN3	FALSE
CLDN6	6.39802e-26	0.51238	0.982	0.875	2.14577e-21	PB	CLDN6	FALSE
FAM84B	8.42522e-26	0.632652	0.662	0.408	2.82565e-21	PB	FAM84B	FALSE
CDH2	1.01872e-25	0.574376	0.982	0.9	3.41658e-21	PB	CDH2	FALSE
RHOB	1.5323e-25	0.642445	0.767	0.536	5.13904e-21	PB	RHOB	FALSE
RERE1	1.62738e-25	0.590631	0.932	0.873	5.45791e-21	PB	RERE	TRUE
CSPP1	3.76129e-25	0.653207	0.826	0.627	1.26146e-20	PB	CSPP1	FALSE
GLIS3	5.03999e-25	0.600268	0.685	0.421	1.69031e-20	PB	GLIS3	TRUE
GPC6	5.13744e-25	0.55019	0.863	0.637	1.72299e-20	PB	GPC6	FALSE
TUBA1A	7.67019e-25	0.800746	0.95	0.835	2.57243e-20	PB	TUBA1A	FALSE
SOX61	8.66303e-25	0.505048	0.63	0.337	2.90541e-20	PB	SOX6	TRUE
SPP1	2.26941e-24	0.295108	0.288	0.075	7.61116e-20	PB	SPP1	FALSE
EDIL31	2.90688e-24	0.458978	0.562	0.267	9.74908e-20	PB	EDIL3	FALSE
PEG10	8.99866e-24	0.726182	0.877	0.73	3.01797e-19	PB	PEG10	FALSE
BAZ2B	1.98406e-23	0.626427	0.877	0.756	6.65414e-19	PB	BAZ2B	TRUE
LRRN3	2.07318e-23	0.283375	0.21	0.048	6.95303e-19	PB	LRRN3	FALSE
PDE5A	6.54944e-23	0.497199	0.584	0.322	2.19655e-18	PB	PDE5A	FALSE
DCX1	8.41573e-23	0.486995	0.767	0.479	2.82247e-18	PB	DCX	FALSE
NCAM1	8.89333e-23	0.337709	0.388	0.15	2.98265e-18	PB	NCAM1	FALSE
GRB14	2.5721e-22	0.535282	0.68	0.443	8.6263e-18	PB	GRB14	FALSE
PNISR	3.22188e-22	0.431119	0.995	0.935	1.08055e-17	PB	PNISR	FALSE
GNAS	3.31284e-22	0.452089	0.995	0.976	1.11106e-17	PB	GNAS	FALSE
SERPING1	9.36218e-22	0.567559	0.868	0.75	3.13989e-17	PB	SERPING1	FALSE
SLC4A41	2.54956e-21	0.511108	0.84	0.555	8.55071e-17	PB	SLC4A4	FALSE
CXXC5	3.36197e-21	0.530425	0.945	0.834	1.12754e-16	PB	CXXC5	FALSE
TPM1	6.9772e-21	0.529983	0.913	0.815	2.34001e-16	PB	TPM1	FALSE
CCDC198	7.05504e-21	0.438937	0.817	0.598	2.36612e-16	PB	CCDC198	FALSE
SFRP5	8.7514e-21	0.553356	0.781	0.561	2.93504e-16	PB	SFRP5	FALSE
TLE1	9.35316e-21	0.526347	0.735	0.52	3.13686e-16	PB	TLE1	FALSE
ZFP36L1	1.15045e-20	0.627243	0.991	0.963	3.85837e-16	PB	ZFP36L1	TRUE
C6	1.28125e-20	0.299376	0.306	0.103	4.29706e-16	PB	C6	FALSE
SPATS2L	1.67532e-20	0.450152	0.913	0.813	5.61869e-16	PB	SPATS2L	FALSE
COL27A1	2.89311e-20	0.510821	0.795	0.612	9.70291e-16	PB	COL27A1	FALSE
SCN9A1	9.87873e-20	0.505991	0.653	0.411	3.31313e-15	PB	SCN9A	FALSE
TCAF1	1.52445e-19	0.530559	0.868	0.735	5.11271e-15	PB	TCAF1	FALSE
DKK1	1.78122e-19	0.322617	0.32	0.112	5.97386e-15	PB	DKK1	FALSE
CA4	2.95331e-19	0.427656	0.342	0.133	9.90481e-15	PB	CA4	FALSE
B3GALT1	3.41415e-19	0.42759	0.457	0.229	1.14504e-14	PB	B3GALT1	FALSE
ONECUT11	4.74836e-19	0.456232	0.959	0.827	1.5925e-14	PB	ONECUT1	TRUE
FILIP1L	1.3969e-18	0.567394	0.744	0.437	4.68494e-14	PB	FILIP1L	FALSE
MXRA8	2.53616e-18	0.31886	0.388	0.167	8.50577e-14	PB	MXRA8	FALSE
TGIF1	2.73356e-18	0.461873	0.799	0.674	9.16783e-14	PB	TGIF1	TRUE
SSBP2	4.32952e-18	0.398907	0.635	0.42	1.45203e-13	PB	SSBP2	FALSE
ADRA2A	7.80428e-18	0.298361	0.297	0.107	2.6174e-13	PB	ADRA2A	FALSE
LDHB	7.97995e-18	0.297368	1	0.995	2.67632e-13	PB	LDHB	FALSE
MAP1B	9.49989e-18	0.417969	0.393	0.177	3.18607e-13	PB	MAP1B	FALSE
LINC02532	1.50217e-17	0.310598	0.269	0.094	5.03797e-13	PB	LINC02532	FALSE
ITM2B	1.88006e-17	0.377883	0.986	0.954	6.30535e-13	PB	ITM2B	FALSE
TTYH12	2.00196e-17	0.542591	0.543	0.282	6.71416e-13	PB	TTYH1	FALSE
FGFR3	2.07278e-17	0.501623	0.726	0.547	6.9517e-13	PB	FGFR3	FALSE
PIK3R1	3.01476e-17	0.488715	0.662	0.481	1.01109e-12	PB	PIK3R1	FALSE
KIF5C	3.38427e-17	0.379758	0.447	0.218	1.13502e-12	PB	KIF5C	FALSE
FZD5	3.48478e-17	0.441043	0.918	0.8	1.16873e-12	PB	FZD5	FALSE
ID31	4.94996e-17	0.563436	1	0.947	1.66012e-12	PB	ID3	TRUE
KCNJ3	5.02539e-17	0.396399	0.493	0.262	1.68541e-12	PB	KCNJ3	FALSE
KCNQ1OT11	5.06579e-17	0.677527	0.954	0.881	1.69897e-12	PB	KCNQ1OT1	FALSE
PRTG	5.42099e-17	0.520198	0.785	0.636	1.81809e-12	PB	PRTG	FALSE
ID4	1.01909e-16	0.580542	0.89	0.753	3.41783e-12	PB	ID4	TRUE
ZKSCAN1	1.50683e-16	0.479324	0.909	0.823	5.05362e-12	PB	ZKSCAN1	TRUE
MBNL1	2.56146e-16	0.410869	0.667	0.466	8.59063e-12	PB	MBNL1	FALSE
BICC1	2.76763e-16	0.29126	0.37	0.167	9.28207e-12	PB	BICC1	FALSE
MAGED2	2.99215e-16	0.416524	0.922	0.886	1.00351e-11	PB	MAGED2	FALSE
NEBL	3.30543e-16	0.297803	0.347	0.15	1.10858e-11	PB	NEBL	FALSE
LDOC1	6.81709e-16	0.510016	0.708	0.539	2.28632e-11	PB	LDOC1	FALSE
CDKN1C	1.9083e-15	0.671732	0.877	0.77	6.40004e-11	PB	CDKN1C	FALSE
KIAA1551	2.15352e-15	0.42242	0.822	0.645	7.22249e-11	PB	KIAA1551	FALSE
CASC15	3.76092e-15	0.376598	0.607	0.382	1.26134e-10	PB	CASC15	FALSE
OBSL1	9.95112e-15	0.414086	0.699	0.501	3.33741e-10	PB	OBSL1	FALSE
2023-06-01	1.42349e-14	0.504317	0.941	0.86	4.7741e-10	PB	JUN	TRUE
H3F3B	3.21522e-14	0.3385	1	0.997	1.07832e-09	PB	H3F3B	FALSE
SOX11	3.29784e-14	0.436203	0.982	0.885	1.10603e-09	PB	SOX11	TRUE
GSTA2	4.08735e-14	0.324298	0.507	0.277	1.37081e-09	PB	GSTA2	FALSE
NUAK1	4.91735e-14	0.307275	0.347	0.164	1.64918e-09	PB	NUAK1	FALSE
SLC25A36	6.86695e-14	0.367192	0.881	0.779	2.30304e-09	PB	SLC25A36	FALSE
DDAH2	8.41533e-14	0.360712	0.982	0.948	2.82233e-09	PB	DDAH2	FALSE
PBX3	8.83906e-14	0.266864	0.416	0.22	2.96444e-09	PB	PBX3	TRUE
UBE2E3	1.02778e-13	0.352318	0.904	0.835	3.44696e-09	PB	UBE2E3	FALSE
RAB3B	1.076e-13	0.426774	0.845	0.693	3.6087e-09	PB	RAB3B	FALSE
SAMD11	1.22762e-13	0.334348	0.795	0.511	4.1172e-09	PB	SAMD11	TRUE
ZNF428	1.65476e-13	0.350968	0.95	0.896	5.54973e-09	PB	ZNF428	FALSE
PFKFB3	2.36651e-13	0.46177	0.594	0.406	7.9368e-09	PB	PFKFB3	FALSE
COL9A2	3.02797e-13	0.292481	0.269	0.111	1.01552e-08	PB	COL9A2	FALSE
RBFOX2	3.12953e-13	0.406008	0.822	0.765	1.04958e-08	PB	RBFOX2	FALSE
FYN	3.66679e-13	0.334532	0.571	0.375	1.22977e-08	PB	FYN	FALSE
CDH6	3.81737e-13	0.433118	0.927	0.734	1.28027e-08	PB	CDH6	FALSE
CIRBP	5.33059e-13	0.284684	0.991	0.982	1.78777e-08	PB	CIRBP	FALSE
TOX3	7.04137e-13	0.429996	0.644	0.497	2.36154e-08	PB	TOX3	TRUE
AMBP	7.14757e-13	0.276987	0.995	0.987	2.39715e-08	PB	AMBP	FALSE
SCUBE3	7.22791e-13	0.296172	0.548	0.344	2.4241e-08	PB	SCUBE3	FALSE
DAPK1	9.73875e-13	0.408047	0.616	0.467	3.26618e-08	PB	DAPK1	FALSE
FOXP1	1.13795e-12	0.408759	0.954	0.91	3.81644e-08	PB	FOXP1	TRUE
ENAH	1.35865e-12	0.34297	0.922	0.862	4.55663e-08	PB	ENAH	FALSE
MEIS3	1.46358e-12	0.324618	0.397	0.212	4.90857e-08	PB	MEIS3	TRUE
ZNF33A	1.95608e-12	0.351524	0.781	0.65	6.56032e-08	PB	ZNF33A	TRUE
KLHL24	1.96121e-12	0.413654	0.639	0.476	6.57752e-08	PB	KLHL24	FALSE
CCND12	2.29693e-12	0.520466	0.95	0.852	7.70343e-08	PB	CCND1	FALSE
RHBDF1	2.32086e-12	0.260602	0.333	0.164	7.78371e-08	PB	RHBDF1	FALSE
NET1	2.90492e-12	0.370758	0.776	0.648	9.74253e-08	PB	NET1	FALSE
ADCY6	3.28289e-12	0.340115	0.575	0.405	1.10102e-07	PB	ADCY6	FALSE
NRIP1	4.50261e-12	0.372396	0.735	0.6	1.51009e-07	PB	NRIP1	FALSE
BRAF	4.74242e-12	0.361231	0.795	0.665	1.59051e-07	PB	BRAF	FALSE
ZMAT2	4.81191e-12	0.300082	0.845	0.725	1.61382e-07	PB	ZMAT2	FALSE
FLRT22	8.14719e-12	0.305263	0.831	0.558	2.73241e-07	PB	FLRT2	FALSE
MEIS11	9.03818e-12	0.319398	0.817	0.67	3.03122e-07	PB	MEIS1	TRUE
SGK1	9.86916e-12	0.290396	0.37	0.197	3.30992e-07	PB	SGK1	FALSE
SMC3	1.00219e-11	0.387161	0.963	0.945	3.36114e-07	PB	SMC3	FALSE
LAPTM4A	1.12335e-11	0.328201	0.991	0.953	3.76749e-07	PB	LAPTM4A	FALSE
ARRDC3	1.39317e-11	0.372613	0.913	0.827	4.67242e-07	PB	ARRDC3	FALSE
NREP	1.44451e-11	0.316964	0.963	0.921	4.8446e-07	PB	NREP	FALSE
ID1	1.47672e-11	0.399306	1	0.955	4.95262e-07	PB	ID1	TRUE
SPARC	2.09815e-11	0.33969	0.393	0.22	7.03677e-07	PB	SPARC	FALSE
CDC42	2.14749e-11	0.330685	0.963	0.957	7.20226e-07	PB	CDC42	FALSE
YAP1	2.38778e-11	0.383427	0.781	0.732	8.00815e-07	PB	YAP1	FALSE
N4BP2L2	2.43945e-11	0.335886	0.9	0.836	8.18144e-07	PB	N4BP2L2	FALSE
LUC7L3	2.47916e-11	0.333772	0.963	0.91	8.31459e-07	PB	LUC7L3	FALSE
MYO6	2.67473e-11	0.414808	0.808	0.72	8.97051e-07	PB	MYO6	FALSE
VEPH1	2.78232e-11	0.287344	0.329	0.162	9.33134e-07	PB	VEPH1	FALSE
ATRX	2.97033e-11	0.389063	0.941	0.904	9.96189e-07	PB	ATRX	FALSE
ANXA4	3.90126e-11	0.321112	0.973	0.929	1.3084e-06	PB	ANXA4	FALSE
SLC40A1	4.17518e-11	0.267516	0.37	0.201	1.40027e-06	PB	SLC40A1	FALSE
ACVR2A	4.47542e-11	0.342466	0.521	0.357	1.50097e-06	PB	ACVR2A	FALSE
KIF12	5.80256e-11	0.369307	0.626	0.486	1.94606e-06	PB	KIF12	FALSE
CUL3	6.14437e-11	0.357604	0.721	0.61	2.0607e-06	PB	CUL3	FALSE
NDRG2	6.44905e-11	0.348737	0.644	0.478	2.16288e-06	PB	NDRG2	FALSE
CD24	6.45898e-11	0.323783	1	0.99	2.16621e-06	PB	CD24	FALSE
ERBB2	8.65239e-11	0.344485	0.621	0.457	2.90184e-06	PB	ERBB2	FALSE
BCL11A	8.91541e-11	0.319229	0.53	0.351	2.99005e-06	PB	BCL11A	TRUE
HOGA1	9.29401e-11	0.276211	0.352	0.189	3.11702e-06	PB	HOGA1	FALSE
RALYL	9.37968e-11	0.319295	0.457	0.284	3.14576e-06	PB	RALYL	FALSE
SYNE2	1.0669e-10	0.342714	0.804	0.681	3.57818e-06	PB	SYNE2	FALSE
DYNC1I2	1.0974e-10	0.314115	0.927	0.86	3.68047e-06	PB	DYNC1I2	FALSE
MYH9	1.13373e-10	0.34601	0.662	0.555	3.8023e-06	PB	MYH9	FALSE
COL18A11	1.18421e-10	0.381112	0.849	0.742	3.97159e-06	PB	COL18A1	FALSE
GRB7	1.24048e-10	0.282995	0.42	0.255	4.16034e-06	PB	GRB7	FALSE
LYZ	1.36711e-10	0.253302	0.283	0.135	4.58502e-06	PB	LYZ	FALSE
TIA1	1.39449e-10	0.324486	0.89	0.851	4.67683e-06	PB	TIA1	FALSE
DCTN2	2.28762e-10	0.324408	0.849	0.792	7.67221e-06	PB	DCTN2	FALSE
QPRT	2.30503e-10	0.355534	0.904	0.816	7.73062e-06	PB	QPRT	FALSE
PPP1R9A	2.32798e-10	0.399864	0.703	0.584	7.80757e-06	PB	PPP1R9A	FALSE
KDM5B	4.1304e-10	0.346116	0.909	0.823	1.38526e-05	PB	KDM5B	FALSE
DDX17	4.2004e-10	0.276748	0.982	0.966	1.40873e-05	PB	DDX17	FALSE
PHIP	4.66352e-10	0.335488	0.913	0.864	1.56405e-05	PB	PHIP	FALSE
CYR61	5.43598e-10	0.527849	0.795	0.677	1.82312e-05	PB	CYR61	FALSE
CHD6	5.50274e-10	0.328218	0.826	0.74	1.84551e-05	PB	CHD6	FALSE
PLD3	5.59558e-10	0.391081	0.877	0.837	1.87665e-05	PB	PLD3	FALSE
IL1RAP	6.85141e-10	0.367164	0.58	0.427	2.29782e-05	PB	IL1RAP	FALSE
SYNGR1	1.07914e-09	0.3273	0.507	0.356	3.61923e-05	PB	SYNGR1	FALSE
VGLL4	1.45643e-09	0.341754	0.836	0.75	4.88458e-05	PB	VGLL4	FALSE
FRAS1	1.51782e-09	0.361759	0.795	0.711	5.09046e-05	PB	FRAS1	FALSE
DPYSL3	1.76275e-09	0.271525	0.516	0.347	5.9119e-05	PB	DPYSL3	FALSE
TFDP2	1.88546e-09	0.288625	0.854	0.799	6.32345e-05	PB	TFDP2	TRUE
GOLGB1	2.20164e-09	0.373962	0.845	0.793	7.38386e-05	PB	GOLGB1	FALSE
SOX92	2.37622e-09	0.343776	0.849	0.702	7.96936e-05	PB	SOX9	TRUE
FGD5-AS1	2.3976e-09	0.321388	0.744	0.675	8.04106e-05	PB	FGD5-AS1	FALSE
NIPBL	2.63643e-09	0.314405	0.804	0.724	8.84205e-05	PB	NIPBL	FALSE
KIAA1217	3.22397e-09	0.332276	0.68	0.579	0.000108126	PB	KIAA1217	FALSE
LMO7	3.8127e-09	0.297628	0.598	0.44	0.00012787	PB	LMO7	FALSE
ZFP14	4.04121e-09	0.258367	0.539	0.378	0.000135534	PB	ZFP14	TRUE
PNRC1	4.09173e-09	0.276102	0.963	0.906	0.000137228	PB	PNRC1	FALSE
KRT8	4.96562e-09	0.321214	0.995	0.988	0.000166537	PB	KRT8	FALSE
SNAI1	5.02429e-09	0.251681	0.237	0.112	0.000168504	PB	SNAI1	TRUE
TRIM23	5.29564e-09	0.26164	0.479	0.323	0.000177605	PB	TRIM23	FALSE
PNN	5.29702e-09	0.258741	0.968	0.947	0.000177652	PB	PNN	FALSE
PCMTD1	5.65426e-09	0.345304	0.721	0.642	0.000189633	PB	PCMTD1	FALSE
CTNNB1	6.58549e-09	0.350553	0.922	0.892	0.000220864	PB	CTNNB1	FALSE
LINC02381	7.34497e-09	0.299622	0.927	0.819	0.000246336	PB	LINC02381	FALSE
A1CF	7.41606e-09	0.291885	0.676	0.504	0.00024872	PB	A1CF	FALSE
TNRC6B	8.62019e-09	0.296517	0.854	0.814	0.000289104	PB	TNRC6B	FALSE
PHF14	9.48364e-09	0.359785	0.813	0.78	0.000318062	PB	PHF14	FALSE
SKIL	1.02208e-08	0.294297	0.776	0.647	0.000342785	PB	SKIL	FALSE
SCTR2	1.0701e-08	0.290063	0.498	0.326	0.000358891	PB	SCTR	FALSE
GATA6-AS1	1.22011e-08	0.284427	0.525	0.383	0.000409201	PB	GATA6-AS1	FALSE
ISYNA1	1.30323e-08	0.385959	0.758	0.67	0.000437077	PB	ISYNA1	FALSE
SRGAP1	1.37458e-08	0.26042	0.553	0.392	0.000461006	PB	SRGAP1	FALSE
PUM1	1.46248e-08	0.265783	0.909	0.839	0.000490487	PB	PUM1	FALSE
ARF6	1.56357e-08	0.30912	0.776	0.674	0.000524389	PB	ARF6	FALSE
ZNF281	1.72066e-08	0.312913	0.648	0.536	0.000577075	PB	ZNF281	TRUE
ANXA2	1.93442e-08	0.275742	0.808	0.653	0.000648766	PB	ANXA2	FALSE
EXOC6	1.98317e-08	0.325132	0.548	0.434	0.000665117	PB	EXOC6	FALSE
MEIS2	2.24744e-08	0.269827	0.845	0.753	0.000753747	PB	MEIS2	TRUE
LMCD1	2.36566e-08	0.267987	0.361	0.221	0.000793393	PB	LMCD1	FALSE
HNF1B	2.62548e-08	0.327125	0.658	0.532	0.000880535	PB	HNF1B	TRUE
MACF1	2.63343e-08	0.327859	0.804	0.71	0.0008832	PB	MACF1	FALSE
APPL2	2.84186e-08	0.284737	0.781	0.691	0.000953102	PB	APPL2	FALSE
PLEKHA5	3.64726e-08	0.353713	0.735	0.663	0.00122322	PB	PLEKHA5	FALSE
SF3B1	3.90097e-08	0.26705	0.95	0.919	0.00130831	PB	SF3B1	FALSE
SENP7	4.12545e-08	0.300181	0.63	0.521	0.00138359	PB	SENP7	FALSE
GPX8	4.16454e-08	0.285039	0.598	0.491	0.0013967	PB	GPX8	FALSE
GPATCH2	4.40767e-08	0.264974	0.699	0.598	0.00147824	PB	GPATCH2	FALSE
HES1	4.74525e-08	0.56475	0.927	0.892	0.00159146	PB	HES1	TRUE
SH3YL11	4.87227e-08	0.284675	0.822	0.777	0.00163406	PB	SH3YL1	FALSE
AKAP9	4.88708e-08	0.280422	0.95	0.91	0.00163903	PB	AKAP9	FALSE
TPD52	5.70053e-08	0.29487	0.763	0.66	0.00191185	PB	TPD52	FALSE
PKDCC1	6.00201e-08	0.32336	0.603	0.486	0.00201296	PB	PKDCC	FALSE
SPEF2	6.00835e-08	0.266139	0.297	0.168	0.00201508	PB	SPEF2	FALSE
GSTM3	6.81637e-08	0.286725	0.886	0.827	0.00228607	PB	GSTM3	FALSE
CNN2	6.82067e-08	0.282136	0.74	0.646	0.00228752	PB	CNN2	FALSE
ZNF254	7.00236e-08	0.272446	0.603	0.488	0.00234845	PB	ZNF254	TRUE
JMJD1C	7.33176e-08	0.310812	0.781	0.739	0.00245893	PB	JMJD1C	FALSE
ST3GAL5	7.62196e-08	0.265821	0.333	0.202	0.00255625	PB	ST3GAL5	FALSE
FLNA	7.66593e-08	0.328627	0.653	0.537	0.002571	PB	FLNA	FALSE
ILK	9.91378e-08	0.315391	0.689	0.617	0.00332488	PB	ILK	FALSE
CRNDE	1.11011e-07	0.255748	0.352	0.218	0.00372309	PB	CRNDE	FALSE
SLC4A7	1.12088e-07	0.317482	0.731	0.63	0.00375919	PB	SLC4A7	FALSE
TAX1BP1	1.1233e-07	0.257733	0.868	0.837	0.00376731	PB	TAX1BP1	TRUE
FLRT3	1.14014e-07	0.350819	0.598	0.474	0.00382379	PB	FLRT3	FALSE
DECR1	1.18055e-07	0.293868	0.872	0.832	0.00395934	PB	DECR1	FALSE
ODF2L	1.18958e-07	0.275952	0.763	0.665	0.00398961	PB	ODF2L	FALSE
FAT11	1.42564e-07	0.298706	0.694	0.614	0.00478132	PB	FAT1	FALSE
ELF3	1.43845e-07	0.296517	0.776	0.631	0.00482429	PB	ELF3	TRUE
XIST1	1.44548e-07	0.357397	0.817	0.744	0.00484786	PB	XIST	FALSE
ZNF608	1.47806e-07	0.280146	0.708	0.613	0.0049571	PB	ZNF608	TRUE
AC011043.1	1.49336e-07	0.25566	0.548	0.414	0.00500844	PB	AC011043.1	FALSE
DDIT41	1.58532e-07	0.503511	0.877	0.787	0.00531686	PB	DDIT4	FALSE
DUSP1	1.78465e-07	0.340411	0.721	0.607	0.00598537	PB	DUSP1	FALSE
DYNC1LI2	2.23416e-07	0.289289	0.858	0.827	0.00749292	PB	DYNC1LI2	FALSE
ROBO1	2.25849e-07	0.29773	0.511	0.375	0.00757451	PB	ROBO1	FALSE
BASP1	2.42313e-07	0.310254	0.753	0.7	0.0081267	PB	BASP1	FALSE
KMT2A	2.50105e-07	0.34187	0.79	0.754	0.00838803	PB	KMT2A	FALSE
CCNL2	2.5343e-07	0.270539	0.763	0.682	0.00849954	PB	CCNL2	FALSE
LRRN1	3.07597e-07	0.270606	0.575	0.446	0.0103162	PB	LRRN1	FALSE
CACNA1H	3.22331e-07	0.2536	0.292	0.171	0.0108103	PB	CACNA1H	FALSE
CDK19	3.4499e-07	0.259741	0.461	0.33	0.0115703	PB	CDK19	FALSE
SETD5	3.46216e-07	0.287822	0.749	0.722	0.0116114	PB	SETD5	FALSE
SLITRK6	3.52015e-07	0.308714	0.324	0.197	0.0118059	PB	SLITRK6	FALSE
TTLL7	3.56504e-07	0.295634	0.662	0.522	0.0119564	PB	TTLL7	FALSE
SERPINH1	3.62577e-07	0.292542	0.822	0.766	0.0121601	PB	SERPINH1	FALSE
MMP24OS	4.35151e-07	0.344033	0.58	0.5	0.0145941	PB	MMP24OS	FALSE
CTNNA1	5.2984e-07	0.265191	0.831	0.755	0.0177698	PB	CTNNA1	FALSE
MPZL1	5.72954e-07	0.256428	0.717	0.623	0.0192157	PB	MPZL1	FALSE
PTTG1IP	5.80538e-07	0.251374	0.858	0.811	0.0194701	PB	PTTG1IP	FALSE
VCL	6.46561e-07	0.270351	0.626	0.531	0.0216844	PB	VCL	FALSE
CTTNBP2NL	6.8025e-07	0.254587	0.557	0.435	0.0228142	PB	CTTNBP2NL	FALSE
HNMT	7.46363e-07	0.274819	0.521	0.395	0.0250315	PB	HNMT	FALSE
ZNF326	7.47248e-07	0.254494	0.845	0.791	0.0250612	PB	ZNF326	TRUE
MAP3K1	7.81087e-07	0.321038	0.553	0.462	0.0261961	PB	MAP3K1	FALSE
PRPSAP11	9.52915e-07	0.27362	0.662	0.584	0.0319589	PB	PRPSAP1	FALSE
PXDN	9.85164e-07	0.270923	0.749	0.669	0.0330404	PB	PXDN	FALSE
MCL1	1.04849e-06	0.281133	0.785	0.779	0.0351642	PB	MCL1	FALSE
PLA2G16	1.14572e-06	0.290618	0.616	0.529	0.038425	PB	PLA2G16	FALSE
ZC3H13	1.15836e-06	0.275957	0.868	0.833	0.0388489	PB	ZC3H13	FALSE
VEGFA	1.16291e-06	0.367248	0.822	0.775	0.0390016	PB	VEGFA	FALSE
AMOTL1	1.17155e-06	0.27499	0.543	0.433	0.0392914	PB	AMOTL1	FALSE
SPP11	8.47065e-308	3.24555	0.956	0.049	2.84089e-303	EHBD	SPP1	FALSE
GC	3.79074e-195	1.81272	0.701	0.043	1.27134e-190	EHBD	GC	FALSE
SHOX2	3.21891e-141	0.401307	0.277	0.003	1.07956e-136	EHBD	SHOX2	TRUE
RELN1	1.29549e-133	1.85755	0.891	0.149	4.34483e-129	EHBD	RELN	FALSE
CALB12	7.88738e-128	2.97234	0.978	0.216	2.64527e-123	EHBD	CALB1	FALSE
ITIH2	3.89277e-119	1.77737	0.993	0.175	1.30556e-114	EHBD	ITIH2	FALSE
THSD7A1	4.35012e-106	1.45123	0.796	0.14	1.45894e-101	EHBD	THSD7A	FALSE
TENM1	2.06055e-103	0.681598	0.453	0.035	6.91069e-99	EHBD	TENM1	FALSE
IGFBP31	5.21706e-100	2.16057	0.766	0.141	1.7497e-95	EHBD	IGFBP3	FALSE
PAH	7.93686e-97	1.63906	0.847	0.185	2.66186e-92	EHBD	PAH	FALSE
AL138826.1	3.86689e-93	0.478939	0.328	0.017	1.29688e-88	EHBD	AL138826.1	FALSE
LINC025321	1.82613e-90	0.675392	0.613	0.083	6.12449e-86	EHBD	LINC02532	FALSE
SPHK12	2.37828e-83	1.16552	0.869	0.232	7.97628e-79	EHBD	SPHK1	FALSE
TESC	3.13857e-82	0.655326	0.474	0.053	1.05261e-77	EHBD	TESC	FALSE
SERPINA5	1.35276e-81	1.95759	0.971	0.4	4.53689e-77	EHBD	SERPINA5	FALSE
C61	4.56681e-76	0.769793	0.591	0.096	1.53162e-71	EHBD	C6	FALSE
DCHS2	5.45388e-73	0.360413	0.336	0.026	1.82912e-68	EHBD	DCHS2	FALSE
COL9A21	1.10959e-72	0.836966	0.591	0.1	3.72133e-68	EHBD	COL9A2	FALSE
CLU1	3.41816e-72	1.75138	1	0.95	1.14638e-67	EHBD	CLU	FALSE
TNFRSF19	3.59502e-72	0.817885	0.62	0.115	1.2057e-67	EHBD	TNFRSF19	FALSE
NR2F11	3.60765e-72	2.10929	0.993	0.622	1.20993e-67	EHBD	NR2F1	TRUE
TTYH13	5.19328e-70	1.3901	0.912	0.272	1.74172e-65	EHBD	TTYH1	FALSE
SLC28A2	3.30852e-69	0.631171	0.263	0.016	1.10961e-64	EHBD	SLC28A2	FALSE
SULT1E11	3.51972e-68	1.93298	0.942	0.36	1.18044e-63	EHBD	SULT1E1	FALSE
KLB	2.54961e-67	0.617107	0.504	0.073	8.55089e-63	EHBD	KLB	FALSE
IGFBP71	1.84733e-66	1.17382	0.832	0.235	6.19557e-62	EHBD	IGFBP7	FALSE
MPZ	3.90247e-66	0.724985	0.438	0.055	1.30881e-61	EHBD	MPZ	FALSE
TBX2	1.8653e-65	0.271164	0.285	0.02	6.25584e-61	EHBD	TBX2	TRUE
UGT2A3	2.75915e-63	0.427922	0.263	0.018	9.25363e-59	EHBD	UGT2A3	FALSE
DCDC21	6.04515e-63	1.55072	0.964	0.513	2.02742e-58	EHBD	DCDC2	FALSE
COL9A32	9.36567e-61	1.03034	0.73	0.182	3.14106e-56	EHBD	COL9A3	FALSE
GAS2L3	1.699e-60	1.16771	0.796	0.272	5.69811e-56	EHBD	GAS2L3	FALSE
CCDC1981	3.81382e-60	1.46312	0.956	0.597	1.27908e-55	EHBD	CCDC198	FALSE
GCNT4	1.36072e-58	0.613222	0.555	0.106	4.56357e-54	EHBD	GCNT4	FALSE
ZBTB202	3.33219e-53	1.41575	0.978	0.653	1.11755e-48	EHBD	ZBTB20	TRUE
SERPINA1	1.03786e-50	0.793502	1	0.892	3.48078e-46	EHBD	SERPINA1	FALSE
MCAM	4.25362e-50	0.647607	0.511	0.105	1.42658e-45	EHBD	MCAM	FALSE
SFRP51	2.68376e-49	1.13614	0.942	0.56	9.00079e-45	EHBD	SFRP5	FALSE
WNT7B	4.57258e-49	0.559154	0.504	0.102	1.53355e-44	EHBD	WNT7B	FALSE
SLC17A41	9.00826e-48	0.525119	0.577	0.128	3.02119e-43	EHBD	SLC17A4	FALSE
DACH11	3.71253e-47	0.974284	0.883	0.379	1.24511e-42	EHBD	DACH1	TRUE
TSPAN18	8.50305e-47	0.827503	0.679	0.204	2.85175e-42	EHBD	TSPAN18	FALSE
BMP4	1.87757e-46	0.573005	0.526	0.12	6.29699e-42	EHBD	BMP4	FALSE
AMBP1	4.29409e-43	0.947951	1	0.987	1.44015e-38	EHBD	AMBP	FALSE
CHST91	4.44594e-42	1.12973	0.891	0.563	1.49108e-37	EHBD	CHST9	FALSE
HGD	1.47313e-41	0.447011	0.416	0.078	4.9406e-37	EHBD	HGD	FALSE
B3GAT1	3.18629e-41	0.251109	0.19	0.015	1.06862e-36	EHBD	B3GAT1	FALSE
TM4SF42	7.87698e-41	1.05534	0.964	0.699	2.64178e-36	EHBD	TM4SF4	FALSE
HMGN31	2.82695e-40	0.942269	0.985	0.96	9.48102e-36	EHBD	HMGN3	FALSE
BAMBI1	7.61283e-40	1.11637	0.861	0.465	2.55319e-35	EHBD	BAMBI	FALSE
KCNIP1	7.67865e-40	0.436573	0.482	0.106	2.57526e-35	EHBD	KCNIP1	FALSE
PDZK1	3.16464e-39	0.612178	0.584	0.175	1.06136e-34	EHBD	PDZK1	FALSE
TLE11	7.54501e-39	0.862991	0.898	0.518	2.53045e-34	EHBD	TLE1	FALSE
WWTR1	7.96496e-39	0.780963	0.591	0.182	2.67129e-34	EHBD	WWTR1	FALSE
BICC11	5.048e-37	0.641579	0.547	0.164	1.693e-32	EHBD	BICC1	FALSE
FXYD2	1.23749e-36	0.537973	0.489	0.12	4.15028e-32	EHBD	FXYD2	FALSE
RALYL1	3.11878e-36	0.665153	0.723	0.276	1.04597e-31	EHBD	RALYL	FALSE
ITIH5	3.42883e-36	0.358229	0.35	0.062	1.14996e-31	EHBD	ITIH5	FALSE
DPYD	4.42663e-36	0.406122	0.431	0.096	1.4846e-31	EHBD	DPYD	FALSE
CADPS1	1.23366e-35	0.870268	0.839	0.382	4.13745e-31	EHBD	CADPS	FALSE
RTN11	3.09325e-35	0.819133	0.686	0.27	1.03741e-30	EHBD	RTN1	FALSE
BEX12	3.18719e-35	1.37677	0.964	0.761	1.06892e-30	EHBD	BEX1	FALSE
NRP1	1.09072e-34	0.685849	0.628	0.229	3.65805e-30	EHBD	NRP1	FALSE
GRM3	1.12402e-34	0.290453	0.277	0.041	3.76975e-30	EHBD	GRM3	FALSE
ETV11	2.02665e-34	0.686966	0.642	0.228	6.79698e-30	EHBD	ETV1	TRUE
COL18A12	2.15749e-34	0.866784	0.949	0.74	7.23578e-30	EHBD	COL18A1	FALSE
PLCG2	5.40472e-34	0.2843	0.263	0.038	1.81264e-29	EHBD	PLCG2	FALSE
SCGN2	1.06504e-33	0.926466	0.847	0.432	3.57194e-29	EHBD	SCGN	FALSE
NR2F1-AS1	1.33402e-33	0.459316	0.431	0.102	4.47405e-29	EHBD	NR2F1-AS1	FALSE
PLCXD3	3.38665e-33	0.258333	0.226	0.028	1.13581e-28	EHBD	PLCXD3	FALSE
SOX41	4.20509e-33	0.855745	1	0.957	1.4103e-28	EHBD	SOX4	TRUE
SOD3	1.71715e-32	0.3714	0.365	0.076	5.75898e-28	EHBD	SOD3	FALSE
VEPH11	2.27688e-32	0.472656	0.533	0.157	7.63619e-28	EHBD	VEPH1	FALSE
VCAN1	2.68281e-32	1.01751	0.985	0.745	8.99762e-28	EHBD	VCAN	FALSE
MIR99AHG1	3.15596e-32	0.737265	0.788	0.363	1.05845e-27	EHBD	MIR99AHG	FALSE
FARP11	3.67102e-31	0.806009	0.964	0.715	1.23119e-26	EHBD	FARP1	FALSE
FAM84B1	3.35815e-30	0.775771	0.766	0.411	1.12626e-25	EHBD	FAM84B	FALSE
AKR1D1	9.68133e-30	0.388451	0.387	0.091	3.24692e-25	EHBD	AKR1D1	FALSE
HHEX1	1.17718e-29	0.854661	0.934	0.662	3.94802e-25	EHBD	HHEX	TRUE
CSPP11	1.32805e-29	0.770451	0.898	0.63	4.45402e-25	EHBD	CSPP1	FALSE
SERPING11	1.63435e-29	0.798811	0.942	0.75	5.48128e-25	EHBD	SERPING1	FALSE
PTK2B	4.82145e-29	0.436604	0.445	0.125	1.61702e-24	EHBD	PTK2B	FALSE
PRTG1	5.3232e-29	0.883471	0.905	0.635	1.78529e-24	EHBD	PRTG	FALSE
HABP21	1.18761e-28	0.866151	0.891	0.677	3.98301e-24	EHBD	HABP2	FALSE
SLC22A32	3.17941e-28	0.388183	0.394	0.1	1.06631e-23	EHBD	SLC22A3	FALSE
TCIM	3.41121e-28	0.702697	0.401	0.105	1.14405e-23	EHBD	TCIM	FALSE
CXXC51	5.61309e-28	0.818793	0.978	0.835	1.88252e-23	EHBD	CXXC5	FALSE
FGFR31	2.73514e-27	0.833619	0.839	0.547	9.17312e-23	EHBD	FGFR3	FALSE
RHOU2	5.76003e-27	0.816637	0.796	0.442	1.9318e-22	EHBD	RHOU	FALSE
PROX12	3.56973e-26	0.801405	0.942	0.707	1.19722e-21	EHBD	PROX1	TRUE
TCAF11	1.37036e-25	0.72467	0.891	0.737	4.59592e-21	EHBD	TCAF1	FALSE
PDGFRA1	1.49144e-25	0.623483	0.672	0.321	5.00198e-21	EHBD	PDGFRA	FALSE
ACSM32	2.91714e-25	0.751835	0.752	0.402	9.78351e-21	EHBD	ACSM3	FALSE
SNAI11	5.69245e-25	0.67035	0.38	0.109	1.90913e-20	EHBD	SNAI1	TRUE
SMAD91	5.88303e-25	0.58411	0.679	0.327	1.97305e-20	EHBD	SMAD9	TRUE
ZKSCAN11	6.89148e-25	0.756317	0.964	0.823	2.31126e-20	EHBD	ZKSCAN1	TRUE
AGTR1	6.89182e-25	0.55576	0.467	0.151	2.31138e-20	EHBD	AGTR1	FALSE
A1CF1	1.77363e-24	0.599805	0.854	0.5	5.94838e-20	EHBD	A1CF	FALSE
ENC11	2.25826e-24	0.653442	0.737	0.41	7.57376e-20	EHBD	ENC1	FALSE
KIF5C1	1.01999e-23	0.592155	0.555	0.219	3.42084e-19	EHBD	KIF5C	FALSE
CCND2	4.48094e-23	0.860065	0.905	0.706	1.50282e-18	EHBD	CCND2	FALSE
BCL11A1	6.16047e-23	0.530769	0.701	0.348	2.0661e-18	EHBD	BCL11A	TRUE
AKR1C3	9.79786e-23	0.290102	0.263	0.055	3.28601e-18	EHBD	AKR1C3	FALSE
BMP21	1.49007e-22	0.628739	0.474	0.17	4.99741e-18	EHBD	BMP2	FALSE
PLEKHA51	3.19471e-22	0.75931	0.861	0.659	1.07144e-17	EHBD	PLEKHA5	FALSE
RIPK2	3.68178e-22	0.540961	0.562	0.254	1.23479e-17	EHBD	RIPK2	FALSE
PLEKHB12	3.73982e-22	0.57395	0.62	0.298	1.25426e-17	EHBD	PLEKHB1	FALSE
SERPINF1	4.70763e-22	0.603203	0.825	0.534	1.57884e-17	EHBD	SERPINF1	FALSE
COTL1	5.41747e-22	0.420245	0.701	0.323	1.81691e-17	EHBD	COTL1	FALSE
LMO41	9.80251e-22	0.752143	0.934	0.747	3.28757e-17	EHBD	LMO4	FALSE
HNMT1	1.60858e-21	0.686948	0.693	0.391	5.39485e-17	EHBD	HNMT	FALSE
CRTAC1	2.85737e-21	0.287615	0.241	0.05	9.58304e-17	EHBD	CRTAC1	FALSE
CD241	2.87774e-21	0.590764	1	0.991	9.65135e-17	EHBD	CD24	FALSE
HOGA11	7.34185e-21	0.455286	0.489	0.187	2.46231e-16	EHBD	HOGA1	FALSE
COL27A11	7.6763e-21	0.610226	0.869	0.613	2.57448e-16	EHBD	COL27A1	FALSE
SULF2	9.17951e-21	0.529058	0.672	0.364	3.07862e-16	EHBD	SULF2	FALSE
HIP1R	1.28137e-20	0.440405	0.482	0.188	4.29746e-16	EHBD	HIP1R	FALSE
PRLR	1.3936e-20	0.343727	0.35	0.104	4.67386e-16	EHBD	PRLR	FALSE
HOOK1	1.64414e-20	0.536444	0.832	0.585	5.51413e-16	EHBD	HOOK1	FALSE
SPATS2L1	1.80683e-20	0.593092	0.934	0.815	6.05974e-16	EHBD	SPATS2L	FALSE
TFDP21	3.16302e-20	0.634252	0.927	0.797	1.06082e-15	EHBD	TFDP2	TRUE
2023-06-02	6.41257e-20	0.812159	1	0.859	2.15065e-15	EHBD	JUN	TRUE
MT-CO11	6.45702e-20	0.532468	1	0.973	2.16555e-15	EHBD	MT-CO1	FALSE
SLIT21	7.06871e-20	0.437904	0.489	0.196	2.3707e-15	EHBD	SLIT2	FALSE
HSP90AA12	1.18206e-19	0.3564	1	0.999	3.9644e-15	EHBD	HSP90AA1	FALSE
SNAP251	1.58967e-19	0.444426	0.511	0.204	5.33144e-15	EHBD	SNAP25	FALSE
NR2F21	2.07245e-19	0.629922	0.861	0.596	6.95058e-15	EHBD	NR2F2	TRUE
ADCY61	2.94739e-19	0.634596	0.679	0.405	9.88495e-15	EHBD	ADCY6	FALSE
MERTK	3.16933e-19	0.332137	0.416	0.149	1.06293e-14	EHBD	MERTK	FALSE
ATP1A1	8.45171e-19	0.789935	0.825	0.701	2.83454e-14	EHBD	ATP1A1	FALSE
LRRN31	8.81174e-19	0.281723	0.234	0.052	2.95528e-14	EHBD	LRRN3	FALSE
OBSL11	1.03555e-18	0.577859	0.745	0.505	3.47302e-14	EHBD	OBSL1	FALSE
MMP111	1.77638e-18	0.52717	0.606	0.314	5.95762e-14	EHBD	MMP11	FALSE
PIK3R11	1.82259e-18	0.573613	0.745	0.482	6.1126e-14	EHBD	PIK3R1	FALSE
SOX62	1.95e-18	0.480602	0.672	0.343	6.53992e-14	EHBD	SOX6	TRUE
CLDN1	3.19716e-18	0.635189	0.723	0.429	1.07226e-13	EHBD	CLDN1	FALSE
ITM2C1	3.5097e-18	0.584153	0.927	0.846	1.17708e-13	EHBD	ITM2C	FALSE
PRPSAP12	8.79424e-18	0.583161	0.803	0.58	2.94941e-13	EHBD	PRPSAP1	FALSE
GPAM	1.2975e-17	0.42868	0.518	0.238	4.35157e-13	EHBD	GPAM	FALSE
HSPG2	4.99879e-17	0.619319	0.854	0.613	1.67649e-12	EHBD	HSPG2	FALSE
FGFR41	5.97456e-17	0.542194	0.891	0.68	2.00375e-12	EHBD	FGFR4	FALSE
SEMA3D1	1.07048e-16	0.495072	0.496	0.219	3.59017e-12	EHBD	SEMA3D	FALSE
CDC42EP1	1.41772e-16	0.580792	0.759	0.533	4.75475e-12	EHBD	CDC42EP1	FALSE
DKK11	1.47342e-16	0.427463	0.358	0.116	4.94157e-12	EHBD	DKK1	FALSE
ROBO21	1.75365e-16	0.492032	0.766	0.467	5.88139e-12	EHBD	ROBO2	FALSE
ENPP2	3.20282e-16	0.304645	0.372	0.138	1.07416e-11	EHBD	ENPP2	FALSE
SMC31	3.21681e-16	0.487374	0.964	0.946	1.07885e-11	EHBD	SMC3	FALSE
PHYHIPL	4.93118e-16	0.271851	0.277	0.082	1.65382e-11	EHBD	PHYHIPL	FALSE
COL2A12	5.85572e-16	0.583472	0.942	0.799	1.96389e-11	EHBD	COL2A1	FALSE
PEG101	7.37575e-16	0.530782	0.927	0.732	2.47368e-11	EHBD	PEG10	FALSE
ROR12	7.98228e-16	0.467413	0.693	0.419	2.6771e-11	EHBD	ROR1	FALSE
ATXN10	1.20287e-15	0.498519	0.883	0.753	4.03419e-11	EHBD	ATXN10	FALSE
SH3YL12	1.80094e-15	0.583	0.883	0.775	6.03998e-11	EHBD	SH3YL1	FALSE
LPGAT1	2.27304e-15	0.502597	0.759	0.532	7.62332e-11	EHBD	LPGAT1	FALSE
MIA21	3.17992e-15	0.522341	0.642	0.372	1.06648e-10	EHBD	MIA2	FALSE
CTNND2	6.72048e-15	0.480362	0.766	0.541	2.25392e-10	EHBD	CTNND2	FALSE
FABP5	7.57768e-15	0.683358	0.942	0.848	2.5414e-10	EHBD	FABP5	FALSE
ACSL4	1.07735e-14	0.328604	0.533	0.254	3.61322e-10	EHBD	ACSL4	FALSE
ADGRG6	1.28067e-14	0.358172	0.474	0.221	4.29511e-10	EHBD	ADGRG6	FALSE
DUSP51	1.48412e-14	0.670228	0.708	0.485	4.97744e-10	EHBD	DUSP5	FALSE
LAMP2	2.20675e-14	0.475806	0.672	0.442	7.40098e-10	EHBD	LAMP2	FALSE
GLIS31	3.73039e-14	0.541455	0.672	0.429	1.2511e-09	EHBD	GLIS3	TRUE
ITM2B1	3.95771e-14	0.413839	0.985	0.955	1.32734e-09	EHBD	ITM2B	FALSE
SLC40A11	4.38293e-14	0.372786	0.438	0.202	1.46995e-09	EHBD	SLC40A1	FALSE
BCHE	5.31706e-14	0.294646	0.241	0.07	1.78323e-09	EHBD	BCHE	FALSE
PKD2	5.49452e-14	0.404755	0.599	0.344	1.84275e-09	EHBD	PKD2	FALSE
SOX5	5.64237e-14	0.367371	0.416	0.185	1.89234e-09	EHBD	SOX5	TRUE
PCDH172	6.14743e-14	0.49967	0.657	0.365	2.06173e-09	EHBD	PCDH17	FALSE
GPC61	6.96871e-14	0.50275	0.861	0.644	2.33717e-09	EHBD	GPC6	FALSE
KCNQ1OT12	7.60283e-14	0.691327	0.971	0.882	2.54984e-09	EHBD	KCNQ1OT1	FALSE
ALCAM1	8.41547e-14	0.336813	0.489	0.232	2.82238e-09	EHBD	ALCAM	FALSE
CAPN61	1.44996e-13	0.312001	0.394	0.16	4.86288e-09	EHBD	CAPN6	FALSE
KLHL241	2.80845e-13	0.483028	0.73	0.476	9.41898e-09	EHBD	KLHL24	FALSE
CPD	3.61574e-13	0.557243	0.723	0.537	1.21265e-08	EHBD	CPD	FALSE
RCC21	4.7593e-13	0.454563	0.891	0.68	1.59618e-08	EHBD	RCC2	FALSE
WDR72	5.34396e-13	0.347727	0.431	0.197	1.79226e-08	EHBD	WDR72	FALSE
DECR11	8.12266e-13	0.41387	0.905	0.831	2.72418e-08	EHBD	DECR1	FALSE
ISL11	9.54604e-13	0.335457	0.277	0.091	3.20155e-08	EHBD	ISL1	TRUE
LINC005111	1.12439e-12	0.389533	0.445	0.217	3.77098e-08	EHBD	LINC00511	FALSE
ANO6	1.17072e-12	0.400121	0.613	0.375	3.92635e-08	EHBD	ANO6	FALSE
MYH91	1.7933e-12	0.429425	0.759	0.553	6.01436e-08	EHBD	MYH9	FALSE
LRP2	2.02667e-12	0.276759	0.277	0.096	6.79704e-08	EHBD	LRP2	FALSE
AP2A2	2.41507e-12	0.420922	0.686	0.476	8.09965e-08	EHBD	AP2A2	FALSE
SLITRK4	2.69474e-12	0.308904	0.299	0.11	9.03761e-08	EHBD	SLITRK4	FALSE
ERBB3	2.69625e-12	0.565894	0.861	0.767	9.04267e-08	EHBD	ERBB3	FALSE
SOX93	2.75323e-12	0.502523	0.92	0.703	9.23378e-08	EHBD	SOX9	TRUE
ZFP36L22	2.77402e-12	0.392925	0.985	0.937	9.30352e-08	EHBD	ZFP36L2	TRUE
TGIF11	3.47334e-12	0.44232	0.847	0.675	1.16489e-07	EHBD	TGIF1	TRUE
ISYNA11	4.27359e-12	0.459025	0.854	0.668	1.43328e-07	EHBD	ISYNA1	FALSE
PLEKHA1	4.46175e-12	0.447035	0.745	0.533	1.49638e-07	EHBD	PLEKHA1	FALSE
ESPN	4.99269e-12	0.261329	0.314	0.12	1.67445e-07	EHBD	ESPN	FALSE
MT-ND4	5.36679e-12	0.339782	0.993	0.966	1.79992e-07	EHBD	MT-ND4	FALSE
FAM110C	5.57769e-12	0.294127	0.292	0.107	1.87065e-07	EHBD	FAM110C	FALSE
PHIP1	5.78252e-12	0.531559	0.942	0.864	1.93934e-07	EHBD	PHIP	FALSE
SGK11	5.88733e-12	0.260254	0.431	0.199	1.97449e-07	EHBD	SGK1	FALSE
FRAS11	6.48855e-12	0.498048	0.876	0.71	2.17613e-07	EHBD	FRAS1	FALSE
MT-CO31	6.73197e-12	0.50909	0.993	0.97	2.25777e-07	EHBD	MT-CO3	FALSE
GSTA21	8.12461e-12	0.317259	0.555	0.281	2.72483e-07	EHBD	GSTA2	FALSE
N4BP2L21	8.66926e-12	0.42702	0.927	0.836	2.9075e-07	EHBD	N4BP2L2	FALSE
PSAP	9.15214e-12	0.376412	0.942	0.854	3.06945e-07	EHBD	PSAP	FALSE
RHOB1	9.7897e-12	0.777245	0.715	0.545	3.28327e-07	EHBD	RHOB	FALSE
AGPAT2	9.85962e-12	0.43787	0.679	0.436	3.30672e-07	EHBD	AGPAT2	FALSE
CEP57	1.16567e-11	0.446142	0.847	0.714	3.90941e-07	EHBD	CEP57	FALSE
KMT2A1	1.23316e-11	0.44188	0.912	0.749	4.13578e-07	EHBD	KMT2A	FALSE
MT-CO2	1.27639e-11	0.340505	1	0.971	4.28074e-07	EHBD	MT-CO2	FALSE
KCNJ161	1.33277e-11	0.255422	0.423	0.189	4.46983e-07	EHBD	KCNJ16	FALSE
DCAF5	1.40395e-11	0.41253	0.774	0.605	4.70858e-07	EHBD	DCAF5	FALSE
ROBO11	1.51432e-11	0.395595	0.613	0.374	5.07873e-07	EHBD	ROBO1	FALSE
NR0B2	1.52662e-11	0.335031	0.336	0.138	5.11997e-07	EHBD	NR0B2	TRUE
EML4	1.58057e-11	0.42961	0.869	0.695	5.30092e-07	EHBD	EML4	FALSE
DENND1B	1.59833e-11	0.313372	0.482	0.256	5.36048e-07	EHBD	DENND1B	FALSE
SCN9A2	1.65599e-11	0.462786	0.664	0.418	5.55386e-07	EHBD	SCN9A	FALSE
PLOD2	2.19284e-11	0.509551	0.745	0.556	7.35434e-07	EHBD	PLOD2	FALSE
MAP2	2.50461e-11	0.262286	0.321	0.129	8.39997e-07	EHBD	MAP2	FALSE
PTPRF1	2.56005e-11	0.41051	0.956	0.819	8.58588e-07	EHBD	PTPRF	FALSE
FLNB1	2.82546e-11	0.406006	0.708	0.487	9.47601e-07	EHBD	FLNB	FALSE
FIGN	2.93171e-11	0.382396	0.511	0.295	9.83237e-07	EHBD	FIGN	FALSE
LAMC1	3.156e-11	0.361715	0.591	0.373	1.05846e-06	EHBD	LAMC1	FALSE
RASSF8	3.1692e-11	0.320441	0.431	0.223	1.06289e-06	EHBD	RASSF8	FALSE
LPP	4.24929e-11	0.400777	0.861	0.711	1.42513e-06	EHBD	LPP	FALSE
LAMB2	5.04138e-11	0.30974	0.387	0.187	1.69078e-06	EHBD	LAMB2	FALSE
NBN1	6.72334e-11	0.415831	0.708	0.514	2.25487e-06	EHBD	NBN	FALSE
PDE5A1	6.96208e-11	0.301727	0.569	0.33	2.33494e-06	EHBD	PDE5A	FALSE
RNF165	7.68137e-11	0.279824	0.445	0.22	2.57618e-06	EHBD	RNF165	FALSE
PTPRG	7.82972e-11	0.404774	0.657	0.43	2.62593e-06	EHBD	PTPRG	FALSE
ONECUT12	8.55538e-11	0.392363	0.949	0.831	2.8693e-06	EHBD	ONECUT1	TRUE
ZNF4281	9.79068e-11	0.362443	0.971	0.896	3.2836e-06	EHBD	ZNF428	FALSE
CAMK2N1	1.20033e-10	0.357363	0.869	0.736	4.02566e-06	EHBD	CAMK2N1	FALSE
FRMD4B	1.25015e-10	0.36697	0.555	0.338	4.19276e-06	EHBD	FRMD4B	FALSE
GADD45B	1.44635e-10	0.628089	0.445	0.238	4.85076e-06	EHBD	GADD45B	FALSE
ANXA52	1.45506e-10	0.31983	0.942	0.839	4.87998e-06	EHBD	ANXA5	FALSE
AC009041.21	1.69044e-10	0.301868	0.38	0.177	5.66939e-06	EHBD	AC009041.2	FALSE
CACNA1H1	1.71501e-10	0.279958	0.372	0.171	5.75181e-06	EHBD	CACNA1H	FALSE
FYN1	1.94639e-10	0.314257	0.613	0.379	6.52781e-06	EHBD	FYN	FALSE
STAU1	2.12563e-10	0.420266	0.92	0.79	7.12893e-06	EHBD	STAU1	FALSE
ANXA41	2.35655e-10	0.411934	0.985	0.93	7.9034e-06	EHBD	ANXA4	FALSE
PDGFC1	2.45713e-10	0.420918	0.62	0.408	8.24071e-06	EHBD	PDGFC	FALSE
NECTIN3	2.74047e-10	0.444408	0.628	0.426	9.19098e-06	EHBD	NECTIN3	FALSE
FGFR1	3.86085e-10	0.475733	0.686	0.522	1.29485e-05	EHBD	FGFR1	FALSE
ONECUT31	4.70704e-10	0.529415	0.752	0.502	1.57865e-05	EHBD	ONECUT3	TRUE
NRIP11	5.28225e-10	0.497255	0.759	0.603	1.77156e-05	EHBD	NRIP1	FALSE
GRB71	5.33566e-10	0.317591	0.467	0.258	1.78947e-05	EHBD	GRB7	FALSE
SEPHS2	6.60325e-10	0.42582	0.708	0.544	2.2146e-05	EHBD	SEPHS2	FALSE
GRB141	7.24015e-10	0.344281	0.642	0.451	2.4282e-05	EHBD	GRB14	FALSE
MT-ATP61	7.8888e-10	0.42964	0.993	0.965	2.64574e-05	EHBD	MT-ATP6	FALSE
CNP1	8.04234e-10	0.339827	0.679	0.483	2.69724e-05	EHBD	CNP	FALSE
ID32	1.11787e-09	0.58962	0.993	0.949	3.7491e-05	EHBD	ID3	TRUE
RBPMS	1.15238e-09	0.369465	0.803	0.653	3.86486e-05	EHBD	RBPMS	FALSE
GSTM31	1.19411e-09	0.423547	0.934	0.827	4.00479e-05	EHBD	GSTM3	FALSE
CTNND11	1.26619e-09	0.468016	0.912	0.797	4.24654e-05	EHBD	CTNND1	FALSE
KIF121	1.46152e-09	0.421396	0.693	0.487	4.90163e-05	EHBD	KIF12	FALSE
HAMP	1.58409e-09	0.590445	0.248	0.096	5.31273e-05	EHBD	HAMP	FALSE
UTRN1	1.58628e-09	0.431728	0.898	0.757	5.32006e-05	EHBD	UTRN	FALSE
CNN32	1.60155e-09	0.342264	0.956	0.882	5.37127e-05	EHBD	CNN3	FALSE
PPP1R13B	1.60159e-09	0.275094	0.358	0.174	5.37141e-05	EHBD	PPP1R13B	FALSE
MT-ND51	1.6763e-09	0.508395	0.964	0.887	5.62197e-05	EHBD	MT-ND5	FALSE
IRF2BP2	2.2775e-09	0.404375	0.876	0.799	7.63828e-05	EHBD	IRF2BP2	FALSE
GMCL1	2.79804e-09	0.440386	0.759	0.612	9.38405e-05	EHBD	GMCL1	FALSE
FAT12	2.84292e-09	0.414556	0.752	0.614	9.53457e-05	EHBD	FAT1	FALSE
TGFBR2	2.87674e-09	0.273613	0.46	0.25	9.64802e-05	EHBD	TGFBR2	FALSE
DUSP11	3e-09	0.551701	0.752	0.609	0.000100614	EHBD	DUSP1	FALSE
TMEM37	3.08828e-09	0.309144	0.453	0.245	0.000103575	EHBD	TMEM37	FALSE
SLC12A2	3.98093e-09	0.303503	0.657	0.447	0.000133513	EHBD	SLC12A2	FALSE
TAB3	4.30148e-09	0.338548	0.533	0.334	0.000144263	EHBD	TAB3	FALSE
GPC3	4.53386e-09	0.433072	0.985	0.947	0.000152057	EHBD	GPC3	FALSE
RGS32	5.03656e-09	0.455801	0.599	0.389	0.000168916	EHBD	RGS3	FALSE
DLC1	5.07687e-09	0.318968	0.314	0.144	0.000170268	EHBD	DLC1	FALSE
TRNP1	5.20776e-09	0.350227	0.438	0.245	0.000174658	EHBD	TRNP1	FALSE
NRG3	6.12936e-09	0.261339	0.35	0.169	0.000205566	EHBD	NRG3	FALSE
ID41	6.35712e-09	0.533031	0.869	0.758	0.000213205	EHBD	ID4	TRUE
SEMA6A1	6.62209e-09	0.445126	0.737	0.545	0.000222092	EHBD	SEMA6A	FALSE
TOX31	6.6827e-09	0.332521	0.693	0.499	0.000224124	EHBD	TOX3	TRUE
PIK3AP1	6.708e-09	0.285674	0.38	0.195	0.000224973	EHBD	PIK3AP1	FALSE
PPIC	6.84055e-09	0.355425	0.511	0.305	0.000229419	EHBD	PPIC	FALSE
PIGH	6.8806e-09	0.286995	0.453	0.264	0.000230761	EHBD	PIGH	FALSE
PCSK1N1	7.41426e-09	0.428899	0.701	0.524	0.00024866	EHBD	PCSK1N	FALSE
C9orf3	7.94417e-09	0.282682	0.482	0.282	0.000266432	EHBD	C9orf3	FALSE
TCF121	9.28466e-09	0.378254	0.737	0.607	0.000311389	EHBD	TCF12	TRUE
ID11	9.76406e-09	0.371888	1	0.957	0.000327467	EHBD	ID1	TRUE
PNISR1	1.07482e-08	0.32125	0.978	0.938	0.000360473	EHBD	PNISR	FALSE
ERF	1.08522e-08	0.35856	0.606	0.429	0.000363962	EHBD	ERF	TRUE
FGF9	1.11869e-08	0.283597	0.401	0.211	0.000375188	EHBD	FGF9	FALSE
GREB1	1.20791e-08	0.346351	0.504	0.328	0.00040511	EHBD	GREB1	FALSE
MBNL11	1.23211e-08	0.389712	0.635	0.473	0.000413224	EHBD	MBNL1	FALSE
ERBB21	1.34545e-08	0.370624	0.628	0.462	0.000451236	EHBD	ERBB2	FALSE
SYNGR11	1.44651e-08	0.277651	0.562	0.358	0.000485131	EHBD	SYNGR1	FALSE
TNFRSF12A1	1.60145e-08	0.438337	0.73	0.608	0.000537095	EHBD	TNFRSF12A	FALSE
AGRN	1.70328e-08	0.352244	0.672	0.477	0.000571248	EHBD	AGRN	FALSE
TCF4	2.03038e-08	0.381873	0.723	0.549	0.00068095	EHBD	TCF4	TRUE
FAM172A	2.15075e-08	0.284453	0.569	0.367	0.000721319	EHBD	FAM172A	FALSE
ABCD3	2.40201e-08	0.307834	0.562	0.384	0.000805586	EHBD	ABCD3	FALSE
MAN2A1	2.49227e-08	0.314571	0.489	0.3	0.000835858	EHBD	MAN2A1	FALSE
MAP2K6	2.51228e-08	0.334099	0.642	0.468	0.000842569	EHBD	MAP2K6	FALSE
CCNI	3.59281e-08	0.265378	0.993	0.977	0.00120496	EHBD	CCNI	FALSE
MT-CYB1	3.77198e-08	0.322147	0.993	0.963	0.00126505	EHBD	MT-CYB	FALSE
C12orf49	3.78807e-08	0.30344	0.562	0.384	0.00127044	EHBD	C12orf49	FALSE
NR5A22	6.0189e-08	0.323806	0.664	0.453	0.00201862	EHBD	NR5A2	TRUE
MPC2	6.77272e-08	0.323526	0.964	0.928	0.00227143	EHBD	MPC2	FALSE
PHACTR4	7.93571e-08	0.343973	0.847	0.747	0.00266148	EHBD	PHACTR4	FALSE
PRMT2	7.95323e-08	0.316682	0.737	0.584	0.00266736	EHBD	PRMT2	FALSE
GJB1	9.41938e-08	0.2873	0.504	0.311	0.00315907	EHBD	GJB1	FALSE
ETFB	9.4929e-08	0.26574	0.912	0.793	0.00318373	EHBD	ETFB	FALSE
LINC00665	9.56901e-08	0.31544	0.737	0.579	0.00320925	EHBD	LINC00665	FALSE
CEP170	9.63662e-08	0.312002	0.701	0.538	0.00323193	EHBD	CEP170	FALSE
TMSB4X	1.32163e-07	0.369163	1	0.979	0.00443249	EHBD	TMSB4X	FALSE
ITGA5	1.46833e-07	0.259707	0.343	0.184	0.00492449	EHBD	ITGA5	FALSE
ATXN1	1.54965e-07	0.291291	0.555	0.369	0.00519723	EHBD	ATXN1	FALSE
RFC1	1.70319e-07	0.309992	0.891	0.745	0.00571217	EHBD	RFC1	FALSE
MAML32	1.7788e-07	0.289605	0.73	0.543	0.00596575	EHBD	MAML3	FALSE
IL6ST1	1.92732e-07	0.362524	0.562	0.422	0.00646386	EHBD	IL6ST	FALSE
RBP13	1.96673e-07	0.30397	0.978	0.976	0.006596	EHBD	RBP1	FALSE
PFKFB31	1.97158e-07	0.486278	0.591	0.411	0.00661227	EHBD	PFKFB3	FALSE
LMNA	2.64455e-07	0.274587	0.657	0.477	0.00886931	EHBD	LMNA	FALSE
C11orf54	2.89056e-07	0.32415	0.752	0.624	0.00969438	EHBD	C11orf54	FALSE
FLNA1	3.03027e-07	0.323441	0.686	0.539	0.0101629	EHBD	FLNA	FALSE
CD59	3.56763e-07	0.308284	0.796	0.689	0.0119651	EHBD	CD59	FALSE
SCARB2	3.63166e-07	0.314399	0.796	0.646	0.0121799	EHBD	SCARB2	FALSE
RAB3B1	4.1861e-07	0.3208	0.825	0.699	0.0140393	EHBD	RAB3B	FALSE
SMC5	4.33852e-07	0.344217	0.701	0.572	0.0145505	EHBD	SMC5	FALSE
PLD31	4.68332e-07	0.339382	0.905	0.836	0.0157069	EHBD	PLD3	FALSE
DST	4.69548e-07	0.377868	0.803	0.66	0.0157477	EHBD	DST	FALSE
TRIP11	4.99011e-07	0.356561	0.737	0.605	0.0167358	EHBD	TRIP11	FALSE
PHGDH2	5.9194e-07	0.265462	0.949	0.909	0.0198525	EHBD	PHGDH	FALSE
SHF	5.92414e-07	0.390587	0.54	0.395	0.0198684	EHBD	SHF	FALSE
DZIP3	6.3598e-07	0.25193	0.599	0.413	0.0213295	EHBD	DZIP3	FALSE
FOXP4	6.68087e-07	0.260074	0.65	0.477	0.0224063	EHBD	FOXP4	TRUE
BRAF1	9.37352e-07	0.352994	0.759	0.671	0.0314369	EHBD	BRAF	FALSE
KIDINS220	9.59987e-07	0.331948	0.818	0.68	0.032196	EHBD	KIDINS220	FALSE
MAGI1	9.80523e-07	0.299105	0.832	0.688	0.0328848	EHBD	MAGI1	FALSE
VGLL41	9.90878e-07	0.283959	0.832	0.753	0.0332321	EHBD	VGLL4	FALSE
ARF61	9.93543e-07	0.291383	0.788	0.677	0.0333214	EHBD	ARF6	FALSE
KLF6	1.06411e-06	0.498542	0.752	0.625	0.0356882	EHBD	KLF6	TRUE
HPGD	1.19429e-06	0.323437	0.299	0.154	0.0400542	EHBD	HPGD	FALSE
PCBP4	1.4339e-06	0.250423	0.679	0.537	0.04809	EHBD	PCBP4	FALSE
PLEKHJ1	1.46609e-06	0.311198	0.883	0.808	0.0491697	EHBD	PLEKHJ1	FALSE
LGALS3	0	3.13356	0.921	0.157	0	Enterocyte	LGALS3	FALSE
ONECUT2	0	1.94239	0.994	0.48	0	Enterocyte	ONECUT2	TRUE
S100A10	0	1.81674	0.997	0.934	0	Enterocyte	S100A10	FALSE
KLF5	0	1.55938	0.931	0.337	0	Enterocyte	KLF5	TRUE
CDX2	0	1.47411	0.876	0.136	0	Enterocyte	CDX2	TRUE
NDRG1	7.18176e-260	1.10722	0.78	0.195	2.40862e-255	Enterocyte	NDRG1	FALSE
EFNB2	5.29472e-254	1.54687	0.794	0.246	1.77574e-249	Enterocyte	EFNB2	FALSE
FRZB	2.19255e-247	1.53909	0.799	0.221	7.35337e-243	Enterocyte	FRZB	FALSE
CDH61	1.52665e-245	1.36039	0.96	0.566	5.12008e-241	Enterocyte	CDH6	FALSE
EPHA7	3.98985e-243	1.16689	0.82	0.26	1.33811e-238	Enterocyte	EPHA7	FALSE
HOTAIRM1	1.184e-240	0.997208	0.77	0.172	3.97091e-236	Enterocyte	HOTAIRM1	FALSE
C19orf33	5.53302e-229	0.92751	0.643	0.074	1.85566e-224	Enterocyte	C19orf33	FALSE
RFX6	2.80134e-227	0.78377	0.633	0.079	9.39513e-223	Enterocyte	RFX6	TRUE
LINC023811	2.51479e-226	1.02608	0.975	0.699	8.43412e-222	Enterocyte	LINC02381	FALSE
FOXA1	2.87683e-218	0.940557	0.872	0.422	9.64833e-214	Enterocyte	FOXA1	TRUE
CPM	1.69672e-216	1.07941	0.766	0.237	5.69046e-212	Enterocyte	CPM	FALSE
MS4A8	9.68192e-215	0.696874	0.528	0.024	3.24712e-210	Enterocyte	MS4A8	FALSE
SAT1	6.83229e-208	1.18105	0.937	0.681	2.29141e-203	Enterocyte	SAT1	FALSE
PDE11A	8.68776e-208	0.929906	0.609	0.094	2.9137e-203	Enterocyte	PDE11A	FALSE
TMSB4X1	1.16505e-207	0.941087	0.999	0.963	3.90735e-203	Enterocyte	TMSB4X	FALSE
S100A11	2.63299e-206	1.24513	0.907	0.515	8.83053e-202	Enterocyte	S100A11	FALSE
FXYD3	4.51339e-206	0.672468	0.548	0.038	1.5137e-201	Enterocyte	FXYD3	FALSE
SCT	9.04873e-202	0.83738	0.516	0.029	3.03476e-197	Enterocyte	SCT	FALSE
LY6H	3.6589e-189	0.651121	0.545	0.057	1.22712e-184	Enterocyte	LY6H	FALSE
CCDC68	5.76083e-187	0.739281	0.621	0.116	1.93207e-182	Enterocyte	CCDC68	FALSE
CKB	1.08991e-183	0.905053	0.999	0.98	3.65532e-179	Enterocyte	CKB	FALSE
SEMA3A	2.11899e-173	0.600706	0.472	0.033	7.10668e-169	Enterocyte	SEMA3A	FALSE
SAMD111	2.3766e-173	1.00055	0.794	0.307	7.97065e-169	Enterocyte	SAMD11	TRUE
NR3C1	8.30069e-172	0.627602	0.536	0.082	2.78388e-167	Enterocyte	NR3C1	TRUE
SPART	6.50277e-171	0.948592	0.796	0.387	2.1809e-166	Enterocyte	SPART	FALSE
VIM	1.10582e-168	1.48928	0.914	0.598	3.70869e-164	Enterocyte	VIM	FALSE
FILIP1L1	6.12614e-168	0.973824	0.724	0.232	2.05458e-163	Enterocyte	FILIP1L	FALSE
NDFIP1	3.20525e-167	0.906667	0.978	0.862	1.07498e-162	Enterocyte	NDFIP1	FALSE
AKAP12	5.12217e-167	0.902659	0.487	0.055	1.71787e-162	Enterocyte	AKAP12	FALSE
CDH17	7.87872e-167	0.530147	0.419	0.013	2.64236e-162	Enterocyte	CDH17	FALSE
KCTD12	1.65945e-166	1.28504	0.472	0.046	5.56547e-162	Enterocyte	KCTD12	FALSE
PDLIM1	4.24362e-166	0.842377	0.89	0.547	1.42323e-161	Enterocyte	PDLIM1	FALSE
THRB	1.79718e-165	0.63216	0.522	0.075	6.02738e-161	Enterocyte	THRB	TRUE
SEMA3C	3.92906e-161	0.873122	0.853	0.42	1.31773e-156	Enterocyte	SEMA3C	FALSE
TSPAN13	1.03804e-160	0.800832	0.9	0.663	3.48138e-156	Enterocyte	TSPAN13	FALSE
LRAT	2.48659e-159	0.678525	0.559	0.106	8.33954e-155	Enterocyte	LRAT	FALSE
ZNF703	2.61555e-159	0.809121	0.786	0.341	8.77203e-155	Enterocyte	ZNF703	FALSE
FAM162B	5.83787e-156	0.621824	0.425	0.027	1.95791e-151	Enterocyte	FAM162B	FALSE
PITX1	2.70562e-152	0.546965	0.4	0.015	9.0741e-148	Enterocyte	PITX1	TRUE
ANXA13	5.54027e-151	0.565017	0.453	0.044	1.85809e-146	Enterocyte	ANXA13	FALSE
NUDT4	3.54549e-150	0.782056	0.868	0.54	1.18909e-145	Enterocyte	NUDT4	FALSE
HES4	7.46408e-150	0.79696	0.899	0.484	2.5033e-145	Enterocyte	HES4	TRUE
AGR3	1.2073e-147	0.728281	0.437	0.037	4.04903e-143	Enterocyte	AGR3	FALSE
MALAT11	2.1361e-147	0.78851	1	0.946	7.16405e-143	Enterocyte	MALAT1	FALSE
NAV2	2.86359e-145	0.796687	0.81	0.482	9.60391e-141	Enterocyte	NAV2	FALSE
FAM181B	5.51236e-139	0.799951	0.626	0.205	1.84873e-134	Enterocyte	FAM181B	FALSE
CLIC1	1.11441e-137	0.566798	0.991	0.955	3.7375e-133	Enterocyte	CLIC1	FALSE
HOXA3	1.31233e-135	0.564539	0.613	0.166	4.40129e-131	Enterocyte	HOXA3	TRUE
TRPC4	5.2876e-135	0.367955	0.365	0.017	1.77336e-130	Enterocyte	TRPC4	FALSE
LIFR	2.28689e-134	0.676133	0.58	0.171	7.66977e-130	Enterocyte	LIFR	FALSE
SPTSSB	1.84229e-132	0.659683	0.704	0.276	6.17867e-128	Enterocyte	SPTSSB	FALSE
NFE2L2	6.79149e-132	0.804503	0.865	0.601	2.27773e-127	Enterocyte	NFE2L2	TRUE
PPP1R15A	1.51558e-130	0.73771	0.849	0.537	5.08297e-126	Enterocyte	PPP1R15A	FALSE
NTRK2	1.79979e-127	0.815676	0.499	0.106	6.03614e-123	Enterocyte	NTRK2	FALSE
FZD51	3.24533e-123	0.722577	0.942	0.693	1.08842e-118	Enterocyte	FZD5	FALSE
AGR2	8.29786e-123	1.36176	0.359	0.029	2.78294e-118	Enterocyte	AGR2	FALSE
RAMP1	1.08131e-122	0.979271	0.84	0.6	3.62651e-118	Enterocyte	RAMP1	FALSE
ADH1C	6.14327e-122	0.554366	0.469	0.084	2.06033e-117	Enterocyte	ADH1C	FALSE
FOSL2	4.0958e-120	0.447397	0.446	0.079	1.37365e-115	Enterocyte	FOSL2	TRUE
SHH	6.87792e-117	0.714848	0.417	0.068	2.30672e-112	Enterocyte	SHH	FALSE
RIPPLY3	2.23301e-116	0.499268	0.418	0.066	7.48906e-112	Enterocyte	RIPPLY3	FALSE
RNF7	5.12126e-116	0.558517	0.966	0.896	1.71757e-111	Enterocyte	RNF7	FALSE
ISX	5.33859e-115	0.361959	0.373	0.043	1.79046e-110	Enterocyte	ISX	TRUE
ATP1B3	2.09837e-114	0.622618	0.762	0.427	7.0375e-110	Enterocyte	ATP1B3	FALSE
TBX3	2.41304e-113	0.948062	0.702	0.353	8.09285e-109	Enterocyte	TBX3	TRUE
TPD521	3.04396e-112	0.618161	0.829	0.528	1.02088e-107	Enterocyte	TPD52	FALSE
BMPR1B	5.16807e-112	0.590631	0.566	0.186	1.73327e-107	Enterocyte	BMPR1B	FALSE
ID2	2.95618e-111	0.691769	0.999	0.952	9.91443e-107	Enterocyte	ID2	TRUE
ACTG1	7.82192e-111	0.523337	1	0.999	2.62332e-106	Enterocyte	ACTG1	FALSE
CITED2	1.75569e-110	0.681797	0.782	0.451	5.88822e-106	Enterocyte	CITED2	FALSE
ANXA3	5.41435e-110	0.465819	0.57	0.178	1.81586e-105	Enterocyte	ANXA3	FALSE
CTSH	5.49325e-110	0.532138	0.624	0.252	1.84233e-105	Enterocyte	CTSH	FALSE
KIAA1147	6.18689e-110	0.592968	0.696	0.347	2.07496e-105	Enterocyte	KIAA1147	FALSE
NKX6-3	7.2223e-110	0.459771	0.326	0.023	2.42221e-105	Enterocyte	NKX6-3	TRUE
SKAP2	3.78795e-109	0.494153	0.588	0.202	1.2704e-104	Enterocyte	SKAP2	FALSE
HEBP1	4.91449e-108	0.631732	0.904	0.708	1.64822e-103	Enterocyte	HEBP1	FALSE
IGFBP51	9.80628e-108	0.689868	0.665	0.239	3.28883e-103	Enterocyte	IGFBP5	FALSE
ARGLU1	1.90317e-106	0.62783	0.966	0.879	6.38284e-102	Enterocyte	ARGLU1	FALSE
GULP1	7.76978e-106	0.463582	0.506	0.144	2.60583e-101	Enterocyte	GULP1	FALSE
RCAN3	2.99842e-105	0.548647	0.695	0.338	1.00561e-100	Enterocyte	RCAN3	FALSE
C12orf75	1.57246e-104	0.633282	0.907	0.746	5.27373e-100	Enterocyte	C12orf75	FALSE
HEBP2	1.43527e-102	0.532622	0.933	0.808	4.81362e-98	Enterocyte	HEBP2	FALSE
COL14A1	2.02097e-102	0.414017	0.285	0.013	6.77792e-98	Enterocyte	COL14A1	FALSE
AHNAK	1.10838e-101	0.410851	0.42	0.089	3.71729e-97	Enterocyte	AHNAK	FALSE
GADD45A	1.79946e-99	0.648665	0.733	0.422	6.03501e-95	Enterocyte	GADD45A	FALSE
NKX6-21	3.07983e-99	0.578801	0.563	0.176	1.03291e-94	Enterocyte	NKX6-2	TRUE
VTN	3.19952e-98	0.865936	0.942	0.913	1.07305e-93	Enterocyte	VTN	FALSE
ARID3A	9.62431e-96	0.586608	0.907	0.722	3.2278e-91	Enterocyte	ARID3A	TRUE
ID12	4.03777e-95	0.6445	0.999	0.924	1.35419e-90	Enterocyte	ID1	TRUE
ELF32	1.56637e-94	0.627522	0.811	0.496	5.25328e-90	Enterocyte	ELF3	TRUE
HNF4G	2.9915e-94	0.361635	0.455	0.121	1.00329e-89	Enterocyte	HNF4G	TRUE
IL1RAP1	3.3037e-94	0.480728	0.636	0.268	1.10799e-89	Enterocyte	IL1RAP	FALSE
GATA4	8.53975e-94	0.540995	0.731	0.413	2.86406e-89	Enterocyte	GATA4	TRUE
ABRACL	3.49881e-93	0.511266	0.808	0.491	1.17343e-88	Enterocyte	ABRACL	FALSE
TUBB2B	7.12896e-93	0.602014	0.924	0.68	2.39091e-88	Enterocyte	TUBB2B	FALSE
PVR	9.45733e-93	0.427659	0.484	0.158	3.1718e-88	Enterocyte	PVR	FALSE
RBM47	2.34387e-92	0.541112	0.692	0.38	7.86088e-88	Enterocyte	RBM47	FALSE
FRAT2	2.25734e-91	0.482859	0.617	0.286	7.57067e-87	Enterocyte	FRAT2	FALSE
SLITRK61	7.7273e-91	0.417103	0.369	0.066	2.59158e-86	Enterocyte	SLITRK6	FALSE
LRRC26	1.89354e-90	0.317239	0.303	0.033	6.35055e-86	Enterocyte	LRRC26	FALSE
IHH	7.7279e-90	0.326338	0.328	0.05	2.59178e-85	Enterocyte	IHH	FALSE
PPDPF	9.1262e-90	0.465641	0.994	0.927	3.06074e-85	Enterocyte	PPDPF	FALSE
PTMA	1.21237e-89	0.476889	1	1	4.06606e-85	Enterocyte	PTMA	FALSE
NTS	2.21968e-89	1.25584	0.298	0.034	7.44436e-85	Enterocyte	NTS	FALSE
DNAJC22	6.04605e-89	0.549883	0.603	0.272	2.02773e-84	Enterocyte	DNAJC22	FALSE
SPRR2F	1.16345e-88	0.545213	0.249	0.011	3.90196e-84	Enterocyte	SPRR2F	FALSE
GPR160	2.27259e-88	0.490765	0.682	0.344	7.6218e-84	Enterocyte	GPR160	FALSE
PABPC1	1.17255e-87	0.474487	1	0.99	3.93251e-83	Enterocyte	PABPC1	FALSE
EPCAM	2.22324e-87	0.431296	0.992	0.967	7.45631e-83	Enterocyte	EPCAM	FALSE
HOXA-AS2	3.3686e-87	0.344889	0.371	0.074	1.12976e-82	Enterocyte	HOXA-AS2	FALSE
MYL6	3.90153e-87	0.380283	1	0.996	1.3085e-82	Enterocyte	MYL6	FALSE
KCND2	6.88202e-87	0.343907	0.324	0.048	2.30809e-82	Enterocyte	KCND2	FALSE
ST8SIA3	7.84177e-87	0.445092	0.417	0.107	2.62997e-82	Enterocyte	ST8SIA3	FALSE
UNC13C	1.53199e-86	0.332094	0.36	0.069	5.13799e-82	Enterocyte	UNC13C	FALSE
CASZ1	2.96268e-86	0.305963	0.334	0.053	9.93624e-82	Enterocyte	CASZ1	TRUE
COCH	1.18395e-83	0.365984	0.382	0.092	3.97072e-79	Enterocyte	COCH	FALSE
CCNB1IP1	2.33263e-83	0.537764	0.945	0.861	7.82316e-79	Enterocyte	CCNB1IP1	FALSE
HMGCS2	2.59361e-83	0.912268	0.409	0.125	8.69846e-79	Enterocyte	HMGCS2	FALSE
AOX1	5.44466e-83	0.257895	0.26	0.022	1.82603e-78	Enterocyte	AOX1	FALSE
RAB27B	5.46823e-82	0.279435	0.303	0.042	1.83393e-77	Enterocyte	RAB27B	FALSE
TAGLN2	9.68222e-82	0.471821	0.736	0.42	3.24722e-77	Enterocyte	TAGLN2	FALSE
GOLIM4	8.32482e-81	0.612483	0.761	0.537	2.79198e-76	Enterocyte	GOLIM4	FALSE
ARFGEF3	1.01383e-79	0.417525	0.522	0.202	3.40019e-75	Enterocyte	ARFGEF3	FALSE
PCAT141	1.49919e-79	0.54346	0.505	0.192	5.028e-75	Enterocyte	PCAT14	FALSE
DSC2	4.48237e-79	0.514707	0.891	0.687	1.5033e-74	Enterocyte	DSC2	FALSE
TMSB10	5.69841e-78	0.426239	1	0.993	1.91113e-73	Enterocyte	TMSB10	FALSE
STON2	9.67358e-78	0.347986	0.472	0.161	3.24432e-73	Enterocyte	STON2	FALSE
SOX111	1.49637e-76	0.532551	0.985	0.812	5.01852e-72	Enterocyte	SOX11	TRUE
NPW	1.71221e-76	0.674503	0.664	0.307	5.74242e-72	Enterocyte	NPW	FALSE
TTC6	1.01684e-75	0.318483	0.41	0.121	3.41029e-71	Enterocyte	TTC6	FALSE
AES	2.20688e-75	0.473274	0.957	0.831	7.40144e-71	Enterocyte	AES	FALSE
DDAH21	1.24455e-74	0.443207	0.991	0.915	4.17396e-70	Enterocyte	DDAH2	FALSE
CNR1	1.95609e-74	0.295434	0.359	0.087	6.56035e-70	Enterocyte	CNR1	FALSE
PPP3CA	8.00587e-74	0.472915	0.694	0.411	2.68501e-69	Enterocyte	PPP3CA	FALSE
IER5L	1.01805e-73	0.486166	0.613	0.296	3.41434e-69	Enterocyte	IER5L	FALSE
GATA5	2.14384e-72	0.25693	0.295	0.05	7.19002e-68	Enterocyte	GATA5	TRUE
CDHR3	3.9125e-72	0.261538	0.252	0.03	1.31217e-67	Enterocyte	CDHR3	FALSE
SDC4	4.07758e-72	0.49343	0.804	0.577	1.36754e-67	Enterocyte	SDC4	FALSE
CDH21	6.26259e-72	0.549077	0.967	0.853	2.10035e-67	Enterocyte	CDH2	FALSE
ATP11B	1.16387e-71	0.486134	0.676	0.385	3.90338e-67	Enterocyte	ATP11B	FALSE
RAB38	1.63467e-71	0.363884	0.465	0.174	5.48236e-67	Enterocyte	RAB38	FALSE
TACC1	1.76827e-70	0.371476	0.502	0.206	5.93041e-66	Enterocyte	TACC1	FALSE
SOCS3	4.31521e-70	0.435935	0.4	0.121	1.44724e-65	Enterocyte	SOCS3	FALSE
H3F3B1	4.4542e-70	0.422041	1	0.996	1.49385e-65	Enterocyte	H3F3B	FALSE
GATA6	2.27359e-69	0.503559	0.874	0.665	7.62515e-65	Enterocyte	GATA6	TRUE
TSPAN2	2.42482e-69	0.294786	0.421	0.139	8.13237e-65	Enterocyte	TSPAN2	FALSE
NSG1	7.84045e-69	0.389132	0.538	0.23	2.62953e-64	Enterocyte	NSG1	FALSE
MCOLN3	3.53725e-68	0.380765	0.362	0.105	1.18632e-63	Enterocyte	MCOLN3	FALSE
FOXP11	8.81265e-68	0.450856	0.968	0.866	2.95559e-63	Enterocyte	FOXP1	TRUE
SMAD6	2.41889e-67	0.400126	0.469	0.191	8.11247e-63	Enterocyte	SMAD6	TRUE
S100A6	2.24541e-66	0.558249	0.74	0.504	7.53067e-62	Enterocyte	S100A6	FALSE
UGCG	2.60519e-66	0.435075	0.741	0.491	8.73729e-62	Enterocyte	UGCG	FALSE
TMEM150C	3.4846e-66	0.281506	0.341	0.089	1.16867e-61	Enterocyte	TMEM150C	FALSE
EZR	9.34889e-66	0.462068	0.941	0.811	3.13543e-61	Enterocyte	EZR	FALSE
SOX2	7.22179e-65	0.435307	0.256	0.04	2.42204e-60	Enterocyte	SOX2	TRUE
FOLR1	1.1456e-64	0.280618	0.374	0.112	3.84213e-60	Enterocyte	FOLR1	FALSE
OCLN	2.43797e-64	0.39786	0.635	0.365	8.17648e-60	Enterocyte	OCLN	FALSE
NRP2	2.86971e-64	0.32507	0.247	0.037	9.62443e-60	Enterocyte	NRP2	FALSE
SH3BP5	3.07806e-64	0.313114	0.423	0.146	1.03232e-59	Enterocyte	SH3BP5	FALSE
ONECUT32	3.39534e-64	0.55694	0.666	0.382	1.13873e-59	Enterocyte	ONECUT3	TRUE
HPCAL1	1.10255e-63	0.324601	0.494	0.211	3.69774e-59	Enterocyte	HPCAL1	FALSE
TMEM65	1.15251e-63	0.343121	0.461	0.185	3.86528e-59	Enterocyte	TMEM65	FALSE
ADGRA3	1.18349e-63	0.462168	0.749	0.499	3.96919e-59	Enterocyte	ADGRA3	FALSE
HOXB2	1.51221e-63	0.392701	0.574	0.266	5.07165e-59	Enterocyte	HOXB2	TRUE
MLLT11	5.50679e-63	0.381193	0.664	0.367	1.84687e-58	Enterocyte	MLLT11	FALSE
SKIL2	8.68453e-63	0.488043	0.776	0.553	2.91262e-58	Enterocyte	SKIL	FALSE
WEE1	1.40359e-62	0.560084	0.873	0.685	4.70737e-58	Enterocyte	WEE1	FALSE
GIF	2.20797e-62	0.256977	0.234	0.031	7.4051e-58	Enterocyte	GIF	FALSE
EPHA4	2.35913e-62	0.359975	0.443	0.173	7.91204e-58	Enterocyte	EPHA4	FALSE
PAK1	4.8539e-62	0.416862	0.773	0.529	1.6279e-57	Enterocyte	PAK1	FALSE
LAMA1	5.68469e-62	0.586307	0.746	0.53	1.90653e-57	Enterocyte	LAMA1	FALSE
ATP6V1G1	6.25835e-62	0.371271	0.973	0.927	2.09893e-57	Enterocyte	ATP6V1G1	FALSE
EFNA5	7.45275e-62	0.408948	0.449	0.183	2.4995e-57	Enterocyte	EFNA5	FALSE
MTTP	9.67413e-62	0.429971	0.695	0.374	3.24451e-57	Enterocyte	MTTP	FALSE
IER2	2.77345e-61	0.471208	0.959	0.833	9.30161e-57	Enterocyte	IER2	FALSE
HOXC4	8.81864e-61	0.264315	0.341	0.096	2.9576e-56	Enterocyte	HOXC4	TRUE
MARCKS	8.98047e-61	0.384866	0.983	0.956	3.01187e-56	Enterocyte	MARCKS	FALSE
EIF1	4.62364e-60	0.296374	0.999	0.998	1.55068e-55	Enterocyte	EIF1	FALSE
KRT19	1.73272e-59	0.40122	0.993	0.947	5.81121e-55	Enterocyte	KRT19	FALSE
SLC9A3R1	4.51028e-59	0.42843	0.886	0.742	1.51266e-54	Enterocyte	SLC9A3R1	FALSE
GSTO1	1.13544e-58	0.474723	0.93	0.856	3.80803e-54	Enterocyte	GSTO1	FALSE
ANXA21	1.68075e-58	0.61679	0.769	0.574	5.63691e-54	Enterocyte	ANXA2	FALSE
NOVA1	4.58155e-58	0.388187	0.599	0.339	1.53656e-53	Enterocyte	NOVA1	FALSE
RCAN2	1.3359e-57	0.290815	0.405	0.151	4.48035e-53	Enterocyte	RCAN2	FALSE
CLDN4	3.6781e-57	0.481301	0.774	0.517	1.23356e-52	Enterocyte	CLDN4	FALSE
NEAT1	3.71329e-57	0.526579	0.838	0.636	1.24536e-52	Enterocyte	NEAT1	FALSE
PDLIM4	7.26218e-57	0.31756	0.528	0.249	2.43559e-52	Enterocyte	PDLIM4	FALSE
GCNT2	1.97894e-56	0.294578	0.321	0.095	6.63698e-52	Enterocyte	GCNT2	FALSE
MOB1B	3.45588e-56	0.38356	0.592	0.333	1.15903e-51	Enterocyte	MOB1B	FALSE
MBOAT2	7.94005e-56	0.37661	0.556	0.299	2.66293e-51	Enterocyte	MBOAT2	FALSE
RND3	8.98072e-56	0.398801	0.607	0.334	3.01195e-51	Enterocyte	RND3	FALSE
TRIM2	9.61847e-56	0.316288	0.454	0.198	3.22584e-51	Enterocyte	TRIM2	FALSE
MYL12B	1.66624e-55	0.341728	0.98	0.949	5.58824e-51	Enterocyte	MYL12B	FALSE
CAMK2B	2.65934e-55	0.27181	0.37	0.126	8.9189e-51	Enterocyte	CAMK2B	FALSE
POC1B	2.98298e-55	0.393891	0.656	0.389	1.00043e-50	Enterocyte	POC1B	FALSE
TMEM185A	4.18877e-55	0.338546	0.448	0.196	1.40483e-50	Enterocyte	TMEM185A	FALSE
HLA-DPB1	2.16748e-54	0.298917	0.338	0.107	7.26928e-50	Enterocyte	HLA-DPB1	FALSE
SSTR2	3.5389e-54	0.434131	0.361	0.123	1.18688e-49	Enterocyte	SSTR2	FALSE
SSBP4	3.73753e-54	0.390806	0.776	0.566	1.25349e-49	Enterocyte	SSBP4	FALSE
KIF13B	5.01464e-54	0.369039	0.648	0.409	1.68181e-49	Enterocyte	KIF13B	FALSE
WSB11	5.80559e-54	0.398327	0.992	0.908	1.94708e-49	Enterocyte	WSB1	FALSE
HES6	2.24931e-53	0.373187	0.6	0.349	7.54373e-49	Enterocyte	HES6	TRUE
WLS	2.39503e-53	0.36985	0.63	0.372	8.03245e-49	Enterocyte	WLS	FALSE
AGPAT21	4.04596e-53	0.313695	0.601	0.315	1.35694e-48	Enterocyte	AGPAT2	FALSE
TMBIM6	7.03074e-53	0.322712	0.989	0.967	2.35797e-48	Enterocyte	TMBIM6	FALSE
TSPAN3	1.43573e-52	0.379626	0.899	0.802	4.81514e-48	Enterocyte	TSPAN3	FALSE
SLC25A24	4.638e-52	0.371581	0.646	0.403	1.55549e-47	Enterocyte	SLC25A24	FALSE
RAB32	4.89143e-52	0.393909	0.663	0.407	1.64049e-47	Enterocyte	RAB32	FALSE
TES	6.34176e-52	0.381893	0.842	0.662	2.1269e-47	Enterocyte	TES	FALSE
NOV	4.11398e-51	0.29224	0.175	0.018	1.37975e-46	Enterocyte	NOV	FALSE
MAPK13	4.58325e-51	0.255272	0.427	0.183	1.53713e-46	Enterocyte	MAPK13	FALSE
PTPRT	5.32529e-51	0.312045	0.436	0.185	1.78599e-46	Enterocyte	PTPRT	FALSE
TUBA1A1	9.79007e-51	0.472813	0.951	0.75	3.2834e-46	Enterocyte	TUBA1A	FALSE
PRR15L	1.4979e-50	0.324329	0.566	0.309	5.02364e-46	Enterocyte	PRR15L	FALSE
FLRT31	2.93491e-50	0.354012	0.621	0.364	9.84309e-46	Enterocyte	FLRT3	FALSE
SPTLC3	5.88664e-50	0.354357	0.523	0.278	1.97426e-45	Enterocyte	SPTLC3	FALSE
IGDCC3	8.86641e-50	0.439212	0.89	0.702	2.97362e-45	Enterocyte	IGDCC3	FALSE
RSRP1	1.17064e-49	0.396564	0.788	0.589	3.92609e-45	Enterocyte	RSRP1	FALSE
LYPD1	1.22645e-49	0.321298	0.275	0.074	4.11328e-45	Enterocyte	LYPD1	FALSE
NFKBIZ	1.40562e-49	0.431401	0.395	0.159	4.71418e-45	Enterocyte	NFKBIZ	FALSE
MDK	2.69246e-49	0.28956	1	1	9.02996e-45	Enterocyte	MDK	FALSE
CLDN7	3.38819e-49	0.368034	0.82	0.605	1.13633e-44	Enterocyte	CLDN7	FALSE
CEBPD	3.67678e-49	0.399569	0.582	0.336	1.23312e-44	Enterocyte	CEBPD	TRUE
JUNB	4.15251e-49	0.408856	0.526	0.274	1.39267e-44	Enterocyte	JUNB	TRUE
VCL1	4.48134e-49	0.370287	0.659	0.434	1.50295e-44	Enterocyte	VCL	FALSE
FZD7	4.95557e-49	0.461083	0.743	0.534	1.662e-44	Enterocyte	FZD7	FALSE
CALM1	5.48826e-49	0.339056	0.984	0.963	1.84065e-44	Enterocyte	CALM1	FALSE
CA2	1.1425e-48	0.363516	0.586	0.304	3.83171e-44	Enterocyte	CA2	FALSE
RAB25	1.26503e-48	0.341347	0.829	0.612	4.24266e-44	Enterocyte	RAB25	FALSE
TUBB2A	1.64259e-48	0.258872	0.365	0.141	5.50893e-44	Enterocyte	TUBB2A	FALSE
B4GALT4	2.00626e-48	0.361409	0.678	0.456	6.72858e-44	Enterocyte	B4GALT4	FALSE
PLEKHG1	2.32627e-48	0.261506	0.403	0.17	7.80183e-44	Enterocyte	PLEKHG1	FALSE
DSP	6.1309e-48	0.438874	0.929	0.805	2.05618e-43	Enterocyte	DSP	FALSE
NAA38	8.96639e-48	0.349837	0.894	0.78	3.00715e-43	Enterocyte	NAA38	FALSE
PPP1R3B	1.05071e-47	0.295176	0.49	0.239	3.52386e-43	Enterocyte	PPP1R3B	FALSE
CNTN4	1.92183e-47	0.258173	0.355	0.133	6.44544e-43	Enterocyte	CNTN4	FALSE
FOXN3	2.26291e-47	0.351951	0.618	0.38	7.58936e-43	Enterocyte	FOXN3	TRUE
MED25	2.74102e-47	0.341545	0.562	0.327	9.19282e-43	Enterocyte	MED25	FALSE
ASRGL1	3.17559e-47	0.340253	0.6	0.357	1.06503e-42	Enterocyte	ASRGL1	FALSE
TSHZ3	3.31697e-47	0.264546	0.379	0.152	1.11244e-42	Enterocyte	TSHZ3	TRUE
HDHD3	5.12179e-47	0.385774	0.768	0.554	1.71775e-42	Enterocyte	HDHD3	FALSE
RGS2	7.72258e-47	0.273466	0.319	0.112	2.59e-42	Enterocyte	RGS2	FALSE
C15orf39	1.50784e-46	0.282495	0.458	0.217	5.05698e-42	Enterocyte	C15orf39	FALSE
EPS8L2	5.74861e-46	0.258045	0.454	0.213	1.92797e-41	Enterocyte	EPS8L2	FALSE
DSTN	1.62328e-45	0.316989	0.98	0.944	5.44416e-41	Enterocyte	DSTN	FALSE
PLOD21	1.81597e-45	0.382809	0.681	0.465	6.09039e-41	Enterocyte	PLOD2	FALSE
GALNT3	2.3874e-45	0.26673	0.446	0.208	8.00687e-41	Enterocyte	GALNT3	FALSE
CPE1	2.93218e-45	0.359452	0.806	0.589	9.83393e-41	Enterocyte	CPE	FALSE
JUP	4.55647e-45	0.349479	0.707	0.493	1.52815e-40	Enterocyte	JUP	FALSE
COX6A1	8.08502e-45	0.303339	0.991	0.965	2.71156e-40	Enterocyte	COX6A1	FALSE
SLC7A2	8.11889e-45	0.367898	0.679	0.453	2.72291e-40	Enterocyte	SLC7A2	FALSE
ARHGAP10	9.4218e-45	0.256318	0.423	0.199	3.15988e-40	Enterocyte	ARHGAP10	FALSE
ZFAS1	4.97842e-44	0.306502	0.996	0.989	1.66966e-39	Enterocyte	ZFAS1	FALSE
PPL	8.33773e-44	0.268182	0.379	0.161	2.79631e-39	Enterocyte	PPL	FALSE
CDV3	1.30732e-43	0.360953	0.752	0.603	4.3845e-39	Enterocyte	CDV3	FALSE
ZFP36L11	3.77702e-43	0.367897	0.994	0.941	1.26674e-38	Enterocyte	ZFP36L1	TRUE
TMEM159	3.80054e-43	0.294262	0.497	0.259	1.27463e-38	Enterocyte	TMEM159	FALSE
DSG2	8.66138e-43	0.379255	0.813	0.65	2.90485e-38	Enterocyte	DSG2	FALSE
C12orf57	4.87529e-42	0.306226	0.947	0.9	1.63508e-37	Enterocyte	C12orf57	FALSE
TSHZ2	6.03687e-42	0.384637	0.594	0.373	2.02465e-37	Enterocyte	TSHZ2	TRUE
CTGF	1.042e-41	0.618746	0.741	0.542	3.49466e-37	Enterocyte	CTGF	FALSE
HES12	1.15007e-41	0.441552	0.976	0.825	3.8571e-37	Enterocyte	HES1	TRUE
LYPD6B1	4.0468e-41	0.295311	0.801	0.527	1.35721e-36	Enterocyte	LYPD6B	FALSE
KHDRBS2	8.04378e-41	0.250294	0.377	0.167	2.69772e-36	Enterocyte	KHDRBS2	FALSE
RABL6	8.25703e-41	0.351013	0.763	0.568	2.76924e-36	Enterocyte	RABL6	FALSE
CSTB	1.13831e-40	0.314934	0.902	0.809	3.81765e-36	Enterocyte	CSTB	FALSE
PLSCR1	1.46674e-40	0.288365	0.529	0.308	4.91917e-36	Enterocyte	PLSCR1	TRUE
ARL4C	2.09034e-40	0.384194	0.689	0.461	7.0106e-36	Enterocyte	ARL4C	FALSE
PDE3A	2.96577e-40	0.318941	0.487	0.257	9.94658e-36	Enterocyte	PDE3A	FALSE
AKAP1	2.98307e-40	0.334098	0.685	0.487	1.00046e-35	Enterocyte	AKAP1	FALSE
GCC2	3.03442e-40	0.371867	0.909	0.805	1.01768e-35	Enterocyte	GCC2	FALSE
MYRF	3.49746e-40	0.280073	0.532	0.302	1.17298e-35	Enterocyte	MYRF	TRUE
SRSF5	4.20332e-40	0.310476	0.968	0.919	1.40971e-35	Enterocyte	SRSF5	FALSE
MAML2	4.37116e-40	0.312289	0.723	0.502	1.466e-35	Enterocyte	MAML2	FALSE
GATA6-AS11	4.5261e-40	0.284347	0.518	0.285	1.51796e-35	Enterocyte	GATA6-AS1	FALSE
MSRB2	5.7319e-40	0.300039	0.752	0.521	1.92237e-35	Enterocyte	MSRB2	FALSE
CDKL5	1.4437e-39	0.271695	0.45	0.229	4.84187e-35	Enterocyte	CDKL5	FALSE
SIPA1L2	1.89854e-39	0.301631	0.464	0.25	6.36734e-35	Enterocyte	SIPA1L2	FALSE
SERPINB61	3.0849e-39	0.345424	0.87	0.656	1.03461e-34	Enterocyte	SERPINB6	FALSE
SERPINB1	3.93145e-39	0.361397	0.652	0.453	1.31853e-34	Enterocyte	SERPINB1	FALSE
CLDN11	4.66576e-39	0.261112	0.573	0.329	1.5648e-34	Enterocyte	CLDN1	FALSE
STMN1	8.32238e-39	0.322481	1	0.98	2.79116e-34	Enterocyte	STMN1	FALSE
FGFR22	8.68265e-39	0.287994	0.657	0.432	2.91199e-34	Enterocyte	FGFR2	FALSE
HNRNPA0	1.94755e-38	0.27723	0.982	0.945	6.53171e-34	Enterocyte	HNRNPA0	FALSE
MAFF	3.65444e-38	0.328038	0.499	0.275	1.22563e-33	Enterocyte	MAFF	TRUE
NPC2	4.13792e-38	0.272817	0.958	0.91	1.38777e-33	Enterocyte	NPC2	FALSE
DNAJC15	5.02401e-38	0.335733	0.828	0.686	1.68495e-33	Enterocyte	DNAJC15	FALSE
PRDM16	1.47497e-37	0.269945	0.551	0.322	4.94675e-33	Enterocyte	PRDM16	TRUE
SH3BGRL3	2.77889e-37	0.328703	0.889	0.779	9.31984e-33	Enterocyte	SH3BGRL3	FALSE
SERTAD3	3.50028e-37	0.258696	0.526	0.313	1.17393e-32	Enterocyte	SERTAD3	FALSE
SHB	3.83534e-37	0.253194	0.383	0.18	1.2863e-32	Enterocyte	SHB	FALSE
ASPH	6.99632e-37	0.390905	0.613	0.447	2.34643e-32	Enterocyte	ASPH	FALSE
LITAF	7.85914e-37	0.273204	0.568	0.354	2.6358e-32	Enterocyte	LITAF	TRUE
CARHSP1	1.00964e-36	0.309459	0.871	0.745	3.38615e-32	Enterocyte	CARHSP1	TRUE
YWHAZ	1.02411e-36	0.288469	0.963	0.923	3.43465e-32	Enterocyte	YWHAZ	FALSE
MGST3	2.59007e-36	0.280457	0.948	0.892	8.68659e-32	Enterocyte	MGST3	FALSE
PERP	3.41659e-36	0.278368	0.945	0.885	1.14586e-31	Enterocyte	PERP	FALSE
GOLM1	3.65591e-36	0.400228	0.759	0.638	1.22612e-31	Enterocyte	GOLM1	FALSE
LMO71	3.94003e-36	0.317554	0.567	0.351	1.32141e-31	Enterocyte	LMO7	FALSE
PDLIM5	4.9219e-36	0.319894	0.623	0.433	1.65071e-31	Enterocyte	PDLIM5	FALSE
MYL12A	5.70389e-36	0.312037	0.924	0.848	1.91297e-31	Enterocyte	MYL12A	FALSE
CTSC	5.80588e-36	0.458568	0.659	0.475	1.94718e-31	Enterocyte	CTSC	FALSE
ELF11	7.11625e-36	0.285047	0.757	0.566	2.38665e-31	Enterocyte	ELF1	TRUE
EIF1B	1.18412e-35	0.283282	0.975	0.931	3.97129e-31	Enterocyte	EIF1B	FALSE
SNHG7	3.5003e-35	0.340737	0.866	0.748	1.17393e-30	Enterocyte	SNHG7	FALSE
STAT3	5.7583e-35	0.331957	0.64	0.45	1.93122e-30	Enterocyte	STAT3	TRUE
ZMIZ1	6.80356e-35	0.296331	0.637	0.437	2.28178e-30	Enterocyte	ZMIZ1	TRUE
PHLDB2	7.54002e-35	0.31496	0.642	0.444	2.52877e-30	Enterocyte	PHLDB2	FALSE
JUND	9.75098e-35	0.336051	0.857	0.734	3.27028e-30	Enterocyte	JUND	TRUE
KDM4B	1.29804e-34	0.281791	0.627	0.422	4.35338e-30	Enterocyte	KDM4B	FALSE
TLE2	1.38391e-34	0.25301	0.574	0.354	4.64135e-30	Enterocyte	TLE2	FALSE
SPINT1	1.49729e-34	0.278844	0.789	0.571	5.02161e-30	Enterocyte	SPINT1	FALSE
TBL1XR1	1.67709e-34	0.311703	0.845	0.696	5.62461e-30	Enterocyte	TBL1XR1	FALSE
TCF7L2	2.09952e-34	0.345295	0.886	0.76	7.04137e-30	Enterocyte	TCF7L2	TRUE
CEP350	3.79845e-34	0.369733	0.694	0.542	1.27393e-29	Enterocyte	CEP350	FALSE
PRSS35	1.85213e-33	0.2771	0.464	0.257	6.21169e-29	Enterocyte	PRSS35	FALSE
LRRFIP1	3.35786e-33	0.320225	0.733	0.575	1.12616e-28	Enterocyte	LRRFIP1	TRUE
FXYD6	3.44174e-33	0.291363	0.744	0.523	1.15429e-28	Enterocyte	FXYD6	FALSE
AKAP91	3.69171e-33	0.343409	0.963	0.871	1.23813e-28	Enterocyte	AKAP9	FALSE
NR2F6	4.417e-33	0.300965	0.808	0.669	1.48137e-28	Enterocyte	NR2F6	TRUE
NAP1L1	6.90064e-33	0.299726	0.999	0.994	2.31434e-28	Enterocyte	NAP1L1	FALSE
TPM3	1.35753e-32	0.297322	0.922	0.856	4.55289e-28	Enterocyte	TPM3	FALSE
COL6A1	1.81919e-32	0.293363	0.671	0.487	6.10121e-28	Enterocyte	COL6A1	FALSE
CDC421	1.93466e-32	0.280629	0.976	0.942	6.48848e-28	Enterocyte	CDC42	FALSE
APPL22	2.01445e-32	0.2695	0.796	0.613	6.75605e-28	Enterocyte	APPL2	FALSE
CCND21	2.45054e-32	0.379695	0.801	0.642	8.21861e-28	Enterocyte	CCND2	FALSE
VCAN2	1.28344e-31	0.275333	0.877	0.652	4.3044e-27	Enterocyte	VCAN	FALSE
MFGE8	4.87826e-31	0.320895	0.801	0.639	1.63607e-26	Enterocyte	MFGE8	FALSE
FNBP1L	6.45129e-31	0.303168	0.902	0.786	2.16363e-26	Enterocyte	FNBP1L	FALSE
ARHGAP21	6.79052e-31	0.257133	0.587	0.388	2.2774e-26	Enterocyte	ARHGAP21	FALSE
CALM3	7.53937e-31	0.271476	0.923	0.872	2.52855e-26	Enterocyte	CALM3	FALSE
CD200	1.18117e-30	0.270417	0.52	0.328	3.96142e-26	Enterocyte	CD200	FALSE
FOS	1.18362e-30	0.409161	0.891	0.757	3.96963e-26	Enterocyte	FOS	TRUE
KLF61	1.31856e-30	0.450847	0.712	0.561	4.42219e-26	Enterocyte	KLF6	TRUE
SRGAP11	1.44689e-30	0.250519	0.515	0.308	4.85258e-26	Enterocyte	SRGAP1	FALSE
VMP1	1.58371e-30	0.522487	0.822	0.756	5.31146e-26	Enterocyte	VMP1	FALSE
LAPTM4A1	2.82103e-30	0.251221	0.976	0.939	9.46118e-26	Enterocyte	LAPTM4A	FALSE
MFAP2	2.84302e-30	0.251813	0.825	0.642	9.53493e-26	Enterocyte	MFAP2	FALSE
ZNF292	5.04958e-30	0.290547	0.925	0.788	1.69353e-25	Enterocyte	ZNF292	TRUE
WFIKKN1	5.12932e-30	0.264178	0.605	0.414	1.72027e-25	Enterocyte	WFIKKN1	FALSE
SLC3A2	1.09905e-29	0.273425	0.817	0.683	3.686e-25	Enterocyte	SLC3A2	FALSE
ZNF711	1.26057e-29	0.265658	0.597	0.418	4.2277e-25	Enterocyte	ZNF711	TRUE
AP1S2	1.50221e-29	0.25052	0.59	0.389	5.03811e-25	Enterocyte	AP1S2	FALSE
EGR1	1.55824e-29	0.479042	0.774	0.634	5.22604e-25	Enterocyte	EGR1	TRUE
2023-09-11	2.7044e-29	0.304414	0.747	0.601	9.07e-25	Enterocyte	2023-09-11	FALSE
IGBP1	5.33066e-29	0.283239	0.818	0.703	1.7878e-24	Enterocyte	IGBP1	FALSE
GNAI21	5.77608e-29	0.258587	0.921	0.82	1.93718e-24	Enterocyte	GNAI2	FALSE
TOR1AIP2	6.25253e-29	0.302057	0.679	0.529	2.09697e-24	Enterocyte	TOR1AIP2	FALSE
SLC4A72	7.22944e-29	0.268942	0.733	0.554	2.42461e-24	Enterocyte	SLC4A7	FALSE
ASAH1	1.13466e-28	0.263254	0.725	0.581	3.80542e-24	Enterocyte	ASAH1	FALSE
ETNK1	1.49421e-28	0.266559	0.794	0.664	5.01128e-24	Enterocyte	ETNK1	FALSE
AMOT	1.67009e-28	0.268362	0.569	0.371	5.60114e-24	Enterocyte	AMOT	FALSE
BRAF2	2.57075e-28	0.256305	0.767	0.595	8.62179e-24	Enterocyte	BRAF	FALSE
EPB41L4A-AS1	2.64397e-28	0.263883	0.855	0.72	8.86734e-24	Enterocyte	EPB41L4A-AS1	FALSE
FREM2	3.83092e-28	0.255706	0.666	0.465	1.28481e-23	Enterocyte	FREM2	FALSE
HABP22	7.34641e-28	0.259268	0.784	0.603	2.46384e-23	Enterocyte	HABP2	FALSE
KIF5B	7.79104e-28	0.264265	0.922	0.84	2.61296e-23	Enterocyte	KIF5B	FALSE
CLCN3	7.8129e-28	0.270473	0.692	0.53	2.62029e-23	Enterocyte	CLCN3	FALSE
TXN	8.39675e-28	0.282782	0.956	0.931	2.8161e-23	Enterocyte	TXN	FALSE
ID33	2.93288e-27	0.287694	0.998	0.911	9.83628e-23	Enterocyte	ID3	TRUE
ANXA42	7.28206e-25	0.299221	0.964	0.905	2.44226e-20	Enterocyte	ANXA4	FALSE
DUSP6	1.86317e-24	0.3189	0.725	0.577	6.24872e-20	Enterocyte	DUSP6	FALSE
SP3	2.40204e-24	0.25875	0.672	0.536	8.05595e-20	Enterocyte	SP3	TRUE
PLIN2	5.26075e-24	0.252104	0.751	0.623	1.76435e-19	Enterocyte	PLIN2	FALSE
UACA	5.33001e-24	0.315263	0.61	0.46	1.78758e-19	Enterocyte	UACA	FALSE
KIAA1958	5.87613e-24	0.264935	0.554	0.402	1.97074e-19	Enterocyte	KIAA1958	FALSE
SPRY1	1.67506e-23	0.319525	0.525	0.377	5.61781e-19	Enterocyte	SPRY1	FALSE
ERRFI1	6.13587e-23	0.265974	0.717	0.563	2.05785e-18	Enterocyte	ERRFI1	FALSE
MEIS22	3.53584e-22	0.290902	0.826	0.703	1.18585e-17	Enterocyte	MEIS2	TRUE
ZMYND8	1.6211e-21	0.277052	0.772	0.68	5.43686e-17	Enterocyte	ZMYND8	FALSE
ARID1B	2.57436e-21	0.259507	0.885	0.781	8.63388e-17	Enterocyte	ARID1B	TRUE
HMGB1	6.67729e-20	0.253621	0.999	0.991	2.23943e-15	Enterocyte	HMGB1	TRUE
XIST2	2.94198e-19	0.331152	0.84	0.672	9.8668e-15	Enterocyte	XIST	FALSE
H1FX	1.23983e-18	0.264766	0.957	0.9	4.15816e-14	Enterocyte	H1FX	FALSE
APOA2	0	7.22914	0.791	0.051	0	Hepatoblast	APOA2	FALSE
AHSG	0	5.67747	0.781	0.003	0	Hepatoblast	AHSG	FALSE
ALB	0	5.01983	0.756	0.024	0	Hepatoblast	ALB	FALSE
RBP4	0	4.77362	0.781	0.005	0	Hepatoblast	RBP4	FALSE
APOH	0	2.6627	0.752	0.031	0	Hepatoblast	APOH	FALSE
APOC3	0	2.55312	0.733	0.006	0	Hepatoblast	APOC3	FALSE
A2M	0	1.76799	0.662	0.01	0	Hepatoblast	A2M	FALSE
PLG	0	1.66996	0.682	0.022	0	Hepatoblast	PLG	FALSE
PRODH2	0	1.47702	0.711	0.021	0	Hepatoblast	PRODH2	FALSE
LIPC	0	1.41059	0.691	0.012	0	Hepatoblast	LIPC	FALSE
ARG1	0	1.33903	0.678	0.002	0	Hepatoblast	ARG1	FALSE
ITIH1	0	1.25842	0.605	0.002	0	Hepatoblast	ITIH1	FALSE
ANGPTL3	0	1.21641	0.659	0.008	0	Hepatoblast	ANGPTL3	FALSE
ASS1	0	1.20535	0.662	0.002	0	Hepatoblast	ASS1	FALSE
ORM1	0	1.11843	0.633	0.012	0	Hepatoblast	ORM1	FALSE
SERPINC1	0	1.07201	0.582	0.001	0	Hepatoblast	SERPINC1	FALSE
SERPIND1	0	1.03814	0.63	0.004	0	Hepatoblast	SERPIND1	FALSE
SLC13A5	0	1.00197	0.608	0.003	0	Hepatoblast	SLC13A5	FALSE
KNG1	0	0.902374	0.563	0.001	0	Hepatoblast	KNG1	FALSE
HPX	0	0.84153	0.572	0.003	0	Hepatoblast	HPX	FALSE
SERPINA6	6.56118e-304	3.87843	0.791	0.065	2.20049e-299	Hepatoblast	SERPINA6	FALSE
CPB2	1.98414e-303	0.802057	0.576	0.011	6.6544e-299	Hepatoblast	CPB2	FALSE
MT1G	4.35918e-300	3.78406	0.534	0.006	1.46198e-295	Hepatoblast	MT1G	FALSE
ADH6	1.26251e-298	0.838758	0.601	0.016	4.23421e-294	Hepatoblast	ADH6	FALSE
A1BG	4.3138e-293	0.771115	0.524	0.006	1.44676e-288	Hepatoblast	A1BG	FALSE
AGXT	1.38283e-292	0.739902	0.511	0.004	4.63772e-288	Hepatoblast	AGXT	FALSE
ALDOB	1.25163e-288	1.10648	0.521	0.007	4.19771e-284	Hepatoblast	ALDOB	FALSE
MT1E	1.58038e-286	3.21798	0.707	0.045	5.30029e-282	Hepatoblast	MT1E	FALSE
C8A	5.83557e-284	0.571415	0.482	0.003	1.95713e-279	Hepatoblast	C8A	FALSE
AGT	7.53134e-283	3.53103	0.794	0.078	2.52586e-278	Hepatoblast	AGT	FALSE
TDO2	7.69017e-278	0.774336	0.511	0.007	2.57913e-273	Hepatoblast	TDO2	FALSE
FGG	6.63454e-276	3.05237	0.804	0.085	2.22509e-271	Hepatoblast	FGG	FALSE
FST	3.74601e-272	1.13021	0.588	0.022	1.25634e-267	Hepatoblast	FST	FALSE
TM4SF5	1.98678e-267	0.530519	0.444	0.001	6.66328e-263	Hepatoblast	TM4SF5	FALSE
SPON2	9.03118e-260	0.663011	0.476	0.006	3.02888e-255	Hepatoblast	SPON2	FALSE
VCAM1	3.1431e-246	0.465438	0.421	0.002	1.05413e-241	Hepatoblast	VCAM1	FALSE
PCOLCE2	1.70025e-238	0.616933	0.511	0.017	5.70229e-234	Hepatoblast	PCOLCE2	FALSE
AC115619.1	1.79957e-236	0.475029	0.402	0.002	6.03539e-232	Hepatoblast	AC115619.1	FALSE
MASP2	1.98211e-236	0.494513	0.408	0.003	6.64761e-232	Hepatoblast	MASP2	FALSE
RGS10	7.99947e-236	0.573576	0.46	0.009	2.68286e-231	Hepatoblast	RGS10	FALSE
APOB	3.29924e-228	4.89337	0.778	0.114	1.1065e-223	Hepatoblast	APOB	FALSE
HSD17B2	1.08504e-223	0.715188	0.482	0.016	3.639e-219	Hepatoblast	HSD17B2	FALSE
HAL	3.17548e-222	0.466136	0.379	0.002	1.06499e-217	Hepatoblast	HAL	FALSE
MT2A	3.6891e-221	3.69368	0.772	0.11	1.23725e-216	Hepatoblast	MT2A	FALSE
NPTX2	1.1669e-218	0.477845	0.363	0.001	3.91355e-214	Hepatoblast	NPTX2	FALSE
SOAT2	2.52342e-218	0.470744	0.392	0.004	8.46305e-214	Hepatoblast	SOAT2	FALSE
F12	5.50068e-215	0.521885	0.453	0.013	1.84482e-210	Hepatoblast	F12	FALSE
ASGR2	3.50801e-213	2.08135	0.762	0.118	1.17652e-208	Hepatoblast	ASGR2	FALSE
HP	2.59278e-212	0.41018	0.354	0.001	8.69567e-208	Hepatoblast	HP	FALSE
EPO	2.24081e-209	0.447787	0.434	0.012	7.51524e-205	Hepatoblast	EPO	FALSE
ATP2B2	1.70409e-206	0.311101	0.341	0	5.71516e-202	Hepatoblast	ATP2B2	FALSE
SULT2A1	3.94353e-206	0.421582	0.347	0.001	1.32258e-201	Hepatoblast	SULT2A1	FALSE
CCR6	8.12523e-205	0.408595	0.386	0.006	2.72504e-200	Hepatoblast	CCR6	FALSE
FABP1	1.09891e-202	4.24309	0.826	0.173	3.68552e-198	Hepatoblast	FABP1	FALSE
SMLR1	1.79957e-200	1.0181	0.659	0.073	6.0354e-196	Hepatoblast	SMLR1	FALSE
HPD	1.19799e-197	0.375712	0.344	0.002	4.01782e-193	Hepatoblast	HPD	FALSE
CHST13	1.24615e-194	1.05369	0.65	0.076	4.17935e-190	Hepatoblast	CHST13	FALSE
SERPINA11	6.52445e-193	0.430754	0.383	0.008	2.18817e-188	Hepatoblast	SERPINA11	FALSE
IGSF1	2.41314e-191	0.887412	0.588	0.055	8.09319e-187	Hepatoblast	IGSF1	FALSE
VSNL1	6.1722e-190	0.585916	0.502	0.031	2.07003e-185	Hepatoblast	VSNL1	FALSE
ITIH21	1.3479e-188	2.63346	0.778	0.147	4.52059e-184	Hepatoblast	ITIH2	FALSE
AMDHD1	2.13953e-186	0.294383	0.309	0	7.17557e-182	Hepatoblast	AMDHD1	FALSE
NAT8	3.31571e-186	0.325277	0.312	0.001	1.11202e-181	Hepatoblast	NAT8	FALSE
S100A9	6.70087e-184	0.702441	0.312	0.001	2.24734e-179	Hepatoblast	S100A9	FALSE
RBP2	4.53545e-182	0.376588	0.309	0.001	1.5211e-177	Hepatoblast	RBP2	FALSE
ALDH1L1	4.91908e-182	0.365761	0.392	0.012	1.64976e-177	Hepatoblast	ALDH1L1	FALSE
C8B	1.6288e-181	0.317648	0.331	0.004	5.46266e-177	Hepatoblast	C8B	FALSE
APOM	4.57889e-179	3.10614	0.833	0.225	1.53567e-174	Hepatoblast	APOM	FALSE
FTCD	5.89669e-179	1.11972	0.653	0.088	1.97763e-174	Hepatoblast	FTCD	FALSE
PAQR9	1.5474e-177	0.497784	0.441	0.022	5.18968e-173	Hepatoblast	PAQR9	FALSE
SERPINA7	2.34586e-176	0.321931	0.293	0	7.86755e-172	Hepatoblast	SERPINA7	FALSE
AGMAT	1.39596e-175	0.72411	0.588	0.063	4.68177e-171	Hepatoblast	AGMAT	FALSE
IGFBP1	2.51382e-175	1.0821	0.35	0.008	8.43086e-171	Hepatoblast	IGFBP1	FALSE
NR1H4	6.03359e-174	0.263997	0.293	0.001	2.02355e-169	Hepatoblast	NR1H4	TRUE
CP	1.62256e-173	0.540855	0.463	0.028	5.44173e-169	Hepatoblast	CP	FALSE
TMEM86B	1.83709e-172	0.688466	0.521	0.043	6.16124e-168	Hepatoblast	TMEM86B	FALSE
ADH1A	1.25753e-171	0.604405	0.415	0.019	4.21749e-167	Hepatoblast	ADH1A	FALSE
ANPEP	3.25204e-171	0.550614	0.479	0.034	1.09067e-166	Hepatoblast	ANPEP	FALSE
DGAT2	1.83848e-170	0.438381	0.463	0.029	6.16589e-166	Hepatoblast	DGAT2	FALSE
ORM2	6.80284e-167	0.5693	0.463	0.031	2.28154e-162	Hepatoblast	ORM2	FALSE
PRSS2	1.05401e-166	1.1551	0.273	0	3.53493e-162	Hepatoblast	PRSS2	FALSE
MIR122HG	1.17385e-166	0.629962	0.421	0.022	3.93686e-162	Hepatoblast	MIR122HG	FALSE
OTC	9.83467e-166	0.451061	0.376	0.014	3.29835e-161	Hepatoblast	OTC	FALSE
BPIFB2	4.65863e-164	0.313046	0.28	0.001	1.56241e-159	Hepatoblast	BPIFB2	FALSE
CFB	1.17089e-159	0.488803	0.457	0.032	3.92693e-155	Hepatoblast	CFB	FALSE
FGA	8.87875e-159	2.48815	0.765	0.196	2.97776e-154	Hepatoblast	FGA	FALSE
GPHA2	5.45673e-156	0.363921	0.347	0.012	1.83008e-151	Hepatoblast	GPHA2	FALSE
AKR1C1	1.74089e-155	1.05573	0.543	0.062	5.8386e-151	Hepatoblast	AKR1C1	FALSE
HYAL1	2.42687e-153	0.333797	0.357	0.014	8.13922e-149	Hepatoblast	HYAL1	FALSE
ISG20	5.86916e-152	0.250004	0.286	0.004	1.9684e-147	Hepatoblast	ISG20	FALSE
DPYS	7.26834e-152	0.27227	0.289	0.004	2.43766e-147	Hepatoblast	DPYS	FALSE
AKR1C2	4.40574e-151	0.939343	0.531	0.059	1.4776e-146	Hepatoblast	AKR1C2	FALSE
TF	4.20851e-150	4.07789	0.788	0.248	1.41145e-145	Hepatoblast	TF	FALSE
SLC17A9	6.89202e-150	0.429578	0.412	0.026	2.31145e-145	Hepatoblast	SLC17A9	FALSE
CPS1	8.49943e-149	0.726554	0.338	0.013	2.85054e-144	Hepatoblast	CPS1	FALSE
DNAJC12	1.42033e-147	0.370756	0.379	0.02	4.76351e-143	Hepatoblast	DNAJC12	FALSE
HGD1	9.87886e-146	0.525197	0.492	0.047	3.31317e-141	Hepatoblast	HGD	FALSE
ANXA6	3.93541e-145	0.905177	0.611	0.099	1.31986e-140	Hepatoblast	ANXA6	FALSE
C2	4.31036e-145	0.293382	0.318	0.01	1.44561e-140	Hepatoblast	C2	FALSE
FKBP11	5.77865e-145	1.42482	0.73	0.183	1.93804e-140	Hepatoblast	FKBP11	FALSE
SLC2A2	6.20559e-145	0.715696	0.563	0.073	2.08123e-140	Hepatoblast	SLC2A2	FALSE
NUPR1	2.29675e-144	0.262665	0.244	0.001	7.70283e-140	Hepatoblast	NUPR1	FALSE
TFPI	2.72468e-143	0.953973	0.627	0.107	9.13802e-139	Hepatoblast	TFPI	FALSE
THBS4	5.45261e-143	0.57918	0.415	0.03	1.8287e-138	Hepatoblast	THBS4	FALSE
F2	2.28897e-142	1.98045	0.791	0.261	7.67676e-138	Hepatoblast	F2	FALSE
ANGPTL8	6.02738e-142	0.411915	0.254	0.002	2.02146e-137	Hepatoblast	ANGPTL8	FALSE
KLB1	7.1193e-142	0.56554	0.486	0.047	2.38767e-137	Hepatoblast	KLB	FALSE
SLC38A3	2.28075e-140	0.666382	0.547	0.07	7.64918e-136	Hepatoblast	SLC38A3	FALSE
FTL	1.84135e-139	2.12309	1	1	6.17553e-135	Hepatoblast	FTL	FALSE
CYP3A7	6.78054e-136	0.271742	0.244	0.002	2.27406e-131	Hepatoblast	CYP3A7	FALSE
MAN1A1	1.84518e-135	0.778711	0.563	0.085	6.18835e-131	Hepatoblast	MAN1A1	FALSE
ASGR1	4.03979e-135	2.3838	0.839	0.365	1.35487e-130	Hepatoblast	ASGR1	FALSE
METTL7A	4.78019e-135	0.658672	0.566	0.083	1.60318e-130	Hepatoblast	METTL7A	FALSE
ALDH4A1	1.70169e-134	1.10824	0.64	0.13	5.70713e-130	Hepatoblast	ALDH4A1	FALSE
TMEM176A	5.83044e-133	0.583524	0.386	0.028	1.95541e-128	Hepatoblast	TMEM176A	FALSE
SERPINE1	1.18213e-132	0.363455	0.222	0	3.96461e-128	Hepatoblast	SERPINE1	FALSE
CREB3L3	5.06002e-132	0.295677	0.318	0.014	1.69703e-127	Hepatoblast	CREB3L3	TRUE
SERPINF2	6.6809e-131	1.54955	0.691	0.175	2.24064e-126	Hepatoblast	SERPINF2	FALSE
GLUD1	4.1783e-130	1.99061	0.81	0.327	1.40132e-125	Hepatoblast	GLUD1	FALSE
CSF3R	1.97103e-129	0.400298	0.418	0.036	6.61045e-125	Hepatoblast	CSF3R	FALSE
PCSK9	7.13403e-129	0.681972	0.54	0.081	2.39261e-124	Hepatoblast	PCSK9	FALSE
APOC1	8.90203e-127	2.80857	0.907	0.581	2.98556e-122	Hepatoblast	APOC1	FALSE
GOLT1A	1.22125e-125	0.794113	0.614	0.117	4.09584e-121	Hepatoblast	GOLT1A	FALSE
PAH1	8.60543e-125	1.14853	0.691	0.16	2.88609e-120	Hepatoblast	PAH	FALSE
KHK	5.29008e-124	0.443878	0.476	0.055	1.77419e-119	Hepatoblast	KHK	FALSE
ACOX2	1.60983e-123	0.444347	0.441	0.045	5.39905e-119	Hepatoblast	ACOX2	FALSE
MGST1	2.01081e-123	1.46745	0.955	0.728	6.74385e-119	Hepatoblast	MGST1	FALSE
ASL	1.19686e-122	1.21908	0.736	0.231	4.01401e-118	Hepatoblast	ASL	FALSE
CIDEB	1.76691e-122	0.597097	0.531	0.08	5.92586e-118	Hepatoblast	CIDEB	FALSE
DBI	4.90268e-121	1.44282	0.987	0.907	1.64426e-116	Hepatoblast	DBI	FALSE
RGN	8.90301e-121	0.648772	0.569	0.097	2.98589e-116	Hepatoblast	RGN	FALSE
PCSK6	3.05828e-120	0.268139	0.331	0.02	1.02569e-115	Hepatoblast	PCSK6	FALSE
C3	3.1393e-120	0.250919	0.28	0.011	1.05286e-115	Hepatoblast	C3	FALSE
EEF1B2	3.22193e-120	1.24771	1	0.994	1.08057e-115	Hepatoblast	EEF1B2	FALSE
COTL11	1.84507e-119	1.50931	0.775	0.29	6.18799e-115	Hepatoblast	COTL1	FALSE
TST	1.98492e-119	1.76455	0.846	0.446	6.65702e-115	Hepatoblast	TST	FALSE
ACSL41	2.22649e-119	1.49191	0.707	0.216	7.4672e-115	Hepatoblast	ACSL4	FALSE
AFP	4.25648e-119	5.23379	0.913	0.599	1.42754e-114	Hepatoblast	AFP	FALSE
MAOB	2.58959e-118	0.377063	0.412	0.04	8.68498e-114	Hepatoblast	MAOB	FALSE
PRDX1	7.84864e-118	1.36221	0.987	0.964	2.63228e-113	Hepatoblast	PRDX1	FALSE
APOA1	2.25774e-116	3.43145	0.974	0.912	7.57202e-112	Hepatoblast	APOA1	FALSE
PSAT1	5.82242e-116	1.08618	0.704	0.209	1.95272e-111	Hepatoblast	PSAT1	FALSE
DDC	1.84382e-115	0.526077	0.518	0.08	6.1838e-111	Hepatoblast	DDC	FALSE
ACADSB	2.04095e-112	0.945696	0.605	0.135	6.84494e-108	Hepatoblast	ACADSB	FALSE
SERPINF11	1.54889e-111	2.18093	0.855	0.512	5.19467e-107	Hepatoblast	SERPINF1	FALSE
MT1H	2.23092e-111	2.51855	0.215	0.004	7.48206e-107	Hepatoblast	MT1H	FALSE
FGB	3.35224e-111	2.47422	0.842	0.397	1.12427e-106	Hepatoblast	FGB	FALSE
TTR	3.39934e-110	3.14247	0.929	0.802	1.14007e-105	Hepatoblast	TTR	FALSE
ATP5MC3	3.65723e-110	1.0472	0.994	0.97	1.22656e-105	Hepatoblast	ATP5MC3	FALSE
F5	6.53297e-110	0.31959	0.373	0.033	2.19103e-105	Hepatoblast	F5	FALSE
GAMT	1.06209e-108	2.05268	0.9	0.705	3.56205e-104	Hepatoblast	GAMT	FALSE
AKR1C31	5.89267e-107	0.339864	0.357	0.031	1.97628e-102	Hepatoblast	AKR1C3	FALSE
APOE	6.51004e-106	2.71048	0.913	0.848	2.18334e-101	Hepatoblast	APOE	FALSE
SRD5A3	9.15791e-105	0.388424	0.45	0.06	3.07138e-100	Hepatoblast	SRD5A3	FALSE
CADPS2	1.08896e-104	0.275309	0.341	0.029	3.65216e-100	Hepatoblast	CADPS2	FALSE
SELENOP	1.28576e-104	2.06374	0.894	0.712	4.31217e-100	Hepatoblast	SELENOP	FALSE
PPIB	2.0463e-104	1.73447	0.977	0.972	6.86288e-100	Hepatoblast	PPIB	FALSE
RPS21	3.32224e-103	0.827884	1	1	1.11421e-98	Hepatoblast	RPS2	FALSE
MST1	7.24272e-103	0.827501	0.627	0.165	2.42906e-98	Hepatoblast	MST1	FALSE
EBP	1.20152e-102	1.61867	0.875	0.62	4.02967e-98	Hepatoblast	EBP	FALSE
DERL3	1.26257e-102	0.356371	0.322	0.026	4.2344e-98	Hepatoblast	DERL3	FALSE
CEBPA	6.62667e-102	0.823933	0.572	0.128	2.22245e-97	Hepatoblast	CEBPA	TRUE
SRM	6.94593e-102	1.50667	0.839	0.484	2.32953e-97	Hepatoblast	SRM	FALSE
PC	1.62616e-101	0.334766	0.412	0.05	5.45382e-97	Hepatoblast	PC	FALSE
DUSP91	1.6983e-100	1.81728	0.855	0.538	5.69577e-96	Hepatoblast	DUSP9	FALSE
METTL7B	4.70136e-100	0.275594	0.334	0.029	1.57674e-95	Hepatoblast	METTL7B	FALSE
FDPS	2.77762e-99	1.59902	0.916	0.771	9.31559e-95	Hepatoblast	FDPS	FALSE
PFN1	8.36966e-99	1.04763	0.99	0.986	2.80702e-94	Hepatoblast	PFN1	FALSE
AKR1D11	9.78649e-99	0.423579	0.45	0.064	3.28219e-94	Hepatoblast	AKR1D1	FALSE
SLC39A5	6.02075e-98	1.00481	0.727	0.279	2.01924e-93	Hepatoblast	SLC39A5	FALSE
P4HB	3.67017e-96	1.75366	0.929	0.871	1.2309e-91	Hepatoblast	P4HB	FALSE
PAQR9-AS1	4.37189e-96	0.281267	0.325	0.029	1.46624e-91	Hepatoblast	PAQR9-AS1	FALSE
SIGMAR1	7.23909e-96	1.03744	0.723	0.29	2.42784e-91	Hepatoblast	SIGMAR1	FALSE
PRDX4	1.39025e-95	1.37912	0.904	0.813	4.66263e-91	Hepatoblast	PRDX4	FALSE
GCSH	4.23937e-95	1.24497	0.92	0.805	1.4218e-90	Hepatoblast	GCSH	FALSE
TFF2	2.82451e-94	0.294469	0.277	0.019	9.47283e-90	Hepatoblast	TFF2	FALSE
ETFB1	1.80614e-93	1.39132	0.907	0.786	6.05743e-89	Hepatoblast	ETFB	FALSE
MLXIPL	2.95331e-93	0.323986	0.354	0.039	9.9048e-89	Hepatoblast	MLXIPL	TRUE
MT1X	3.49794e-92	1.9854	0.691	0.249	1.17314e-87	Hepatoblast	MT1X	FALSE
HINT1	3.06503e-91	0.706123	1	0.995	1.02795e-86	Hepatoblast	HINT1	FALSE
GALK1	5.86822e-91	0.936109	0.704	0.254	1.96808e-86	Hepatoblast	GALK1	FALSE
ATP5MC1	2.80797e-90	1.23811	0.868	0.664	9.41738e-86	Hepatoblast	ATP5MC1	FALSE
SERPINA12	7.18266e-89	4.63898	0.91	0.896	2.40892e-84	Hepatoblast	SERPINA1	FALSE
CD302	8.06594e-89	0.71374	0.614	0.163	2.70516e-84	Hepatoblast	CD302	FALSE
AGTR11	1.40827e-88	0.608437	0.55	0.121	4.72307e-84	Hepatoblast	AGTR1	FALSE
PIR	1.79726e-88	0.263763	0.315	0.03	6.02766e-84	Hepatoblast	PIR	FALSE
ITGA1	1.83971e-88	0.363866	0.392	0.055	6.17003e-84	Hepatoblast	ITGA1	FALSE
ACAT2	2.34753e-88	1.3048	0.839	0.523	7.87315e-84	Hepatoblast	ACAT2	FALSE
PEBP1	5.89542e-88	0.862477	0.99	0.986	1.97721e-83	Hepatoblast	PEBP1	FALSE
SSR3	1.45474e-87	1.06101	0.945	0.889	4.8789e-83	Hepatoblast	SSR3	FALSE
SERPINA4	1.82288e-87	0.602887	0.531	0.117	6.11356e-83	Hepatoblast	SERPINA4	FALSE
KDELR2	1.93719e-87	1.27147	0.878	0.7	6.49694e-83	Hepatoblast	KDELR2	FALSE
C1QBP	5.55576e-87	1.10306	0.92	0.81	1.86329e-82	Hepatoblast	C1QBP	FALSE
OSTC	7.03643e-87	0.916601	0.984	0.961	2.35988e-82	Hepatoblast	OSTC	FALSE
TMEM176B	1.38342e-86	0.362101	0.322	0.035	4.63971e-82	Hepatoblast	TMEM176B	FALSE
B2M	1.74286e-85	1.29043	0.865	0.724	5.84519e-81	Hepatoblast	B2M	FALSE
EIF5A	3.45471e-85	1.20068	0.952	0.917	1.15864e-80	Hepatoblast	EIF5A	FALSE
GGT1	1.97252e-84	0.333204	0.363	0.048	6.61545e-80	Hepatoblast	GGT1	FALSE
FAH	3.90444e-84	0.748963	0.65	0.211	1.30947e-79	Hepatoblast	FAH	FALSE
YBX1	8.31398e-84	0.85685	1	0.988	2.78834e-79	Hepatoblast	YBX1	TRUE
HSPD1	1.86028e-83	1.15556	0.984	0.971	6.23901e-79	Hepatoblast	HSPD1	FALSE
ENO1	6.41158e-83	1.00804	0.977	0.983	2.15031e-78	Hepatoblast	ENO1	FALSE
RPL8	1.01844e-82	0.63589	1	1	3.41566e-78	Hepatoblast	RPL8	FALSE
SH3TC1	1.22386e-82	0.283034	0.37	0.05	4.10458e-78	Hepatoblast	SH3TC1	FALSE
HS3ST3B1	2.70696e-82	0.30951	0.37	0.05	9.0786e-78	Hepatoblast	HS3ST3B1	FALSE
SNHG25	3.40507e-82	1.12095	0.743	0.35	1.14199e-77	Hepatoblast	SNHG25	FALSE
NME1	3.66537e-81	1.01077	0.926	0.774	1.22929e-76	Hepatoblast	NME1	FALSE
NT5E	4.81223e-81	0.511283	0.508	0.112	1.61393e-76	Hepatoblast	NT5E	FALSE
MDH2	1.19691e-80	1.00351	0.91	0.777	4.01418e-76	Hepatoblast	MDH2	FALSE
STEAP1	1.68685e-80	0.614446	0.582	0.152	5.65736e-76	Hepatoblast	STEAP1	FALSE
MVD	2.20367e-78	0.847214	0.691	0.255	7.39069e-74	Hepatoblast	MVD	FALSE
CPN1	1.19822e-76	0.50464	0.511	0.124	4.01858e-72	Hepatoblast	CPN1	FALSE
TMEM220	3.56181e-76	0.349795	0.383	0.061	1.19456e-71	Hepatoblast	TMEM220	FALSE
MPST	4.79499e-76	0.961801	0.91	0.784	1.60814e-71	Hepatoblast	MPST	FALSE
GLYCTK	5.61073e-76	0.554354	0.563	0.153	1.88173e-71	Hepatoblast	GLYCTK	FALSE
SEC61B	6.18525e-76	0.832488	0.961	0.954	2.07441e-71	Hepatoblast	SEC61B	FALSE
LCAT	2.69825e-75	0.324996	0.408	0.07	9.04939e-71	Hepatoblast	LCAT	FALSE
KDELR3	2.77128e-75	0.418925	0.389	0.065	9.29432e-71	Hepatoblast	KDELR3	FALSE
PYGL	3.27133e-75	0.482005	0.508	0.121	1.09714e-70	Hepatoblast	PYGL	FALSE
PROC	7.00669e-75	0.558918	0.576	0.16	2.3499e-70	Hepatoblast	PROC	FALSE
PCK2	4.54258e-74	0.397178	0.424	0.081	1.52349e-69	Hepatoblast	PCK2	FALSE
ALDH2	9.33052e-74	0.824294	0.756	0.388	3.12927e-69	Hepatoblast	ALDH2	FALSE
HLA-A	1.74027e-73	1.0376	0.807	0.52	5.8365e-69	Hepatoblast	HLA-A	FALSE
FDFT1	3.88453e-73	1.13896	0.875	0.7	1.30279e-68	Hepatoblast	FDFT1	FALSE
RPL22L1	3.90956e-73	1.01934	0.939	0.813	1.31119e-68	Hepatoblast	RPL22L1	FALSE
RPL19	1.50505e-71	0.442299	1	1	5.04765e-67	Hepatoblast	RPL19	FALSE
SHMT2	2.02966e-71	0.861793	0.682	0.311	6.80707e-67	Hepatoblast	SHMT2	FALSE
MGST2	4.76846e-71	1.07025	0.865	0.612	1.59925e-66	Hepatoblast	MGST2	FALSE
NANS	6.09744e-71	0.904908	0.736	0.357	2.04496e-66	Hepatoblast	NANS	FALSE
RPLP0	1.58699e-70	0.468814	1	1	5.32244e-66	Hepatoblast	RPLP0	FALSE
AMN	2.81688e-70	0.697555	0.621	0.216	9.44724e-66	Hepatoblast	AMN	FALSE
RIDA	3.77614e-70	0.871827	0.762	0.411	1.26644e-65	Hepatoblast	RIDA	FALSE
FABP51	3.79425e-70	0.986296	0.961	0.84	1.27252e-65	Hepatoblast	FABP5	FALSE
CALR	8.38986e-70	1.18086	0.965	0.95	2.81379e-65	Hepatoblast	CALR	FALSE
MPC1	2.60761e-69	0.855468	0.727	0.35	8.7454e-65	Hepatoblast	MPC1	FALSE
NPM1	2.22653e-68	0.602837	1	1	7.46734e-64	Hepatoblast	NPM1	FALSE
PRDX6	6.63888e-67	0.649847	0.997	0.984	2.22655e-62	Hepatoblast	PRDX6	FALSE
PLA2G12B	9.13395e-67	0.369462	0.447	0.097	3.06335e-62	Hepatoblast	PLA2G12B	FALSE
YIF1A	1.28036e-66	1.08386	0.794	0.555	4.29406e-62	Hepatoblast	YIF1A	FALSE
SDF2L1	1.76505e-66	0.997934	0.765	0.457	5.91963e-62	Hepatoblast	SDF2L1	FALSE
PDZK11	2.22358e-66	0.521749	0.547	0.153	7.45746e-62	Hepatoblast	PDZK1	FALSE
CPVL	3.56268e-66	0.514638	0.521	0.143	1.19485e-61	Hepatoblast	CPVL	FALSE
SULT1A1	3.99539e-66	0.783024	0.678	0.285	1.33998e-61	Hepatoblast	SULT1A1	FALSE
SLC22A18	1.85371e-65	0.385584	0.434	0.094	6.21696e-61	Hepatoblast	SLC22A18	FALSE
MSRB1	3.67954e-65	0.644493	0.605	0.21	1.23404e-60	Hepatoblast	MSRB1	FALSE
PRELID1	4.0867e-65	0.938604	0.907	0.847	1.3706e-60	Hepatoblast	PRELID1	FALSE
SCD	4.2035e-65	1.51892	0.83	0.686	1.40977e-60	Hepatoblast	SCD	FALSE
FASN	6.58528e-65	1.18358	0.688	0.377	2.20857e-60	Hepatoblast	FASN	FALSE
MYDGF	7.37697e-65	0.991456	0.855	0.742	2.47409e-60	Hepatoblast	MYDGF	FALSE
MT1M	8.55615e-65	0.256778	0.106	0	2.86956e-60	Hepatoblast	MT1M	FALSE
ASB9	3.93443e-64	0.270767	0.344	0.058	1.31953e-59	Hepatoblast	ASB9	FALSE
CHCHD2	4.2818e-64	0.62189	1	0.991	1.43603e-59	Hepatoblast	CHCHD2	FALSE
TPI1	6.35474e-64	0.746079	0.994	0.982	2.13125e-59	Hepatoblast	TPI1	FALSE
AMBP2	3.27297e-63	1.01304	0.981	0.989	1.09769e-58	Hepatoblast	AMBP	FALSE
MMAB	5.94497e-63	0.823004	0.707	0.367	1.99382e-58	Hepatoblast	MMAB	FALSE
RPS6	1.30739e-62	0.374916	1	1	4.38472e-58	Hepatoblast	RPS6	FALSE
IDI1	2.07212e-62	1.107	0.836	0.566	6.94947e-58	Hepatoblast	IDI1	FALSE
TXN1	2.11207e-62	0.76799	0.984	0.938	7.08347e-58	Hepatoblast	TXN	FALSE
SEC24D	2.26633e-62	0.397942	0.46	0.112	7.60082e-58	Hepatoblast	SEC24D	FALSE
RPL7A	2.66688e-62	0.403659	1	1	8.9442e-58	Hepatoblast	RPL7A	FALSE
PDIA6	3.73821e-62	0.780784	0.965	0.958	1.25372e-57	Hepatoblast	PDIA6	FALSE
CLUH	4.87844e-62	0.323147	0.415	0.089	1.63613e-57	Hepatoblast	CLUH	FALSE
DHCR7	6.24685e-62	0.928547	0.765	0.484	2.09507e-57	Hepatoblast	DHCR7	FALSE
GAPDH1	6.89839e-62	0.637767	1	1	2.31358e-57	Hepatoblast	GAPDH	FALSE
PYCR1	1.43038e-61	0.765942	0.682	0.316	4.79721e-57	Hepatoblast	PYCR1	FALSE
CDK2AP2	1.66838e-61	0.90751	0.72	0.396	5.5954e-57	Hepatoblast	CDK2AP2	FALSE
HSD17B11	1.83294e-61	0.95416	0.756	0.473	6.14731e-57	Hepatoblast	HSD17B11	FALSE
PRDX5	2.12888e-61	0.701974	0.958	0.944	7.13984e-57	Hepatoblast	PRDX5	FALSE
SDC1	7.36274e-60	0.432239	0.489	0.132	2.46931e-55	Hepatoblast	SDC1	FALSE
SSR4	9.16375e-60	0.748134	0.958	0.961	3.07334e-55	Hepatoblast	SSR4	FALSE
RPS5	2.35934e-59	0.429637	1	1	7.91276e-55	Hepatoblast	RPS5	FALSE
AHCY	3.33229e-59	1.00099	0.855	0.728	1.11758e-54	Hepatoblast	AHCY	FALSE
ETFA	4.17942e-59	0.8532	0.804	0.604	1.40169e-54	Hepatoblast	ETFA	FALSE
ABHD14B	4.47014e-59	0.414047	0.469	0.121	1.4992e-54	Hepatoblast	ABHD14B	FALSE
MPP1	6.75962e-59	0.266435	0.363	0.069	2.26704e-54	Hepatoblast	MPP1	FALSE
GPC31	7.0919e-59	0.997066	0.949	0.949	2.37848e-54	Hepatoblast	GPC3	FALSE
SERF2	8.98617e-59	0.535144	1	0.998	3.01378e-54	Hepatoblast	SERF2	FALSE
PECR	1.55301e-58	0.392389	0.46	0.116	5.20848e-54	Hepatoblast	PECR	FALSE
FADS1	1.67772e-58	1.22533	0.794	0.609	5.62675e-54	Hepatoblast	FADS1	FALSE
PHYH	3.99224e-58	0.674723	0.659	0.289	1.33892e-53	Hepatoblast	PHYH	FALSE
F10	7.45232e-58	0.826832	0.695	0.352	2.49936e-53	Hepatoblast	F10	FALSE
ATP5F1B	1.53956e-57	0.701972	0.987	0.963	5.16338e-53	Hepatoblast	ATP5F1B	FALSE
DNPH1	1.59766e-57	0.709407	0.839	0.62	5.35825e-53	Hepatoblast	DNPH1	FALSE
ISOC2	1.73204e-57	0.739105	0.768	0.474	5.80892e-53	Hepatoblast	ISOC2	FALSE
SCARB1	2.71814e-57	0.505956	0.54	0.18	9.11609e-53	Hepatoblast	SCARB1	FALSE
RPL35	5.71689e-57	0.530041	1	1	1.91733e-52	Hepatoblast	RPL35	FALSE
MRPS15	8.06883e-57	0.866571	0.823	0.658	2.70612e-52	Hepatoblast	MRPS15	FALSE
MPC21	1.61438e-56	0.70694	0.961	0.926	5.41429e-52	Hepatoblast	MPC2	FALSE
MBNL3	5.13816e-56	0.318786	0.405	0.093	1.72324e-51	Hepatoblast	MBNL3	FALSE
PRADC1	1.59838e-55	0.367969	0.444	0.117	5.36064e-51	Hepatoblast	PRADC1	FALSE
TM7SF2	2.27466e-55	0.856045	0.855	0.712	7.62874e-51	Hepatoblast	TM7SF2	FALSE
GMPPB	2.69172e-55	0.407499	0.473	0.134	9.02751e-51	Hepatoblast	GMPPB	FALSE
NPW1	3.54454e-55	0.905316	0.836	0.43	1.18877e-50	Hepatoblast	NPW	FALSE
GGH	4.95802e-55	0.761924	0.717	0.38	1.66282e-50	Hepatoblast	GGH	FALSE
SURF4	5.25212e-55	0.902497	0.736	0.526	1.76145e-50	Hepatoblast	SURF4	FALSE
DCXR	1.26684e-54	0.840081	0.788	0.556	4.24872e-50	Hepatoblast	DCXR	FALSE
SEC13	1.40564e-54	0.770703	0.759	0.516	4.71422e-50	Hepatoblast	SEC13	FALSE
SERPINA51	1.72715e-54	0.892331	0.72	0.392	5.79252e-50	Hepatoblast	SERPINA5	FALSE
EEF1AKMT4	2.02683e-54	0.31225	0.405	0.095	6.79758e-50	Hepatoblast	EEF1AKMT4	FALSE
TMEM120A	3.87556e-54	0.491291	0.553	0.195	1.29979e-49	Hepatoblast	TMEM120A	FALSE
SNTB1	5.27841e-54	0.391264	0.45	0.122	1.77027e-49	Hepatoblast	SNTB1	FALSE
FKBP10	8.50724e-54	0.845861	0.749	0.497	2.85316e-49	Hepatoblast	FKBP10	FALSE
NQO1	1.15127e-53	0.47323	0.399	0.1	3.86114e-49	Hepatoblast	NQO1	FALSE
DHCR24	1.93177e-53	1.08137	0.717	0.485	6.47878e-49	Hepatoblast	DHCR24	FALSE
HMGCS1	2.80116e-53	1.24274	0.82	0.605	9.39452e-49	Hepatoblast	HMGCS1	FALSE
ODC1	6.0846e-53	0.826081	0.981	0.978	2.04065e-48	Hepatoblast	ODC1	FALSE
VDAC1	6.36874e-53	0.715631	0.936	0.847	2.13595e-48	Hepatoblast	VDAC1	FALSE
TNNC1	9.5215e-53	0.301775	0.277	0.045	3.19332e-48	Hepatoblast	TNNC1	FALSE
COMTD1	1.05232e-52	0.44421	0.534	0.175	3.52926e-48	Hepatoblast	COMTD1	FALSE
MSMO1	1.11195e-52	1.08643	0.871	0.682	3.72925e-48	Hepatoblast	MSMO1	FALSE
SRPRB	1.15273e-52	0.709406	0.669	0.341	3.86602e-48	Hepatoblast	SRPRB	FALSE
CHCHD10	1.17607e-52	0.872816	0.823	0.627	3.94429e-48	Hepatoblast	CHCHD10	FALSE
SEC61G	1.71587e-52	0.664844	0.981	0.91	5.7547e-48	Hepatoblast	SEC61G	FALSE
MRPL12	3.21521e-52	0.81477	0.781	0.54	1.07832e-47	Hepatoblast	MRPL12	FALSE
PLA2G7	3.70012e-52	0.274045	0.363	0.079	1.24095e-47	Hepatoblast	PLA2G7	FALSE
ICAM3	1.08336e-51	0.362176	0.457	0.128	3.63337e-47	Hepatoblast	ICAM3	FALSE
DDT	1.21287e-51	0.92728	0.891	0.802	4.06771e-47	Hepatoblast	DDT	FALSE
GTF3A	1.87231e-51	0.788803	0.814	0.631	6.27937e-47	Hepatoblast	GTF3A	TRUE
FTH11	2.38685e-51	0.477406	1	1	8.00501e-47	Hepatoblast	FTH1	FALSE
PRDX3	3.10642e-51	0.729262	0.884	0.742	1.04183e-46	Hepatoblast	PRDX3	FALSE
DLC11	6.48579e-51	0.392141	0.434	0.12	2.1752e-46	Hepatoblast	DLC1	FALSE
GCAT	8.70012e-51	0.582337	0.659	0.313	2.91785e-46	Hepatoblast	GCAT	FALSE
SLC25A1	1.80696e-50	0.742092	0.794	0.589	6.06017e-46	Hepatoblast	SLC25A1	FALSE
PARK7	4.41699e-50	0.612696	0.968	0.964	1.48137e-45	Hepatoblast	PARK7	FALSE
SLC25A5	6.02598e-50	0.657093	0.961	0.951	2.02099e-45	Hepatoblast	SLC25A5	FALSE
ANG	7.07979e-50	0.462507	0.527	0.178	2.37442e-45	Hepatoblast	ANG	FALSE
ACOT2	1.14978e-49	0.453005	0.486	0.154	3.85612e-45	Hepatoblast	ACOT2	FALSE
ACAT1	8.19074e-49	0.555086	0.595	0.251	2.74701e-44	Hepatoblast	ACAT1	FALSE
ECHS1	9.90136e-49	0.692581	0.881	0.848	3.32072e-44	Hepatoblast	ECHS1	FALSE
PUSL1	3.9855e-48	0.289266	0.415	0.11	1.33666e-43	Hepatoblast	PUSL1	FALSE
LDHA	5.79386e-48	0.854906	0.961	0.842	1.94314e-43	Hepatoblast	LDHA	FALSE
DGAT1	6.27782e-48	0.491459	0.582	0.235	2.10545e-43	Hepatoblast	DGAT1	FALSE
GJB11	9.46609e-48	0.548504	0.63	0.284	3.17474e-43	Hepatoblast	GJB1	FALSE
HTATIP2	1.7296e-47	0.256709	0.37	0.088	5.80072e-43	Hepatoblast	HTATIP2	FALSE
GPX4	1.77833e-47	0.623808	0.961	0.952	5.96417e-43	Hepatoblast	GPX4	FALSE
TIMM13	2.1287e-47	0.590702	0.945	0.917	7.13922e-43	Hepatoblast	TIMM13	FALSE
MANF	2.42711e-47	0.78896	0.814	0.678	8.14005e-43	Hepatoblast	MANF	FALSE
PCYT2	9.82304e-47	0.63945	0.688	0.398	3.29445e-42	Hepatoblast	PCYT2	FALSE
CYC1	1.10411e-46	0.694616	0.849	0.718	3.70296e-42	Hepatoblast	CYC1	FALSE
SLC39A14	1.18276e-46	0.712916	0.614	0.32	3.96675e-42	Hepatoblast	SLC39A14	FALSE
ELOVL6	1.62828e-46	0.645427	0.643	0.331	5.46093e-42	Hepatoblast	ELOVL6	FALSE
POP7	2.10672e-46	0.679387	0.704	0.408	7.06552e-42	Hepatoblast	POP7	FALSE
AURKAIP1	2.47327e-46	0.6422	0.904	0.832	8.29484e-42	Hepatoblast	AURKAIP1	FALSE
TRAP1	2.47627e-46	0.769216	0.781	0.59	8.30491e-42	Hepatoblast	TRAP1	FALSE
HSPE1	3.52304e-46	0.664153	0.987	0.958	1.18156e-41	Hepatoblast	HSPE1	FALSE
MT1F	6.37105e-46	0.987169	0.608	0.287	2.13672e-41	Hepatoblast	MT1F	FALSE
PGAM1	1.13627e-45	0.705019	0.916	0.854	3.81083e-41	Hepatoblast	PGAM1	FALSE
ATF5	1.40771e-45	0.839361	0.592	0.271	4.72118e-41	Hepatoblast	ATF5	TRUE
MGMT	1.4417e-45	0.667848	0.778	0.572	4.83519e-41	Hepatoblast	MGMT	FALSE
RPL18A	1.49823e-45	0.322847	1	1	5.02475e-41	Hepatoblast	RPL18A	FALSE
SLC25A10	4.76181e-45	0.397094	0.489	0.164	1.59702e-40	Hepatoblast	SLC25A10	FALSE
FAM162A1	1.48912e-44	0.637071	0.913	0.784	4.99421e-40	Hepatoblast	FAM162A	FALSE
PBLD	1.53563e-44	0.311582	0.421	0.121	5.15019e-40	Hepatoblast	PBLD	FALSE
TXNDC17	2.7551e-44	0.673409	0.916	0.825	9.24007e-40	Hepatoblast	TXNDC17	FALSE
GCHFR	5.97098e-44	0.698616	0.81	0.615	2.00255e-39	Hepatoblast	GCHFR	FALSE
HSPA9	7.35889e-44	0.750207	0.81	0.706	2.46802e-39	Hepatoblast	HSPA9	FALSE
REEP6	7.3814e-44	0.432045	0.524	0.199	2.47557e-39	Hepatoblast	REEP6	FALSE
EIF4EBP1	8.45613e-44	0.729591	0.74	0.478	2.83602e-39	Hepatoblast	EIF4EBP1	FALSE
ATP5F1C	1.00211e-43	0.568344	0.958	0.935	3.36088e-39	Hepatoblast	ATP5F1C	FALSE
GPX3	1.03392e-43	0.466458	0.534	0.21	3.46757e-39	Hepatoblast	GPX3	FALSE
ESPN1	2.27506e-43	0.253891	0.383	0.099	7.63008e-39	Hepatoblast	ESPN	FALSE
PDIA3	2.62945e-43	0.682834	0.91	0.941	8.81864e-39	Hepatoblast	PDIA3	FALSE
GLDC	2.81637e-43	0.372079	0.453	0.153	9.44555e-39	Hepatoblast	GLDC	FALSE
PSME2	5.71961e-43	0.679734	0.801	0.637	1.91824e-38	Hepatoblast	PSME2	FALSE
SCML1	6.01173e-43	0.385463	0.479	0.164	2.01621e-38	Hepatoblast	SCML1	FALSE
GSTK1	7.71944e-43	0.62409	0.797	0.61	2.58894e-38	Hepatoblast	GSTK1	FALSE
PPIF	9.33759e-43	0.639569	0.678	0.372	3.13164e-38	Hepatoblast	PPIF	FALSE
OAT	1.26034e-42	0.396483	0.521	0.19	4.22692e-38	Hepatoblast	OAT	FALSE
TKT	1.29692e-42	0.669066	0.904	0.81	4.34963e-38	Hepatoblast	TKT	FALSE
RPS3	2.03328e-42	0.289131	1	1	6.8192e-38	Hepatoblast	RPS3	FALSE
SFRP1	3.55648e-42	0.555003	0.505	0.193	1.19277e-37	Hepatoblast	SFRP1	FALSE
TUFM	4.03671e-42	0.592467	0.904	0.867	1.35383e-37	Hepatoblast	TUFM	FALSE
C2orf72	4.04864e-42	0.278337	0.424	0.129	1.35783e-37	Hepatoblast	C2orf72	FALSE
TSPAN181	4.42812e-42	0.465623	0.511	0.193	1.4851e-37	Hepatoblast	TSPAN18	FALSE
FNDC4	4.88332e-42	0.254364	0.386	0.105	1.63777e-37	Hepatoblast	FNDC4	FALSE
ALDH6A1	5.06349e-42	0.773046	0.698	0.496	1.69819e-37	Hepatoblast	ALDH6A1	FALSE
MRPL23	5.70059e-42	0.53707	0.701	0.38	1.91186e-37	Hepatoblast	MRPL23	FALSE
EIF6	7.15768e-42	0.616559	0.859	0.803	2.40054e-37	Hepatoblast	EIF6	FALSE
RAN	9.33105e-42	0.607012	0.987	0.985	3.12945e-37	Hepatoblast	RAN	FALSE
AFMID	9.33877e-42	0.507671	0.576	0.245	3.13204e-37	Hepatoblast	AFMID	FALSE
RPL12	1.39543e-41	0.398168	1	1	4.68e-37	Hepatoblast	RPL12	FALSE
GOT1	1.68658e-41	0.446805	0.527	0.211	5.65645e-37	Hepatoblast	GOT1	FALSE
APRT	1.71973e-41	0.596558	0.923	0.893	5.76762e-37	Hepatoblast	APRT	FALSE
MZT2B	2.37977e-41	0.517712	0.968	0.944	7.98128e-37	Hepatoblast	MZT2B	FALSE
PDIA4	3.1768e-41	0.933785	0.791	0.772	1.06544e-36	Hepatoblast	PDIA4	FALSE
GSTA1	3.82737e-41	1.24046	0.772	0.548	1.28362e-36	Hepatoblast	GSTA1	FALSE
RPSA	3.86254e-41	0.344656	1	1	1.29542e-36	Hepatoblast	RPSA	FALSE
GSN	6.15086e-41	0.632049	0.572	0.271	2.06287e-36	Hepatoblast	GSN	FALSE
ARL6IP4	7.16396e-41	0.593603	0.916	0.905	2.40265e-36	Hepatoblast	ARL6IP4	FALSE
PON2	1.02811e-40	0.729133	0.81	0.706	3.44809e-36	Hepatoblast	PON2	FALSE
POR	1.04774e-40	0.658117	0.669	0.422	3.51392e-36	Hepatoblast	POR	FALSE
A1CF2	2.262e-40	0.704033	0.72	0.493	7.58629e-36	Hepatoblast	A1CF	FALSE
TMEM97	2.76257e-40	0.741618	0.839	0.699	9.2651e-36	Hepatoblast	TMEM97	FALSE
ADK	2.94269e-40	0.600303	0.63	0.34	9.86919e-36	Hepatoblast	ADK	FALSE
COPE	3.05033e-40	0.558984	0.926	0.925	1.02302e-35	Hepatoblast	COPE	FALSE
MRPL37	6.17255e-40	0.662014	0.72	0.475	2.07015e-35	Hepatoblast	MRPL37	FALSE
GSTP1	2.59554e-39	0.43176	1	0.999	8.70491e-35	Hepatoblast	GSTP1	FALSE
SSTR21	2.8449e-39	0.385686	0.543	0.197	9.54122e-35	Hepatoblast	SSTR2	FALSE
SERP1	4.97886e-39	0.59135	0.891	0.832	1.66981e-34	Hepatoblast	SERP1	FALSE
RACK1	7.02218e-39	0.31672	1	1	2.3551e-34	Hepatoblast	RACK1	FALSE
DAP	1.37596e-38	0.658884	0.691	0.461	4.6147e-34	Hepatoblast	DAP	FALSE
BNIP3	1.737e-38	0.679471	0.907	0.753	5.82554e-34	Hepatoblast	BNIP3	FALSE
ADH5	2.07782e-38	0.554829	0.952	0.94	6.96858e-34	Hepatoblast	ADH5	FALSE
PPP1R16A	3.2929e-38	0.54471	0.588	0.29	1.10437e-33	Hepatoblast	PPP1R16A	FALSE
TMEM371	3.79621e-38	0.396292	0.54	0.222	1.27317e-33	Hepatoblast	TMEM37	FALSE
PDIA5	4.67462e-38	0.293214	0.402	0.127	1.56777e-33	Hepatoblast	PDIA5	FALSE
TMEM150A	5.35256e-38	0.375337	0.505	0.198	1.79514e-33	Hepatoblast	TMEM150A	FALSE
ATP5F1D	6.57044e-38	0.547363	0.945	0.91	2.20359e-33	Hepatoblast	ATP5F1D	FALSE
RPN2	7.57111e-38	0.706441	0.855	0.852	2.5392e-33	Hepatoblast	RPN2	FALSE
HSPA5	7.91685e-38	0.863776	0.897	0.933	2.65515e-33	Hepatoblast	HSPA5	FALSE
ECI2	9.48375e-38	0.594134	0.797	0.639	3.18066e-33	Hepatoblast	ECI2	FALSE
FADS2	1.24039e-37	0.793805	0.743	0.628	4.16e-33	Hepatoblast	FADS2	FALSE
XBP11	1.33544e-37	0.738655	0.756	0.624	4.47881e-33	Hepatoblast	XBP1	TRUE
SLC43A1	1.33638e-37	0.323013	0.466	0.167	4.48194e-33	Hepatoblast	SLC43A1	FALSE
HAMP1	3.61875e-37	0.743106	0.305	0.079	1.21366e-32	Hepatoblast	HAMP	FALSE
ADI1	4.09393e-37	0.636459	0.81	0.643	1.37302e-32	Hepatoblast	ADI1	FALSE
PPP1R14B	7.0859e-37	0.577519	0.897	0.823	2.37647e-32	Hepatoblast	PPP1R14B	FALSE
EPHX1	9.66021e-37	0.545194	0.576	0.285	3.23984e-32	Hepatoblast	EPHX1	FALSE
PPA1	1.10439e-36	0.560113	0.923	0.874	3.70391e-32	Hepatoblast	PPA1	FALSE
MVK	1.17939e-36	0.359846	0.482	0.182	3.95544e-32	Hepatoblast	MVK	FALSE
TMED2	1.4149e-36	0.617668	0.839	0.77	4.74528e-32	Hepatoblast	TMED2	FALSE
SNRPN	1.52087e-36	0.538333	0.939	0.885	5.1007e-32	Hepatoblast	SNRPN	FALSE
HM13	3.04063e-36	0.719236	0.743	0.601	1.01977e-31	Hepatoblast	HM13	FALSE
GLRX5	3.1015e-36	0.557623	0.855	0.754	1.04018e-31	Hepatoblast	GLRX5	FALSE
STOML2	3.17187e-36	0.597409	0.871	0.814	1.06378e-31	Hepatoblast	STOML2	FALSE
AK4	8.07851e-36	0.63364	0.614	0.358	2.70937e-31	Hepatoblast	AK4	FALSE
HSP90B1	1.36192e-35	0.834054	0.926	0.98	4.56761e-31	Hepatoblast	HSP90B1	FALSE
CST3	2.48105e-35	0.529826	0.936	0.963	8.32093e-31	Hepatoblast	CST3	FALSE
ACADVL	2.71614e-35	0.57214	0.765	0.593	9.10938e-31	Hepatoblast	ACADVL	FALSE
NDUFV2	3.00467e-35	0.517489	0.894	0.849	1.00771e-30	Hepatoblast	NDUFV2	FALSE
LRRC59	6.33358e-35	0.550598	0.662	0.427	2.12416e-30	Hepatoblast	LRRC59	FALSE
ALG3	8.59813e-35	0.507931	0.64	0.36	2.88364e-30	Hepatoblast	ALG3	FALSE
MRPS34	9.90254e-35	0.618315	0.855	0.777	3.32111e-30	Hepatoblast	MRPS34	FALSE
FXYD21	4.6065e-34	0.303492	0.363	0.111	1.54493e-29	Hepatoblast	FXYD2	FALSE
PEMT	5.82302e-34	0.473377	0.695	0.434	1.95292e-29	Hepatoblast	PEMT	FALSE
FAM216A	6.79682e-34	0.254624	0.389	0.124	2.27952e-29	Hepatoblast	FAM216A	FALSE
ATP5ME	7.39594e-34	0.564078	0.974	0.952	2.48045e-29	Hepatoblast	ATP5ME	FALSE
LSM4	8.86261e-34	0.631185	0.916	0.841	2.97234e-29	Hepatoblast	LSM4	FALSE
CA21	1.04641e-33	0.564126	0.698	0.404	3.50945e-29	Hepatoblast	CA2	FALSE
BEX13	1.23823e-33	0.677484	0.875	0.758	4.15279e-29	Hepatoblast	BEX1	FALSE
MTCH2	1.42739e-33	0.573364	0.778	0.612	4.78716e-29	Hepatoblast	MTCH2	FALSE
PGM1	1.61661e-33	0.570811	0.662	0.428	5.42177e-29	Hepatoblast	PGM1	FALSE
ECH1	1.84769e-33	0.614944	0.81	0.668	6.19679e-29	Hepatoblast	ECH1	FALSE
CCT7	1.92788e-33	0.531072	0.884	0.844	6.46571e-29	Hepatoblast	CCT7	FALSE
RPL7	1.94375e-33	0.280838	1	1	6.51896e-29	Hepatoblast	RPL7	FALSE
SLC27A2	1.95826e-33	0.295224	0.428	0.152	6.56761e-29	Hepatoblast	SLC27A2	FALSE
BCAT12	2.01681e-33	0.325464	0.479	0.178	6.76398e-29	Hepatoblast	BCAT1	FALSE
SDHB	2.26365e-33	0.524231	0.65	0.385	7.59182e-29	Hepatoblast	SDHB	FALSE
GSTA22	2.29942e-33	0.767136	0.556	0.263	7.71179e-29	Hepatoblast	GSTA2	FALSE
NID1	2.42093e-33	0.349793	0.463	0.184	8.11931e-29	Hepatoblast	NID1	FALSE
FUOM	9.52455e-33	0.409152	0.498	0.212	3.19434e-28	Hepatoblast	FUOM	FALSE
NDUFV1	1.05617e-32	0.52444	0.72	0.533	3.54218e-28	Hepatoblast	NDUFV1	FALSE
ATP5IF1	1.6239e-32	0.545332	0.952	0.912	5.44623e-28	Hepatoblast	ATP5IF1	FALSE
RPL29	1.97875e-32	0.30643	1	1	6.63634e-28	Hepatoblast	RPL29	FALSE
SEC11C1	3.05472e-32	0.649725	0.772	0.608	1.02449e-27	Hepatoblast	SEC11C	FALSE
TMED9	3.13177e-32	0.535537	0.907	0.922	1.05033e-27	Hepatoblast	TMED9	FALSE
IDH1	8.12113e-32	0.573345	0.826	0.767	2.72367e-27	Hepatoblast	IDH1	FALSE
HDLBP	8.13651e-32	0.657318	0.791	0.715	2.72882e-27	Hepatoblast	HDLBP	FALSE
DHRS4	8.88719e-32	0.280242	0.441	0.163	2.98058e-27	Hepatoblast	DHRS4	FALSE
SDC2	2.82931e-31	0.563711	0.662	0.439	9.48894e-27	Hepatoblast	SDC2	FALSE
CYB5A1	3.79542e-31	0.50038	0.949	0.914	1.27291e-26	Hepatoblast	CYB5A	FALSE
FH	3.96194e-31	0.543674	0.707	0.516	1.32876e-26	Hepatoblast	FH	FALSE
RPL4	5.19062e-31	0.332462	1	1	1.74083e-26	Hepatoblast	RPL4	FALSE
MFSD3	5.89336e-31	0.38242	0.547	0.251	1.97652e-26	Hepatoblast	MFSD3	FALSE
2023-03-01	6.93032e-31	0.456228	0.592	0.302	2.32429e-26	Hepatoblast	2023-03-01	FALSE
TLCD1	8.17919e-31	0.258555	0.35	0.111	2.74314e-26	Hepatoblast	TLCD1	FALSE
GLRX	1.08744e-30	0.337015	0.521	0.231	3.64704e-26	Hepatoblast	GLRX	FALSE
YARS	1.22126e-30	0.379981	0.54	0.259	4.09587e-26	Hepatoblast	YARS	FALSE
RPL36AL	1.8088e-30	0.481287	0.949	0.911	6.06636e-26	Hepatoblast	RPL36AL	FALSE
PEG3	2.2327e-30	0.558112	0.531	0.276	7.48802e-26	Hepatoblast	PEG3	TRUE
PYY	3.52057e-30	1.77358	0.116	0.013	1.18073e-25	Hepatoblast	PYY	FALSE
CCT3	4.4864e-30	0.463244	0.936	0.911	1.50465e-25	Hepatoblast	CCT3	FALSE
QPRT1	7.51794e-30	0.544512	0.859	0.818	2.52137e-25	Hepatoblast	QPRT	FALSE
LMNA1	9.37547e-30	0.497206	0.685	0.462	3.14435e-25	Hepatoblast	LMNA	FALSE
GALE	1.1839e-29	0.435473	0.598	0.331	3.97055e-25	Hepatoblast	GALE	FALSE
POLR2L1	1.66226e-29	0.531586	0.949	0.893	5.5749e-25	Hepatoblast	POLR2L	FALSE
PSMB5	1.71533e-29	0.468559	0.939	0.925	5.75287e-25	Hepatoblast	PSMB5	FALSE
BOP1	4.40071e-29	0.289279	0.428	0.164	1.47591e-24	Hepatoblast	BOP1	FALSE
YIPF2	4.75603e-29	0.43449	0.656	0.4	1.59508e-24	Hepatoblast	YIPF2	FALSE
DAD1	6.78757e-29	0.424322	0.923	0.927	2.27641e-24	Hepatoblast	DAD1	FALSE
ATAD3A	7.81323e-29	0.357718	0.469	0.205	2.6204e-24	Hepatoblast	ATAD3A	FALSE
UQCRFS1	8.10852e-29	0.459188	0.887	0.827	2.71944e-24	Hepatoblast	UQCRFS1	FALSE
LMAN2	9.17573e-29	0.51286	0.833	0.794	3.07736e-24	Hepatoblast	LMAN2	FALSE
RPS10	9.93507e-29	0.309448	1	1	3.33202e-24	Hepatoblast	RPS10	FALSE
SEC61A1	1.17117e-28	0.52042	0.627	0.425	3.92786e-24	Hepatoblast	SEC61A1	FALSE
MRPS2	1.27673e-28	0.49734	0.701	0.48	4.28191e-24	Hepatoblast	MRPS2	FALSE
HSD17B10	1.52814e-28	0.50055	0.801	0.686	5.12506e-24	Hepatoblast	HSD17B10	FALSE
UROD	1.53898e-28	0.495158	0.675	0.446	5.16142e-24	Hepatoblast	UROD	FALSE
H2AFJ	1.66798e-28	0.517922	0.836	0.648	5.59407e-24	Hepatoblast	H2AFJ	FALSE
COA4	1.73328e-28	0.532031	0.846	0.775	5.81306e-24	Hepatoblast	COA4	FALSE
ALCAM2	2.2326e-28	0.273967	0.502	0.213	7.4877e-24	Hepatoblast	ALCAM	FALSE
TMEM141	2.49896e-28	0.786422	0.826	0.726	8.38102e-24	Hepatoblast	TMEM141	FALSE
SQSTM1	3.61352e-28	0.495817	0.624	0.383	1.2119e-23	Hepatoblast	SQSTM1	FALSE
GNPNAT1	4.61784e-28	0.457401	0.547	0.302	1.54873e-23	Hepatoblast	GNPNAT1	FALSE
CISD1	5.96609e-28	0.512082	0.701	0.492	2.00091e-23	Hepatoblast	CISD1	FALSE
MTTP1	6.0351e-28	0.568256	0.707	0.501	2.02405e-23	Hepatoblast	MTTP	FALSE
NR0B21	6.70827e-28	0.309315	0.357	0.123	2.24982e-23	Hepatoblast	NR0B2	TRUE
ATP6V0B	6.73691e-28	0.523292	0.823	0.784	2.25942e-23	Hepatoblast	ATP6V0B	FALSE
MRPL41	7.09692e-28	0.52768	0.765	0.597	2.38017e-23	Hepatoblast	MRPL41	FALSE
MZT2A	8.14025e-28	0.52203	0.846	0.741	2.73008e-23	Hepatoblast	MZT2A	FALSE
CYB5R3	2.00148e-27	0.47996	0.688	0.529	6.71258e-23	Hepatoblast	CYB5R3	FALSE
RNF126	2.10102e-27	0.433833	0.63	0.372	7.0464e-23	Hepatoblast	RNF126	FALSE
POLR2E	2.20044e-27	0.50252	0.826	0.745	7.37983e-23	Hepatoblast	POLR2E	FALSE
LSS	2.90046e-27	0.344871	0.492	0.23	9.72757e-23	Hepatoblast	LSS	FALSE
HSPA81	2.9426e-27	0.759441	0.945	0.937	9.8689e-23	Hepatoblast	HSPA8	FALSE
CIB1	3.06856e-27	0.495106	0.659	0.453	1.02914e-22	Hepatoblast	CIB1	FALSE
NDUFAF3	3.10078e-27	0.493834	0.768	0.59	1.03994e-22	Hepatoblast	NDUFAF3	FALSE
PHB	4.21632e-27	0.478341	0.887	0.843	1.41407e-22	Hepatoblast	PHB	TRUE
NIPSNAP1	6.01395e-27	0.463492	0.875	0.876	2.01696e-22	Hepatoblast	NIPSNAP1	FALSE
NCOA4	7.69791e-27	0.529788	0.672	0.496	2.58172e-22	Hepatoblast	NCOA4	FALSE
PEG102	9.18363e-27	0.829788	0.81	0.733	3.08001e-22	Hepatoblast	PEG10	FALSE
RPS18	1.99116e-26	0.273076	1	1	6.67795e-22	Hepatoblast	RPS18	FALSE
[truncated: 340 more rows]
