# Supplementary material for: Deciphering early human pancreas development at the single-cell level
Source: Nat Commun. 2023 Sep 2;14:5354. doi: 10.1038/s41467-023-40893-8 (PMC10475098; doi:10.1038/s41467-023-40893-8)
Supplement: Supplementary file 7 — Supplementary Data 4 [file 41467_2023_40893_MOESM7_ESM.xlsx]

## Sheet: tables4 (2)
Supplementary Data 4. Differentially accessible peaks of pancreatic epithelial cells, related to Fig. 3.
	p_val	avg_log2FC	pct.1	pct.2	p_val_adj	cluster	peaks	closest genes
chr5-119325827-119326327	1.87242e-29	0.187561	0.117	0.033	4.76948e-24	Tip	chr5-119325827-119326327	TNFAIP8
chr19-45212044-45212544	2.26182e-28	0.184728	0.125	0.042	5.76138e-23	Tip	chr19-45212044-45212544	MARK4
chr10-89515208-89515708	3.53703e-28	0.170226	0.205	0.099	9.00964e-23	Tip	chr10-89515208-89515708	SLC16A12
chr7-71350016-71350516	6.60716e-27	0.169612	0.116	0.038	1.683e-21	Tip	chr7-71350016-71350516	WBSCR17
chr17-73343093-73343593	9.85152e-27	0.177534	0.212	0.105	2.50941e-21	Tip	chr17-73343093-73343593	SDK2
chr10-33041738-33042238	1.05496e-26	0.178707	0.142	0.056	2.68721e-21	Tip	chr10-33041738-33042238	RP11-462L8.1
chr6-158780930-158781430	1.36462e-26	0.16976	0.241	0.134	3.47601e-21	Tip	chr6-158780930-158781430	EZR
chr14-100840161-100840661	1.394e-26	0.172649	0.201	0.101	3.55085e-21	Tip	chr14-100840161-100840661	MEG8
chr7-131521511-131522011	3.63888e-26	0.18385	0.162	0.072	9.26907e-21	Tip	chr7-131521511-131522011	PODXL
chr10-23263696-23264196	4.65306e-26	0.186781	0.14	0.059	1.18524e-20	Tip	chr10-23263696-23264196	C10orf67
chr12-125014028-125014528	3.00667e-25	0.161284	0.224	0.121	7.65869e-20	Tip	chr12-125014028-125014528	BRI3BP
chr4-27055085-27055585	3.26328e-25	0.172534	0.125	0.046	8.31232e-20	Tip	chr4-27055085-27055585	STIM2
chr1-10057480-10057980	1.9515e-24	0.17559	0.113	0.037	4.97092e-19	Tip	chr1-10057480-10057980	UBE4B
chr9-68933899-68934399	2.89614e-23	0.173102	0.147	0.065	7.37712e-18	Tip	chr9-68933899-68934399	PIP5K1B
chr1-53656133-53656633	1.13574e-21	0.15271	0.108	0.042	2.89299e-16	Tip	chr1-53656133-53656633	GLIS1
chr22-24942993-24943493	1.14432e-21	0.15465	0.132	0.061	2.91485e-16	Tip	chr22-24942993-24943493	TMEM211
chr10-11673554-11674054	4.71383e-21	0.156886	0.139	0.064	1.20072e-15	Tip	chr10-11673554-11674054	RP11-138I18.2
chr6-170268647-170269147	2.09359e-20	0.152974	0.17	0.088	5.33285e-15	Tip	chr6-170268647-170269147	RP5-894D12.5
chr17-8552471-8552971	4.81195e-19	0.158904	0.164	0.082	1.22571e-13	Tip	chr17-8552471-8552971	MYH10
chr8-42476669-42477169	3.54158e-58	0.483834	0.366	0.065	9.02123e-53	Acinar	chr8-42476669-42477169	SLC20A2
chr9-133048503-133049003	5.07834e-52	0.478494	0.281	0.032	1.29357e-46	Acinar	chr9-133048503-133049003	GTF3C5
chr12-27207816-27208316	3.89836e-51	0.458761	0.344	0.056	9.93002e-46	Acinar	chr12-27207816-27208316	STK38L
chr9-131627942-131628442	2.28114e-49	0.451449	0.245	0.028	5.81059e-44	Acinar	chr9-131627942-131628442	RAPGEF1
chr1-24356993-24357493	2.65707e-48	0.444091	0.276	0.034	6.76816e-43	Acinar	chr1-24356993-24357493	STPG1
chr14-91904841-91905341	2.98414e-47	0.43801	0.38	0.086	7.60129e-42	Acinar	chr14-91904841-91905341	FBLN5
chr17-787743-788243	5.57313e-46	0.387659	0.155	0.005	1.41961e-40	Acinar	chr17-787743-788243	MRM3
chr12-2999221-2999721	2.63419e-45	0.435487	0.288	0.046	6.70989e-40	Acinar	chr12-2999221-2999721	TEAD4
chr16-1940633-1941133	3.05067e-43	0.433672	0.196	0.017	7.77075e-38	Acinar	chr16-1940633-1941133	MSRB1
chr16-75218521-75219021	2.16675e-40	0.421376	0.297	0.056	5.51922e-35	Acinar	chr16-75218521-75219021	CTRB1
chr16-25216703-25217203	3.34954e-37	0.402584	0.229	0.036	8.53205e-32	Acinar	chr16-25216703-25217203	AQP8
chr9-120353414-120353914	3.79941e-37	0.388556	0.204	0.023	9.67796e-32	Acinar	chr9-120353414-120353914	CDK5RAP2
chr16-89410614-89411114	3.80921e-37	0.396892	0.337	0.085	9.70294e-32	Acinar	chr16-89410614-89411114	ANKRD11
chr6-119700402-119700902	5.42771e-37	0.39727	0.247	0.038	1.38256e-31	Acinar	chr6-119700402-119700902	MAN1A1
chr17-27540153-27540653	5.39655e-36	0.370372	0.387	0.112	1.37463e-30	Acinar	chr17-27540153-27540653	KSR1
chr1-9804164-9804664	1.79665e-34	0.390836	0.213	0.034	4.57648e-29	Acinar	chr1-9804164-9804664	CLSTN1
chr16-23676825-23677325	2.74449e-34	0.349775	0.144	0.01	6.99085e-29	Acinar	chr16-23676825-23677325	DCTN5
chr17-802445-802945	3.02904e-34	0.363368	0.128	0.008	7.71566e-29	Acinar	chr17-802445-802945	NXN
chr11-58616590-58617090	3.12618e-34	0.356432	0.178	0.022	7.9631e-29	Acinar	chr11-58616590-58617090	ZFP91-CNTF
chr3-15572036-15572536	4.02358e-34	0.36417	0.153	0.016	1.0249e-28	Acinar	chr3-15572036-15572536	HACL1
chr14-62029427-62029927	7.32072e-34	0.364305	0.211	0.029	1.86476e-28	Acinar	chr14-62029427-62029927	SYT16
chr19-15815235-15815735	1.68296e-33	0.375562	0.211	0.032	4.28689e-28	Acinar	chr19-15815235-15815735	OR10H1
chr22-43978448-43978948	1.37288e-32	0.355901	0.155	0.016	3.49705e-27	Acinar	chr22-43978448-43978948	SAMM50
chr12-125014028-1250145281	3.53626e-32	0.338769	0.416	0.134	9.00767e-27	Acinar	chr12-125014028-125014528	BRI3BP
chr1-201713237-201713737	3.59865e-32	0.378164	0.16	0.017	9.16658e-27	Acinar	chr1-201713237-201713737	NAV1
chr3-53187949-53188449	5.09678e-32	0.365464	0.139	0.013	1.29827e-26	Acinar	chr3-53187949-53188449	PRKCD
chr8-128554860-128555360	3.09806e-31	0.283211	0.584	0.258	7.89148e-26	Acinar	chr8-128554860-128555360	LINC00824
chr4-676157-676657	7.1372e-31	0.360413	0.243	0.052	1.81801e-25	Acinar	chr4-676157-676657	MYL5
chr6-35798053-35798553	1.84019e-30	0.369062	0.198	0.031	4.68739e-25	Acinar	chr6-35798053-35798553	CLPS
chr7-102232849-102233349	2.26808e-30	0.356407	0.279	0.063	5.77732e-25	Acinar	chr7-102232849-102233349	CUX1
chr16-56897284-56897784	4.99658e-29	0.343283	0.169	0.023	1.27274e-23	Acinar	chr16-56897284-56897784	SLC12A3
chr14-91904338-91904838	1.07019e-28	0.332881	0.171	0.026	2.72601e-23	Acinar	chr14-91904338-91904838	FBLN5
chr14-56125787-56126287	1.43811e-28	0.338586	0.321	0.091	3.66319e-23	Acinar	chr14-56125787-56126287	PELI2
chr1-232678378-232678878	2.14502e-28	0.32109	0.144	0.014	5.46386e-23	Acinar	chr1-232678378-232678878	RP11-66A2.1
chr15-89998031-89998531	3.91373e-28	0.339327	0.254	0.057	9.96917e-23	Acinar	chr15-89998031-89998531	ZNF710
chr3-123636408-123636908	4.19859e-28	0.354469	0.27	0.061	1.06948e-22	Acinar	chr3-123636408-123636908	MYLK
chr2-130833794-130834294	4.92013e-28	0.321326	0.164	0.022	1.25327e-22	Acinar	chr2-130833794-130834294	ARHGEF4
chr12-2854947-2855447	4.94997e-28	0.329522	0.135	0.015	1.26087e-22	Acinar	chr12-2854947-2855447	RP4-816N1.8
chr19-45475105-45475605	5.23481e-28	0.338321	0.276	0.076	1.33343e-22	Acinar	chr19-45475105-45475605	FOSB
chr8-22373941-22374441	2.1261e-27	0.338551	0.243	0.061	5.41566e-22	Acinar	chr8-22373941-22374441	SLC39A14
chr16-85635357-85635857	2.35061e-27	0.33983	0.207	0.043	5.98755e-22	Acinar	chr16-85635357-85635857	GSE1
chr7-17380705-17381205	3.58425e-27	0.330637	0.229	0.05	9.1299e-22	Acinar	chr7-17380705-17381205	RP11-507K12.1
chr16-67664226-67664726	3.61436e-27	0.339103	0.191	0.035	9.20662e-22	Acinar	chr16-67664226-67664726	ENKD1
chr16-3738415-3738915	4.10456e-27	0.334372	0.187	0.031	1.04553e-21	Acinar	chr16-3738415-3738915	CREBBP
chr3-176759987-176760487	2.23089e-26	0.325339	0.171	0.025	5.6826e-21	Acinar	chr3-176759987-176760487	RP11-644C3.1
chr16-31385566-31386066	4.47378e-26	0.323378	0.207	0.042	1.13958e-20	Acinar	chr16-31385566-31386066	ITGAX
chr1-11967117-11967617	5.29307e-26	0.315704	0.335	0.115	1.34827e-20	Acinar	chr1-11967117-11967617	PLOD1
chr4-109877285-109877785	5.32843e-26	0.318946	0.155	0.018	1.35727e-20	Acinar	chr4-109877285-109877785	LRIT3
chr17-80029132-80029632	5.33106e-26	0.325644	0.202	0.039	1.35794e-20	Acinar	chr17-80029132-80029632	TBC1D16
chr11-78192288-78192788	1.28928e-25	0.319156	0.306	0.088	3.28409e-20	Acinar	chr11-78192288-78192788	USP35
chr10-131949064-131949564	2.33352e-25	0.313021	0.189	0.034	5.94402e-20	Acinar	chr10-131949064-131949564	PPP2R2D
chr22-22394545-22395045	2.41977e-25	0.323659	0.173	0.024	6.16372e-20	Acinar	chr22-22394545-22395045	BMS1P20
chr6-3329394-3329894	3.69612e-25	0.314758	0.155	0.024	9.41488e-20	Acinar	chr6-3329394-3329894	SLC22A23
chr10-44057359-44057859	6.3764e-25	0.31585	0.263	0.066	1.62421e-19	Acinar	chr10-44057359-44057859	LINC00841
chr22-49062357-49062857	1.04263e-24	0.32943	0.166	0.028	2.65581e-19	Acinar	chr22-49062357-49062857	LINC01310
chr14-64726377-64726877	1.56616e-24	0.311163	0.27	0.074	3.98936e-19	Acinar	chr14-64726377-64726877	PLEKHG3
chr1-116881784-116882284	1.81458e-24	0.310186	0.151	0.028	4.62216e-19	Acinar	chr1-116881784-116882284	RP4-753F5.1
chr9-137218754-137219254	1.92e-24	0.304878	0.13	0.016	4.89068e-19	Acinar	chr9-137218754-137219254	RNF208
chr1-15178822-15179322	2.36993e-24	0.299215	0.344	0.122	6.03675e-19	Acinar	chr1-15178822-15179322	TMEM51
chr8-23319087-23319587	2.38981e-24	0.284574	0.103	0.007	6.08739e-19	Acinar	chr8-23319087-23319587	LOXL2
chr7-108340703-108341203	4.27839e-24	0.315937	0.254	0.064	1.0898e-18	Acinar	chr7-108340703-108341203	NRCAM
chr7-138610549-138611049	7.65569e-24	0.308949	0.144	0.019	1.95008e-18	Acinar	chr7-138610549-138611049	SVOPL
chr1-17665000-17665500	7.82883e-24	0.309266	0.173	0.031	1.99418e-18	Acinar	chr1-17665000-17665500	ARHGEF10L
chr22-17486256-17486756	8.41209e-24	0.305405	0.272	0.079	2.14275e-18	Acinar	chr22-17486256-17486756	CECR2
chr6-42939236-42939736	8.59511e-24	0.276351	0.108	0.01	2.18937e-18	Acinar	chr6-42939236-42939736	CNPY3
chr8-144461148-144461648	8.70088e-24	0.314936	0.209	0.049	2.21631e-18	Acinar	chr8-144461148-144461648	CYHR1
chr3-183810767-183811267	1.25099e-23	0.289819	0.117	0.013	3.18655e-18	Acinar	chr3-183810767-183811267	YEATS2
chr20-34003209-34003709	1.31085e-23	0.308961	0.18	0.034	3.33904e-18	Acinar	chr20-34003209-34003709	RALY
chr2-235048971-235049471	1.48642e-23	0.313049	0.155	0.024	3.78624e-18	Acinar	chr2-235048971-235049471	SH3BP4
chr3-127182787-127183287	1.91328e-23	0.326509	0.229	0.056	4.87355e-18	Acinar	chr3-127182787-127183287	C3orf56
chr2-134683456-134683956	1.97779e-23	0.301923	0.18	0.033	5.03789e-18	Acinar	chr2-134683456-134683956	TMEM163
chr19-47095123-47095623	2.07151e-23	0.300088	0.151	0.022	5.27662e-18	Acinar	chr19-47095123-47095623	ZC3H4
chr15-67168155-67168655	2.57182e-23	0.304202	0.263	0.072	6.55102e-18	Acinar	chr15-67168155-67168655	SMAD3
chr9-131323571-131324071	2.74057e-23	0.289618	0.133	0.016	6.98087e-18	Acinar	chr9-131323571-131324071	PLPP7
chr1-21251820-21252320	3.20141e-23	0.252482	0.528	0.252	8.15473e-18	Acinar	chr1-21251820-21252320	ECE1
chr1-117632142-117632642	3.42005e-23	0.308526	0.292	0.089	8.71166e-18	Acinar	chr1-117632142-117632642	FAM46C
chr1-164774841-164775341	4.2083e-23	0.308082	0.207	0.048	1.07195e-17	Acinar	chr1-164774841-164775341	PBX1
chr3-50389284-50389784	4.27581e-23	0.276733	0.11	0.01	1.08915e-17	Acinar	chr3-50389284-50389784	CACNA2D2
chr7-100791853-100792353	4.29234e-23	0.308083	0.22	0.055	1.09336e-17	Acinar	chr7-100791853-100792353	ZAN
chr16-3065057-3065557	5.72121e-23	0.307211	0.243	0.064	1.45732e-17	Acinar	chr16-3065057-3065557	IL32
chr9-35179741-35180241	8.98677e-23	0.30847	0.27	0.083	2.28914e-17	Acinar	chr9-35179741-35180241	UNC13B
chr4-141332366-141332866	1.16053e-22	0.308723	0.187	0.042	2.95615e-17	Acinar	chr4-141332366-141332866	RP11-362F19.1
chr2-96148410-96148910	1.17141e-22	0.260181	0.479	0.218	2.98384e-17	Acinar	chr2-96148410-96148910	AC012307.2
chr19-49390348-49390848	1.25747e-22	0.300438	0.157	0.024	3.20308e-17	Acinar	chr19-49390348-49390848	CCDC155
chr10-82813712-82814212	1.31173e-22	0.286173	0.153	0.023	3.34127e-17	Acinar	chr10-82813712-82814212	NRG3
chr1-44313205-44313705	1.32724e-22	0.307839	0.157	0.025	3.38078e-17	Acinar	chr1-44313205-44313705	ERI3
chr5-73631377-73631877	1.99489e-22	0.286642	0.135	0.019	5.08143e-17	Acinar	chr5-73631377-73631877	ARHGEF28
chr22-46578741-46579241	2.07926e-22	0.303665	0.256	0.07	5.29634e-17	Acinar	chr22-46578741-46579241	GRAMD4
chr1-92441766-92442266	2.7668e-22	0.291072	0.29	0.098	7.04767e-17	Acinar	chr1-92441766-92442266	GFI1
chr7-20219755-20220255	2.82037e-22	0.310854	0.256	0.075	7.18413e-17	Acinar	chr7-20219755-20220255	AC005083.1
chr11-57819254-57819754	3.79995e-22	0.293991	0.155	0.028	9.67936e-17	Acinar	chr11-57819254-57819754	CTNND1
chr5-95986818-95987318	3.9749e-22	0.300615	0.222	0.055	1.0125e-16	Acinar	chr5-95986818-95987318	AC008592.7
chr20-36336231-36336731	5.43384e-22	0.281298	0.108	0.012	1.38412e-16	Acinar	chr20-36336231-36336731	DLGAP4
chr8-11703853-11704353	5.67148e-22	0.29301	0.274	0.088	1.44466e-16	Acinar	chr8-11703853-11704353	GATA4
chr19-45474573-45475073	5.83481e-22	0.30589	0.207	0.055	1.48626e-16	Acinar	chr19-45474573-45475073	FOSB
chr8-69368653-69369153	6.25654e-22	0.292434	0.128	0.018	1.59368e-16	Acinar	chr8-69368653-69369153	LINC01603
chr22-22369195-22369695	7.58091e-22	0.295243	0.213	0.056	1.93103e-16	Acinar	chr22-22369195-22369695	BMS1P20
chr1-15764331-15764831	8.00652e-22	0.289393	0.142	0.022	2.03944e-16	Acinar	chr1-15764331-15764831	FBLIM1
chr11-1011014-1011514	8.94662e-22	0.279593	0.146	0.024	2.27891e-16	Acinar	chr11-1011014-1011514	AP2A2
chr18-51447135-51447635	9.14913e-22	0.290503	0.279	0.085	2.33049e-16	Acinar	chr18-51447135-51447635	LINC01630
chr9-93893892-93894392	9.36309e-22	0.295807	0.247	0.073	2.38499e-16	Acinar	chr9-93893892-93894392	RP11-53B5.1
chr10-70390929-70391429	9.57772e-22	0.28612	0.306	0.109	2.43967e-16	Acinar	chr10-70390929-70391429	LRRC20
chr10-73983425-73983925	9.92336e-22	0.272171	0.119	0.015	2.52771e-16	Acinar	chr10-73983425-73983925	VCL
chr8-94914104-94914604	1.7127e-21	0.286392	0.13	0.017	4.36264e-16	Acinar	chr8-94914104-94914604	NDUFAF6
chr1-30663432-30663932	1.84019e-21	0.287925	0.157	0.027	4.6874e-16	Acinar	chr1-30663432-30663932	MATN1
chr16-11675409-11675909	1.9808e-21	0.293193	0.162	0.03	5.04556e-16	Acinar	chr16-11675409-11675909	SNN
chr20-17721948-17722448	2.44766e-21	0.290274	0.236	0.062	6.23476e-16	Acinar	chr20-17721948-17722448	BANF2
chr3-50210498-50210998	3.12454e-21	0.285966	0.283	0.096	7.95891e-16	Acinar	chr3-50210498-50210998	SLC38A3
chr5-56996028-56996528	3.38484e-21	0.285229	0.146	0.024	8.62197e-16	Acinar	chr5-56996028-56996528	MIER3
chr11-61975055-61975555	3.5051e-21	0.28823	0.276	0.09	8.92828e-16	Acinar	chr11-61975055-61975555	FTH1
chr13-26010788-26011288	3.64601e-21	0.288751	0.187	0.045	9.28723e-16	Acinar	chr13-26010788-26011288	ATP8A2
chr9-72557435-72557935	4.26334e-21	0.273994	0.151	0.027	1.08597e-15	Acinar	chr9-72557435-72557935	TMC1
chr17-82436855-82437355	4.44153e-21	0.26574	0.117	0.015	1.13136e-15	Acinar	chr17-82436855-82437355	HEXDC
chr22-50225108-50225608	4.69779e-21	0.270811	0.081	0.006	1.19664e-15	Acinar	chr22-50225108-50225608	TUBGCP6
chr22-25930680-25931180	4.84153e-21	0.296723	0.263	0.08	1.23325e-15	Acinar	chr22-25930680-25931180	MYO18B
chr16-4713801-4714301	6.32591e-21	0.27084	0.117	0.014	1.61135e-15	Acinar	chr16-4713801-4714301	ANKS3
chr15-45173956-45174456	6.44204e-21	0.269723	0.121	0.016	1.64093e-15	Acinar	chr15-45173956-45174456	SHF
chr9-124390626-124391126	6.55096e-21	0.290762	0.115	0.016	1.66868e-15	Acinar	chr9-124390626-124391126	PSMB7
chr10-89515208-895157081	8.03012e-21	0.273416	0.328	0.12	2.04546e-15	Acinar	chr10-89515208-89515708	SLC16A12
chr20-50110207-50110707	8.21721e-21	0.296717	0.182	0.043	2.09311e-15	Acinar	chr20-50110207-50110707	UBE2V1
chr15-40100443-40100943	8.37586e-21	0.278942	0.317	0.115	2.13352e-15	Acinar	chr15-40100443-40100943	BMF
chr16-73020275-73020775	9.25675e-21	0.286673	0.216	0.06	2.35791e-15	Acinar	chr16-73020275-73020775	ZFHX3
chr7-50614945-50615445	1.12119e-20	0.289603	0.146	0.03	2.85594e-15	Acinar	chr7-50614945-50615445	GRB10
chr1-201126635-201127135	1.1773e-20	0.285286	0.2	0.05	2.99887e-15	Acinar	chr1-201126635-201127135	ASCL5
chr16-15482241-15482741	1.18177e-20	0.2727	0.117	0.016	3.01024e-15	Acinar	chr16-15482241-15482741	C16orf45
chr17-46245275-46245775	1.18682e-20	0.284647	0.112	0.015	3.02309e-15	Acinar	chr17-46245275-46245775	KANSL1
chr13-74453296-74453796	1.20871e-20	0.281596	0.13	0.02	3.07886e-15	Acinar	chr13-74453296-74453796	RP11-285E18.2
chr13-97257799-97258299	1.29731e-20	0.280852	0.267	0.09	3.30454e-15	Acinar	chr13-97257799-97258299	MBNL2
chr8-2156330-2156830	1.47534e-20	0.288516	0.265	0.087	3.75802e-15	Acinar	chr8-2156330-2156830	MYOM2
chr11-78277187-78277687	1.49392e-20	0.30397	0.142	0.025	3.80537e-15	Acinar	chr11-78277187-78277687	GAB2
chr18-74507561-74508061	1.6924e-20	0.283736	0.166	0.033	4.31094e-15	Acinar	chr18-74507561-74508061	CNDP2
chr2-203660263-203660763	1.78575e-20	0.273297	0.126	0.018	4.54871e-15	Acinar	chr2-203660263-203660763	CD28
chr2-112588402-112588902	2.03776e-20	0.287584	0.182	0.042	5.19065e-15	Acinar	chr2-112588402-112588902	CHCHD5
chr8-38583208-38583708	2.08438e-20	0.290633	0.229	0.061	5.3094e-15	Acinar	chr8-38583208-38583708	RP11-675F6.4
chr15-39472889-39473389	2.27792e-20	0.282187	0.171	0.034	5.80239e-15	Acinar	chr15-39472889-39473389	RP11-624L4.2
chr5-138601384-138601884	2.3771e-20	0.277909	0.146	0.022	6.05501e-15	Acinar	chr5-138601384-138601884	CTNNA1
chr1-168116122-168116622	2.56627e-20	0.266649	0.108	0.014	6.53688e-15	Acinar	chr1-168116122-168116622	GPR161
chr2-56040116-56040616	2.76999e-20	0.283015	0.274	0.09	7.05581e-15	Acinar	chr2-56040116-56040616	RP11-481J13.1
chr22-25931262-25931762	2.81386e-20	0.285528	0.169	0.036	7.16755e-15	Acinar	chr22-25931262-25931762	MYO18B
chr3-13332033-13332533	2.86578e-20	0.289482	0.184	0.04	7.29979e-15	Acinar	chr3-13332033-13332533	NUP210
chr12-56476851-56477351	2.93954e-20	0.268673	0.126	0.021	7.48767e-15	Acinar	chr12-56476851-56477351	SPRYD4
chr17-3838105-3838605	2.94567e-20	0.290004	0.196	0.046	7.50329e-15	Acinar	chr17-3838105-3838605	NCBP3
chr4-3239774-3240274	3.11583e-20	0.29276	0.234	0.062	7.93674e-15	Acinar	chr4-3239774-3240274	HTT
chr18-77300460-77300960	3.43487e-20	0.281252	0.308	0.112	8.7494e-15	Acinar	chr18-77300460-77300960	GALR1
chr12-4015280-4015780	4.15496e-20	0.279918	0.279	0.093	1.05836e-14	Acinar	chr12-4015280-4015780	RP11-320N7.2
chr9-6530193-6530693	4.39833e-20	0.268928	0.142	0.024	1.12036e-14	Acinar	chr9-6530193-6530693	GLDC
chr2-205739463-205739963	4.86341e-20	0.276778	0.128	0.017	1.23882e-14	Acinar	chr2-205739463-205739963	NRP2
chr12-53061394-53061894	4.95929e-20	0.289268	0.225	0.065	1.26325e-14	Acinar	chr12-53061394-53061894	TNS2
chr17-47810102-47810602	5.34427e-20	0.273917	0.321	0.116	1.36131e-14	Acinar	chr17-47810102-47810602	OSBPL7
chr3-73473974-73474474	5.37115e-20	0.283524	0.202	0.048	1.36816e-14	Acinar	chr3-73473974-73474474	PDZRN3
chr5-1702208-1702708	6.73064e-20	0.275053	0.245	0.075	1.71445e-14	Acinar	chr5-1702208-1702708	CTD-2587M23.1
chr1-92485682-92486182	7.08078e-20	0.273926	0.29	0.096	1.80364e-14	Acinar	chr1-92485682-92486182	GFI1
chr6-161107670-161108170	7.95254e-20	0.269732	0.139	0.025	2.02569e-14	Acinar	chr6-161107670-161108170	MAP3K4
chr10-44352620-44353120	8.48387e-20	0.281279	0.166	0.036	2.16104e-14	Acinar	chr10-44352620-44353120	CXCL12
chr17-73973713-73974213	8.58924e-20	0.249496	0.108	0.013	2.18788e-14	Acinar	chr17-73973713-73974213	CTD-2582D11.1
chr7-51066221-51066721	1.16636e-19	0.291575	0.187	0.049	2.97098e-14	Acinar	chr7-51066221-51066721	COBL
chr17-59842381-59842881	1.21607e-19	0.279768	0.265	0.087	3.09762e-14	Acinar	chr17-59842381-59842881	VMP1
chr7-49714013-49714513	1.27632e-19	0.259953	0.119	0.015	3.25108e-14	Acinar	chr7-49714013-49714513	VWC2
chr12-124490739-124491239	1.28324e-19	0.286137	0.196	0.048	3.26871e-14	Acinar	chr12-124490739-124491239	NCOR2
chr19-47262409-47262909	1.38318e-19	0.259909	0.103	0.012	3.52328e-14	Acinar	chr19-47262409-47262909	CCDC9
chr19-41298168-41298668	1.54625e-19	0.27332	0.301	0.112	3.93866e-14	Acinar	chr19-41298168-41298668	HNRNPUL1
chr1-35659423-35659923	1.56084e-19	0.276987	0.146	0.03	3.97582e-14	Acinar	chr1-35659423-35659923	PSMB2
chr14-105056033-105056533	1.57534e-19	0.282806	0.178	0.044	4.01275e-14	Acinar	chr14-105056033-105056533	GPR132
chr19-1075295-1075795	1.64535e-19	0.276486	0.137	0.025	4.19109e-14	Acinar	chr19-1075295-1075795	ARHGAP45
chr1-201531668-201532168	1.65864e-19	0.279884	0.274	0.091	4.22493e-14	Acinar	chr1-201531668-201532168	RP11-134G8.5
chr5-144335435-144335935	1.70459e-19	0.285987	0.155	0.032	4.34198e-14	Acinar	chr5-144335435-144335935	KCTD16
chr6-36683648-36684148	2.03634e-19	0.265167	0.119	0.018	5.18703e-14	Acinar	chr6-36683648-36684148	CDKN1A
chr7-901365-901865	2.10227e-19	0.284572	0.256	0.081	5.35495e-14	Acinar	chr7-901365-901865	ADAP1
chr3-66428618-66429118	2.33951e-19	0.28128	0.144	0.028	5.95926e-14	Acinar	chr3-66428618-66429118	LRIG1
chr8-132230112-132230612	2.51421e-19	0.276768	0.162	0.035	6.40428e-14	Acinar	chr8-132230112-132230612	KCNQ3
chr16-1941234-1941734	2.52671e-19	0.277246	0.155	0.033	6.43612e-14	Acinar	chr16-1941234-1941734	MSRB1
chr16-75208969-75209469	2.59251e-19	0.260102	0.115	0.019	6.60372e-14	Acinar	chr16-75208969-75209469	CTRB2
chr5-177317877-177318377	2.72713e-19	0.270093	0.297	0.103	6.94663e-14	Acinar	chr5-177317877-177318377	MXD3
chr20-17699959-17700459	3.16146e-19	0.275143	0.142	0.028	8.05298e-14	Acinar	chr20-17699959-17700459	BANF2
chr14-75282179-75282679	3.48642e-19	0.278166	0.238	0.072	8.88071e-14	Acinar	chr14-75282179-75282679	FOS
chr20-43652769-43653269	4.03601e-19	0.278709	0.178	0.041	1.02806e-13	Acinar	chr20-43652769-43653269	IFT52
chr11-1409063-1409563	4.13785e-19	0.276098	0.211	0.055	1.05401e-13	Acinar	chr11-1409063-1409563	BRSK2
chr7-150337583-150338083	4.42711e-19	0.278666	0.16	0.033	1.12769e-13	Acinar	chr7-150337583-150338083	LRRC61
chr19-46115341-46115841	4.9503e-19	0.271598	0.169	0.037	1.26096e-13	Acinar	chr19-46115341-46115841	AC007193.6
chr12-132429024-132429524	4.97028e-19	0.267135	0.31	0.113	1.26605e-13	Acinar	chr12-132429024-132429524	RP13-714J12.1
chr13-45325734-45326234	5.19199e-19	0.250891	0.119	0.02	1.32252e-13	Acinar	chr13-45325734-45326234	TPT1
chr8-28381410-28381910	5.34897e-19	0.272119	0.2	0.05	1.3625e-13	Acinar	chr8-28381410-28381910	ZNF395
chr12-131012085-131012585	6.31215e-19	0.25795	0.146	0.031	1.60785e-13	Acinar	chr12-131012085-131012585	ADGRD1
chr19-2047280-2047780	6.8296e-19	0.276048	0.11	0.015	1.73966e-13	Acinar	chr19-2047280-2047780	MKNK2
chr17-81412637-81413137	7.56262e-19	0.268882	0.274	0.09	1.92637e-13	Acinar	chr17-81412637-81413137	BAHCC1
chr19-1394433-1394933	8.12212e-19	0.258268	0.355	0.14	2.06889e-13	Acinar	chr19-1394433-1394933	NDUFS7
chr1-205933628-205934128	8.44146e-19	0.273221	0.216	0.07	2.15023e-13	Acinar	chr1-205933628-205934128	SLC26A9
chr8-20289607-20290107	8.4817e-19	0.271641	0.162	0.032	2.16048e-13	Acinar	chr8-20289607-20290107	LZTS1-AS1
chr5-160020934-160021434	9.34123e-19	0.253	0.097	0.011	2.37943e-13	Acinar	chr5-160020934-160021434	TTC1
chr12-117408422-117408922	1.00423e-18	0.269749	0.126	0.021	2.558e-13	Acinar	chr12-117408422-117408922	NOS1
chr2-85584962-85585462	1.05918e-18	0.270972	0.222	0.064	2.69798e-13	Acinar	chr2-85584962-85585462	VAMP5
chr1-176628708-176629208	1.06548e-18	0.261002	0.117	0.018	2.71402e-13	Acinar	chr1-176628708-176629208	PAPPA2
chr6-100470608-100471108	1.18925e-18	0.262516	0.146	0.03	3.02929e-13	Acinar	chr6-100470608-100471108	SIM1
chr6-149769588-149770088	1.22037e-18	0.263137	0.108	0.014	3.10857e-13	Acinar	chr6-149769588-149770088	PCMT1
chr4-912068-912568	1.22193e-18	0.205848	0.07	0.004	3.11255e-13	Acinar	chr4-912068-912568	GAK
chr1-224851782-224852282	1.25283e-18	0.279935	0.211	0.055	3.19124e-13	Acinar	chr1-224851782-224852282	DNAH14
chr11-45905979-45906479	1.50071e-18	0.251818	0.101	0.011	3.82265e-13	Acinar	chr11-45905979-45906479	MAPK8IP1
chr1-159929212-159929712	1.7261e-18	0.253229	0.108	0.014	4.39678e-13	Acinar	chr1-159929212-159929712	IGSF9
chr1-160538807-160539307	1.75782e-18	0.281414	0.2	0.058	4.47756e-13	Acinar	chr1-160538807-160539307	CD84
chr12-26870721-26871221	1.85533e-18	0.266992	0.27	0.095	4.72596e-13	Acinar	chr12-26870721-26871221	ASUN
chr19-55207020-55207520	2.03841e-18	0.283537	0.216	0.057	5.19229e-13	Acinar	chr19-55207020-55207520	PTPRH
chr2-64606252-64606752	2.25525e-18	0.270416	0.162	0.035	5.74464e-13	Acinar	chr2-64606252-64606752	AC007365.1
chr11-78132356-78132856	2.32443e-18	0.228985	0.065	0.004	5.92087e-13	Acinar	chr11-78132356-78132856	ALG8
chr10-42654399-42654899	2.4635e-18	0.262139	0.126	0.024	6.27511e-13	Acinar	chr10-42654399-42654899	ZNF33B
chr9-4832976-4833476	2.84866e-18	0.25455	0.133	0.025	7.2562e-13	Acinar	chr9-4832976-4833476	RCL1
chr1-78038310-78038810	3.00353e-18	0.246321	0.106	0.012	7.65068e-13	Acinar	chr1-78038310-78038810	GIPC2
chr17-182341-182841	3.31309e-18	0.273199	0.234	0.066	8.4392e-13	Acinar	chr17-182341-182841	DOC2B
chr9-136499644-136500144	3.3324e-18	0.268839	0.189	0.052	8.4884e-13	Acinar	chr9-136499644-136500144	NOTCH1
chr6-167569784-167570284	3.48241e-18	0.250013	0.11	0.015	8.8705e-13	Acinar	chr6-167569784-167570284	RP11-351J23.2
chr3-122365409-122365909	3.68412e-18	0.230821	0.103	0.014	9.3843e-13	Acinar	chr3-122365409-122365909	CCDC58
chr6-37048617-37049117	3.96869e-18	0.25856	0.094	0.014	1.01092e-12	Acinar	chr6-37048617-37049117	FGD2
chr16-89502430-89502930	3.98474e-18	0.264131	0.146	0.031	1.015e-12	Acinar	chr16-89502430-89502930	SPG7
chr12-131203507-131204007	4.19655e-18	0.271522	0.144	0.03	1.06896e-12	Acinar	chr12-131203507-131204007	LINC01257
chr1-46601109-46601609	4.49603e-18	0.267737	0.245	0.077	1.14524e-12	Acinar	chr1-46601109-46601609	MKNK1
chr14-83974680-83975180	4.5517e-18	0.268281	0.175	0.043	1.15942e-12	Acinar	chr14-83974680-83975180	RP11-353P15.1
chr9-137311310-137311810	5.0422e-18	0.235821	0.416	0.198	1.28436e-12	Acinar	chr9-137311310-137311810	EXD3
chr10-84993190-84993690	5.88328e-18	0.268861	0.184	0.046	1.49861e-12	Acinar	chr10-84993190-84993690	LINC01519
chr1-92484977-92485477	5.92781e-18	0.266581	0.222	0.069	1.50995e-12	Acinar	chr1-92484977-92485477	GFI1
chr22-26668897-26669397	6.26887e-18	0.264765	0.256	0.086	1.59683e-12	Acinar	chr22-26668897-26669397	CTA-373H7.7
chr15-32134774-32135274	6.41266e-18	0.273331	0.171	0.044	1.63345e-12	Acinar	chr15-32134774-32135274	CHRNA7
chr17-27957004-27957504	7.05068e-18	0.261155	0.11	0.02	1.79597e-12	Acinar	chr17-27957004-27957504	RP11-218F4.1
chr5-73605111-73605611	7.69531e-18	0.239833	0.085	0.01	1.96017e-12	Acinar	chr5-73605111-73605611	ARHGEF28
chr19-45473889-45474389	8.37239e-18	0.276079	0.222	0.071	2.13264e-12	Acinar	chr19-45473889-45474389	FOSB
chr7-112449356-112449856	8.99777e-18	0.250215	0.317	0.127	2.29194e-12	Acinar	chr7-112449356-112449856	IFRD1
chr10-34780886-34781386	8.99811e-18	0.269402	0.207	0.057	2.29203e-12	Acinar	chr10-34780886-34781386	PARD3
chr16-75206949-75207449	9.26539e-18	0.244542	0.103	0.014	2.36011e-12	Acinar	chr16-75206949-75207449	CTRB2
chr2-12839256-12839756	9.81639e-18	0.243072	0.074	0.005	2.50046e-12	Acinar	chr2-12839256-12839756	TRIB2
chr11-59875997-59876497	1.08475e-17	0.257483	0.166	0.041	2.76311e-12	Acinar	chr11-59875997-59876497	TCN1
chr6-109307949-109308449	1.16131e-17	0.217323	0.072	0.006	2.95812e-12	Acinar	chr6-109307949-109308449	CD164
chr10-122850561-122851061	1.22323e-17	0.264544	0.16	0.04	3.11584e-12	Acinar	chr10-122850561-122851061	CUZD1
chr15-45445329-45445829	1.26821e-17	0.26462	0.198	0.056	3.23043e-12	Acinar	chr15-45445329-45445829	C15orf48
chr12-122867543-122868043	1.33246e-17	0.255452	0.128	0.027	3.39409e-12	Acinar	chr12-122867543-122868043	VPS37B
chr12-52058746-52059246	1.34288e-17	0.261052	0.106	0.017	3.42063e-12	Acinar	chr12-52058746-52059246	NR4A1
chr5-172354932-172355432	1.36494e-17	0.250167	0.337	0.141	3.4768e-12	Acinar	chr5-172354932-172355432	SH3PXD2B
chr19-39204688-39205188	1.50103e-17	0.264271	0.115	0.018	3.82347e-12	Acinar	chr19-39204688-39205188	SYCN
chr8-3177483-3177983	1.51346e-17	0.244989	0.126	0.022	3.85514e-12	Acinar	chr8-3177483-3177983	CSMD1
chr17-8056394-8056894	1.55575e-17	0.268281	0.169	0.043	3.96287e-12	Acinar	chr17-8056394-8056894	RP11-599B13.3
chr10-5147167-5147667	1.58691e-17	0.267041	0.204	0.057	4.04223e-12	Acinar	chr10-5147167-5147667	AKR1C3
chr4-39514925-39515425	1.65497e-17	0.262669	0.173	0.043	4.21559e-12	Acinar	chr4-39514925-39515425	UGDH
chr20-3818288-3818788	1.81514e-17	0.271138	0.211	0.066	4.62358e-12	Acinar	chr20-3818288-3818788	RP5-1009E24.9
chr2-43152716-43153216	1.84203e-17	0.264052	0.24	0.078	4.69208e-12	Acinar	chr2-43152716-43153216	AC093609.1
chr21-36429905-36430405	1.8906e-17	0.267353	0.247	0.083	4.8158e-12	Acinar	chr21-36429905-36430405	CHAF1B
chr19-16588339-16588839	1.99616e-17	0.263337	0.135	0.026	5.08467e-12	Acinar	chr19-16588339-16588839	MED26
chr20-60867582-60868082	2.25516e-17	0.259688	0.173	0.046	5.74441e-12	Acinar	chr20-60867582-60868082	RP11-151E14.1
chr13-38830605-38831105	2.36502e-17	0.259579	0.182	0.048	6.02424e-12	Acinar	chr13-38830605-38831105	FREM2
chr20-51389448-51389948	2.50744e-17	0.260239	0.238	0.079	6.38703e-12	Acinar	chr20-51389448-51389948	NFATC2
chr6-35797094-35797594	2.55429e-17	0.243365	0.092	0.011	6.50635e-12	Acinar	chr6-35797094-35797594	CLPS
chr22-19098134-19098634	2.56836e-17	0.23987	0.09	0.011	6.5422e-12	Acinar	chr22-19098134-19098634	DGCR2
chr20-45306425-45306925	2.58975e-17	0.254962	0.297	0.117	6.59668e-12	Acinar	chr20-45306425-45306925	RBPJL
chr6-44111824-44112324	2.95175e-17	0.20709	0.065	0.004	7.5188e-12	Acinar	chr6-44111824-44112324	MRPL14
chr16-81494036-81494536	3.00197e-17	0.245812	0.337	0.137	7.64672e-12	Acinar	chr16-81494036-81494536	CMIP
chr7-73978973-73979473	3.20553e-17	0.267177	0.142	0.028	8.16522e-12	Acinar	chr7-73978973-73979473	RP11-731K22.1
chr18-2659245-2659745	3.23162e-17	0.226321	0.088	0.009	8.23167e-12	Acinar	chr18-2659245-2659745	SMCHD1
chr9-130974586-130975086	3.31084e-17	0.240405	0.088	0.01	8.43347e-12	Acinar	chr9-130974586-130975086	LAMC3
chr12-7890593-7891093	3.38009e-17	0.254019	0.261	0.096	8.60986e-12	Acinar	chr12-7890593-7891093	SLC2A14
chr20-34311167-34311667	3.78015e-17	0.261781	0.2	0.058	9.62892e-12	Acinar	chr20-34311167-34311667	AHCY
chr19-45473170-45473670	3.82934e-17	0.269795	0.207	0.067	9.75422e-12	Acinar	chr19-45473170-45473670	FOSB
chr5-138469359-138469859	3.97668e-17	0.255818	0.281	0.108	1.01295e-11	Acinar	chr5-138469359-138469859	EGR1
chr6-37039100-37039600	4.16862e-17	0.245472	0.121	0.023	1.06184e-11	Acinar	chr6-37039100-37039600	FGD2
chr19-1835329-1835829	4.28071e-17	0.236066	0.083	0.01	1.0904e-11	Acinar	chr19-1835329-1835829	REXO1
chr22-19127271-19127771	4.40907e-17	0.253772	0.106	0.016	1.12309e-11	Acinar	chr22-19127271-19127771	AC004471.10
chr12-120332482-120332982	4.67907e-17	0.248044	0.094	0.014	1.19187e-11	Acinar	chr12-120332482-120332982	PLA2G1B
chr14-83975739-83976239	5.7242e-17	0.26114	0.198	0.056	1.45808e-11	Acinar	chr14-83975739-83976239	RP11-353P15.1
chr10-125084686-125085186	5.94015e-17	0.267256	0.164	0.039	1.51309e-11	Acinar	chr10-125084686-125085186	CTBP2
chr7-142749078-142749578	5.99867e-17	0.236243	0.081	0.009	1.528e-11	Acinar	chr7-142749078-142749578	PRSS1
chr15-72760830-72761330	6.00776e-17	0.204518	0.056	0.003	1.53032e-11	Acinar	chr15-72760830-72761330	ADPGK
chr4-151418314-151418814	6.06306e-17	0.245809	0.108	0.014	1.5444e-11	Acinar	chr4-151418314-151418814	FAM160A1
chr1-204995003-204995503	6.08609e-17	0.265564	0.121	0.02	1.55027e-11	Acinar	chr1-204995003-204995503	NFASC
chr8-20281993-20282493	6.59998e-17	0.246375	0.115	0.019	1.68117e-11	Acinar	chr8-20281993-20282493	LZTS1-AS1
chr4-8120382-8120882	6.81677e-17	0.252635	0.115	0.02	1.73639e-11	Acinar	chr4-8120382-8120882	ABLIM2
chr10-88703166-88703666	7.06289e-17	0.249159	0.126	0.022	1.79908e-11	Acinar	chr10-88703166-88703666	LIPK
chr2-3504526-3505026	7.94704e-17	0.239006	0.088	0.01	2.02429e-11	Acinar	chr2-3504526-3505026	ADI1
chr17-31478050-31478550	9.0954e-17	0.257293	0.148	0.037	2.31681e-11	Acinar	chr17-31478050-31478550	RAB11FIP4
chr5-601174-601674	9.46821e-17	0.258916	0.169	0.043	2.41177e-11	Acinar	chr5-601174-601674	CEP72
chr19-7868580-7869080	9.91812e-17	0.247006	0.312	0.13	2.52637e-11	Acinar	chr19-7868580-7869080	PRR36
chr16-89613397-89613897	1.03973e-16	0.249687	0.301	0.116	2.64844e-11	Acinar	chr16-89613397-89613897	DPEP1
chr19-23403464-23403964	1.05961e-16	0.261879	0.193	0.056	2.69908e-11	Acinar	chr19-23403464-23403964	LINC01224
chr11-110505498-110505998	1.0651e-16	0.261177	0.173	0.043	2.71305e-11	Acinar	chr11-110505498-110505998	FDX1
chr9-71096451-71096951	1.29955e-16	0.251317	0.142	0.027	3.31024e-11	Acinar	chr9-71096451-71096951	TRPM3
chr17-81441400-81441900	1.34602e-16	0.258975	0.135	0.031	3.42863e-11	Acinar	chr17-81441400-81441900	BAHCC1
chr12-109600400-109600900	1.43352e-16	0.257079	0.178	0.046	3.65152e-11	Acinar	chr12-109600400-109600900	MVK
chr10-7826831-7827331	1.46277e-16	0.24835	0.146	0.036	3.72602e-11	Acinar	chr10-7826831-7827331	TAF3
chr22-45216277-45216777	1.51942e-16	0.260298	0.198	0.055	3.87032e-11	Acinar	chr22-45216277-45216777	KIAA0930
chr14-65301896-65302396	1.60499e-16	0.262347	0.128	0.025	4.08829e-11	Acinar	chr14-65301896-65302396	CTD-2509G16.5
chr20-10795325-10795825	1.70179e-16	0.242279	0.335	0.131	4.33485e-11	Acinar	chr20-10795325-10795825	RP1-278O22.2
chr11-110184959-110185459	2.10387e-16	0.249056	0.189	0.05	5.35904e-11	Acinar	chr11-110184959-110185459	RDX
chr4-1660830-1661330	2.12973e-16	0.244548	0.101	0.015	5.42491e-11	Acinar	chr4-1660830-1661330	FAM53A
chr11-70552178-70552678	2.31436e-16	0.253645	0.191	0.056	5.8952e-11	Acinar	chr11-70552178-70552678	SHANK2
chr16-4263572-4264072	2.31451e-16	0.256984	0.151	0.039	5.89559e-11	Acinar	chr16-4263572-4264072	TFAP4
chr7-140418053-140418553	2.38861e-16	0.256243	0.137	0.027	6.08434e-11	Acinar	chr7-140418053-140418553	RAB19
chr17-19876932-19877432	2.71827e-16	0.248867	0.119	0.022	6.92406e-11	Acinar	chr17-19876932-19877432	RP11-78O7.3
chr5-862733-863233	2.92631e-16	0.25418	0.187	0.053	7.45398e-11	Acinar	chr5-862733-863233	BRD9
chr17-75535149-75535649	2.97985e-16	0.259397	0.175	0.049	7.59036e-11	Acinar	chr17-75535149-75535649	LLGL2
chr10-89548043-89548543	2.98645e-16	0.250584	0.178	0.045	7.60717e-11	Acinar	chr10-89548043-89548543	SLC16A12
chr22-37323541-37324041	2.98939e-16	0.241083	0.124	0.028	7.61466e-11	Acinar	chr22-37323541-37324041	CYTH4
chr6-17429602-17430102	3.5104e-16	0.247787	0.175	0.045	8.94181e-11	Acinar	chr6-17429602-17430102	CAP2
chr10-4983716-4984216	3.88646e-16	0.229965	0.085	0.01	9.8997e-11	Acinar	chr10-4983716-4984216	AKR1C1
chr22-50568666-50569166	3.92858e-16	0.241196	0.094	0.014	1.0007e-10	Acinar	chr22-50568666-50569166	CHKB-CPT1B
chr22-38107747-38108247	3.93977e-16	0.246024	0.139	0.03	1.00355e-10	Acinar	chr22-38107747-38108247	BAIAP2L2
chr1-236333097-236333597	3.95881e-16	0.255164	0.133	0.026	1.0084e-10	Acinar	chr1-236333097-236333597	EDARADD
chr1-149938993-149939493	3.95956e-16	0.246265	0.279	0.11	1.00859e-10	Acinar	chr1-149938993-149939493	OTUD7B
chr17-75846682-75847182	4.08935e-16	0.26002	0.243	0.082	1.04165e-10	Acinar	chr17-75846682-75847182	WBP2
chr11-995992-996492	4.17031e-16	0.243459	0.115	0.021	1.06227e-10	Acinar	chr11-995992-996492	AP2A2
chr3-129476516-129477016	4.22787e-16	0.206574	0.067	0.006	1.07694e-10	Acinar	chr3-129476516-129477016	IFT122
chr16-81465321-81465821	4.37217e-16	0.240647	0.13	0.028	1.11369e-10	Acinar	chr16-81465321-81465821	CMIP
chr17-16466339-16466839	4.55313e-16	0.239943	0.126	0.024	1.15979e-10	Acinar	chr17-16466339-16466839	LRRC75A-AS1
chr12-56230479-56230979	4.617e-16	0.240219	0.335	0.146	1.17606e-10	Acinar	chr12-56230479-56230979	SLC39A5
chr1-212620943-212621443	5.1288e-16	0.227515	0.09	0.008	1.30642e-10	Acinar	chr1-212620943-212621443	ATF3
chr17-4721346-4721846	5.40049e-16	0.227253	0.101	0.015	1.37563e-10	Acinar	chr17-4721346-4721846	ARRB2
chr15-90145113-90145613	5.86332e-16	0.252033	0.175	0.048	1.49352e-10	Acinar	chr15-90145113-90145613	CTD-2315E11.1
chr5-103569298-103569798	6.0881e-16	0.247562	0.231	0.077	1.55078e-10	Acinar	chr5-103569298-103569798	NUDT12
chr15-39255668-39256168	6.38013e-16	0.247561	0.222	0.082	1.62517e-10	Acinar	chr15-39255668-39256168	RP11-624L4.1
chr2-71384722-71385222	6.58702e-16	0.190895	0.056	0.003	1.67787e-10	Acinar	chr2-71384722-71385222	ZNF638
chr1-113804635-113805135	6.82714e-16	0.226196	0.094	0.014	1.73903e-10	Acinar	chr1-113804635-113805135	RSBN1
chr11-579911-580411	6.92232e-16	0.230678	0.112	0.022	1.76327e-10	Acinar	chr11-579911-580411	PHRF1
chr16-89613905-89614405	6.95392e-16	0.251299	0.198	0.055	1.77132e-10	Acinar	chr16-89613905-89614405	DPEP1
chr17-4033674-4034174	7.43802e-16	0.244988	0.299	0.125	1.89463e-10	Acinar	chr17-4033674-4034174	ZZEF1
chr3-164679123-164679623	7.50959e-16	0.249176	0.146	0.036	1.91286e-10	Acinar	chr3-164679123-164679623	LINC01323
chr15-22904018-22904518	7.60578e-16	0.238235	0.321	0.135	1.93737e-10	Acinar	chr15-22904018-22904518	CYFIP1
chr3-124699716-124700216	8.07389e-16	0.239213	0.126	0.024	2.0566e-10	Acinar	chr3-124699716-124700216	KALRN
chr3-169666384-169666884	8.12612e-16	0.250243	0.196	0.058	2.06991e-10	Acinar	chr3-169666384-169666884	MECOM
chr3-58164045-58164545	8.95191e-16	0.240447	0.164	0.042	2.28026e-10	Acinar	chr3-58164045-58164545	FLNB
chr6-152277806-152278306	9.15241e-16	0.255317	0.175	0.048	2.33133e-10	Acinar	chr6-152277806-152278306	SYNE1
chr11-12750600-12751100	9.48107e-16	0.233853	0.112	0.021	2.41505e-10	Acinar	chr11-12750600-12751100	TEAD1
chr16-4666402-4666902	9.59845e-16	0.245491	0.115	0.02	2.44495e-10	Acinar	chr16-4666402-4666902	MGRN1
chr1-3320453-3320953	9.96455e-16	0.223814	0.378	0.171	2.5382e-10	Acinar	chr1-3320453-3320953	PRDM16
chr8-17183980-17184480	1.02981e-15	0.24678	0.22	0.076	2.62316e-10	Acinar	chr8-17183980-17184480	ZDHHC2
chr1-203308860-203309360	1.11321e-15	0.241121	0.106	0.019	2.8356e-10	Acinar	chr1-203308860-203309360	BTG2
chr11-824479-824979	1.23182e-15	0.236664	0.315	0.139	3.13772e-10	Acinar	chr11-824479-824979	PNPLA2
chr20-61771866-61772366	1.25599e-15	0.219498	0.076	0.008	3.1993e-10	Acinar	chr20-61771866-61772366	CDH4
chr3-127220482-127220982	1.29339e-15	0.237076	0.121	0.023	3.29457e-10	Acinar	chr3-127220482-127220982	C3orf56
chr8-101260188-101260688	1.2961e-15	0.251436	0.162	0.041	3.30145e-10	Acinar	chr8-101260188-101260688	KB-1410C5.2
chr15-32123392-32123892	1.37809e-15	0.226607	0.097	0.014	3.5103e-10	Acinar	chr15-32123392-32123892	CHRNA7
chr6-20877271-20877771	1.44755e-15	0.233472	0.133	0.028	3.68723e-10	Acinar	chr6-20877271-20877771	CDKAL1
chr19-35879612-35880112	1.462e-15	0.236764	0.294	0.129	3.72405e-10	Acinar	chr19-35879612-35880112	APLP1
chr20-11687525-11688025	1.58954e-15	0.245138	0.229	0.077	4.04892e-10	Acinar	chr20-11687525-11688025	RP11-268G13.1
chr14-75280969-75281469	1.64125e-15	0.253983	0.218	0.079	4.18065e-10	Acinar	chr14-75280969-75281469	FOS
chr19-2168820-2169320	1.77243e-15	0.235481	0.324	0.131	4.51478e-10	Acinar	chr19-2168820-2169320	DOT1L
chr9-122088802-122089302	1.79749e-15	0.226995	0.079	0.009	4.57862e-10	Acinar	chr9-122088802-122089302	TTLL11
chr19-6476072-6476572	1.80176e-15	0.211044	0.463	0.234	4.58951e-10	Acinar	chr19-6476072-6476572	DENND1C
chr17-63431894-63432394	1.88408e-15	0.229859	0.115	0.022	4.79919e-10	Acinar	chr17-63431894-63432394	CYB561
chr4-151568896-151569396	1.96269e-15	0.233206	0.097	0.014	4.99941e-10	Acinar	chr4-151568896-151569396	FAM160A1
chr16-15628875-15629375	2.13543e-15	0.221618	0.094	0.013	5.43944e-10	Acinar	chr16-15628875-15629375	KIAA0430
chr20-3509993-3510493	2.25423e-15	0.223005	0.097	0.017	5.74204e-10	Acinar	chr20-3509993-3510493	ATRN
chr1-39733102-39733602	2.28848e-15	0.240158	0.146	0.038	5.82928e-10	Acinar	chr1-39733102-39733602	PPIE
chr17-66717582-66718082	2.34191e-15	0.230955	0.101	0.017	5.96539e-10	Acinar	chr17-66717582-66718082	PRKCA
chr4-185742623-185743123	2.44378e-15	0.215779	0.083	0.01	6.22486e-10	Acinar	chr4-185742623-185743123	SORBS2
chr10-3775824-3776324	2.59499e-15	0.246856	0.144	0.035	6.61004e-10	Acinar	chr10-3775824-3776324	KLF6
chr8-42525907-42526407	2.85135e-15	0.212099	0.092	0.011	7.26304e-10	Acinar	chr8-42525907-42526407	SLC20A2
chr4-26173848-26174348	2.88257e-15	0.240392	0.247	0.086	7.34258e-10	Acinar	chr4-26173848-26174348	RBPJ
chr14-101399985-101400485	2.99378e-15	0.238181	0.11	0.018	7.62585e-10	Acinar	chr14-101399985-101400485	LINC00524
chr12-51985125-51985625	3.12735e-15	0.225953	0.092	0.012	7.96608e-10	Acinar	chr12-51985125-51985625	ACVR1B
chr1-22728693-22729193	3.44195e-15	0.251905	0.137	0.031	8.76744e-10	Acinar	chr1-22728693-22729193	EPHB2
chr1-39568895-39569395	3.44288e-15	0.231125	0.108	0.02	8.76981e-10	Acinar	chr1-39568895-39569395	PABPC4
chr6-3403147-3403647	3.61046e-15	0.235804	0.285	0.113	9.19666e-10	Acinar	chr6-3403147-3403647	SLC22A23
chr16-87098232-87098732	3.90657e-15	0.240568	0.099	0.015	9.95094e-10	Acinar	chr16-87098232-87098732	C16orf95
chr8-104458957-104459457	4.08423e-15	0.2186	0.083	0.01	1.04035e-09	Acinar	chr8-104458957-104459457	DPYS
chr2-130759796-130760296	4.75958e-15	0.243406	0.184	0.058	1.21237e-09	Acinar	chr2-130759796-130760296	AMER3
chr20-13250113-13250613	4.78043e-15	0.219126	0.083	0.011	1.21769e-09	Acinar	chr20-13250113-13250613	ISM1
chr2-120830397-120830897	4.78261e-15	0.2439	0.106	0.021	1.21824e-09	Acinar	chr2-120830397-120830897	GLI2
chr3-13023078-13023578	4.95737e-15	0.243694	0.151	0.034	1.26276e-09	Acinar	chr3-13023078-13023578	IQSEC1
chr1-94648079-94648579	5.01042e-15	0.21408	0.079	0.01	1.27627e-09	Acinar	chr1-94648079-94648579	RP11-86H7.6
chr9-130192512-130193012	5.29829e-15	0.248963	0.198	0.066	1.3496e-09	Acinar	chr9-130192512-130193012	NCS1
chr12-14938312-14938812	5.33687e-15	0.244322	0.187	0.062	1.35942e-09	Acinar	chr12-14938312-14938812	ERP27
chr10-122183101-122183601	5.33902e-15	0.235951	0.146	0.033	1.35997e-09	Acinar	chr10-122183101-122183601	TACC2
chr12-122063952-122064452	5.5316e-15	0.225978	0.364	0.161	1.40903e-09	Acinar	chr12-122063952-122064452	AC156455.1
chr2-149399850-149400350	6.28357e-15	0.239503	0.133	0.031	1.60057e-09	Acinar	chr2-149399850-149400350	LYPD6
chr7-66957756-66958256	6.31138e-15	0.235754	0.121	0.028	1.60765e-09	Acinar	chr7-66957756-66958256	TMEM248
chr5-147822640-147823140	6.66169e-15	0.242714	0.191	0.061	1.69689e-09	Acinar	chr5-147822640-147823140	SPINK1
chr15-67358679-67359179	7.1067e-15	0.228765	0.315	0.133	1.81024e-09	Acinar	chr15-67358679-67359179	IQCH
chr9-127700522-127701022	7.36347e-15	0.240298	0.157	0.043	1.87564e-09	Acinar	chr9-127700522-127701022	PTRH1
chr8-38063996-38064496	7.82015e-15	0.240803	0.22	0.079	1.99197e-09	Acinar	chr8-38063996-38064496	EIF4EBP1
chr22-42892709-42893209	7.91087e-15	0.230332	0.099	0.018	2.01508e-09	Acinar	chr22-42892709-42893209	PACSIN2
chr19-2588232-2588732	8.29218e-15	0.243865	0.189	0.057	2.11221e-09	Acinar	chr19-2588232-2588732	GNG7
chr3-112087672-112088172	8.49499e-15	0.208094	0.072	0.009	2.16387e-09	Acinar	chr3-112087672-112088172	C3orf52
chr14-92944172-92944672	8.78086e-15	0.198889	0.072	0.006	2.23669e-09	Acinar	chr14-92944172-92944672	ITPK1
chr22-31078920-31079420	9.71887e-15	0.241988	0.225	0.08	2.47562e-09	Acinar	chr22-31078920-31079420	SMTN
chr15-101267149-101267649	9.87579e-15	0.224999	0.09	0.014	2.51559e-09	Acinar	chr15-101267149-101267649	VIMP
chr2-172441898-172442398	9.95158e-15	0.2046	0.094	0.015	2.5349e-09	Acinar	chr2-172441898-172442398	ITGA6
chr4-124632338-124632838	1.07664e-14	0.232317	0.11	0.023	2.74244e-09	Acinar	chr4-124632338-124632838	ANKRD50
chr5-134115308-134115808	1.08926e-14	0.237776	0.234	0.086	2.77459e-09	Acinar	chr5-134115308-134115808	TCF7
chr2-29405177-29405677	1.10187e-14	0.238557	0.137	0.03	2.80672e-09	Acinar	chr2-29405177-29405677	ALK
chr14-73005388-73005888	1.11456e-14	0.230677	0.097	0.02	2.83903e-09	Acinar	chr14-73005388-73005888	ZFYVE1
chr14-96461892-96462392	1.1266e-14	0.240185	0.139	0.035	2.8697e-09	Acinar	chr14-96461892-96462392	AK7
chr5-9403972-9404472	1.14294e-14	0.20842	0.081	0.011	2.91132e-09	Acinar	chr5-9403972-9404472	SEMA5A
chr22-37054003-37054503	1.20552e-14	0.232274	0.11	0.021	3.07073e-09	Acinar	chr22-37054003-37054503	KCTD17
chr8-52032896-52033396	1.22116e-14	0.242154	0.157	0.04	3.11058e-09	Acinar	chr8-52032896-52033396	RP11-546K22.1
chr3-13022220-13022720	1.30405e-14	0.242957	0.222	0.077	3.32171e-09	Acinar	chr3-13022220-13022720	IQSEC1
chr2-99638434-99638934	1.3665e-14	0.234774	0.101	0.021	3.4808e-09	Acinar	chr2-99638434-99638934	AFF3
chr11-109867731-109868231	1.38533e-14	0.232027	0.121	0.028	3.52876e-09	Acinar	chr11-109867731-109868231	RP11-262A12.1
chr3-14797583-14798083	1.46964e-14	0.237551	0.142	0.034	3.7435e-09	Acinar	chr3-14797583-14798083	RP11-95M5.1
chr7-37067852-37068352	1.54578e-14	0.208677	0.054	0.005	3.93745e-09	Acinar	chr7-37067852-37068352	ELMO1
chr1-212616776-212617276	1.56715e-14	0.213614	0.076	0.009	3.9919e-09	Acinar	chr1-212616776-212617276	ATF3
chr6-19870253-19870753	1.58729e-14	0.218784	0.083	0.014	4.0432e-09	Acinar	chr6-19870253-19870753	ID4
chr8-1891946-1892446	1.63335e-14	0.23921	0.184	0.057	4.16051e-09	Acinar	chr8-1891946-1892446	RP11-439C15.6
chr4-8228465-8228965	1.64803e-14	0.239332	0.166	0.045	4.19791e-09	Acinar	chr4-8228465-8228965	SH3TC1
chr11-114085864-114086364	1.65588e-14	0.23689	0.22	0.074	4.2179e-09	Acinar	chr11-114085864-114086364	ZBTB16
chr10-75261854-75262354	1.75242e-14	0.220047	0.362	0.171	4.46381e-09	Acinar	chr10-75261854-75262354	ZNF503-AS1
chr2-26456521-26457021	1.76773e-14	0.210239	0.09	0.011	4.50282e-09	Acinar	chr2-26456521-26457021	DRC1
chr11-76385765-76386265	1.82415e-14	0.232357	0.182	0.053	4.64654e-09	Acinar	chr11-76385765-76386265	RP11-111M22.2
chr5-138970755-138971255	1.86829e-14	0.218478	0.085	0.014	4.75897e-09	Acinar	chr5-138970755-138971255	SIL1
chr7-130380079-130380579	1.87303e-14	0.229674	0.317	0.134	4.77104e-09	Acinar	chr7-130380079-130380579	CPA1
chr2-205858655-205859155	1.87465e-14	0.227233	0.083	0.012	4.77517e-09	Acinar	chr2-205858655-205859155	NRP2
chr13-94660908-94661408	1.97582e-14	0.238888	0.137	0.034	5.03288e-09	Acinar	chr13-94660908-94661408	RNA5SP36
chr9-97536338-97536838	1.98676e-14	0.1871	0.054	0.004	5.06075e-09	Acinar	chr9-97536338-97536838	TMOD1
chr17-2435809-2436309	2.00024e-14	0.238706	0.151	0.043	5.09506e-09	Acinar	chr17-2435809-2436309	METTL16
chr9-127839895-127840395	2.06571e-14	0.222857	0.097	0.016	5.26184e-09	Acinar	chr9-127839895-127840395	ENG
chr14-85596509-85597009	2.09479e-14	0.227936	0.133	0.031	5.3359e-09	Acinar	chr14-85596509-85597009	FLRT2
chr12-105205531-105206031	2.26907e-14	0.227898	0.09	0.013	5.77986e-09	Acinar	chr12-105205531-105206031	APPL2
chr19-10052645-10053145	2.34696e-14	0.209679	0.081	0.01	5.97826e-09	Acinar	chr19-10052645-10053145	RDH8
chr2-34365760-34366260	2.5189e-14	0.243978	0.184	0.061	6.41621e-09	Acinar	chr2-34365760-34366260	AC073218.1
chr11-126091786-126092286	2.55141e-14	0.236913	0.207	0.072	6.49902e-09	Acinar	chr11-126091786-126092286	RP11-673E11.2
chr8-94906219-94906719	2.56527e-14	0.185432	0.058	0.004	6.53434e-09	Acinar	chr8-94906219-94906719	NDUFAF6
chr19-43799677-43800177	2.58551e-14	0.229123	0.097	0.016	6.5859e-09	Acinar	chr19-43799677-43800177	LYPD5
chr1-44807122-44807622	2.60419e-14	0.223757	0.339	0.149	6.63347e-09	Acinar	chr1-44807122-44807622	TCTEX1D4
chr3-180294526-180295026	2.74345e-14	0.237359	0.119	0.026	6.98821e-09	Acinar	chr3-180294526-180295026	RP11-420J11.2
chr10-5968748-5969248	2.86046e-14	0.227021	0.146	0.036	7.28626e-09	Acinar	chr10-5968748-5969248	IL15RA
chr19-10522194-10522694	2.88065e-14	0.209369	0.085	0.012	7.33767e-09	Acinar	chr19-10522194-10522694	S1PR5
chr4-1100054-1100554	2.9231e-14	0.229554	0.146	0.041	7.44582e-09	Acinar	chr4-1100054-1100554	RNF212
chr14-71383922-71384422	2.96571e-14	0.23534	0.204	0.066	7.55435e-09	Acinar	chr14-71383922-71384422	SIPA1L1
chr14-50321004-50321504	3.13589e-14	0.230231	0.265	0.11	7.98782e-09	Acinar	chr14-50321004-50321504	ATP5S
chr21-42252669-42253169	3.16639e-14	0.219939	0.09	0.015	8.06553e-09	Acinar	chr21-42252669-42253169	ABCG1
chr12-124790924-124791424	3.1852e-14	0.21791	0.101	0.019	8.11343e-09	Acinar	chr12-124790924-124791424	SCARB1
chr8-72822983-72823483	3.19538e-14	0.237962	0.191	0.067	8.13937e-09	Acinar	chr8-72822983-72823483	KCNB2
chr6-42939740-42940240	3.19938e-14	0.205524	0.072	0.007	8.14957e-09	Acinar	chr6-42939740-42940240	CNPY3
chr19-1211359-1211859	3.25541e-14	0.237694	0.139	0.036	8.29228e-09	Acinar	chr19-1211359-1211859	STK11
chr2-222796505-222797005	3.59607e-14	0.23006	0.115	0.023	9.16002e-09	Acinar	chr2-222796505-222797005	ACSL3
chr5-16378580-16379080	3.68816e-14	0.21869	0.083	0.012	9.39459e-09	Acinar	chr5-16378580-16379080	RP1-167G20.1
chr19-10518921-10519421	3.70627e-14	0.22615	0.103	0.021	9.44072e-09	Acinar	chr19-10518921-10519421	S1PR5
chr6-166678383-166678883	3.7118e-14	0.212109	0.092	0.014	9.45481e-09	Acinar	chr6-166678383-166678883	RPS6KA2
chr19-49556563-49557063	3.76396e-14	0.232832	0.225	0.08	9.58768e-09	Acinar	chr19-49556563-49557063	NOSIP
chr9-125700687-125701187	3.80167e-14	0.219351	0.106	0.018	9.68373e-09	Acinar	chr9-125700687-125701187	MAPKAP1
chr7-131521511-1315220111	4.2712e-14	0.237072	0.249	0.092	1.08797e-08	Acinar	chr7-131521511-131522011	PODXL
chr9-83154213-83154713	4.31376e-14	0.231938	0.144	0.036	1.09881e-08	Acinar	chr9-83154213-83154713	FRMD3
chr19-48780636-48781136	4.40385e-14	0.238433	0.173	0.052	1.12176e-08	Acinar	chr19-48780636-48781136	BCAT2
chr7-73587835-73588335	4.52643e-14	0.230717	0.281	0.124	1.15299e-08	Acinar	chr7-73587835-73588335	MLXIPL
chr1-31449676-31450176	4.59998e-14	0.193624	0.079	0.009	1.17172e-08	Acinar	chr1-31449676-31450176	SERINC2
chr1-25342734-25343234	4.70699e-14	0.17976	0.047	0.003	1.19898e-08	Acinar	chr1-25342734-25343234	TMEM50A
chr6-43782185-43782685	4.99407e-14	0.235336	0.151	0.036	1.27211e-08	Acinar	chr6-43782185-43782685	VEGFA
chr6-148851412-148851912	5.00919e-14	0.210987	0.09	0.012	1.27596e-08	Acinar	chr6-148851412-148851912	UST
chr6-157203145-157203645	5.02664e-14	0.235351	0.175	0.055	1.2804e-08	Acinar	chr6-157203145-157203645	ARID1B
chr2-39549622-39550122	5.27032e-14	0.219267	0.11	0.022	1.34247e-08	Acinar	chr2-39549622-39550122	MAP4K3
chr8-42066110-42066610	5.31494e-14	0.220983	0.092	0.015	1.35384e-08	Acinar	chr8-42066110-42066610	KAT6A
chr10-31771174-31771674	5.33131e-14	0.193678	0.067	0.006	1.35801e-08	Acinar	chr10-31771174-31771674	ARHGAP12
chr12-11817832-11818332	5.34439e-14	0.231296	0.144	0.037	1.36134e-08	Acinar	chr12-11817832-11818332	ETV6
chr15-89455457-89455957	5.66927e-14	0.214639	0.085	0.014	1.44409e-08	Acinar	chr15-89455457-89455957	RHCG
chr1-21976617-21977117	5.94823e-14	0.233141	0.119	0.025	1.51515e-08	Acinar	chr1-21976617-21977117	CELA3B
chr10-102876624-102877124	6.17503e-14	0.233252	0.2	0.061	1.57292e-08	Acinar	chr10-102876624-102877124	AS3MT
chr1-229308270-229308770	6.18435e-14	0.205258	0.081	0.012	1.5753e-08	Acinar	chr1-229308270-229308770	RAB4A
chr2-75570730-75571230	6.48089e-14	0.214454	0.355	0.17	1.65083e-08	Acinar	chr2-75570730-75571230	EVA1A
chr19-49210329-49210829	6.80535e-14	0.225349	0.288	0.125	1.73348e-08	Acinar	chr19-49210329-49210829	TRPM4
chr6-4358516-4359016	6.82619e-14	0.231957	0.18	0.05	1.73879e-08	Acinar	chr6-4358516-4359016	RP3-527G5.1
chr15-75964948-75965448	7.14263e-14	0.195388	0.07	0.007	1.81939e-08	Acinar	chr15-75964948-75965448	NRG4
chr10-117663625-117664125	7.29473e-14	0.23115	0.155	0.045	1.85814e-08	Acinar	chr10-117663625-117664125	RP11-328K15.1
chr2-3459411-3459911	7.42071e-14	0.226004	0.103	0.022	1.89023e-08	Acinar	chr2-3459411-3459911	TRAPPC12
chr5-171437422-171437922	7.85115e-14	0.234643	0.171	0.049	1.99987e-08	Acinar	chr5-171437422-171437922	FGF18
chr20-24755398-24755898	7.96202e-14	0.206798	0.079	0.011	2.02811e-08	Acinar	chr20-24755398-24755898	RP5-860P4.2
chr20-37880553-37881053	7.99586e-14	0.233924	0.119	0.029	2.03673e-08	Acinar	chr20-37880553-37881053	CTNNBL1
chr2-235498462-235498962	8.05496e-14	0.229897	0.155	0.044	2.05178e-08	Acinar	chr2-235498462-235498962	AGAP1
chr17-81508382-81508882	8.38871e-14	0.221621	0.106	0.021	2.1368e-08	Acinar	chr17-81508382-81508882	ACTG1
chr10-14532771-14533271	8.57431e-14	0.225135	0.265	0.105	2.18407e-08	Acinar	chr10-14532771-14533271	FAM107B
chr5-134638624-134639124	8.58065e-14	0.203569	0.072	0.008	2.18569e-08	Acinar	chr5-134638624-134639124	SAR1B
chr14-105469663-105470163	8.91865e-14	0.224346	0.279	0.118	2.27179e-08	Acinar	chr14-105469663-105470163	MTA1
chr22-32199288-32199788	9.81348e-14	0.220468	0.135	0.033	2.49972e-08	Acinar	chr22-32199288-32199788	RFPL2
chr7-95867296-95867796	9.98729e-14	0.210196	0.074	0.01	2.54399e-08	Acinar	chr7-95867296-95867796	DYNC1I1
chr1-15432177-15432677	1.08298e-13	0.235312	0.184	0.059	2.7586e-08	Acinar	chr1-15432177-15432677	EFHD2
chr18-8279832-8280332	1.16864e-13	0.207685	0.09	0.014	2.97681e-08	Acinar	chr18-8279832-8280332	PTPRM
chr16-56918991-56919491	1.17072e-13	0.198754	0.07	0.008	2.98209e-08	Acinar	chr16-56918991-56919491	SLC12A3
chr8-142292996-142293496	1.18124e-13	0.218875	0.092	0.017	3.0089e-08	Acinar	chr8-142292996-142293496	TSNARE1
chr16-86217748-86218248	1.22961e-13	0.224198	0.133	0.032	3.13209e-08	Acinar	chr16-86217748-86218248	RP11-514D23.3
chr10-70866902-70867402	1.25589e-13	0.199717	0.081	0.011	3.19905e-08	Acinar	chr10-70866902-70867402	SGPL1
chr12-75990311-75990811	1.31135e-13	0.228614	0.148	0.039	3.3403e-08	Acinar	chr12-75990311-75990811	RP11-114H23.1
chr9-37534346-37534846	1.33092e-13	0.224933	0.128	0.032	3.39017e-08	Acinar	chr9-37534346-37534846	RP11-613M10.8
chr18-34543217-34543717	1.34286e-13	0.230273	0.22	0.079	3.42057e-08	Acinar	chr18-34543217-34543717	DTNA
chr16-52492676-52493176	1.34571e-13	0.218099	0.126	0.027	3.42784e-08	Acinar	chr16-52492676-52493176	TOX3
chr21-45615212-45615712	1.346e-13	0.222062	0.133	0.031	3.42856e-08	Acinar	chr21-45615212-45615712	AL133493.2
chr1-230300494-230300994	1.34606e-13	0.227456	0.202	0.078	3.42873e-08	Acinar	chr1-230300494-230300994	PGBD5
chr12-49265385-49265885	1.36687e-13	0.229798	0.225	0.086	3.48173e-08	Acinar	chr12-49265385-49265885	TUBA1C
chr5-169421915-169422415	1.36942e-13	0.221895	0.231	0.085	3.48824e-08	Acinar	chr5-169421915-169422415	SLIT3
chr16-16021930-16022430	1.38359e-13	0.227563	0.187	0.055	3.52433e-08	Acinar	chr16-16021930-16022430	ABCC1
chr14-81298219-81298719	1.47054e-13	0.206619	0.088	0.013	3.7458e-08	Acinar	chr14-81298219-81298719	STON2
chr17-13596468-13596968	1.71118e-13	0.199667	0.052	0.005	4.35878e-08	Acinar	chr17-13596468-13596968	HS3ST3A1
chr16-86999918-87000418	1.72938e-13	0.228565	0.184	0.057	4.40514e-08	Acinar	chr16-86999918-87000418	RP11-134D3.1
chr20-32666914-32667414	1.77194e-13	0.194997	0.074	0.009	4.51354e-08	Acinar	chr20-32666914-32667414	C20orf203
chr18-12313482-12313982	1.77379e-13	0.216479	0.099	0.017	4.51825e-08	Acinar	chr18-12313482-12313982	TUBB6
chr5-66689801-66690301	1.92264e-13	0.223003	0.13	0.034	4.8974e-08	Acinar	chr5-66689801-66690301	MAST4
chr7-5526156-5526656	1.97528e-13	0.234806	0.155	0.047	5.03148e-08	Acinar	chr7-5526156-5526656	ACTB
chr17-7579177-7579677	2.02437e-13	0.237726	0.144	0.04	5.15654e-08	Acinar	chr17-7579177-7579677	CD68
chrX-70525583-70526083	2.05449e-13	0.217335	0.099	0.015	5.23327e-08	Acinar	chrX-70525583-70526083	TEX11
chr12-124497603-124498103	2.06782e-13	0.228985	0.193	0.068	5.26721e-08	Acinar	chr12-124497603-124498103	NCOR2
chr12-116465735-116466235	2.06987e-13	0.225571	0.139	0.036	5.27243e-08	Acinar	chr12-116465735-116466235	RP11-148B3.1
chr22-40008608-40009108	2.15579e-13	0.190118	0.072	0.01	5.49131e-08	Acinar	chr22-40008608-40009108	FAM83F
chr11-112017433-112017933	2.19987e-13	0.212597	0.108	0.018	5.60358e-08	Acinar	chr11-112017433-112017933	DIXDC1
chr8-144694226-144694726	2.20543e-13	0.224241	0.162	0.046	5.61774e-08	Acinar	chr8-144694226-144694726	AF186192.1
chr12-3031983-3032483	2.261e-13	0.218132	0.083	0.012	5.75929e-08	Acinar	chr12-3031983-3032483	TEAD4
chr7-3520086-3520586	2.30547e-13	0.233421	0.148	0.039	5.87256e-08	Acinar	chr7-3520086-3520586	SDK1
chr8-144495788-144496288	2.31507e-13	0.222219	0.115	0.026	5.89701e-08	Acinar	chr8-144495788-144496288	CTD-2517M22.14
chr11-61660815-61661315	2.34726e-13	0.23287	0.135	0.036	5.97901e-08	Acinar	chr11-61660815-61661315	RP11-855O10.3
chr11-76371078-76371578	2.35974e-13	0.194472	0.076	0.011	6.01081e-08	Acinar	chr11-76371078-76371578	THAP12
chr20-10242167-10242667	2.41478e-13	0.1953	0.07	0.007	6.15099e-08	Acinar	chr20-10242167-10242667	SNAP25
chr3-18153414-18153914	2.42445e-13	0.186954	0.067	0.007	6.17563e-08	Acinar	chr3-18153414-18153914	TBC1D5
chr20-25539209-25539709	2.43968e-13	0.229943	0.173	0.052	6.21442e-08	Acinar	chr20-25539209-25539709	NINL
chr15-82958490-82958990	2.49477e-13	0.187098	0.052	0.004	6.35474e-08	Acinar	chr15-82958490-82958990	HOMER2
chr15-76127789-76128289	2.52968e-13	0.202129	0.085	0.015	6.44368e-08	Acinar	chr15-76127789-76128289	TMEM266
chr17-4006716-4007216	2.53565e-13	0.227095	0.135	0.032	6.4589e-08	Acinar	chr17-4006716-4007216	ZZEF1
chr9-127986961-127987461	2.65685e-13	0.211079	0.092	0.016	6.76762e-08	Acinar	chr9-127986961-127987461	FAM102A
chr7-67267806-67268306	2.65855e-13	0.227109	0.133	0.025	6.77195e-08	Acinar	chr7-67267806-67268306	TYW1
chr19-29563468-29563968	2.79028e-13	0.221604	0.121	0.032	7.10749e-08	Acinar	chr19-29563468-29563968	VSTM2B
chr7-7696425-7696925	2.82199e-13	0.225363	0.171	0.049	7.18825e-08	Acinar	chr7-7696425-7696925	UMAD1
chr1-6415425-6415925	2.84186e-13	0.191536	0.063	0.008	7.23888e-08	Acinar	chr1-6415425-6415925	HES2
chr1-20109514-20110014	2.86666e-13	0.198547	0.065	0.006	7.30205e-08	Acinar	chr1-20109514-20110014	PLA2G2D
chr10-98460720-98461220	2.94488e-13	0.226051	0.146	0.042	7.50127e-08	Acinar	chr10-98460720-98461220	HPSE2
chr11-128575794-128576294	2.99947e-13	0.209712	0.088	0.015	7.64035e-08	Acinar	chr11-128575794-128576294	ETS1
chr7-4842242-4842742	3.043e-13	0.231178	0.097	0.019	7.75122e-08	Acinar	chr7-4842242-4842742	RADIL
chr8-139845926-139846426	3.09213e-13	0.224872	0.117	0.029	7.87638e-08	Acinar	chr8-139845926-139846426	TRAPPC9
chr18-79944018-79944518	3.14077e-13	0.205025	0.076	0.01	8.00027e-08	Acinar	chr18-79944018-79944518	PQLC1
chr5-71954241-71954741	3.18443e-13	0.220454	0.121	0.027	8.11148e-08	Acinar	chr5-71954241-71954741	MAP1B
chr1-15992766-15993266	3.20127e-13	0.209552	0.103	0.02	8.15437e-08	Acinar	chr1-15992766-15993266	C1orf64
chr2-164910043-164910543	3.29496e-13	0.226877	0.178	0.058	8.39301e-08	Acinar	chr2-164910043-164910543	SLC38A11
chr7-130290689-130291189	3.47383e-13	0.206718	0.088	0.016	8.84864e-08	Acinar	chr7-130290689-130291189	CPA2
chr9-136882459-136882959	3.68724e-13	0.207595	0.088	0.014	9.39225e-08	Acinar	chr9-136882459-136882959	TRAF2
chr9-109247964-109248464	3.73473e-13	0.215978	0.117	0.025	9.51321e-08	Acinar	chr9-109247964-109248464	EPB41L4B
chr9-136965930-136966430	3.75899e-13	0.225543	0.151	0.042	9.57501e-08	Acinar	chr9-136965930-136966430	PRR31
chr10-116590509-116591009	3.77096e-13	0.190272	0.063	0.007	9.60551e-08	Acinar	chr10-116590509-116591009	PNLIPRP1
chr13-26968416-26968916	3.78541e-13	0.23026	0.153	0.041	9.64231e-08	Acinar	chr13-26968416-26968916	RP11-545M8.4
chr10-28743450-28743950	3.79185e-13	0.21223	0.11	0.023	9.65871e-08	Acinar	chr10-28743450-28743950	RP11-478H13.1
chr12-57435344-57435844	3.84807e-13	0.172404	0.058	0.007	9.80192e-08	Acinar	chr12-57435344-57435844	INHBC
chr11-36684982-36685482	3.86681e-13	0.191657	0.067	0.008	9.84965e-08	Acinar	chr11-36684982-36685482	C11orf74
chr6-170438276-170438776	3.92116e-13	0.203603	0.373	0.193	9.9881e-08	Acinar	chr6-170438276-170438776	FAM120B
chr22-17087377-17087877	3.94069e-13	0.19361	0.07	0.01	1.00379e-07	Acinar	chr22-17087377-17087877	IL17RA
chr6-138227187-138227687	3.9424e-13	0.225819	0.164	0.048	1.00422e-07	Acinar	chr6-138227187-138227687	ARFGEF3
chr4-145545732-145546232	4.10349e-13	0.198473	0.085	0.014	1.04525e-07	Acinar	chr4-145545732-145546232	SMAD1
chr11-65776244-65776744	4.12908e-13	0.190377	0.065	0.007	1.05177e-07	Acinar	chr11-65776244-65776744	AP5B1
chr5-95924698-95925198	4.21237e-13	0.222691	0.128	0.034	1.07299e-07	Acinar	chr5-95924698-95925198	ELL2
chr6-5501787-5502287	4.25892e-13	0.222244	0.124	0.029	1.08485e-07	Acinar	chr6-5501787-5502287	FARS2
chr5-137122516-137123016	4.31608e-13	0.223541	0.13	0.032	1.0994e-07	Acinar	chr5-137122516-137123016	SPOCK1
chr6-36609092-36609592	4.32077e-13	0.213739	0.11	0.025	1.1006e-07	Acinar	chr6-36609092-36609592	SRSF3
chr1-94608078-94608578	4.35168e-13	0.209355	0.083	0.011	1.10847e-07	Acinar	chr1-94608078-94608578	RP11-86H7.6
chr18-74225051-74225551	4.36681e-13	0.21357	0.303	0.143	1.11233e-07	Acinar	chr18-74225051-74225551	RP11-669I1.1
chr4-37647997-37648497	4.5453e-13	0.207213	0.088	0.016	1.15779e-07	Acinar	chr4-37647997-37648497	RELL1
chr9-136827080-136827580	4.6789e-13	0.222425	0.128	0.033	1.19182e-07	Acinar	chr9-136827080-136827580	RABL6
chr3-5250318-5250818	4.74391e-13	0.209907	0.106	0.02	1.20838e-07	Acinar	chr3-5250318-5250818	AC026202.5
chr12-109624316-109624816	5.01565e-13	0.217356	0.151	0.04	1.2776e-07	Acinar	chr12-109624316-109624816	MVK
chr16-88923786-88924286	5.05226e-13	0.223743	0.13	0.035	1.28693e-07	Acinar	chr16-88923786-88924286	CBFA2T3
chr3-45088567-45089067	5.1204e-13	0.229922	0.222	0.083	1.30428e-07	Acinar	chr3-45088567-45089067	CDCP1
chr12-121325809-121326309	5.4421e-13	0.199012	0.076	0.012	1.38623e-07	Acinar	chr12-121325809-121326309	ANAPC5
chr16-89084729-89085229	5.47455e-13	0.195364	0.072	0.009	1.39449e-07	Acinar	chr16-89084729-89085229	ACSF3
chr7-36928071-36928571	5.55522e-13	0.210802	0.112	0.022	1.41504e-07	Acinar	chr7-36928071-36928571	ELMO1
chr9-112764764-112765264	5.76498e-13	0.213431	0.09	0.017	1.46847e-07	Acinar	chr9-112764764-112765264	SNX30
chr1-226588930-226589430	5.80532e-13	0.206247	0.094	0.016	1.47875e-07	Acinar	chr1-226588930-226589430	STUM
chr2-235505142-235505642	5.86164e-13	0.227224	0.166	0.05	1.49309e-07	Acinar	chr2-235505142-235505642	AGAP1
chr8-21696349-21696849	5.94939e-13	0.225092	0.182	0.062	1.51545e-07	Acinar	chr8-21696349-21696849	GFRA2
chr15-76122935-76123435	5.96705e-13	0.186714	0.083	0.012	1.51995e-07	Acinar	chr15-76122935-76123435	TMEM266
chr8-102968473-102968973	6.01864e-13	0.221975	0.184	0.058	1.53309e-07	Acinar	chr8-102968473-102968973	KB-1507C5.4
chr19-38595989-38596489	6.03744e-13	0.215789	0.283	0.128	1.53788e-07	Acinar	chr19-38595989-38596489	MAP4K1
chr11-111360127-111360627	6.40952e-13	0.227889	0.155	0.043	1.63265e-07	Acinar	chr11-111360127-111360627	POU2AF1
chr17-59843011-59843511	6.41224e-13	0.216296	0.252	0.103	1.63335e-07	Acinar	chr17-59843011-59843511	VMP1
chr2-4140228-4140728	6.44807e-13	0.222128	0.164	0.052	1.64247e-07	Acinar	chr2-4140228-4140728	AC012445.1
chr14-61484814-61485314	6.49605e-13	0.22147	0.124	0.032	1.65469e-07	Acinar	chr14-61484814-61485314	PRKCH
chrX-17634525-17635025	6.70757e-13	0.211233	0.085	0.016	1.70857e-07	Acinar	chrX-17634525-17635025	NHS
chr2-3498649-3499149	7.75479e-13	0.189807	0.056	0.005	1.97532e-07	Acinar	chr2-3498649-3499149	ADI1
chr14-75459004-75459504	7.98686e-13	0.217991	0.119	0.029	2.03444e-07	Acinar	chr14-75459004-75459504	JDP2
chr1-239386325-239386825	8.14463e-13	0.211493	0.31	0.142	2.07462e-07	Acinar	chr1-239386325-239386825	CHRM3
chr6-157999269-157999769	8.40002e-13	0.215732	0.119	0.027	2.13968e-07	Acinar	chr6-157999269-157999769	SYNJ2
chr5-916889-917389	8.50009e-13	0.220993	0.173	0.058	2.16517e-07	Acinar	chr5-916889-917389	TRIP13
chr12-123754741-123755241	8.68342e-13	0.167065	0.047	0.003	2.21187e-07	Acinar	chr12-123754741-123755241	ATP6V0A2
chr8-11702898-11703398	8.75788e-13	0.217113	0.2	0.068	2.23083e-07	Acinar	chr8-11702898-11703398	GATA4
chr7-142376238-142376738	8.8086e-13	0.210817	0.094	0.019	2.24375e-07	Acinar	chr7-142376238-142376738	TRBV11-2
chr22-36617611-36618111	9.01757e-13	0.196928	0.072	0.011	2.29698e-07	Acinar	chr22-36617611-36618111	CACNG2
chr9-19173467-19173967	9.42792e-13	0.208573	0.097	0.019	2.40151e-07	Acinar	chr9-19173467-19173967	PLIN2
chr17-20977522-20978022	9.46471e-13	0.197506	0.074	0.009	2.41088e-07	Acinar	chr17-20977522-20978022	USP22
chr1-23436525-23437025	9.5658e-13	0.207527	0.337	0.169	2.43663e-07	Acinar	chr1-23436525-23437025	ASAP3
chr4-70176903-70177403	1.00347e-12	0.213323	0.121	0.029	2.55606e-07	Acinar	chr4-70176903-70177403	PRR27
chr12-1660091-1660591	1.01257e-12	0.215496	0.151	0.044	2.57925e-07	Acinar	chr12-1660091-1660591	WNT5B
chr17-372709-373209	1.03055e-12	0.189073	0.061	0.006	2.62505e-07	Acinar	chr17-372709-373209	RPH3AL
chr12-120224406-120224906	1.04625e-12	0.223305	0.191	0.067	2.66504e-07	Acinar	chr12-120224406-120224906	PXN
chr1-180271091-180271591	1.07024e-12	0.224072	0.117	0.022	2.72614e-07	Acinar	chr1-180271091-180271591	LHX4
chr3-197820905-197821405	1.11433e-12	0.225308	0.191	0.066	2.83847e-07	Acinar	chr3-197820905-197821405	LRCH3
chr20-24753043-24753543	1.11474e-12	0.20402	0.065	0.008	2.8395e-07	Acinar	chr20-24753043-24753543	RP5-860P4.2
chr6-27254470-27254970	1.12326e-12	0.196972	0.074	0.008	2.8612e-07	Acinar	chr6-27254470-27254970	PRSS16
chr6-52725685-52726185	1.17018e-12	0.215975	0.209	0.082	2.98073e-07	Acinar	chr6-52725685-52726185	GSTA2
chr3-113838625-113839125	1.25532e-12	0.190463	0.422	0.234	3.19758e-07	Acinar	chr3-113838625-113839125	GRAMD1C
chr19-7869093-7869593	1.26627e-12	0.18928	0.422	0.243	3.22548e-07	Acinar	chr19-7869093-7869593	PRR36
chr2-86566401-86566901	1.29431e-12	0.214406	0.112	0.024	3.2969e-07	Acinar	chr2-86566401-86566901	RNF103-CHMP3
chr18-12009122-12009622	1.30337e-12	0.214681	0.124	0.031	3.31998e-07	Acinar	chr18-12009122-12009622	IMPA2
chr1-15799982-15800482	1.38168e-12	0.220668	0.189	0.066	3.51947e-07	Acinar	chr1-15799982-15800482	UQCRHL
chr4-151454392-151454892	1.44686e-12	0.209771	0.117	0.025	3.68548e-07	Acinar	chr4-151454392-151454892	FAM160A1
chr12-95737962-95738462	1.44908e-12	0.220556	0.171	0.057	3.69114e-07	Acinar	chr12-95737962-95738462	NTN4
chr20-47200358-47200858	1.47e-12	0.21262	0.112	0.025	3.74443e-07	Acinar	chr20-47200358-47200858	ZMYND8
chr5-172414836-172415336	1.51649e-12	0.225619	0.151	0.044	3.86286e-07	Acinar	chr5-172414836-172415336	SH3PXD2B
chr16-29296978-29297478	1.53686e-12	0.20195	0.088	0.015	3.91473e-07	Acinar	chr16-29296978-29297478	RP11-231C14.7
chr1-44791256-44791756	1.60982e-12	0.209266	0.088	0.017	4.10057e-07	Acinar	chr1-44791256-44791756	BEST4
chr8-8295928-8296428	1.68682e-12	0.214901	0.2	0.072	4.29673e-07	Acinar	chr8-8295928-8296428	SGK223
chr14-93098976-93099476	1.68752e-12	0.217938	0.157	0.047	4.2985e-07	Acinar	chr14-93098976-93099476	ITPK1
chr17-76077539-76078039	1.68822e-12	0.21657	0.202	0.074	4.3003e-07	Acinar	chr17-76077539-76078039	GALR2
chr3-195768611-195769111	1.83756e-12	0.187685	0.067	0.008	4.68068e-07	Acinar	chr3-195768611-195769111	MUC4
chr2-111947406-111947906	1.88045e-12	0.214062	0.088	0.019	4.78995e-07	Acinar	chr2-111947406-111947906	MERTK
chr10-118592593-118593093	1.8929e-12	0.207825	0.09	0.017	4.82165e-07	Acinar	chr10-118592593-118593093	PRLHR
chr8-94959676-94960176	1.9522e-12	0.223996	0.166	0.055	4.97271e-07	Acinar	chr8-94959676-94960176	NDUFAF6
chr19-45099838-45100338	1.99811e-12	0.220026	0.189	0.066	5.08965e-07	Acinar	chr19-45099838-45100338	MARK4
chr12-7891240-7891740	2.00727e-12	0.21867	0.146	0.046	5.11298e-07	Acinar	chr12-7891240-7891740	SLC2A14
chr6-7238739-7239239	2.015e-12	0.211399	0.317	0.153	5.13267e-07	Acinar	chr6-7238739-7239239	RREB1
chr8-23028296-23028796	2.02733e-12	0.184034	0.065	0.008	5.16408e-07	Acinar	chr8-23028296-23028796	TNFRSF10B
chr19-7216444-7216944	2.03256e-12	0.196986	0.07	0.01	5.17741e-07	Acinar	chr19-7216444-7216944	INSR
chr2-231263347-231263847	2.08256e-12	0.196316	0.065	0.008	5.30475e-07	Acinar	chr2-231263347-231263847	ARMC9
chr1-145695772-145696272	2.12656e-12	0.189387	0.063	0.007	5.41684e-07	Acinar	chr1-145695772-145696272	PDZK1
chr14-91303217-91303717	2.1316e-12	0.22163	0.121	0.03	5.42967e-07	Acinar	chr14-91303217-91303717	CCDC88C
chr12-53327947-53328447	2.13281e-12	0.221181	0.175	0.064	5.43275e-07	Acinar	chr12-53327947-53328447	SP7
chr12-109951712-109952212	2.13795e-12	0.214541	0.283	0.119	5.44584e-07	Acinar	chr12-109951712-109952212	GIT2
chr7-138608159-138608659	2.21174e-12	0.211525	0.207	0.077	5.63381e-07	Acinar	chr7-138608159-138608659	SVOPL
chr1-16620889-16621389	2.25361e-12	0.207297	0.297	0.139	5.74047e-07	Acinar	chr1-16620889-16621389	RP5-1182A14.5
chr2-218293200-218293700	2.28252e-12	0.220001	0.115	0.027	5.81409e-07	Acinar	chr2-218293200-218293700	PNKD
chr11-27460088-27460588	2.29186e-12	0.212568	0.128	0.039	5.8379e-07	Acinar	chr11-27460088-27460588	LGR4
chr2-120445297-120445797	2.32204e-12	0.215575	0.121	0.03	5.91476e-07	Acinar	chr2-120445297-120445797	INHBB
chr3-120484149-120484649	2.34929e-12	0.211304	0.13	0.034	5.98418e-07	Acinar	chr3-120484149-120484649	FSTL1
chr13-81907806-81908306	2.36462e-12	0.216489	0.178	0.056	6.02323e-07	Acinar	chr13-81907806-81908306	RP11-452B18.2
chr9-93143091-93143591	2.48969e-12	0.192385	0.061	0.008	6.3418e-07	Acinar	chr9-93143091-93143591	RP11-370F5.4
chr1-44312669-44313169	2.49329e-12	0.191967	0.074	0.011	6.35098e-07	Acinar	chr1-44312669-44313169	ERI3
chr2-26424081-26424581	2.5236e-12	0.205014	0.106	0.022	6.4282e-07	Acinar	chr2-26424081-26424581	DRC1
chr9-124818890-124819390	2.53429e-12	0.214724	0.112	0.028	6.45541e-07	Acinar	chr9-124818890-124819390	OLFML2A
chr19-44692029-44692529	2.64972e-12	0.220111	0.175	0.062	6.74944e-07	Acinar	chr19-44692029-44692529	CEACAM16
chr9-14131331-14131831	2.66324e-12	0.189436	0.07	0.011	6.78388e-07	Acinar	chr9-14131331-14131831	NFIB
chr11-129315634-129316134	2.70712e-12	0.217411	0.204	0.079	6.89566e-07	Acinar	chr11-129315634-129316134	ARHGAP32
chr22-50622867-50623367	2.73718e-12	0.219896	0.119	0.031	6.97224e-07	Acinar	chr22-50622867-50623367	ARSA
chr13-53946407-53946907	2.74836e-12	0.207743	0.101	0.021	7.0007e-07	Acinar	chr13-53946407-53946907	LINC00558
chr22-42990909-42991409	2.81024e-12	0.211494	0.128	0.033	7.15834e-07	Acinar	chr22-42990909-42991409	PACSIN2
chr7-149991861-149992361	2.85057e-12	0.179785	0.063	0.007	7.26106e-07	Acinar	chr7-149991861-149992361	RP11-728K20.2
chr5-171483716-171484216	2.85864e-12	0.2055	0.108	0.023	7.2816e-07	Acinar	chr5-171483716-171484216	FGF18
chr6-119598763-119599263	2.86489e-12	0.195421	0.063	0.008	7.29754e-07	Acinar	chr6-119598763-119599263	MAN1A1
chr11-75151969-75152469	2.87553e-12	0.21659	0.128	0.037	7.32464e-07	Acinar	chr11-75151969-75152469	SLCO2B1
chr16-87978447-87978947	2.8979e-12	0.188228	0.067	0.009	7.38162e-07	Acinar	chr16-87978447-87978947	BANP
chr2-85143399-85143899	2.90577e-12	0.22092	0.13	0.028	7.40168e-07	Acinar	chr2-85143399-85143899	TCF7L1
chr17-82181036-82181536	2.92931e-12	0.177331	0.063	0.006	7.46164e-07	Acinar	chr17-82181036-82181536	CCDC57
chr8-28429054-28429554	2.96275e-12	0.194642	0.085	0.013	7.5468e-07	Acinar	chr8-28429054-28429554	FBXO16
chr7-29190214-29190714	2.98233e-12	0.213584	0.227	0.086	7.59668e-07	Acinar	chr7-29190214-29190714	CPVL
chr1-203312355-203312855	3.01347e-12	0.209982	0.088	0.019	7.67599e-07	Acinar	chr1-203312355-203312855	BTG2
chr1-238334081-238334581	3.16138e-12	0.187908	0.065	0.007	8.05277e-07	Acinar	chr1-238334081-238334581	RP11-136B18.2
chr5-147821835-147822335	3.255e-12	0.223192	0.187	0.064	8.29122e-07	Acinar	chr5-147821835-147822335	SPINK1
chr1-22876705-22877205	3.28561e-12	0.215142	0.153	0.047	8.36919e-07	Acinar	chr1-22876705-22877205	EPHB2
chr3-188296879-188297379	3.31654e-12	0.209322	0.126	0.037	8.44798e-07	Acinar	chr3-188296879-188297379	LPP
chr17-16425652-16426152	3.37493e-12	0.222908	0.144	0.043	8.59671e-07	Acinar	chr17-16425652-16426152	TRPV2
chr2-115388909-115389409	3.4763e-12	0.216077	0.119	0.031	8.85493e-07	Acinar	chr2-115388909-115389409	DPP10
chr17-17040899-17041399	3.49314e-12	0.213587	0.146	0.041	8.89784e-07	Acinar	chr17-17040899-17041399	MPRIP
chr10-131885266-131885766	3.56624e-12	0.212444	0.265	0.112	9.08404e-07	Acinar	chr10-131885266-131885766	ABC11-4932300O16.1
chr20-57212437-57212937	3.71711e-12	0.215034	0.202	0.076	9.46832e-07	Acinar	chr20-57212437-57212937	BMP7
chr17-3905107-3905607	3.75977e-12	0.215146	0.189	0.07	9.57699e-07	Acinar	chr17-3905107-3905607	P2RX1
chr11-114084339-114084839	3.80333e-12	0.209589	0.117	0.029	9.68795e-07	Acinar	chr11-114084339-114084839	ZBTB16
chr13-76094343-76094843	4.01348e-12	0.203268	0.092	0.017	1.02232e-06	Acinar	chr13-76094343-76094843	LINC01034
chr16-58501739-58502239	4.15501e-12	0.213476	0.222	0.083	1.05838e-06	Acinar	chr16-58501739-58502239	NDRG4
chr11-2193760-2194260	4.22198e-12	0.200227	0.083	0.013	1.07544e-06	Acinar	chr11-2193760-2194260	TH
chr19-39727942-39728442	4.32505e-12	0.17417	0.049	0.005	1.10169e-06	Acinar	chr19-39727942-39728442	CLC
chr1-117631275-117631775	4.40846e-12	0.211618	0.139	0.039	1.12294e-06	Acinar	chr1-117631275-117631775	FAM46C
chr17-81354777-81355277	4.47939e-12	0.213882	0.148	0.048	1.141e-06	Acinar	chr17-81354777-81355277	RP11-1055B8.2
chr10-119754862-119755362	4.48217e-12	0.207314	0.13	0.033	1.14171e-06	Acinar	chr10-119754862-119755362	INPP5F
chr8-145062962-145063462	4.51735e-12	0.196381	0.088	0.014	1.15067e-06	Acinar	chr8-145062962-145063462	C8orf33
chr22-27241737-27242237	4.82244e-12	0.216266	0.108	0.027	1.22839e-06	Acinar	chr22-27241737-27242237	RP5-1172A22.1
chr6-122798104-122798604	5.06085e-12	0.202179	0.306	0.148	1.28911e-06	Acinar	chr6-122798104-122798604	SMPDL3A
chr1-203311011-203311511	5.13571e-12	0.207406	0.11	0.028	1.30818e-06	Acinar	chr1-203311011-203311511	BTG2
chr10-3774138-3774638	5.16654e-12	0.193479	0.079	0.014	1.31604e-06	Acinar	chr10-3774138-3774638	KLF6
chr17-41962015-41962515	5.20065e-12	0.215838	0.218	0.083	1.32473e-06	Acinar	chr17-41962015-41962515	TTC25
chr1-1598242-1598742	5.22306e-12	0.197421	0.088	0.018	1.33043e-06	Acinar	chr1-1598242-1598742	FNDC10
chr15-63718610-63719110	5.50063e-12	0.186857	0.088	0.017	1.40114e-06	Acinar	chr15-63718610-63719110	HERC1
chr7-73978051-73978551	5.53088e-12	0.197807	0.072	0.011	1.40884e-06	Acinar	chr7-73978051-73978551	RP11-731K22.1
chr1-67759944-67760444	5.53391e-12	0.217302	0.164	0.055	1.40961e-06	Acinar	chr1-67759944-67760444	GNG12
chr16-20327313-20327813	5.60256e-12	0.203308	0.101	0.022	1.4271e-06	Acinar	chr16-20327313-20327813	GP2
chr17-52744098-52744598	5.67036e-12	0.187305	0.061	0.007	1.44437e-06	Acinar	chr17-52744098-52744598	AC102948.2
chr12-113441034-113441534	5.75998e-12	0.213767	0.22	0.081	1.4672e-06	Acinar	chr12-113441034-113441534	SDSL
chr17-2893321-2893821	5.97465e-12	0.211014	0.121	0.034	1.52188e-06	Acinar	chr17-2893321-2893821	RAP1GAP2
chr9-136250033-136250533	5.98509e-12	0.198838	0.333	0.168	1.52454e-06	Acinar	chr9-136250033-136250533	CR392000.1
chr4-1379211-1379711	5.99188e-12	0.199601	0.083	0.014	1.52627e-06	Acinar	chr4-1379211-1379711	UVSSA
chr2-98271684-98272184	5.99541e-12	0.180708	0.056	0.007	1.52717e-06	Acinar	chr2-98271684-98272184	VWA3B
chr15-74592144-74592644	6.05859e-12	0.209137	0.153	0.046	1.54326e-06	Acinar	chr15-74592144-74592644	ARID3B
chr14-21038884-21039384	6.16143e-12	0.218612	0.196	0.068	1.56946e-06	Acinar	chr14-21038884-21039384	NDRG2
chr2-237725010-237725510	6.47609e-12	0.201834	0.112	0.026	1.64961e-06	Acinar	chr2-237725010-237725510	LRRFIP1
chr1-115771477-115771977	6.57801e-12	0.214948	0.231	0.098	1.67557e-06	Acinar	chr1-115771477-115771977	CASQ2
chr8-29126531-29127031	6.72601e-12	0.210068	0.231	0.092	1.71327e-06	Acinar	chr8-29126531-29127031	KIF13B
chr14-91391875-91392375	6.7446e-12	0.20799	0.092	0.017	1.718e-06	Acinar	chr14-91391875-91392375	CCDC88C
chr11-45858173-45858673	6.80246e-12	0.200422	0.112	0.027	1.73274e-06	Acinar	chr11-45858173-45858673	CRY2
chr21-39924822-39925322	6.84343e-12	0.197141	0.076	0.014	1.74318e-06	Acinar	chr21-39924822-39925322	PCP4
chr22-37809907-37810407	6.88718e-12	0.214788	0.115	0.028	1.75432e-06	Acinar	chr22-37809907-37810407	GCAT
chr9-136693740-136694240	6.89918e-12	0.202404	0.117	0.03	1.75738e-06	Acinar	chr9-136693740-136694240	AGPAT2
chr12-132049657-132050157	7.01797e-12	0.17264	0.049	0.004	1.78764e-06	Acinar	chr12-132049657-132050157	EP400
chr4-1154409-1154909	7.01871e-12	0.201069	0.103	0.026	1.78783e-06	Acinar	chr4-1154409-1154909	SPON2
chr2-134440295-134440795	7.19139e-12	0.199268	0.083	0.014	1.83181e-06	Acinar	chr2-134440295-134440795	MGAT5
chr16-11201665-11202165	7.43419e-12	0.203878	0.146	0.043	1.89366e-06	Acinar	chr16-11201665-11202165	RP11-396B14.2
chr16-68146489-68146989	7.48583e-12	0.204584	0.097	0.022	1.90681e-06	Acinar	chr16-68146489-68146989	NFATC3
chr17-28429878-28430378	7.53962e-12	0.186098	0.074	0.009	1.92052e-06	Acinar	chr17-28429878-28430378	SLC46A1
chr3-59636057-59636557	7.77084e-12	0.195695	0.07	0.01	1.97941e-06	Acinar	chr3-59636057-59636557	FHIT
chr18-62451014-62451514	7.90746e-12	0.202904	0.133	0.036	2.01421e-06	Acinar	chr18-62451014-62451514	TNFRSF11A
chr7-130266438-130266938	7.95078e-12	0.208328	0.222	0.085	2.02525e-06	Acinar	chr7-130266438-130266938	CPA2
chr6-39054387-39054887	8.02754e-12	0.212778	0.18	0.061	2.0448e-06	Acinar	chr6-39054387-39054887	GLP1R
chr5-16773835-16774335	8.3838e-12	0.204654	0.112	0.028	2.13555e-06	Acinar	chr5-16773835-16774335	MYO10
chr10-5944351-5944851	8.46757e-12	0.200716	0.115	0.028	2.15689e-06	Acinar	chr10-5944351-5944851	IL15RA
chr16-535479-535979	8.70491e-12	0.18751	0.067	0.011	2.21734e-06	Acinar	chr16-535479-535979	CAPN15
chr14-90388337-90388837	8.75692e-12	0.21415	0.182	0.061	2.23059e-06	Acinar	chr14-90388337-90388837	RP11-471B22.3
chr17-28774129-28774629	8.91319e-12	0.214642	0.178	0.063	2.2704e-06	Acinar	chr17-28774129-28774629	FAM222B
chr17-47995404-47995904	9.4573e-12	0.21006	0.157	0.05	2.40899e-06	Acinar	chr17-47995404-47995904	CDK5RAP3
chr14-81536215-81536715	9.45922e-12	0.20319	0.308	0.146	2.40948e-06	Acinar	chr14-81536215-81536715	SEL1L
chr12-68788958-68789458	9.54987e-12	0.200772	0.099	0.021	2.43257e-06	Acinar	chr12-68788958-68789458	SLC35E3
chr2-73842183-73842683	1.01725e-11	0.205167	0.11	0.023	2.59118e-06	Acinar	chr2-73842183-73842683	STAMBP
chr1-223540388-223540888	1.03618e-11	0.203813	0.099	0.021	2.63938e-06	Acinar	chr1-223540388-223540888	CAPN8
chr3-157120401-157120901	1.05322e-11	0.20048	0.299	0.141	2.68279e-06	Acinar	chr3-157120401-157120901	LINC00880
chr7-7861130-7861630	1.05394e-11	0.18246	0.07	0.01	2.68462e-06	Acinar	chr7-7861130-7861630	UMAD1
chr3-50157805-50158305	1.06201e-11	0.208613	0.135	0.038	2.70518e-06	Acinar	chr3-50157805-50158305	SEMA3F
chr6-136545051-136545551	1.07345e-11	0.196974	0.085	0.016	2.73432e-06	Acinar	chr6-136545051-136545551	MAP7
chr3-64368268-64368768	1.07524e-11	0.20933	0.211	0.079	2.73888e-06	Acinar	chr3-64368268-64368768	PRICKLE2
chr7-107836229-107836729	1.07599e-11	0.210429	0.202	0.068	2.7408e-06	Acinar	chr7-107836229-107836729	SLC26A3
chr15-31387580-31388080	1.10062e-11	0.209604	0.099	0.021	2.80353e-06	Acinar	chr15-31387580-31388080	KLF13
chr9-119369067-119369567	1.10299e-11	0.217362	0.193	0.069	2.80957e-06	Acinar	chr9-119369067-119369567	BRINP1
chr6-591384-591884	1.12624e-11	0.179939	0.065	0.008	2.8688e-06	Acinar	chr6-591384-591884	EXOC2
chr1-212621531-212622031	1.15193e-11	0.183723	0.074	0.011	2.93423e-06	Acinar	chr1-212621531-212622031	ATF3
chr14-69887860-69888360	1.22706e-11	0.206884	0.133	0.038	3.12561e-06	Acinar	chr14-69887860-69888360	SMOC1
chr20-57426061-57426561	1.23083e-11	0.210995	0.115	0.029	3.1352e-06	Acinar	chr20-57426061-57426561	RBM38
chr7-140417401-140417901	1.25831e-11	0.20598	0.106	0.025	3.2052e-06	Acinar	chr7-140417401-140417901	RAB19
chr11-57501954-57502454	1.28836e-11	0.179355	0.072	0.013	3.28176e-06	Acinar	chr11-57501954-57502454	SLC43A1
chr11-128424680-128425180	1.36865e-11	0.207848	0.13	0.037	3.48627e-06	Acinar	chr11-128424680-128425180	ETS1
chr21-44848779-44849279	1.38662e-11	0.188355	0.076	0.013	3.53205e-06	Acinar	chr21-44848779-44849279	PTTG1IP
chr1-34149492-34149992	1.3938e-11	0.188575	0.056	0.008	3.55033e-06	Acinar	chr1-34149492-34149992	CSMD2
chr12-54353120-54353620	1.39881e-11	0.20906	0.171	0.057	3.5631e-06	Acinar	chr12-54353120-54353620	COPZ1
chr7-51019740-51020240	1.40634e-11	0.197797	0.083	0.017	3.58227e-06	Acinar	chr7-51019740-51020240	COBL
chr6-170268647-1702691471	1.40721e-11	0.204963	0.252	0.106	3.58449e-06	Acinar	chr6-170268647-170269147	RP5-894D12.5
chr17-41540975-41541475	1.43254e-11	0.199145	0.085	0.017	3.64901e-06	Acinar	chr17-41540975-41541475	LINC00974
chr1-15780546-15781046	1.46464e-11	0.199184	0.101	0.024	3.73077e-06	Acinar	chr1-15780546-15781046	FBLIM1
chr9-133804759-133805259	1.48845e-11	0.195978	0.083	0.016	3.79141e-06	Acinar	chr9-133804759-133805259	VAV2
chr7-127983779-127984279	1.51372e-11	0.174514	0.065	0.01	3.8558e-06	Acinar	chr7-127983779-127984279	SND1
chr15-90003078-90003578	1.53412e-11	0.200936	0.112	0.027	3.90776e-06	Acinar	chr15-90003078-90003578	ZNF710
chr22-22395066-22395566	1.53437e-11	0.191453	0.094	0.018	3.90839e-06	Acinar	chr22-22395066-22395566	BMS1P20
chr12-24881691-24882191	1.53459e-11	0.176671	0.065	0.009	3.90896e-06	Acinar	chr12-24881691-24882191	BCAT1
chr2-218282590-218283090	1.55072e-11	0.182339	0.422	0.238	3.95004e-06	Acinar	chr2-218282590-218283090	TMBIM1
chr5-145937443-145937943	1.55383e-11	0.193536	0.083	0.016	3.95797e-06	Acinar	chr5-145937443-145937943	SH3RF2
chr9-133961205-133961705	1.55895e-11	0.202271	0.097	0.019	3.97102e-06	Acinar	chr9-133961205-133961705	VAV2
chr8-37545362-37545862	1.60031e-11	0.205396	0.187	0.065	4.07635e-06	Acinar	chr8-37545362-37545862	LINC01605
chr17-78674429-78674929	1.60167e-11	0.185632	0.065	0.009	4.07981e-06	Acinar	chr17-78674429-78674929	CYTH1
chr5-66642462-66642962	1.62041e-11	0.210903	0.099	0.022	4.12755e-06	Acinar	chr5-66642462-66642962	MAST4
chr14-24307771-24308271	1.64283e-11	0.208816	0.256	0.101	4.18467e-06	Acinar	chr14-24307771-24308271	CIDEB
chr8-11718641-11719141	1.6582e-11	0.206156	0.119	0.03	4.22381e-06	Acinar	chr8-11718641-11719141	GATA4
chr18-33369837-33370337	1.66571e-11	0.19676	0.079	0.014	4.24294e-06	Acinar	chr18-33369837-33370337	CCDC178
chr10-23045863-23046363	1.69496e-11	0.20397	0.11	0.025	4.31745e-06	Acinar	chr10-23045863-23046363	ARMC3
chr5-1112784-1113284	1.71021e-11	0.207727	0.139	0.043	4.35629e-06	Acinar	chr5-1112784-1113284	SLC12A7
chr1-203309704-203310204	1.7516e-11	0.198741	0.115	0.025	4.46173e-06	Acinar	chr1-203309704-203310204	BTG2
chr1-6498779-6499279	1.84283e-11	0.201624	0.074	0.013	4.69411e-06	Acinar	chr1-6498779-6499279	PLEKHG5
chr6-3134796-3135296	1.8684e-11	0.178447	0.063	0.008	4.75924e-06	Acinar	chr6-3134796-3135296	BPHL
chr6-168526185-168526685	1.87647e-11	0.212031	0.173	0.065	4.7798e-06	Acinar	chr6-168526185-168526685	SMOC2
chr1-117740308-117740808	1.88918e-11	0.205689	0.124	0.036	4.81217e-06	Acinar	chr1-117740308-117740808	FAM46C
chr4-3176578-3177078	1.92507e-11	0.205125	0.155	0.047	4.9036e-06	Acinar	chr4-3176578-3177078	HTT
chr5-171450835-171451335	1.94965e-11	0.20718	0.204	0.08	4.9662e-06	Acinar	chr5-171450835-171451335	FGF18
chr1-111463009-111463509	1.95381e-11	0.197043	0.115	0.03	4.9768e-06	Acinar	chr1-111463009-111463509	ATP5F1
chr10-133049131-133049631	1.96184e-11	0.198002	0.081	0.014	4.99725e-06	Acinar	chr10-133049131-133049631	ADGRA1
chr8-48628515-48629015	1.96441e-11	0.168951	0.061	0.006	5.00381e-06	Acinar	chr8-48628515-48629015	RP11-770E5.3
chr3-194559431-194559931	2.0933e-11	0.189518	0.081	0.015	5.33212e-06	Acinar	chr3-194559431-194559931	TMEM44
chr10-101834512-101835012	2.10631e-11	0.185629	0.063	0.008	5.36526e-06	Acinar	chr10-101834512-101835012	KCNIP2
chr16-75945970-75946470	2.11093e-11	0.199009	0.099	0.021	5.37702e-06	Acinar	chr16-75945970-75946470	RNA5SP430
chr16-4528973-4529473	2.18853e-11	0.207021	0.142	0.043	5.5747e-06	Acinar	chr16-4528973-4529473	CDIP1
chr10-133046022-133046522	2.19949e-11	0.179365	0.07	0.01	5.60262e-06	Acinar	chr10-133046022-133046522	ADGRA1
chr8-144306805-144307305	2.24273e-11	0.205413	0.13	0.041	5.71274e-06	Acinar	chr8-144306805-144307305	HSF1
chr2-71531595-71532095	2.31267e-11	0.185314	0.09	0.018	5.89092e-06	Acinar	chr2-71531595-71532095	DYSF
chr8-97064825-97065325	2.39682e-11	0.186572	0.081	0.015	6.10524e-06	Acinar	chr8-97064825-97065325	CPQ
chr3-167274395-167274895	2.43374e-11	0.184794	0.076	0.013	6.19931e-06	Acinar	chr3-167274395-167274895	ZBBX
chr19-8367253-8367753	2.46205e-11	0.201826	0.292	0.137	6.2714e-06	Acinar	chr19-8367253-8367753	ANGPTL4
chr9-124389443-124389943	2.49061e-11	0.191091	0.085	0.015	6.34416e-06	Acinar	chr9-124389443-124389943	PSMB7
chrX-153719428-153719928	2.60934e-11	0.15	0.04	0.003	6.6466e-06	Acinar	chrX-153719428-153719928	BCAP31
chr1-203519345-203519845	2.69219e-11	0.202172	0.139	0.04	6.85763e-06	Acinar	chr1-203519345-203519845	OPTC
chr13-50747774-50748274	2.7368e-11	0.187974	0.085	0.016	6.97127e-06	Acinar	chr13-50747774-50748274	DLEU7
chr3-10191909-10192409	2.78733e-11	0.205106	0.211	0.083	7.09997e-06	Acinar	chr3-10191909-10192409	IRAK2
chr17-82287972-82288472	2.8293e-11	0.197108	0.108	0.028	7.20688e-06	Acinar	chr17-82287972-82288472	RP13-516M14.4
chr6-167676008-167676508	2.89159e-11	0.206792	0.162	0.055	7.36555e-06	Acinar	chr6-167676008-167676508	RP11-351J23.2
chr1-39646400-39646900	2.96503e-11	0.170782	0.458	0.276	7.5526e-06	Acinar	chr1-39646400-39646900	HEYL
chr3-138682675-138683175	2.98668e-11	0.199991	0.121	0.032	7.60777e-06	Acinar	chr3-138682675-138683175	PIK3CB
chr5-138468410-138468910	2.99888e-11	0.209813	0.146	0.051	7.63885e-06	Acinar	chr5-138468410-138468910	EGR1
chr1-38283965-38284465	3.10119e-11	0.206135	0.139	0.043	7.89945e-06	Acinar	chr1-38283965-38284465	LINC01343
chr1-92483497-92483997	3.16979e-11	0.206659	0.2	0.084	8.07419e-06	Acinar	chr1-92483497-92483997	GFI1
chr7-50552046-50552546	3.26496e-11	0.197085	0.092	0.021	8.31661e-06	Acinar	chr7-50552046-50552546	DDC
chr22-37046643-37047143	3.27546e-11	0.184525	0.067	0.011	8.34335e-06	Acinar	chr22-37046643-37047143	KCTD17
chr16-22117418-22117918	3.33553e-11	0.19377	0.117	0.027	8.49635e-06	Acinar	chr16-22117418-22117918	VWA3A
chr2-73063793-73064293	3.3392e-11	0.199743	0.126	0.034	8.50572e-06	Acinar	chr2-73063793-73064293	SFXN5
chr19-35550111-35550611	3.3685e-11	0.18663	0.079	0.012	8.58034e-06	Acinar	chr19-35550111-35550611	ATP4A
chr11-74581977-74582477	3.37214e-11	0.207534	0.175	0.06	8.58961e-06	Acinar	chr11-74581977-74582477	POLD3
chr1-227934718-227935218	3.38939e-11	0.158955	0.054	0.007	8.63356e-06	Acinar	chr1-227934718-227935218	WNT9A
chr11-78796913-78797413	3.39345e-11	0.179512	0.072	0.014	8.64391e-06	Acinar	chr11-78796913-78797413	TENM4
chr2-8268320-8268820	3.40022e-11	0.191702	0.11	0.026	8.66113e-06	Acinar	chr2-8268320-8268820	LINC00298
chr12-2998598-2999098	3.40848e-11	0.179968	0.07	0.012	8.68218e-06	Acinar	chr12-2998598-2999098	TEAD4
chr2-231347006-231347506	3.43472e-11	0.206441	0.139	0.045	8.74903e-06	Acinar	chr2-231347006-231347506	ARMC9
chr2-12213107-12213607	3.48467e-11	0.175365	0.056	0.007	8.87626e-06	Acinar	chr2-12213107-12213607	MIR3681HG
chr18-46373693-46374193	3.50294e-11	0.205696	0.106	0.027	8.9228e-06	Acinar	chr18-46373693-46374193	RNF165
chr4-38235988-38236488	3.53885e-11	0.180656	0.067	0.011	9.01426e-06	Acinar	chr4-38235988-38236488	RP11-600L4.1
chr11-119991659-119992159	3.54402e-11	0.200213	0.119	0.034	9.02743e-06	Acinar	chr11-119991659-119992159	RP11-831A10.2
chr1-23421700-23422200	3.59522e-11	0.206665	0.117	0.039	9.15785e-06	Acinar	chr1-23421700-23422200	TCEA3
chr7-29978167-29978667	3.61752e-11	0.184819	0.067	0.011	9.21466e-06	Acinar	chr7-29978167-29978667	SCRN1
chr2-25184157-25184657	3.6385e-11	0.203167	0.117	0.034	9.2681e-06	Acinar	chr2-25184157-25184657	POMC
chr7-130386772-130387272	3.68887e-11	0.170522	0.052	0.005	9.39639e-06	Acinar	chr7-130386772-130387272	CPA1
chr7-5525638-5526138	3.70849e-11	0.209087	0.133	0.043	9.44639e-06	Acinar	chr7-5525638-5526138	ACTB
chr20-19999234-19999734	3.80268e-11	0.165372	0.049	0.006	9.68631e-06	Acinar	chr20-19999234-19999734	RIN2
chr1-156498886-156499386	3.81825e-11	0.206573	0.153	0.052	9.72596e-06	Acinar	chr1-156498886-156499386	MEF2D
chr19-13817268-13817768	3.83686e-11	0.20184	0.252	0.114	9.77336e-06	Acinar	chr19-13817268-13817768	ZSWIM4
chr10-86661774-86662274	3.85301e-11	0.208251	0.133	0.039	9.81451e-06	Acinar	chr10-86661774-86662274	OPN4
chr2-7023454-7023954	4.26679e-11	0.162413	0.043	0.005	1.08685e-05	Acinar	chr2-7023454-7023954	RNF144A
chr16-1941860-1942360	4.26767e-11	0.191245	0.074	0.016	1.08707e-05	Acinar	chr16-1941860-1942360	MSRB1
chr10-127353016-127353516	4.26907e-11	0.18201	0.065	0.009	1.08743e-05	Acinar	chr10-127353016-127353516	DOCK1
chr18-23177634-23178134	4.30733e-11	0.179899	0.07	0.011	1.09718e-05	Acinar	chr18-23177634-23178134	CABLES1
chr6-42190707-42191207	4.36089e-11	0.153311	0.047	0.004	1.11082e-05	Acinar	chr6-42190707-42191207	GUCA1B
chr14-92555710-92556210	4.37504e-11	0.184877	0.067	0.011	1.11442e-05	Acinar	chr14-92555710-92556210	RIN3
chr13-108346300-108346800	4.42174e-11	0.197088	0.094	0.018	1.12632e-05	Acinar	chr13-108346300-108346800	RP11-153I24.5
chr11-117185111-117185611	4.46703e-11	0.199796	0.092	0.022	1.13785e-05	Acinar	chr11-117185111-117185611	SIDT2
chr2-10073181-10073681	4.51837e-11	0.204507	0.151	0.047	1.15093e-05	Acinar	chr2-10073181-10073681	CYS1
chr1-58780048-58780548	4.58591e-11	0.207448	0.218	0.1	1.16814e-05	Acinar	chr1-58780048-58780548	JUN
chr19-31378303-31378803	4.65468e-11	0.186718	0.088	0.017	1.18566e-05	Acinar	chr19-31378303-31378803	TSHZ3
chr19-39203804-39204304	4.69237e-11	0.198665	0.124	0.037	1.19525e-05	Acinar	chr19-39203804-39204304	SYCN
chr20-49775069-49775569	4.7187e-11	0.208552	0.171	0.064	1.20196e-05	Acinar	chr20-49775069-49775569	SLC9A8
chr15-45378811-45379311	4.84635e-11	0.203991	0.207	0.083	1.23448e-05	Acinar	chr15-45378811-45379311	GATM
chr7-100722497-100722997	4.89294e-11	0.18462	0.079	0.016	1.24635e-05	Acinar	chr7-100722497-100722997	EPO
chr11-18394182-18394682	5.00408e-11	0.200459	0.247	0.108	1.27465e-05	Acinar	chr11-18394182-18394682	LDHA
chr19-38024951-38025451	5.05174e-11	0.198971	0.261	0.12	1.2868e-05	Acinar	chr19-38024951-38025451	SIPA1L3
chr6-129645730-129646230	5.11334e-11	0.203081	0.202	0.077	1.30248e-05	Acinar	chr6-129645730-129646230	ARHGAP18
chr17-2412410-2412910	5.11428e-11	0.193181	0.088	0.019	1.30272e-05	Acinar	chr17-2412410-2412910	METTL16
chr17-1956954-1957454	5.15568e-11	0.185449	0.088	0.018	1.31327e-05	Acinar	chr17-1956954-1957454	RTN4RL1
chr6-41561302-41561802	5.216e-11	0.184348	0.085	0.019	1.32863e-05	Acinar	chr6-41561302-41561802	FOXP4
chr17-76003145-76003645	5.26119e-11	0.160401	0.045	0.004	1.34015e-05	Acinar	chr17-76003145-76003645	CDK3
chr7-29563509-29564009	5.42831e-11	0.19302	0.308	0.141	1.38272e-05	Acinar	chr7-29563509-29564009	PRR15
chr13-51764099-51764599	5.53969e-11	0.194103	0.099	0.024	1.41109e-05	Acinar	chr13-51764099-51764599	WDFY2
chr14-35240153-35240653	5.57712e-11	0.19786	0.117	0.03	1.42062e-05	Acinar	chr14-35240153-35240653	KIAA0391
chr9-77635426-77635926	5.59963e-11	0.175209	0.067	0.009	1.42636e-05	Acinar	chr9-77635426-77635926	GNA14
chr14-64688852-64689352	5.65483e-11	0.198769	0.133	0.039	1.44042e-05	Acinar	chr14-64688852-64689352	PLEKHG3
chr1-45087891-45088391	5.66119e-11	0.164962	0.054	0.005	1.44204e-05	Acinar	chr1-45087891-45088391	ZSWIM5
chr19-46431691-46432191	5.86089e-11	0.198991	0.115	0.029	1.4929e-05	Acinar	chr19-46431691-46432191	LLNLF-187D8.1
chr16-28288071-28288571	5.87226e-11	0.200942	0.11	0.027	1.4958e-05	Acinar	chr16-28288071-28288571	RP11-57A19.7
chr7-22300788-22301288	5.87793e-11	0.171985	0.056	0.005	1.49724e-05	Acinar	chr7-22300788-22301288	RAPGEF5
chr2-46315088-46315588	6.04077e-11	0.192201	0.092	0.021	1.53872e-05	Acinar	chr2-46315088-46315588	EPAS1
chr19-45016839-45017339	6.13173e-11	0.205783	0.124	0.036	1.56189e-05	Acinar	chr19-45016839-45017339	RELB
chr1-218728396-218728896	6.13938e-11	0.172461	0.067	0.009	1.56384e-05	Acinar	chr1-218728396-218728896	RP11-412H9.2
chr21-36289073-36289573	6.30669e-11	0.199454	0.13	0.043	1.60646e-05	Acinar	chr21-36289073-36289573	DOPEY2
chr3-27278304-27278804	6.40986e-11	0.169378	0.063	0.009	1.63274e-05	Acinar	chr3-27278304-27278804	NEK10
chr20-8230968-8231468	6.59544e-11	0.184112	0.074	0.014	1.68001e-05	Acinar	chr20-8230968-8231468	PLCB1
chr1-3319913-3320413	6.60006e-11	0.197195	0.252	0.112	1.68119e-05	Acinar	chr1-3319913-3320413	PRDM16
chr1-23593438-23593938	6.63213e-11	0.198338	0.146	0.048	1.68936e-05	Acinar	chr1-23593438-23593938	MDS2
chr20-61614251-61614751	6.65705e-11	0.180531	0.072	0.011	1.6957e-05	Acinar	chr20-61614251-61614751	CDH4
chr10-84836970-84837470	6.67865e-11	0.20312	0.173	0.064	1.70121e-05	Acinar	chr10-84836970-84837470	CCSER2
chr14-100711466-100711966	6.68572e-11	0.184916	0.079	0.016	1.70301e-05	Acinar	chr14-100711466-100711966	DLK1
chr10-102669441-102669941	6.7842e-11	0.194019	0.101	0.02	1.72809e-05	Acinar	chr10-102669441-102669941	ARL3
chr3-14677980-14678480	6.81722e-11	0.18673	0.083	0.018	1.7365e-05	Acinar	chr3-14677980-14678480	C3orf20
chr5-165869369-165869869	7.03652e-11	0.171459	0.056	0.006	1.79236e-05	Acinar	chr5-165869369-165869869	CTC-535M15.2
chr3-169490075-169490575	7.0982e-11	0.18216	0.058	0.007	1.80807e-05	Acinar	chr3-169490075-169490575	MECOM
chr15-45386266-45386766	7.20336e-11	0.189378	0.103	0.025	1.83486e-05	Acinar	chr15-45386266-45386766	GATM
chr7-47475036-47475536	7.2284e-11	0.193042	0.303	0.152	1.84124e-05	Acinar	chr7-47475036-47475536	TNS3
chr4-183721195-183721695	7.30424e-11	0.201056	0.231	0.107	1.86056e-05	Acinar	chr4-183721195-183721695	TRAPPC11
chr19-17248294-17248794	7.3545e-11	0.205141	0.234	0.101	1.87336e-05	Acinar	chr19-17248294-17248794	AC010646.3
chr3-169668948-169669448	7.41501e-11	0.182791	0.369	0.208	1.88877e-05	Acinar	chr3-169668948-169669448	MECOM
chr19-8206421-8206921	7.42316e-11	0.201486	0.225	0.096	1.89085e-05	Acinar	chr19-8206421-8206921	CERS4
chr16-1940000-1940500	7.61147e-11	0.178753	0.061	0.008	1.93882e-05	Acinar	chr16-1940000-1940500	MSRB1
chr14-50406964-50407464	7.69498e-11	0.176497	0.079	0.015	1.96009e-05	Acinar	chr14-50406964-50407464	CDKL1
chr7-1842248-1842748	7.79056e-11	0.200812	0.103	0.026	1.98444e-05	Acinar	chr7-1842248-1842748	MAD1L1
chr6-10598957-10599457	7.98951e-11	0.195112	0.112	0.028	2.03511e-05	Acinar	chr6-10598957-10599457	GCNT2
chr10-90985207-90985707	8.08951e-11	0.208389	0.148	0.047	2.06058e-05	Acinar	chr10-90985207-90985707	RP11-236B18.2
chr11-132405695-132406195	8.24518e-11	0.206023	0.13	0.036	2.10024e-05	Acinar	chr11-132405695-132406195	OPCML
chr2-240459832-240460332	8.40574e-11	0.203954	0.209	0.09	2.14114e-05	Acinar	chr2-240459832-240460332	GPC1
chr17-68318292-68318792	8.59803e-11	0.189039	0.11	0.025	2.19012e-05	Acinar	chr17-68318292-68318792	ARSG
chr8-30648342-30648842	8.71168e-11	0.196704	0.121	0.036	2.21907e-05	Acinar	chr8-30648342-30648842	GTF2E2
chr3-188510304-188510804	8.81441e-11	0.153765	0.045	0.004	2.24523e-05	Acinar	chr3-188510304-188510804	LPP
chr11-119739902-119740402	8.97373e-11	0.199064	0.126	0.039	2.28582e-05	Acinar	chr11-119739902-119740402	NECTIN1
chr19-50870363-50870863	9.17006e-11	0.15747	0.052	0.005	2.33583e-05	Acinar	chr19-50870363-50870863	KLK2
chr19-50818189-50818689	9.49837e-11	0.208311	0.173	0.057	2.41945e-05	Acinar	chr19-50818189-50818689	MGC45922
chr17-2436427-2436927	9.67659e-11	0.19951	0.133	0.039	2.46485e-05	Acinar	chr17-2436427-2436927	METTL16
chr3-48272681-48273181	9.68016e-11	0.186577	0.101	0.025	2.46576e-05	Acinar	chr3-48272681-48273181	ZNF589
chr6-53615599-53616099	9.92345e-11	0.188663	0.119	0.033	2.52773e-05	Acinar	chr6-53615599-53616099	RP1-27K12.2
chr10-76051119-76051619	1.0041e-10	0.202381	0.202	0.078	2.55768e-05	Acinar	chr10-76051119-76051619	C10orf11
chr1-203308238-203308738	1.00791e-10	0.198252	0.079	0.018	2.56738e-05	Acinar	chr1-203308238-203308738	BTG2
chr1-56854452-56854952	1.00923e-10	0.185133	0.085	0.017	2.57074e-05	Acinar	chr1-56854452-56854952	C8A
chr1-212618806-212619306	1.01294e-10	0.174753	0.061	0.009	2.58019e-05	Acinar	chr1-212618806-212619306	ATF3
chr4-1245682-1246182	1.03429e-10	0.199762	0.108	0.028	2.63458e-05	Acinar	chr4-1245682-1246182	CTBP1
chr1-241110016-241110516	1.03718e-10	0.157704	0.052	0.005	2.64193e-05	Acinar	chr1-241110016-241110516	RGS7
chr1-44293893-44294393	1.06808e-10	0.183674	0.074	0.014	2.72065e-05	Acinar	chr1-44293893-44294393	ERI3
chr17-27491622-27492122	1.1037e-10	0.203572	0.139	0.045	2.81138e-05	Acinar	chr17-27491622-27492122	KSR1
chr6-139590129-139590629	1.12936e-10	0.201164	0.142	0.048	2.87674e-05	Acinar	chr6-139590129-139590629	LINC01625
chr6-33590126-33590626	1.14891e-10	0.195561	0.254	0.117	2.92653e-05	Acinar	chr6-33590126-33590626	LINC00336
chr12-121116765-121117265	1.17858e-10	0.198817	0.13	0.043	3.00211e-05	Acinar	chr12-121116765-121117265	P2RX7
chr20-25496989-25497489	1.20909e-10	0.178528	0.083	0.015	3.07984e-05	Acinar	chr20-25496989-25497489	NINL
chr6-75496181-75496681	1.22408e-10	0.18715	0.112	0.028	3.11801e-05	Acinar	chr6-75496181-75496681	FILIP1
chr18-11857068-11857568	1.24103e-10	0.198846	0.146	0.046	3.1612e-05	Acinar	chr18-11857068-11857568	GNAL
chr10-44351976-44352476	1.24988e-10	0.173464	0.07	0.01	3.18374e-05	Acinar	chr10-44351976-44352476	CXCL12
chr13-48843518-48844018	1.25087e-10	0.160562	0.058	0.008	3.18624e-05	Acinar	chr13-48843518-48844018	FNDC3A
chr16-11313026-11313526	1.25404e-10	0.202485	0.142	0.049	3.19434e-05	Acinar	chr16-11313026-11313526	RMI2
chr11-134299819-134300319	1.25877e-10	0.191695	0.106	0.025	3.20637e-05	Acinar	chr11-134299819-134300319	GLB1L3
chr19-45476005-45476505	1.27167e-10	0.203175	0.184	0.073	3.23922e-05	Acinar	chr19-45476005-45476505	ERCC1
chr3-152258327-152258827	1.27248e-10	0.201578	0.198	0.072	3.2413e-05	Acinar	chr3-152258327-152258827	MBNL1
chr5-79106840-79107340	1.28586e-10	0.172132	0.07	0.012	3.27539e-05	Acinar	chr5-79106840-79107340	DMGDH
chrX-24203042-24203542	1.28768e-10	0.178449	0.07	0.012	3.28002e-05	Acinar	chrX-24203042-24203542	ZFX
chr9-137197932-137198432	1.30438e-10	0.200086	0.164	0.055	3.32255e-05	Acinar	chr9-137197932-137198432	TPRN
chr7-1026036-1026536	1.32774e-10	0.20073	0.155	0.056	3.38205e-05	Acinar	chr7-1026036-1026536	C7orf50
chr14-101962394-101962894	1.33548e-10	0.189238	0.103	0.025	3.40178e-05	Acinar	chr14-101962394-101962894	DYNC1H1
chr13-66348669-66349169	1.33955e-10	0.181023	0.079	0.017	3.41214e-05	Acinar	chr13-66348669-66349169	PCDH9
chr8-66713675-66714175	1.3505e-10	0.197991	0.124	0.034	3.44002e-05	Acinar	chr8-66713675-66714175	SGK3
chr10-46293994-46294494	1.37866e-10	0.175144	0.065	0.013	3.51177e-05	Acinar	chr10-46293994-46294494	ANTXRL
chr1-15457526-15458026	1.39811e-10	0.202094	0.128	0.038	3.56131e-05	Acinar	chr1-15457526-15458026	CELA2A
chr3-53159380-53159880	1.39852e-10	0.207897	0.153	0.052	3.56236e-05	Acinar	chr3-53159380-53159880	PRKCD
chr2-113167237-113167737	1.40373e-10	0.204704	0.162	0.06	3.57561e-05	Acinar	chr2-113167237-113167737	PSD4
chr8-48757623-48758123	1.41347e-10	0.198308	0.171	0.061	3.60043e-05	Acinar	chr8-48757623-48758123	EFCAB1
chr12-125220231-125220731	1.4269e-10	0.198109	0.198	0.08	3.63464e-05	Acinar	chr12-125220231-125220731	TMEM132B
chr19-5600547-5601047	1.46995e-10	0.190146	0.099	0.026	3.74431e-05	Acinar	chr19-5600547-5601047	SAFB2
chr9-34547829-34548329	1.47815e-10	0.196703	0.24	0.103	3.76518e-05	Acinar	chr9-34547829-34548329	CNTFR
chr3-133670317-133670817	1.50707e-10	0.192429	0.133	0.042	3.83886e-05	Acinar	chr3-133670317-133670817	TOPBP1
chr6-52672279-52672779	1.55259e-10	0.182796	0.085	0.017	3.9548e-05	Acinar	chr6-52672279-52672779	TMEM14A
chr11-74412731-74413231	1.58968e-10	0.189542	0.115	0.033	4.04928e-05	Acinar	chr11-74412731-74413231	PGM2L1
chr20-50662883-50663383	1.59515e-10	0.197082	0.202	0.083	4.06321e-05	Acinar	chr20-50662883-50663383	FAM65C
chr2-238045454-238045954	1.67214e-10	0.161148	0.052	0.007	4.25932e-05	Acinar	chr2-238045454-238045954	UBE2F-SCLY
chr3-126985920-126986420	1.69808e-10	0.188135	0.09	0.018	4.32541e-05	Acinar	chr3-126985920-126986420	PLXNA1
chr1-44249439-44249939	1.71401e-10	0.193246	0.112	0.032	4.36598e-05	Acinar	chr1-44249439-44249939	ERI3
chr21-43883891-43884391	1.71574e-10	0.178214	0.085	0.018	4.37038e-05	Acinar	chr21-43883891-43884391	AGPAT3
chr5-147831407-147831907	1.77871e-10	0.189959	0.312	0.151	4.53079e-05	Acinar	chr5-147831407-147831907	SPINK1
chr14-91369665-91370165	1.7856e-10	0.19189	0.249	0.114	4.54834e-05	Acinar	chr14-91369665-91370165	CCDC88C
chr6-3135574-3136074	1.7941e-10	0.182413	0.081	0.015	4.56999e-05	Acinar	chr6-3135574-3136074	BPHL
chr2-35555962-35556462	1.79455e-10	0.183618	0.088	0.02	4.57114e-05	Acinar	chr2-35555962-35556462	AC012593.1
chr20-10972136-10972636	1.83688e-10	0.191262	0.108	0.027	4.67897e-05	Acinar	chr20-10972136-10972636	RP11-103J8.2
chr9-133928370-133928870	1.84993e-10	0.193125	0.218	0.088	4.7122e-05	Acinar	chr9-133928370-133928870	VAV2
chr6-113642940-113643440	1.86813e-10	0.190312	0.294	0.139	4.75857e-05	Acinar	chr6-113642940-113643440	RP11-367G18.1
chr10-73628289-73628789	1.88244e-10	0.175141	0.072	0.013	4.79502e-05	Acinar	chr10-73628289-73628789	RP11-464F9.22
chr15-101349353-101349853	1.92648e-10	0.18152	0.085	0.018	4.90718e-05	Acinar	chr15-101349353-101349853	PCSK6
chr14-105530014-105530514	1.98084e-10	0.190006	0.11	0.028	5.04565e-05	Acinar	chr14-105530014-105530514	TMEM121
chr7-2524071-2524571	1.9995e-10	0.179658	0.362	0.192	5.09318e-05	Acinar	chr7-2524071-2524571	LFNG
chr10-110142946-110143446	2.00164e-10	0.165407	0.061	0.008	5.09865e-05	Acinar	chr10-110142946-110143446	ADD3
chr4-140343184-140343684	2.03629e-10	0.195952	0.245	0.111	5.1869e-05	Acinar	chr4-140343184-140343684	SCOC
chr5-73612674-73613174	2.05519e-10	0.200895	0.155	0.06	5.23504e-05	Acinar	chr5-73612674-73613174	ARHGEF28
chr2-48479760-48480260	2.12662e-10	0.196835	0.142	0.05	5.41698e-05	Acinar	chr2-48479760-48480260	PPP1R21
chr6-3370238-3370738	2.21348e-10	0.200151	0.162	0.057	5.63824e-05	Acinar	chr6-3370238-3370738	SLC22A23
chr20-44411096-44411596	2.22385e-10	0.196754	0.202	0.077	5.66465e-05	Acinar	chr20-44411096-44411596	HNF4A
chr6-39251312-39251812	2.25387e-10	0.188351	0.11	0.031	5.74113e-05	Acinar	chr6-39251312-39251812	KCNK5
chr2-196939281-196939781	2.26382e-10	0.174193	0.067	0.011	5.76647e-05	Acinar	chr2-196939281-196939781	PGAP1
chr17-80511709-80512209	2.29651e-10	0.189574	0.115	0.027	5.84974e-05	Acinar	chr17-80511709-80512209	RPTOR
chr1-11650385-11650885	2.30622e-10	0.196578	0.229	0.107	5.87447e-05	Acinar	chr1-11650385-11650885	FBXO2
chr17-29108362-29108862	2.31914e-10	0.187077	0.279	0.137	5.90739e-05	Acinar	chr17-29108362-29108862	MYO18A
chr17-80637071-80637571	2.35237e-10	0.188664	0.088	0.019	5.99203e-05	Acinar	chr17-80637071-80637571	RPTOR
chr20-43681935-43682435	2.36658e-10	0.196771	0.148	0.051	6.02823e-05	Acinar	chr20-43681935-43682435	MYBL2
chr22-27996154-27996654	2.36707e-10	0.172879	0.058	0.009	6.02947e-05	Acinar	chr22-27996154-27996654	TTC28
chr3-187743172-187743672	2.37707e-10	0.193799	0.175	0.066	6.05495e-05	Acinar	chr3-187743172-187743672	BCL6
chr3-188772738-188773238	2.39568e-10	0.161247	0.063	0.01	6.10235e-05	Acinar	chr3-188772738-188773238	LPP
chr2-238042710-238043210	2.4336e-10	0.162945	0.049	0.006	6.19893e-05	Acinar	chr2-238042710-238043210	UBE2F
chr10-14858876-14859376	2.44996e-10	0.165683	0.056	0.009	6.24061e-05	Acinar	chr10-14858876-14859376	HSPA14
chr9-5448411-5448911	2.48744e-10	0.164012	0.063	0.011	6.33608e-05	Acinar	chr9-5448411-5448911	CD274
chr15-27570694-27571194	2.52754e-10	0.1812	0.079	0.015	6.43822e-05	Acinar	chr15-27570694-27571194	GABRG3
chr8-30549306-30549806	2.57044e-10	0.19275	0.263	0.125	6.54751e-05	Acinar	chr8-30549306-30549806	RBPMS
chr11-47723912-47724412	2.60783e-10	0.17074	0.07	0.012	6.64273e-05	Acinar	chr11-47723912-47724412	FNBP4
chr16-29316542-29317042	2.63082e-10	0.170639	0.081	0.015	6.7013e-05	Acinar	chr16-29316542-29317042	RP11-231C14.7
chr5-73623760-73624260	2.63806e-10	0.194476	0.162	0.057	6.71973e-05	Acinar	chr5-73623760-73624260	ARHGEF28
chr17-75943714-75944214	2.66704e-10	0.171221	0.061	0.009	6.79358e-05	Acinar	chr17-75943714-75944214	ACOX1
chr3-52912822-52913322	2.68457e-10	0.159146	0.049	0.007	6.83822e-05	Acinar	chr3-52912822-52913322	SFMBT1
chr3-9681586-9682086	2.70747e-10	0.177585	0.081	0.016	6.89654e-05	Acinar	chr3-9681586-9682086	MTMR14
chr2-118768345-118768845	2.71696e-10	0.194509	0.103	0.024	6.92072e-05	Acinar	chr2-118768345-118768845	RP11-19E11.1
chr1-12654565-12655065	2.7214e-10	0.175476	0.072	0.013	6.93204e-05	Acinar	chr1-12654565-12655065	AADACL4
chr13-110624817-110625317	2.74458e-10	0.194606	0.227	0.092	6.99107e-05	Acinar	chr13-110624817-110625317	NAXD
chr19-6173112-6173612	2.78641e-10	0.164359	0.038	0.003	7.09762e-05	Acinar	chr19-6173112-6173612	RFX2
chr17-2183276-2183776	2.79826e-10	0.196216	0.115	0.031	7.12782e-05	Acinar	chr17-2183276-2183776	SMG6
chr15-85800422-85800922	2.80266e-10	0.17025	0.07	0.014	7.13901e-05	Acinar	chr15-85800422-85800922	KLHL25
chr1-231074933-231075433	2.84308e-10	0.183229	0.083	0.02	7.24197e-05	Acinar	chr1-231074933-231075433	FAM89A
chr1-56535824-56536324	2.90436e-10	0.182029	0.072	0.015	7.39807e-05	Acinar	chr1-56535824-56536324	PLPP3
chr5-166618537-166619037	2.93296e-10	0.185295	0.106	0.026	7.47091e-05	Acinar	chr5-166618537-166619037	CTB-7E3.1
chr16-81549013-81549513	2.98786e-10	0.190156	0.288	0.145	7.61076e-05	Acinar	chr16-81549013-81549513	CMIP
chr2-42926934-42927434	2.98928e-10	0.197571	0.175	0.065	7.61437e-05	Acinar	chr2-42926934-42927434	AC016735.1
chr15-98611750-98612250	3.00392e-10	0.183054	0.081	0.019	7.65167e-05	Acinar	chr15-98611750-98612250	IGF1R
chr17-16285751-16286251	3.02188e-10	0.19557	0.112	0.028	7.69741e-05	Acinar	chr17-16285751-16286251	PIGL
chr2-170584742-170585242	3.0453e-10	0.175565	0.07	0.013	7.75707e-05	Acinar	chr2-170584742-170585242	MYO3B
chr2-239109574-239110074	3.07482e-10	0.203402	0.182	0.072	7.83227e-05	Acinar	chr2-239109574-239110074	HDAC4
chr17-64774054-64774554	3.20389e-10	0.19479	0.263	0.116	8.16105e-05	Acinar	chr17-64774054-64774554	RP13-104F24.2
chr20-50321167-50321667	3.21202e-10	0.189834	0.258	0.118	8.18174e-05	Acinar	chr20-50321167-50321667	LINC01271
chr13-48906115-48906615	3.21236e-10	0.187782	0.133	0.044	8.18263e-05	Acinar	chr13-48906115-48906615	FNDC3A
chr11-65506870-65507370	3.25609e-10	0.199241	0.211	0.089	8.294e-05	Acinar	chr11-65506870-65507370	MALAT1
chr2-134690545-134691045	3.29298e-10	0.192498	0.155	0.051	8.38799e-05	Acinar	chr2-134690545-134691045	TMEM163
chr16-86281384-86281884	3.38132e-10	0.162369	0.054	0.007	8.61301e-05	Acinar	chr16-86281384-86281884	RP11-514D23.1
chr18-46332838-46333338	3.40879e-10	0.189346	0.139	0.04	8.68298e-05	Acinar	chr18-46332838-46333338	RNF165
chr17-81483142-81483642	3.48089e-10	0.194656	0.171	0.069	8.86663e-05	Acinar	chr17-81483142-81483642	RP13-766D20.4
chr1-19815623-19816123	3.48588e-10	0.191844	0.234	0.102	8.87934e-05	Acinar	chr1-19815623-19816123	RNF186
chr11-17769925-17770425	3.51865e-10	0.186842	0.083	0.018	8.9628e-05	Acinar	chr11-17769925-17770425	KCNC1
chr1-21252418-21252918	3.55156e-10	0.195563	0.162	0.06	9.04663e-05	Acinar	chr1-21252418-21252918	ECE1
chr19-14513011-14513511	3.61524e-10	0.182008	0.079	0.015	9.20884e-05	Acinar	chr19-14513011-14513511	DNAJB1
chr17-44138081-44138581	3.62751e-10	0.171025	0.416	0.236	9.24009e-05	Acinar	chr17-44138081-44138581	C17orf53
chr9-109264819-109265319	3.63993e-10	0.192994	0.121	0.032	9.27174e-05	Acinar	chr9-109264819-109265319	EPB41L4B
chr10-51986394-51986894	3.68134e-10	0.175721	0.067	0.014	9.37721e-05	Acinar	chr10-51986394-51986894	PRKG1
chr10-78744598-78745098	3.73791e-10	0.19715	0.124	0.043	9.52133e-05	Acinar	chr10-78744598-78745098	RP11-31E13.2
chr22-40387736-40388236	3.75233e-10	0.196517	0.227	0.094	9.55805e-05	Acinar	chr22-40387736-40388236	ADSL
chr10-131178938-131179438	3.7625e-10	0.192104	0.124	0.034	9.58394e-05	Acinar	chr10-131178938-131179438	TCERG1L
chr2-219002956-219003456	3.78375e-10	0.189992	0.283	0.147	9.63809e-05	Acinar	chr2-219002956-219003456	CFAP65
chr1-183282345-183282845	3.78498e-10	0.193325	0.097	0.024	9.64121e-05	Acinar	chr1-183282345-183282845	NMNAT2
chr1-2523599-2524099	3.80938e-10	0.185187	0.097	0.02	9.70336e-05	Acinar	chr1-2523599-2524099	PANK4
chr10-28331733-28332233	3.8273e-10	0.173549	0.072	0.012	9.74902e-05	Acinar	chr10-28331733-28332233	MPP7
chr1-58573600-58574100	3.88561e-10	0.193842	0.18	0.068	9.89755e-05	Acinar	chr1-58573600-58574100	TACSTD2
chr12-14567397-14567897	3.98019e-10	0.184253	0.306	0.153	0.000101385	Acinar	chr12-14567397-14567897	PLBD1
chr7-50718713-50719213	4.01931e-10	0.195882	0.142	0.052	0.000102381	Acinar	chr7-50718713-50719213	GRB10
chr12-79682489-79682989	4.04698e-10	0.181656	0.076	0.018	0.000103086	Acinar	chr12-79682489-79682989	PAWR
chr8-1476806-1477306	4.06536e-10	0.189931	0.191	0.078	0.000103554	Acinar	chr8-1476806-1477306	DLGAP2
chr2-219002420-219002920	4.10754e-10	0.18547	0.281	0.142	0.000104629	Acinar	chr2-219002420-219002920	CFAP65
chr4-127965744-127966244	4.12943e-10	0.178313	0.342	0.186	0.000105186	Acinar	chr4-127965744-127966244	MFSD8
chr3-6261885-6262385	4.15382e-10	0.162818	0.052	0.006	0.000105807	Acinar	chr3-6261885-6262385	AC026167.1
chr1-150650131-150650631	4.16029e-10	0.193739	0.252	0.12	0.000105972	Acinar	chr1-150650131-150650631	GOLPH3L
chr22-38210078-38210578	4.16546e-10	0.17759	0.067	0.014	0.000106104	Acinar	chr22-38210078-38210578	MAFF
chr11-9069998-9070498	4.16779e-10	0.193203	0.124	0.038	0.000106163	Acinar	chr11-9069998-9070498	SCUBE2
chr5-8184352-8184852	4.19179e-10	0.176818	0.074	0.014	0.000106775	Acinar	chr5-8184352-8184852	RP11-480D4.1
chr5-180289355-180289855	4.3143e-10	0.167698	0.065	0.01	0.000109895	Acinar	chr5-180289355-180289855	MAPK9
chr7-155917682-155918182	4.38714e-10	0.187716	0.101	0.025	0.000111751	Acinar	chr7-155917682-155918182	AC021218.2
chr1-182611598-182612098	4.39171e-10	0.191791	0.213	0.093	0.000111867	Acinar	chr1-182611598-182612098	RP11-317P15.4
chr1-25168364-25168864	4.47003e-10	0.192517	0.16	0.056	0.000113862	Acinar	chr1-25168364-25168864	SYF2
chr2-239989259-239989759	4.57506e-10	0.155172	0.054	0.007	0.000116537	Acinar	chr2-239989259-239989759	NDUFA10
chr14-95522947-95523447	4.61832e-10	0.185226	0.117	0.031	0.000117639	Acinar	chr14-95522947-95523447	RP11-1070N10.3
chr12-52060107-52060607	4.67491e-10	0.189708	0.117	0.031	0.000119081	Acinar	chr12-52060107-52060607	NR4A1
chr4-1153563-1154063	4.68818e-10	0.176604	0.076	0.016	0.000119419	Acinar	chr4-1153563-1154063	SPON2
chr5-139686691-139687191	4.73695e-10	0.197571	0.155	0.054	0.000120661	Acinar	chr5-139686691-139687191	CTB-35F21.1
chr8-28492811-28493311	4.76656e-10	0.186065	0.11	0.033	0.000121415	Acinar	chr8-28492811-28493311	FZD3
chr17-10790522-10791022	4.76901e-10	0.173063	0.065	0.011	0.000121478	Acinar	chr17-10790522-10791022	RP11-963H4.5
chr22-47116401-47116901	4.78512e-10	0.175654	0.054	0.007	0.000121888	Acinar	chr22-47116401-47116901	FP325331.1
chr15-66749858-66750358	4.83019e-10	0.185048	0.088	0.023	0.000123036	Acinar	chr15-66749858-66750358	SMAD6
chr16-49811529-49812029	4.84713e-10	0.195913	0.144	0.046	0.000123468	Acinar	chr16-49811529-49812029	ZNF423
chr3-61053718-61054218	5.07383e-10	0.194479	0.139	0.042	0.000129242	Acinar	chr3-61053718-61054218	FHIT
chr18-7003425-7003925	5.09395e-10	0.168998	0.076	0.014	0.000129755	Acinar	chr18-7003425-7003925	LAMA1
chr3-193816899-193817399	5.09478e-10	0.195201	0.191	0.08	0.000129776	Acinar	chr3-193816899-193817399	RP11-528A4.2
chr8-93338643-93339143	5.16529e-10	0.177744	0.076	0.016	0.000131572	Acinar	chr8-93338643-93339143	RP11-388K12.2
chr17-28291564-28292064	5.17794e-10	0.165685	0.054	0.007	0.000131894	Acinar	chr17-28291564-28292064	CTD-2008P7.1
chr19-39725899-39726399	5.23783e-10	0.161035	0.054	0.006	0.00013342	Acinar	chr19-39725899-39726399	CLC
chr9-77439885-77440385	5.31962e-10	0.189304	0.112	0.037	0.000135503	Acinar	chr9-77439885-77440385	GNA14
chr14-61562774-61563274	5.38511e-10	0.161246	0.079	0.014	0.000137171	Acinar	chr14-61562774-61563274	RP11-47I22.4
chr20-52295422-52295922	5.4124e-10	0.151387	0.058	0.008	0.000137866	Acinar	chr20-52295422-52295922	LINC01524
chr6-170227495-170227995	5.49497e-10	0.163098	0.074	0.013	0.00013997	Acinar	chr6-170227495-170227995	RP5-894D12.5
chr10-44581843-44582343	5.5301e-10	0.165805	0.056	0.008	0.000140864	Acinar	chr10-44581843-44582343	RP11-733D4.1
chr7-66307573-66308073	5.59306e-10	0.151331	0.052	0.007	0.000142468	Acinar	chr7-66307573-66308073	TPST1
chrX-88584229-88584729	5.63874e-10	0.153078	0.043	0.004	0.000143632	Acinar	chrX-88584229-88584729	CPXCR1
chr10-74683581-74684081	5.65674e-10	0.191192	0.171	0.063	0.00014409	Acinar	chr10-74683581-74684081	ADK
chr1-200076082-200076582	5.68104e-10	0.186674	0.191	0.08	0.000144709	Acinar	chr1-200076082-200076582	NR5A2
chr20-33778441-33778941	5.69465e-10	0.190048	0.234	0.107	0.000145056	Acinar	chr20-33778441-33778941	ZNF341
chr2-174053780-174054280	5.74754e-10	0.173961	0.079	0.017	0.000146403	Acinar	chr2-174053780-174054280	OLA1
chr1-225980086-225980586	5.89266e-10	0.153964	0.049	0.005	0.0001501	Acinar	chr1-225980086-225980586	SDE2
chr15-100081394-100081894	6.00592e-10	0.190636	0.184	0.07	0.000152985	Acinar	chr15-100081394-100081894	ADAMTS17
chr9-121372868-121373368	6.10712e-10	0.16584	0.061	0.01	0.000155563	Acinar	chr9-121372868-121373368	STOM
chr10-75262520-75263020	6.12212e-10	0.190743	0.184	0.074	0.000155945	Acinar	chr10-75262520-75263020	ZNF503-AS1
chr11-795160-795660	6.24587e-10	0.203326	0.142	0.048	0.000159097	Acinar	chr11-795160-795660	SLC25A22
chr5-57219286-57219786	6.29867e-10	0.188158	0.112	0.036	0.000160442	Acinar	chr5-57219286-57219786	GPBP1
chr1-117616246-117616746	6.30106e-10	0.174476	0.097	0.023	0.000160502	Acinar	chr1-117616246-117616746	FAM46C
chr11-128361309-128361809	6.32298e-10	0.192045	0.144	0.053	0.000161061	Acinar	chr11-128361309-128361809	ETS1
chr19-13995272-13995772	6.35596e-10	0.16537	0.045	0.005	0.000161901	Acinar	chr19-13995272-13995772	RFX1
chr11-61622065-61622565	6.45719e-10	0.182528	0.094	0.021	0.000164479	Acinar	chr11-61622065-61622565	RP11-855O10.2
chr17-75983373-75983873	6.49689e-10	0.187276	0.267	0.128	0.000165491	Acinar	chr17-75983373-75983873	TEN1
chr1-239353473-239353973	6.77194e-10	0.19503	0.182	0.07	0.000172497	Acinar	chr1-239353473-239353973	CHRM3
chr1-117754558-117755058	6.79349e-10	0.190325	0.124	0.034	0.000173046	Acinar	chr1-117754558-117755058	GDAP2
chr16-52578030-52578530	6.81095e-10	0.181655	0.112	0.03	0.000173491	Acinar	chr16-52578030-52578530	CASC16
chr12-123062717-123063217	6.83747e-10	0.168348	0.081	0.015	0.000174166	Acinar	chr12-123062717-123063217	PITPNM2
chr16-11792574-11793074	6.84957e-10	0.188856	0.281	0.13	0.000174474	Acinar	chr16-11792574-11793074	ZC3H7A
chr16-81899506-81900006	6.90118e-10	0.189213	0.117	0.036	0.000175789	Acinar	chr16-81899506-81900006	PLCG2
chr5-173697864-173698364	6.9084e-10	0.186782	0.117	0.032	0.000175973	Acinar	chr5-173697864-173698364	CTB-43E15.2
chr19-5098138-5098638	7.03849e-10	0.178185	0.088	0.02	0.000179287	Acinar	chr19-5098138-5098638	KDM4B
chr16-571430-571930	7.18075e-10	0.183915	0.101	0.027	0.00018291	Acinar	chr16-571430-571930	PIGQ
chr5-151474664-151475164	7.24044e-10	0.168067	0.07	0.011	0.000184431	Acinar	chr5-151474664-151475164	SLC36A1
chr11-17413483-17413983	7.30919e-10	0.177149	0.346	0.18	0.000186182	Acinar	chr11-17413483-17413983	ABCC8
chr2-200702526-200703026	7.31505e-10	0.170968	0.067	0.014	0.000186331	Acinar	chr2-200702526-200703026	AC007163.3
chr20-45910850-45911350	7.32734e-10	0.193122	0.238	0.116	0.000186644	Acinar	chr20-45910850-45911350	PLTP
chr14-24965736-24966236	7.33169e-10	0.189272	0.13	0.044	0.000186755	Acinar	chr14-24965736-24966236	STXBP6
chr19-2309554-2310054	7.42305e-10	0.185567	0.103	0.029	0.000189082	Acinar	chr19-2309554-2310054	LLfos-48D6.2
chr2-60094343-60094843	7.42724e-10	0.19337	0.18	0.066	0.000189189	Acinar	chr2-60094343-60094843	RP11-444A22.1
chr12-52059499-52059999	7.61349e-10	0.177542	0.092	0.021	0.000193933	Acinar	chr12-52059499-52059999	NR4A1
chr15-32650404-32650904	7.65608e-10	0.193178	0.142	0.047	0.000195018	Acinar	chr15-32650404-32650904	SCG5
chr12-125889628-125890128	7.72839e-10	0.166093	0.074	0.014	0.00019686	Acinar	chr12-125889628-125890128	LINC00939
chr18-57768716-57769216	8.04183e-10	0.15332	0.054	0.008	0.000204844	Acinar	chr18-57768716-57769216	ATP8B1
chr6-99945914-99946414	8.12235e-10	0.174495	0.088	0.018	0.000206895	Acinar	chr6-99945914-99946414	MCHR2
chr17-67139646-67140146	8.14208e-10	0.195651	0.231	0.101	0.000207397	Acinar	chr17-67139646-67140146	HELZ
chr18-34608492-34608992	8.35266e-10	0.184256	0.097	0.025	0.000212761	Acinar	chr18-34608492-34608992	DTNA
chr14-105282286-105282786	8.44768e-10	0.19233	0.153	0.048	0.000215182	Acinar	chr14-105282286-105282786	BRF1
chr17-57868031-57868531	8.45147e-10	0.18566	0.128	0.044	0.000215278	Acinar	chr17-57868031-57868531	CUEDC1
chr12-49264754-49265254	8.56413e-10	0.172991	0.382	0.214	0.000218148	Acinar	chr12-49264754-49265254	TUBA1C
chr5-16807026-16807526	8.67768e-10	0.187197	0.106	0.032	0.000221041	Acinar	chr5-16807026-16807526	MYO10
chr11-57311335-57311835	8.68502e-10	0.151836	0.499	0.316	0.000221227	Acinar	chr11-57311335-57311835	TNKS1BP1
chr12-116368394-116368894	8.74511e-10	0.189088	0.193	0.079	0.000222758	Acinar	chr12-116368394-116368894	RP11-148B3.2
chr4-40178593-40179093	8.76255e-10	0.190048	0.139	0.046	0.000223202	Acinar	chr4-40178593-40179093	RHOH
chr8-55844440-55844940	8.78731e-10	0.18913	0.171	0.063	0.000223833	Acinar	chr8-55844440-55844940	TGS1
chr7-44131019-44131519	8.96656e-10	0.196511	0.157	0.06	0.000228399	Acinar	chr7-44131019-44131519	RNA5SP230
chr17-3903265-3903765	9.06948e-10	0.187049	0.126	0.039	0.000231021	Acinar	chr17-3903265-3903765	P2RX1
chr1-109197286-109197786	9.09072e-10	0.181564	0.146	0.05	0.000231562	Acinar	chr1-109197286-109197786	KIAA1324
chr7-36864262-36864762	9.10622e-10	0.177465	0.099	0.024	0.000231956	Acinar	chr7-36864262-36864762	ELMO1
chr8-22352350-22352850	9.15101e-10	0.183992	0.126	0.041	0.000233097	Acinar	chr8-22352350-22352850	PIWIL2
chr14-104895659-104896159	9.18174e-10	0.195718	0.166	0.067	0.00023388	Acinar	chr14-104895659-104896159	CEP170B
chr6-148852070-148852570	9.24903e-10	0.176526	0.063	0.014	0.000235594	Acinar	chr6-148852070-148852570	UST
chr11-17414089-17414589	9.34385e-10	0.195446	0.184	0.07	0.000238009	Acinar	chr11-17414089-17414589	ABCC8
chr19-45472498-45472998	9.45541e-10	0.199019	0.191	0.073	0.000240851	Acinar	chr19-45472498-45472998	FOSB
chr14-56130940-56131440	9.47745e-10	0.177855	0.072	0.017	0.000241412	Acinar	chr14-56130940-56131440	PELI2
chr5-178778818-178779318	9.50746e-10	0.182256	0.256	0.124	0.000242177	Acinar	chr5-178778818-178779318	ZNF354A
chr11-12473345-12473845	9.60895e-10	0.180861	0.103	0.027	0.000244762	Acinar	chr11-12473345-12473845	PARVA
chr11-1006674-1007174	9.67079e-10	0.192315	0.151	0.053	0.000246337	Acinar	chr11-1006674-1007174	AP2A2
chr7-30172932-30173432	9.69324e-10	0.187355	0.09	0.022	0.000246909	Acinar	chr7-30172932-30173432	AC007036.6
chr4-17786405-17786905	9.88336e-10	0.162167	0.054	0.008	0.000251752	Acinar	chr4-17786405-17786905	FAM184B
chr11-712720-713220	9.9014e-10	0.194279	0.124	0.04	0.000252211	Acinar	chr11-712720-713220	EPS8L2
chrX-150200700-150201200	1.01066e-09	0.168019	0.076	0.014	0.000257437	Acinar	chrX-150200700-150201200	MAMLD1
chr17-74231726-74232226	1.01556e-09	0.182468	0.103	0.027	0.000258686	Acinar	chr17-74231726-74232226	TTYH2
chr1-203311553-203312053	1.01898e-09	0.185991	0.094	0.026	0.000259557	Acinar	chr1-203311553-203312053	BTG2
chr2-100945892-100946392	1.02137e-09	0.186429	0.088	0.023	0.000260167	Acinar	chr2-100945892-100946392	NPAS2
chr1-19974754-19975254	1.0241e-09	0.197234	0.153	0.053	0.000260861	Acinar	chr1-19974754-19975254	PLA2G2A
chr12-104534219-104534719	1.02944e-09	0.176972	0.083	0.019	0.000262222	Acinar	chr12-104534219-104534719	CHST11
chr11-57551892-57552392	1.03624e-09	0.156322	0.054	0.009	0.000263954	Acinar	chr11-57551892-57552392	UBE2L6
chr7-1822821-1823321	1.03631e-09	0.183628	0.108	0.03	0.000263971	Acinar	chr7-1822821-1823321	MAD1L1
chr16-8911728-8912228	1.04579e-09	0.19254	0.191	0.08	0.000266387	Acinar	chr16-8911728-8912228	USP7
chr18-22044316-22044816	1.04971e-09	0.185593	0.211	0.091	0.000267386	Acinar	chr18-22044316-22044816	RP11-595B24.1
chr11-825074-825574	1.0555e-09	0.188502	0.225	0.104	0.00026886	Acinar	chr11-825074-825574	PNPLA2
chr16-88615229-88615729	1.08563e-09	0.173162	0.083	0.018	0.000276535	Acinar	chr16-88615229-88615729	ZC3H18
chr10-119271304-119271804	1.10085e-09	0.163574	0.074	0.015	0.000280412	Acinar	chr10-119271304-119271804	GRK5
chr2-53519760-53520260	1.10295e-09	0.193245	0.139	0.051	0.000280948	Acinar	chr2-53519760-53520260	ASB3
chr9-94645934-94646434	1.11313e-09	0.176076	0.076	0.018	0.000283539	Acinar	chr9-94645934-94646434	FBP1
chr11-69337729-69338229	1.12906e-09	0.183837	0.103	0.025	0.000287596	Acinar	chr11-69337729-69338229	MYEOV
chr21-26939402-26939902	1.14706e-09	0.18536	0.101	0.032	0.000292181	Acinar	chr21-26939402-26939902	ADAMTS5
chr22-17872336-17872836	1.14783e-09	0.172868	0.067	0.012	0.000292379	Acinar	chr22-17872336-17872836	MICAL3
chr17-73228602-73229102	1.17648e-09	0.167093	0.067	0.013	0.000299677	Acinar	chr17-73228602-73229102	FAM104A
chr7-36971372-36971872	1.17764e-09	0.179378	0.299	0.154	0.000299973	Acinar	chr7-36971372-36971872	ELMO1
chr1-116982586-116983086	1.18194e-09	0.174192	0.074	0.013	0.000301066	Acinar	chr1-116982586-116983086	PTGFRN
chr15-67106851-67107351	1.20549e-09	0.185156	0.216	0.096	0.000307066	Acinar	chr15-67106851-67107351	SMAD3
chr2-96819123-96819623	1.20793e-09	0.18777	0.209	0.093	0.000307687	Acinar	chr2-96819123-96819623	CNNM3
chr22-43007529-43008029	1.24054e-09	0.188375	0.106	0.032	0.000315994	Acinar	chr22-43007529-43008029	PACSIN2
chr10-79116822-79117322	1.24997e-09	0.190484	0.204	0.087	0.000318397	Acinar	chr10-79116822-79117322	ZMIZ1
chr3-43390094-43390594	1.25135e-09	0.154276	0.054	0.009	0.000318748	Acinar	chr3-43390094-43390594	SNRK
chr11-69336996-69337496	1.26971e-09	0.190051	0.22	0.098	0.000323423	Acinar	chr11-69336996-69337496	MYEOV
chr22-25021913-25022413	1.28867e-09	0.169624	0.088	0.021	0.000328254	Acinar	chr22-25021913-25022413	KIAA1671
chr9-123359408-123359908	1.29154e-09	0.178203	0.085	0.021	0.000328986	Acinar	chr9-123359408-123359908	CRB2
chr5-140710935-140711435	1.32716e-09	0.167016	0.384	0.218	0.000338059	Acinar	chr5-140710935-140711435	ZMAT2
chr10-5976680-5977180	1.33217e-09	0.190444	0.166	0.065	0.000339335	Acinar	chr10-5976680-5977180	IL15RA
chr14-49935490-49935990	1.3344e-09	0.169715	0.061	0.009	0.000339902	Acinar	chr14-49935490-49935990	LINC01588
chr5-1668177-1668677	1.3597e-09	0.181744	0.279	0.139	0.000346348	Acinar	chr5-1668177-1668677	CTD-2587M23.1
chr7-19868567-19869067	1.37476e-09	0.181948	0.157	0.053	0.000350184	Acinar	chr7-19868567-19869067	AC004543.2
chr17-30915917-30916417	1.39705e-09	0.161891	0.067	0.012	0.000355862	Acinar	chr17-30915917-30916417	ADAP2
chr2-24303945-24304445	1.39909e-09	0.176319	0.081	0.02	0.000356379	Acinar	chr2-24303945-24304445	ITSN2
chr1-192903011-192903511	1.42001e-09	0.162819	0.049	0.008	0.000361708	Acinar	chr1-192903011-192903511	LINC01032
chr8-128197448-128197948	1.42194e-09	0.173659	0.079	0.017	0.000362201	Acinar	chr8-128197448-128197948	AC026248.1
chr19-7208070-7208570	1.42595e-09	0.161051	0.063	0.01	0.000363222	Acinar	chr19-7208070-7208570	INSR
chr1-200027207-200027707	1.44169e-09	0.185923	0.243	0.113	0.000367232	Acinar	chr1-200027207-200027707	NR5A2
chr11-8794552-8795052	1.45243e-09	0.18896	0.263	0.117	0.000369968	Acinar	chr11-8794552-8795052	ST5
chr10-3775205-3775705	1.45605e-09	0.173141	0.081	0.018	0.000370889	Acinar	chr10-3775205-3775705	KLF6
chr11-106249610-106250110	1.46002e-09	0.187718	0.153	0.055	0.0003719	Acinar	chr11-106249610-106250110	RP11-677I18.4
chr11-64566425-64566925	1.47436e-09	0.187862	0.164	0.069	0.000375553	Acinar	chr11-64566425-64566925	SLC22A11
chr11-794581-795081	1.47845e-09	0.189068	0.142	0.044	0.000376596	Acinar	chr11-794581-795081	SLC25A22
chr3-46947183-46947683	1.49177e-09	0.176303	0.085	0.024	0.000379988	Acinar	chr3-46947183-46947683	CCDC12
chr8-102978190-102978690	1.50198e-09	0.159196	0.065	0.011	0.00038259	Acinar	chr8-102978190-102978690	KB-1507C5.4
chr2-130380249-130380749	1.50435e-09	0.156515	0.056	0.009	0.000383193	Acinar	chr2-130380249-130380749	PTPN18
chr2-231452660-231453160	1.52293e-09	0.189857	0.124	0.04	0.000387925	Acinar	chr2-231452660-231453160	AC017104.2
chr10-23191971-23192471	1.54184e-09	0.15704	0.409	0.243	0.000392743	Acinar	chr10-23191971-23192471	PTF1A
chr5-75021691-75022191	1.54902e-09	0.183163	0.13	0.042	0.000394571	Acinar	chr5-75021691-75022191	CTD-2503O16.4
chr4-173282033-173282533	1.55296e-09	0.15534	0.056	0.008	0.000395574	Acinar	chr4-173282033-173282533	GALNT7
chr17-62109362-62109862	1.58424e-09	0.192038	0.202	0.087	0.000403543	Acinar	chr17-62109362-62109862	MED13
chr6-41040511-41041011	1.6053e-09	0.185174	0.119	0.036	0.000408908	Acinar	chr6-41040511-41041011	OARD1
chr14-103900965-103901465	1.6061e-09	0.186097	0.121	0.04	0.00040911	Acinar	chr14-103900965-103901465	C14orf2
chr20-51541899-51542399	1.61681e-09	0.187579	0.128	0.043	0.000411839	Acinar	chr20-51541899-51542399	NFATC2
chr17-42618432-42618932	1.6612e-09	0.181655	0.099	0.028	0.000423146	Acinar	chr17-42618432-42618932	TUBG1
chr1-203282718-203283218	1.66245e-09	0.186303	0.236	0.112	0.000423463	Acinar	chr1-203282718-203283218	LINC01353
chr1-20154405-20154905	1.66447e-09	0.171884	0.085	0.019	0.00042398	Acinar	chr1-20154405-20154905	RP3-340N1.2
chr12-26769144-26769644	1.67556e-09	0.18328	0.144	0.049	0.000426804	Acinar	chr12-26769144-26769644	ITPR2
chr15-22880590-22881090	1.70362e-09	0.161605	0.047	0.006	0.00043395	Acinar	chr15-22880590-22881090	CYFIP1
chr20-10784714-10785214	1.75653e-09	0.187205	0.166	0.061	0.000447429	Acinar	chr20-10784714-10785214	RP1-278O22.2
chr10-103890059-103890559	1.75768e-09	0.188807	0.103	0.029	0.000447722	Acinar	chr10-103890059-103890559	OBFC1
chr18-77321783-77322283	1.75797e-09	0.18766	0.155	0.054	0.000447795	Acinar	chr18-77321783-77322283	GALR1
chr12-117030386-117030886	1.762e-09	0.166082	0.063	0.012	0.000448821	Acinar	chr12-117030386-117030886	FBXW8
chr19-44876034-44876534	1.7634e-09	0.177658	0.085	0.02	0.000449179	Acinar	chr19-44876034-44876534	NECTIN2
chr17-64112952-64113452	1.76433e-09	0.170513	0.067	0.011	0.000449415	Acinar	chr17-64112952-64113452	ERN1
chr6-44156373-44156873	1.79445e-09	0.160638	0.058	0.01	0.000457087	Acinar	chr6-44156373-44156873	TMEM63B
chr7-986071-986571	1.79651e-09	0.18831	0.128	0.043	0.000457613	Acinar	chr7-986071-986571	CYP2W1
chr8-121559897-121560397	1.81849e-09	0.179024	0.088	0.021	0.000463212	Acinar	chr8-121559897-121560397	HAS2
chr15-40256556-40257056	1.82445e-09	0.171353	0.067	0.01	0.00046473	Acinar	chr15-40256556-40257056	PAK6
chr12-113814960-113815460	1.82676e-09	0.162523	0.063	0.011	0.000465318	Acinar	chr12-113814960-113815460	RBM19
chr1-27112039-27112539	1.83719e-09	0.182816	0.263	0.132	0.000467975	Acinar	chr1-27112039-27112539	SLC9A1
chr1-218728921-218729421	1.83851e-09	0.164041	0.07	0.014	0.000468311	Acinar	chr1-218728921-218729421	RP11-412H9.2
chr14-100708265-100708765	1.88789e-09	0.187903	0.225	0.105	0.000480888	Acinar	chr14-100708265-100708765	DLK1
chr8-144045684-144046184	1.88804e-09	0.178768	0.092	0.024	0.000480926	Acinar	chr8-144045684-144046184	SPATC1
chr15-99268366-99268866	1.90044e-09	0.180773	0.103	0.033	0.000484086	Acinar	chr15-99268366-99268866	LRRC28
chr2-233429313-233429813	1.91381e-09	0.157119	0.061	0.009	0.000487491	Acinar	chr2-233429313-233429813	DGKD
chr5-1124884-1125384	1.95102e-09	0.185259	0.146	0.054	0.000496971	Acinar	chr5-1124884-1125384	SLC12A7
chr6-53042011-53042511	1.95367e-09	0.16669	0.058	0.013	0.000497646	Acinar	chr6-53042011-53042511	ICK
chr2-53520390-53520890	1.97356e-09	0.17669	0.094	0.024	0.00050271	Acinar	chr2-53520390-53520890	ASB3
chr12-121600771-121601271	1.98567e-09	0.190698	0.166	0.062	0.000505795	Acinar	chr12-121600771-121601271	RP13-941N14.1
chr7-129975285-129975785	1.9958e-09	0.174445	0.079	0.02	0.000508375	Acinar	chr7-129975285-129975785	UBE2H
chr14-76828354-76828854	2.01051e-09	0.185358	0.178	0.067	0.000512124	Acinar	chr14-76828354-76828854	LRRC74A
chr9-91810608-91811108	2.01966e-09	0.178449	0.097	0.027	0.000514454	Acinar	chr9-91810608-91811108	ROR2
chr10-128629246-128629746	2.02751e-09	0.151557	0.061	0.01	0.000516453	Acinar	chr10-128629246-128629746	RP11-442O18.2
chr3-184261408-184261908	2.03292e-09	0.173801	0.306	0.165	0.000517831	Acinar	chr3-184261408-184261908	CAMK2N2
chr20-14331581-14332081	2.03629e-09	0.178174	0.085	0.023	0.00051869	Acinar	chr20-14331581-14332081	MACROD2
chr22-37570085-37570585	2.037e-09	0.186768	0.187	0.074	0.000518871	Acinar	chr22-37570085-37570585	LGALS2
chr19-29055188-29055688	2.0487e-09	0.158124	0.052	0.009	0.000521851	Acinar	chr19-29055188-29055688	LINC01532
chr7-142141-142641	2.05556e-09	0.183865	0.088	0.022	0.000523599	Acinar	chr7-142141-142641	AC093627.9
chr17-57322621-57323121	2.07372e-09	0.161478	0.056	0.01	0.000528224	Acinar	chr17-57322621-57323121	MSI2
chr11-121553790-121554290	2.07812e-09	0.159644	0.063	0.011	0.000529345	Acinar	chr11-121553790-121554290	SORL1
chr16-31386191-31386691	2.10314e-09	0.185	0.189	0.074	0.000535719	Acinar	chr16-31386191-31386691	ITGAX
chr9-36407029-36407529	2.16392e-09	0.185843	0.213	0.095	0.0005512	Acinar	chr9-36407029-36407529	RNF38
chr2-241320950-241321450	2.18893e-09	0.179033	0.108	0.028	0.00055757	Acinar	chr2-241320950-241321450	2022-09-02
chr8-40932523-40933023	2.20065e-09	0.168639	0.058	0.01	0.000560555	Acinar	chr8-40932523-40933023	RP11-465K16.1
chr11-57798921-57799421	2.20189e-09	0.179276	0.094	0.026	0.000560872	Acinar	chr11-57798921-57799421	CTNND1
chr13-112711593-112712093	2.23395e-09	0.185967	0.189	0.076	0.000569039	Acinar	chr13-112711593-112712093	ATP11A
chr14-104151825-104152325	2.24331e-09	0.182183	0.106	0.029	0.000571423	Acinar	chr14-104151825-104152325	KIF26A
chr17-73268516-73269016	2.24352e-09	0.187844	0.13	0.042	0.000571475	Acinar	chr17-73268516-73269016	CPSF4L
chr12-3003587-3004087	2.24659e-09	0.17919	0.074	0.013	0.000572259	Acinar	chr12-3003587-3004087	TEAD4
chr5-147820778-147821278	2.28514e-09	0.162933	0.067	0.013	0.000582077	Acinar	chr5-147820778-147821278	SPINK1
chr1-218383322-218383822	2.29171e-09	0.179469	0.108	0.033	0.00058375	Acinar	chr1-218383322-218383822	TGFB2
chr8-144460621-144461121	2.36024e-09	0.17176	0.072	0.017	0.000601208	Acinar	chr8-144460621-144461121	CYHR1
chr5-168959358-168959858	2.36356e-09	0.158749	0.063	0.011	0.000602054	Acinar	chr5-168959358-168959858	SLIT3
chrX-47174291-47174791	2.38061e-09	0.163546	0.063	0.011	0.000606395	Acinar	chrX-47174291-47174791	RBM10
chr1-212623234-212623734	2.39891e-09	0.160001	0.063	0.011	0.000611057	Acinar	chr1-212623234-212623734	FAM71A
chr1-212619329-212619829	2.41011e-09	0.162717	0.049	0.007	0.000613912	Acinar	chr1-212619329-212619829	ATF3
chr12-92466237-92466737	2.41433e-09	0.179379	0.092	0.027	0.000614985	Acinar	chr12-92466237-92466737	RP11-693J15.5
chr5-20680971-20681471	2.42928e-09	0.179693	0.142	0.048	0.000618792	Acinar	chr5-20680971-20681471	RP11-774D14.1
chr3-128472377-128472877	2.44599e-09	0.172186	0.083	0.019	0.000623051	Acinar	chr3-128472377-128472877	DNAJB8
chr6-154593019-154593519	2.4495e-09	0.184561	0.106	0.031	0.000623944	Acinar	chr6-154593019-154593519	CNKSR3
chr9-92782407-92782907	2.45959e-09	0.172248	0.079	0.018	0.000626514	Acinar	chr9-92782407-92782907	BICD2
chr1-17027836-17028336	2.49657e-09	0.162288	0.079	0.018	0.000635934	Acinar	chr1-17027836-17028336	SDHB
chr6-159978512-159979012	2.49983e-09	0.162293	0.067	0.011	0.000636764	Acinar	chr6-159978512-159979012	IGF2R
chr2-85592868-85593368	2.5135e-09	0.169159	0.054	0.01	0.000640246	Acinar	chr2-85592868-85593368	VAMP5
chr1-3424061-3424561	2.5224e-09	0.186871	0.166	0.066	0.000642514	Acinar	chr1-3424061-3424561	PRDM16
chr16-2082095-2082595	2.54154e-09	0.187293	0.146	0.056	0.000647389	Acinar	chr16-2082095-2082595	TSC2
chr15-75887093-75887593	2.55835e-09	0.162625	0.056	0.011	0.000651671	Acinar	chr15-75887093-75887593	UBE2Q2
chr8-94944306-94944806	2.5705e-09	0.176394	0.088	0.021	0.000654765	Acinar	chr8-94944306-94944806	NDUFAF6
chr14-75282707-75283207	2.5894e-09	0.178142	0.283	0.14	0.00065958	Acinar	chr14-75282707-75283207	FOS
chr5-154647176-154647676	2.59798e-09	0.184155	0.256	0.122	0.000661766	Acinar	chr5-154647176-154647676	LARP1
chr16-48912906-48913406	2.63518e-09	0.159125	0.056	0.01	0.000671242	Acinar	chr16-48912906-48913406	RP11-42I10.1
chr9-95032566-95033066	2.66256e-09	0.175578	0.083	0.022	0.000678216	Acinar	chr9-95032566-95033066	C9orf3
chr14-67442521-67443021	2.6894e-09	0.164558	0.07	0.015	0.000685052	Acinar	chr14-67442521-67443021	TMEM229B
chr5-143106112-143106612	2.69248e-09	0.172257	0.072	0.015	0.000685836	Acinar	chr5-143106112-143106612	ARHGAP26
chr1-21324379-21324879	2.74509e-09	0.183204	0.162	0.062	0.000699239	Acinar	chr1-21324379-21324879	ECE1
chr7-3965719-3966219	2.74798e-09	0.161297	0.07	0.012	0.000699973	Acinar	chr7-3965719-3966219	SDK1
chr6-151668774-151669274	2.75352e-09	0.18391	0.135	0.05	0.000701386	Acinar	chr6-151668774-151669274	ESR1
chr8-70030377-70030877	2.78477e-09	0.166781	0.079	0.017	0.000709345	Acinar	chr8-70030377-70030877	PRDM14
chr1-12327462-12327962	2.84456e-09	0.152426	0.054	0.009	0.000724574	Acinar	chr1-12327462-12327962	VPS13D
chr16-3695737-3696237	2.84669e-09	0.177783	0.276	0.144	0.000725117	Acinar	chr16-3695737-3696237	TRAP1
chr8-9341769-9342269	2.89912e-09	0.158463	0.058	0.01	0.000738474	Acinar	chr8-9341769-9342269	RP11-115J16.1
chr14-85598973-85599473	2.96112e-09	0.165452	0.058	0.009	0.000754265	Acinar	chr14-85598973-85599473	FLRT2
chr8-728965-729465	2.97018e-09	0.167886	0.07	0.016	0.000756572	Acinar	chr8-728965-729465	ERICH1
chr12-14567914-14568414	2.98672e-09	0.183153	0.204	0.092	0.000760785	Acinar	chr12-14567914-14568414	PLBD1
chr4-183239325-183239825	3.09409e-09	0.173337	0.108	0.028	0.000788136	Acinar	chr4-183239325-183239825	WWC2
chr4-186947420-186947920	3.11065e-09	0.172881	0.083	0.021	0.000792354	Acinar	chr4-186947420-186947920	RP11-217E13.1
chr6-3334431-3334931	3.13586e-09	0.176072	0.103	0.027	0.000798776	Acinar	chr6-3334431-3334931	SLC22A23
chr17-68474227-68474727	3.13659e-09	0.177804	0.103	0.031	0.000798962	Acinar	chr17-68474227-68474727	RP11-120M18.2
chr7-127593403-127593903	3.18593e-09	0.157404	0.052	0.008	0.000811529	Acinar	chr7-127593403-127593903	FSCN3
chr12-104408461-104408961	3.2399e-09	0.156441	0.065	0.012	0.000825278	Acinar	chr12-104408461-104408961	CHST11
chr3-108096921-108097421	3.27452e-09	0.178705	0.099	0.026	0.000834094	Acinar	chr3-108096921-108097421	CD47
chr14-25052281-25052781	3.28637e-09	0.172051	0.07	0.014	0.000837115	Acinar	chr14-25052281-25052781	STXBP6
chr7-150335641-150336141	3.28992e-09	0.176892	0.09	0.025	0.000838017	Acinar	chr7-150335641-150336141	LRRC61
chr9-76729911-76730411	3.29545e-09	0.184768	0.126	0.036	0.000839428	Acinar	chr9-76729911-76730411	PRUNE2
chr8-128196833-128197333	3.31264e-09	0.173945	0.088	0.02	0.000843806	Acinar	chr8-128196833-128197333	AC026248.1
chr11-130146225-130146725	3.31417e-09	0.17944	0.117	0.039	0.000844196	Acinar	chr11-130146225-130146725	APLP2
chr5-177588445-177588945	3.33653e-09	0.186072	0.142	0.049	0.000849891	Acinar	chr5-177588445-177588945	TMED9
chr6-138250772-138251272	3.35976e-09	0.183182	0.162	0.059	0.000855809	Acinar	chr6-138250772-138251272	ARFGEF3
chr16-46895826-46896326	3.36146e-09	0.175612	0.088	0.024	0.000856242	Acinar	chr16-46895826-46896326	GPT2
chr9-7339869-7340369	3.36725e-09	0.155432	0.058	0.009	0.000857717	Acinar	chr9-7339869-7340369	KDM4C
chr9-129106524-129107024	3.37301e-09	0.169717	0.074	0.016	0.000859182	Acinar	chr9-129106524-129107024	CRAT
chr5-150777915-150778415	3.41538e-09	0.185501	0.157	0.059	0.000869976	Acinar	chr5-150777915-150778415	SMIM3
chr16-88633472-88633972	3.4394e-09	0.188039	0.171	0.067	0.000876096	Acinar	chr16-88633472-88633972	ZC3H18
chr14-99272966-99273466	3.47411e-09	0.181434	0.225	0.103	0.000884936	Acinar	chr14-99272966-99273466	BCL11B
chr17-38871396-38871896	3.61855e-09	0.185568	0.146	0.061	0.000921727	Acinar	chr17-38871396-38871896	LASP1
chr10-125911900-125912400	3.62307e-09	0.179129	0.11	0.033	0.000922878	Acinar	chr10-125911900-125912400	FANK1
chr22-50506282-50506782	3.66924e-09	0.187668	0.137	0.043	0.000934639	Acinar	chr22-50506282-50506782	LMF2
chr21-26061348-26061848	3.67164e-09	0.161789	0.07	0.015	0.00093525	Acinar	chr21-26061348-26061848	APP
chr4-87360155-87360655	3.75466e-09	0.174655	0.099	0.024	0.000956397	Acinar	chr4-87360155-87360655	HSD17B11
chr5-103271741-103272241	3.81595e-09	0.171673	0.088	0.023	0.00097201	Acinar	chr5-103271741-103272241	C5orf30
chr12-58765924-58766424	3.8716e-09	0.181183	0.236	0.109	0.000986185	Acinar	chr12-58765924-58766424	RP11-767I20.1
chr2-202788387-202788887	3.87858e-09	0.154157	0.058	0.01	0.000987963	Acinar	chr2-202788387-202788887	ICA1L
chr7-98417419-98417919	3.88009e-09	0.187056	0.151	0.055	0.000988348	Acinar	chr7-98417419-98417919	BAIAP2L1
chr16-88685053-88685553	3.94469e-09	0.184558	0.18	0.071	0.0010048	Acinar	chr16-88685053-88685553	SNAI3
chr13-43145495-43145995	4.04053e-09	0.154331	0.058	0.008	0.00102922	Acinar	chr13-43145495-43145995	LINC00400
chr10-72075972-72076472	4.04225e-09	0.178819	0.085	0.02	0.00102966	Acinar	chr10-72075972-72076472	SPOCK2
chr8-37903315-37903815	4.04834e-09	0.179879	0.115	0.04	0.0010312	Acinar	chr8-37903315-37903815	RAB11FIP1
chr15-67150343-67150843	4.14366e-09	0.182339	0.153	0.061	0.00105549	Acinar	chr15-67150343-67150843	SMAD3
chr2-111995170-111995670	4.16758e-09	0.160188	0.079	0.017	0.00106158	Acinar	chr2-111995170-111995670	MERTK
chr15-75663858-75664358	4.1779e-09	0.17514	0.094	0.026	0.00106421	Acinar	chr15-75663858-75664358	SNX33
chr2-231660790-231661290	4.28836e-09	0.172677	0.065	0.014	0.00109234	Acinar	chr2-231660790-231661290	PTMA
chr7-131540392-131540892	4.29481e-09	0.174327	0.099	0.028	0.00109399	Acinar	chr7-131540392-131540892	PODXL
chr16-88624908-88625408	4.29504e-09	0.158792	0.061	0.011	0.00109405	Acinar	chr16-88624908-88625408	ZC3H18
chr2-26947133-26947633	4.31147e-09	0.158714	0.058	0.012	0.00109823	Acinar	chr2-26947133-26947633	DPYSL5
chr19-50818740-50819240	4.33457e-09	0.182187	0.097	0.024	0.00110411	Acinar	chr19-50818740-50819240	KLK1
chr2-166433245-166433745	4.36455e-09	0.166858	0.072	0.016	0.00111175	Acinar	chr2-166433245-166433745	SCN7A
chr6-104526346-104526846	4.40607e-09	0.182522	0.173	0.07	0.00112233	Acinar	chr6-104526346-104526846	HACE1
chr17-17799548-17800048	4.41025e-09	0.184818	0.166	0.068	0.00112339	Acinar	chr17-17799548-17800048	RAI1
chr12-12333143-12333643	4.46159e-09	0.183786	0.162	0.06	0.00113647	Acinar	chr12-12333143-12333643	MANSC1
chr22-43103887-43104387	4.5205e-09	0.178946	0.13	0.043	0.00115147	Acinar	chr22-43103887-43104387	BIK
chr12-87782773-87783273	4.61278e-09	0.163816	0.063	0.011	0.00117498	Acinar	chr12-87782773-87783273	RP11-248E9.5
chr11-35265951-35266451	4.76698e-09	0.176664	0.11	0.034	0.00121426	Acinar	chr11-35265951-35266451	SLC1A2
chr10-100364712-100365212	4.76736e-09	0.183024	0.155	0.062	0.00121436	Acinar	chr10-100364712-100365212	SCD
chr7-2821109-2821609	4.83475e-09	0.180449	0.218	0.096	0.00123152	Acinar	chr7-2821109-2821609	GNA12
chr1-53089556-53090056	4.83985e-09	0.177356	0.092	0.026	0.00123282	Acinar	chr1-53089556-53090056	SLC1A7
chr16-85793929-85794429	4.86439e-09	0.169244	0.106	0.029	0.00123907	Acinar	chr16-85793929-85794429	EMC8
chr17-44279627-44280127	4.88613e-09	0.186143	0.121	0.038	0.00124461	Acinar	chr17-44279627-44280127	SLC4A1
chr9-128214497-128214997	4.89968e-09	0.176134	0.106	0.032	0.00124806	Acinar	chr9-128214497-128214997	DNM1
chr1-28519918-28520418	4.93951e-09	0.167371	0.067	0.013	0.00125821	Acinar	chr1-28519918-28520418	RCC1
chr9-76456075-76456575	5.03637e-09	0.182915	0.231	0.105	0.00128288	Acinar	chr9-76456075-76456575	GCNT1
chr16-1030309-1030809	5.06829e-09	0.176154	0.283	0.145	0.00129101	Acinar	chr16-1030309-1030809	RP11-161M6.3
chr2-11023922-11024422	5.11242e-09	0.174872	0.076	0.021	0.00130225	Acinar	chr2-11023922-11024422	AC062028.1
chr5-115349281-115349781	5.12344e-09	0.153996	0.054	0.009	0.00130506	Acinar	chr5-115349281-115349781	CCDC112
chr16-72180298-72180798	5.18471e-09	0.180847	0.148	0.049	0.00132067	Acinar	chr16-72180298-72180798	PMFBP1
chr17-27580412-27580912	5.2251e-09	0.15889	0.061	0.012	0.00133095	Acinar	chr17-27580412-27580912	KSR1
chr15-41584983-41585483	5.25983e-09	0.182022	0.175	0.072	0.0013398	Acinar	chr15-41584983-41585483	TYRO3
chr6-170279897-170280397	5.29033e-09	0.182378	0.146	0.057	0.00134757	Acinar	chr6-170279897-170280397	LINC01624
chr6-131958806-131959306	5.33823e-09	0.179298	0.137	0.047	0.00135977	Acinar	chr6-131958806-131959306	CTGF
chr6-884488-884988	5.3721e-09	0.179042	0.169	0.065	0.0013684	Acinar	chr6-884488-884988	RP5-1077H22.2
chr8-11719823-11720323	5.43023e-09	0.155827	0.061	0.012	0.0013832	Acinar	chr8-11719823-11720323	GATA4
chr16-83952885-83953385	5.4958e-09	0.175454	0.27	0.137	0.00139991	Acinar	chr16-83952885-83953385	OSGIN1
chr19-42229959-42230459	5.55668e-09	0.155477	0.061	0.014	0.00141542	Acinar	chr19-42229959-42230459	GSK3A
chr10-116162776-116163276	5.70154e-09	0.17086	0.097	0.027	0.00145231	Acinar	chr10-116162776-116163276	GFRA1
chr5-31944553-31945053	5.70604e-09	0.180635	0.126	0.037	0.00145346	Acinar	chr5-31944553-31945053	PDZD2
chr11-70703718-70704218	5.74505e-09	0.18073	0.229	0.108	0.0014634	Acinar	chr11-70703718-70704218	SHANK2
chr5-176547682-176548182	5.75681e-09	0.174654	0.092	0.024	0.00146639	Acinar	chr5-176547682-176548182	CDHR2
chr3-9088653-9089153	5.79838e-09	0.163311	0.076	0.017	0.00147698	Acinar	chr3-9088653-9089153	SRGAP3
chr20-50369474-50369974	5.81277e-09	0.182276	0.146	0.06	0.00148065	Acinar	chr20-50369474-50369974	LINC01271
chr8-143289157-143289657	5.85408e-09	0.177155	0.112	0.034	0.00149117	Acinar	chr8-143289157-143289657	ZNF696
chr3-155670221-155670721	5.91467e-09	0.164684	0.065	0.013	0.0015066	Acinar	chr3-155670221-155670721	PLCH1
chr1-159686765-159687265	5.92983e-09	0.177778	0.171	0.068	0.00151046	Acinar	chr1-159686765-159687265	CRP
chr1-9162697-9163197	6.05047e-09	0.176767	0.112	0.033	0.00154119	Acinar	chr1-9162697-9163197	MIR34A
chr17-67490925-67491425	6.06643e-09	0.172046	0.303	0.155	0.00154526	Acinar	chr17-67490925-67491425	PITPNC1
chr2-215441580-215442080	6.06863e-09	0.161031	0.076	0.015	0.00154582	Acinar	chr2-215441580-215442080	FN1
chr19-38838464-38838964	6.06998e-09	0.156881	0.065	0.012	0.00154616	Acinar	chr19-38838464-38838964	HNRNPL
chr8-119721842-119722342	6.10942e-09	0.182398	0.121	0.037	0.00155621	Acinar	chr8-119721842-119722342	TAF2
chr3-12759041-12759541	6.19092e-09	0.178079	0.101	0.032	0.00157697	Acinar	chr3-12759041-12759541	TMEM40
chr19-17107901-17108401	6.24734e-09	0.176411	0.115	0.04	0.00159134	Acinar	chr19-17107901-17108401	MYO9B
chr5-142872616-142873116	6.28775e-09	0.16927	0.088	0.022	0.00160163	Acinar	chr5-142872616-142873116	ARHGAP26
chr15-101255479-101255979	6.29331e-09	0.172311	0.088	0.023	0.00160305	Acinar	chr15-101255479-101255979	CHSY1
chr5-96569596-96570096	6.33966e-09	0.168617	0.081	0.017	0.00161486	Acinar	chr5-96569596-96570096	CAST
chr6-167685690-167686190	6.35489e-09	0.160228	0.079	0.019	0.00161874	Acinar	chr6-167685690-167686190	RP11-351J23.1
chr7-44622616-44623116	6.37768e-09	0.151896	0.067	0.012	0.00162454	Acinar	chr7-44622616-44623116	OGDH
chrX-72554387-72554887	6.47858e-09	0.182107	0.099	0.03	0.00165024	Acinar	chrX-72554387-72554887	HDAC8
chr1-3230473-3230973	6.49955e-09	0.167234	0.079	0.019	0.00165559	Acinar	chr1-3230473-3230973	PRDM16
chr20-51492523-51493023	6.51714e-09	0.183826	0.22	0.1	0.00166006	Acinar	chr20-51492523-51493023	NFATC2
chr8-47292788-47293288	6.52689e-09	0.176738	0.229	0.105	0.00166255	Acinar	chr8-47292788-47293288	SPIDR
chr8-3176803-3177303	6.72586e-09	0.154223	0.049	0.009	0.00171323	Acinar	chr8-3176803-3177303	CSMD1
chr10-23194942-23195442	6.75925e-09	0.176365	0.117	0.034	0.00172174	Acinar	chr10-23194942-23195442	PTF1A
chr9-98445476-98445976	6.77635e-09	0.173805	0.092	0.025	0.00172609	Acinar	chr9-98445476-98445976	GABBR2
chr19-14537013-14537513	6.81454e-09	0.176193	0.27	0.136	0.00173582	Acinar	chr19-14537013-14537513	TECR
chr5-133149274-133149774	6.83933e-09	0.171193	0.092	0.024	0.00174214	Acinar	chr5-133149274-133149774	RP11-485M7.3
chr2-20080816-20081316	6.87516e-09	0.183614	0.11	0.035	0.00175126	Acinar	chr2-20080816-20081316	AC098828.2
chr8-37891731-37892231	6.96199e-09	0.182105	0.178	0.073	0.00177338	Acinar	chr8-37891731-37892231	RAB11FIP1
chr19-44792184-44792684	6.97957e-09	0.166341	0.072	0.015	0.00177786	Acinar	chr19-44792184-44792684	CBLC
chr5-60010084-60010584	7.13576e-09	0.162499	0.085	0.02	0.00181764	Acinar	chr5-60010084-60010584	PDE4D
chr1-184792299-184792799	7.21247e-09	0.170214	0.074	0.017	0.00183718	Acinar	chr1-184792299-184792799	FAM129A
chr11-64331538-64332038	7.23944e-09	0.169127	0.09	0.024	0.00184405	Acinar	chr11-64331538-64332038	CCDC88B
chr7-141003223-141003723	7.24572e-09	0.153616	0.065	0.013	0.00184565	Acinar	chr7-141003223-141003723	MRPS33
chr19-5827918-5828418	7.2565e-09	0.155077	0.409	0.234	0.0018484	Acinar	chr19-5827918-5828418	NRTN
chr2-26012101-26012601	7.34146e-09	0.173668	0.225	0.106	0.00187004	Acinar	chr2-26012101-26012601	RAB10
chr20-51634214-51634714	7.47573e-09	0.161094	0.063	0.013	0.00190424	Acinar	chr20-51634214-51634714	ATP9A
chr19-33883979-33884479	7.6836e-09	0.175264	0.209	0.097	0.00195719	Acinar	chr19-33883979-33884479	CTC-526N19.1
chr15-22961793-22962293	7.74481e-09	0.179314	0.115	0.032	0.00197278	Acinar	chr15-22961793-22962293	CYFIP1
chr6-10603193-10603693	7.7476e-09	0.16826	0.092	0.026	0.00197349	Acinar	chr6-10603193-10603693	GCNT2
chr4-77248726-77249226	7.79084e-09	0.173581	0.121	0.037	0.00198451	Acinar	chr4-77248726-77249226	CCNG2
chr12-53060856-53061356	7.85529e-09	0.178999	0.112	0.033	0.00200092	Acinar	chr12-53060856-53061356	TNS2
chr2-27059238-27059738	7.93753e-09	0.158991	0.063	0.012	0.00202187	Acinar	chr2-27059238-27059738	AGBL5
chr10-12470952-12471452	7.97032e-09	0.176848	0.115	0.035	0.00203022	Acinar	chr10-12470952-12471452	CAMK1D
chr8-20476417-20476917	8.08437e-09	0.153398	0.049	0.008	0.00205928	Acinar	chr8-20476417-20476917	RP11-563N12.2
chr1-201124964-201125464	8.17116e-09	0.17724	0.135	0.045	0.00208138	Acinar	chr1-201124964-201125464	ASCL5
chr19-6752526-6753026	8.28737e-09	0.171168	0.288	0.155	0.00211098	Acinar	chr19-6752526-6753026	SH2D3A
chr20-62244543-62245043	8.50771e-09	0.176172	0.121	0.039	0.00216711	Acinar	chr20-62244543-62245043	OSBPL2
chr1-203310216-203310716	8.52312e-09	0.179856	0.09	0.023	0.00217103	Acinar	chr1-203310216-203310716	BTG2
chr10-47254452-47254952	8.52745e-09	0.178727	0.133	0.049	0.00217214	Acinar	chr10-47254452-47254952	GDF10
chr11-62772272-62772772	8.57863e-09	0.175794	0.106	0.03	0.00218518	Acinar	chr11-62772272-62772772	TAF6L
chr17-75759411-75759911	8.70184e-09	0.16433	0.061	0.01	0.00221656	Acinar	chr17-75759411-75759911	GALK1
chr22-36439693-36440193	8.79051e-09	0.153869	0.065	0.013	0.00223915	Acinar	chr22-36439693-36440193	RP5-1119A7.14
chr17-8552471-85529711	8.79324e-09	0.17765	0.218	0.103	0.00223984	Acinar	chr17-8552471-8552971	MYH10
chr1-168136848-168137348	8.81098e-09	0.162882	0.321	0.179	0.00224436	Acinar	chr1-168136848-168137348	GPR161
chr15-65787626-65788126	8.90499e-09	0.173074	0.139	0.051	0.00226831	Acinar	chr15-65787626-65788126	RAB11A
chr8-28373364-28373864	8.98554e-09	0.177216	0.115	0.037	0.00228882	Acinar	chr8-28373364-28373864	ZNF395
chr2-176816874-176817374	9.01296e-09	0.177994	0.101	0.03	0.00229581	Acinar	chr2-176816874-176817374	AC092162.1
chr16-58511776-58512276	9.1268e-09	0.179401	0.157	0.064	0.00232481	Acinar	chr16-58511776-58512276	NDRG4
chr22-46803251-46803751	9.1436e-09	0.181542	0.191	0.08	0.00232908	Acinar	chr22-46803251-46803751	TBC1D22A
chr20-22523574-22524074	9.1539e-09	0.181655	0.135	0.049	0.00233171	Acinar	chr20-22523574-22524074	LINC00261
chr13-114081696-114082196	9.22059e-09	0.172044	0.088	0.019	0.0023487	Acinar	chr13-114081696-114082196	RASA3
chr8-61077939-61078439	9.26277e-09	0.179402	0.162	0.07	0.00235944	Acinar	chr8-61077939-61078439	CLVS1
chrX-17635077-17635577	9.38569e-09	0.161813	0.07	0.015	0.00239075	Acinar	chrX-17635077-17635577	NHS
chr17-47620379-47620879	9.41462e-09	0.170942	0.11	0.034	0.00239812	Acinar	chr17-47620379-47620879	NPEPPS
chr13-69683837-69684337	9.42091e-09	0.176476	0.128	0.046	0.00239972	Acinar	chr13-69683837-69684337	KLHL1
chr6-2630273-2630773	9.44114e-09	0.167711	0.092	0.027	0.00240488	Acinar	chr6-2630273-2630773	LINC01600
chr10-12552131-12552631	9.48425e-09	0.159496	0.065	0.012	0.00241586	Acinar	chr10-12552131-12552631	CAMK1D
chr12-993777-994277	9.73566e-09	0.167786	0.079	0.019	0.0024799	Acinar	chr12-993777-994277	ERC1
chr13-98484755-98485255	9.76706e-09	0.175962	0.238	0.111	0.00248789	Acinar	chr13-98484755-98485255	STK24
chr8-100835379-100835879	9.86669e-09	0.1759	0.11	0.036	0.00251327	Acinar	chr8-100835379-100835879	YWHAZ
chr1-200275337-200275837	9.88555e-09	0.167875	0.083	0.019	0.00251808	Acinar	chr1-200275337-200275837	LINC00862
chr10-125037100-125037600	9.89457e-09	0.153713	0.056	0.011	0.00252037	Acinar	chr10-125037100-125037600	CTBP2
chr10-89151761-89152261	1.02898e-08	0.174376	0.204	0.094	0.00262104	Acinar	chr10-89151761-89152261	CH25H
chr22-28792625-28793125	1.0529e-08	0.154154	0.052	0.009	0.00268199	Acinar	chr22-28792625-28793125	XBP1
chr16-77866660-77867160	1.06309e-08	0.179321	0.097	0.027	0.00270793	Acinar	chr16-77866660-77867160	VAT1L
chr8-17608127-17608627	1.07596e-08	0.175573	0.135	0.048	0.00274072	Acinar	chr8-17608127-17608627	PDGFRL
chr11-64996757-64997257	1.08298e-08	0.179988	0.187	0.077	0.00275861	Acinar	chr11-64996757-64997257	BATF2
chr22-19104499-19104999	1.08531e-08	0.176066	0.124	0.042	0.00276452	Acinar	chr22-19104499-19104999	DGCR2
chr3-169432593-169433093	1.08655e-08	0.157897	0.061	0.011	0.00276768	Acinar	chr3-169432593-169433093	MECOM
chr22-37400561-37401061	1.09178e-08	0.182642	0.146	0.052	0.00278101	Acinar	chr22-37400561-37401061	ELFN2
chr22-26669411-26669911	1.09424e-08	0.168858	0.083	0.021	0.00278727	Acinar	chr22-26669411-26669911	CTA-373H7.7
chr12-93448751-93449251	1.10725e-08	0.156883	0.065	0.014	0.00282042	Acinar	chr12-93448751-93449251	UBE2N
chr18-52700665-52701165	1.14561e-08	0.164376	0.094	0.025	0.00291814	Acinar	chr18-52700665-52701165	DCC
chr22-24894342-24894842	1.1462e-08	0.180737	0.193	0.081	0.00291964	Acinar	chr22-24894342-24894842	SGSM1
chr11-74733740-74734240	1.15072e-08	0.173898	0.112	0.038	0.00293114	Acinar	chr11-74733740-74734240	CHRDL2
chr8-38583744-38584244	1.20611e-08	0.168397	0.092	0.026	0.00307225	Acinar	chr8-38583744-38584244	RP11-675F6.4
chr17-2406764-2407264	1.20929e-08	0.154015	0.07	0.014	0.00308033	Acinar	chr17-2406764-2407264	METTL16
chr8-81121690-81122190	1.21083e-08	0.156909	0.065	0.011	0.00308426	Acinar	chr8-81121690-81122190	PAG1
chr3-15647550-15648050	1.21713e-08	0.150684	0.054	0.01	0.0031003	Acinar	chr3-15647550-15648050	BTD
chr7-159115930-159116430	1.25228e-08	0.180356	0.106	0.035	0.00318985	Acinar	chr7-159115930-159116430	VIPR2
chr19-13155338-13155838	1.25641e-08	0.163891	0.342	0.191	0.00320037	Acinar	chr19-13155338-13155838	IER2
chr19-48781638-48782138	1.26391e-08	0.168136	0.088	0.023	0.00321947	Acinar	chr19-48781638-48782138	BCAT2
chr11-119368240-119368740	1.27198e-08	0.172561	0.124	0.039	0.00324003	Acinar	chr11-119368240-119368740	USP2
chr20-60868129-60868629	1.27981e-08	0.166617	0.106	0.03	0.00325997	Acinar	chr20-60868129-60868629	RP11-151E14.1
chr16-73351097-73351597	1.28738e-08	0.154209	0.074	0.016	0.00327926	Acinar	chr16-73351097-73351597	LINC01568
chr7-4883534-4884034	1.2998e-08	0.164606	0.333	0.177	0.00331088	Acinar	chr7-4883534-4884034	RADIL
chr3-127473166-127473666	1.30611e-08	0.162658	0.081	0.018	0.00332697	Acinar	chr3-127473166-127473666	LINC01471
chr8-1984665-1985165	1.32251e-08	0.165176	0.081	0.02	0.00336875	Acinar	chr8-1984665-1985165	KBTBD11
chr14-95479241-95479741	1.33163e-08	0.150843	0.052	0.009	0.00339197	Acinar	chr14-95479241-95479741	SYNE3
chr7-945560-946060	1.3318e-08	0.176468	0.213	0.102	0.00339241	Acinar	chr7-945560-946060	ADAP1
chr9-129773475-129773975	1.35208e-08	0.150812	0.054	0.008	0.00344406	Acinar	chr9-129773475-129773975	PTGES
chr5-138469886-138470386	1.3526e-08	0.174242	0.254	0.13	0.00344539	Acinar	chr5-138469886-138470386	EGR1
chr1-55040321-55040821	1.36315e-08	0.171911	0.124	0.046	0.00347225	Acinar	chr1-55040321-55040821	PCSK9
chr17-49407949-49408449	1.37611e-08	0.17406	0.261	0.129	0.00350528	Acinar	chr17-49407949-49408449	AC091180.1
chr1-15605619-15606119	1.37848e-08	0.16797	0.094	0.025	0.00351132	Acinar	chr1-15605619-15606119	DDI2
chr16-8342152-8342652	1.40046e-08	0.176734	0.13	0.048	0.00356731	Acinar	chr16-8342152-8342652	RP11-279O17.3
chr14-73232887-73233387	1.40281e-08	0.166498	0.076	0.019	0.00357327	Acinar	chr14-73232887-73233387	PAPLN
chr2-242080616-242081116	1.41143e-08	0.170959	0.099	0.03	0.00359524	Acinar	chr2-242080616-242081116	AC093642.6
chr20-63911132-63911632	1.41854e-08	0.167954	0.11	0.035	0.00361334	Acinar	chr20-63911132-63911632	DNAJC5
chr19-49556018-49556518	1.43723e-08	0.163228	0.321	0.166	0.00366095	Acinar	chr19-49556018-49556518	NOSIP
chr3-170049604-170050104	1.45684e-08	0.173832	0.121	0.04	0.0037109	Acinar	chr3-170049604-170050104	GPR160
chr17-45123913-45124413	1.47083e-08	0.16411	0.09	0.027	0.00374654	Acinar	chr17-45123913-45124413	PLCD3
chr7-131541771-131542271	1.4715e-08	0.157608	0.054	0.009	0.00374824	Acinar	chr7-131541771-131542271	PODXL
chr6-37029243-37029743	1.49556e-08	0.171653	0.128	0.042	0.00380954	Acinar	chr6-37029243-37029743	FGD2
chr17-64058461-64058961	1.5006e-08	0.171905	0.144	0.053	0.00382237	Acinar	chr17-64058461-64058961	ERN1
chr6-43798723-43799223	1.50355e-08	0.156639	0.072	0.019	0.00382988	Acinar	chr6-43798723-43799223	RP11-344J7.3
chr9-136283112-136283612	1.52135e-08	0.170672	0.261	0.129	0.00387524	Acinar	chr9-136283112-136283612	CCDC187
chr9-111783768-111784268	1.53447e-08	0.165828	0.085	0.022	0.00390865	Acinar	chr9-111783768-111784268	C9orf84
chr7-137953654-137954154	1.55562e-08	0.177514	0.175	0.076	0.00396251	Acinar	chr7-137953654-137954154	CREB3L2
chr1-91805342-91805842	1.5973e-08	0.177521	0.097	0.028	0.00406868	Acinar	chr1-91805342-91805842	TGFBR3
chr9-8268140-8268640	1.60017e-08	0.152191	0.061	0.014	0.004076	Acinar	chr9-8268140-8268640	PTPRD
chr18-35143566-35144066	1.62134e-08	0.175167	0.209	0.092	0.00412993	Acinar	chr18-35143566-35144066	MAPRE2
chr16-4697336-4697836	1.62429e-08	0.164595	0.081	0.019	0.00413744	Acinar	chr16-4697336-4697836	ANKS3
chr17-76791258-76791758	1.63218e-08	0.158768	0.07	0.013	0.00415755	Acinar	chr17-76791258-76791758	CTD-2246P4.1
chr2-162475562-162476062	1.64929e-08	0.172798	0.252	0.132	0.00420111	Acinar	chr2-162475562-162476062	KCNH7
chr9-127991010-127991510	1.66681e-08	0.174226	0.133	0.049	0.00424576	Acinar	chr9-127991010-127991510	FAM102A
chr10-12348119-12348619	1.66935e-08	0.176558	0.151	0.058	0.00425222	Acinar	chr10-12348119-12348619	CAMK1D
chr3-169667974-169668474	1.68024e-08	0.177491	0.193	0.09	0.00427996	Acinar	chr3-169667974-169668474	MECOM
chr19-39403454-39403954	1.68847e-08	0.162063	0.321	0.176	0.00430093	Acinar	chr19-39403454-39403954	MED29
chr3-61704765-61705265	1.70062e-08	0.176145	0.112	0.04	0.00433188	Acinar	chr3-61704765-61705265	PTPRG
chr13-51771301-51771801	1.71166e-08	0.174047	0.198	0.086	0.00435998	Acinar	chr13-51771301-51771801	DHRS12
chr6-158561213-158561713	1.71286e-08	0.17708	0.144	0.049	0.00436306	Acinar	chr6-158561213-158561713	TMEM181
chr6-147176695-147177195	1.74861e-08	0.172886	0.101	0.029	0.00445411	Acinar	chr6-147176695-147177195	LUADT1
chr16-67552405-67552905	1.76794e-08	0.180246	0.139	0.053	0.00450335	Acinar	chr16-67552405-67552905	CTD-2012K14.6
chr20-17722650-17723150	1.77679e-08	0.157848	0.07	0.015	0.00452589	Acinar	chr20-17722650-17723150	BANF2
chr14-79426296-79426796	1.79894e-08	0.1614	0.074	0.017	0.00458231	Acinar	chr14-79426296-79426796	NRXN3
chr22-39524831-39525331	1.80274e-08	0.165507	0.065	0.017	0.004592	Acinar	chr22-39524831-39525331	ATF4
chr15-75627558-75628058	1.81213e-08	0.151186	0.063	0.011	0.00461592	Acinar	chr15-75627558-75628058	SNUPN
chr11-15703995-15704495	1.82535e-08	0.158469	0.067	0.013	0.00464959	Acinar	chr11-15703995-15704495	RP11-396O20.1
chr17-4068831-4069331	1.85002e-08	0.156819	0.067	0.014	0.00471243	Acinar	chr17-4068831-4069331	ZZEF1
chr17-81507852-81508352	1.86175e-08	0.153857	0.065	0.012	0.00474231	Acinar	chr17-81507852-81508352	ACTG1
chr12-109264014-109264514	1.86193e-08	0.178918	0.151	0.061	0.00474277	Acinar	chr12-109264014-109264514	ACACB
chr9-97500980-97501480	1.86812e-08	0.178305	0.153	0.065	0.00475852	Acinar	chr9-97500980-97501480	TMOD1
chr20-53394315-53394815	1.87793e-08	0.165371	0.088	0.028	0.00478351	Acinar	chr20-53394315-53394815	TSHZ2
chr16-564950-565450	1.88035e-08	0.164867	0.083	0.024	0.00478968	Acinar	chr16-564950-565450	PRR35
chr17-38733166-38733666	1.90788e-08	0.17205	0.119	0.043	0.00485981	Acinar	chr17-38733166-38733666	CISD3
chr3-48472984-48473484	1.91306e-08	0.173978	0.267	0.132	0.00487301	Acinar	chr3-48472984-48473484	SHISA5
chr1-228837884-228838384	1.91818e-08	0.173051	0.112	0.038	0.00488606	Acinar	chr1-228837884-228838384	RHOU
chr19-45670753-45671253	1.92774e-08	0.169821	0.249	0.126	0.0049104	Acinar	chr19-45670753-45671253	GIPR
chr9-109250970-109251470	1.93592e-08	0.173917	0.146	0.054	0.00493123	Acinar	chr9-109250970-109251470	EPB41L4B
chr1-214504917-214505417	1.94068e-08	0.158966	0.063	0.01	0.00494336	Acinar	chr1-214504917-214505417	PTPN14
chr9-120387676-120388176	1.9577e-08	0.174176	0.133	0.048	0.0049867	Acinar	chr9-120387676-120388176	CDK5RAP2
chr16-4529572-4530072	1.97301e-08	0.166353	0.083	0.022	0.00502572	Acinar	chr16-4529572-4530072	CDIP1
chr1-10672519-10673019	1.97644e-08	0.172103	0.144	0.055	0.00503445	Acinar	chr1-10672519-10673019	CASZ1
chr19-42115160-42115660	1.9936e-08	0.175549	0.153	0.061	0.00507816	Acinar	chr19-42115160-42115660	POU2F2
chr11-128448419-128448919	1.9956e-08	0.176939	0.166	0.067	0.00508326	Acinar	chr11-128448419-128448919	ETS1
chr17-58337820-58338320	1.99585e-08	0.173316	0.146	0.047	0.00508389	Acinar	chr17-58337820-58338320	SUPT4H1
chr1-76611705-76612205	1.99948e-08	0.164197	0.094	0.03	0.00509312	Acinar	chr1-76611705-76612205	ST6GALNAC3
chr2-96556679-96557179	2.00488e-08	0.168571	0.115	0.036	0.0051069	Acinar	chr2-96556679-96557179	ARID5A
chr13-96848172-96848672	2.07209e-08	0.165963	0.083	0.024	0.00527809	Acinar	chr13-96848172-96848672	HS6ST3
chr14-96268380-96268880	2.08389e-08	0.170342	0.256	0.131	0.00530814	Acinar	chr14-96268380-96268880	BDKRB1
chr22-21921614-21922114	2.08406e-08	0.165542	0.088	0.024	0.00530858	Acinar	chr22-21921614-21922114	PPM1F
chr22-20937273-20937773	2.08533e-08	0.157524	0.065	0.015	0.00531182	Acinar	chr22-20937273-20937773	CRKL
chr1-180158074-180158574	2.09079e-08	0.17295	0.222	0.105	0.00532571	Acinar	chr1-180158074-180158574	QSOX1
chr19-45773262-45773762	2.10104e-08	0.176339	0.108	0.036	0.00535183	Acinar	chr19-45773262-45773762	DMPK
chr3-58217111-58217611	2.14881e-08	0.174937	0.173	0.076	0.00547351	Acinar	chr3-58217111-58217611	DNASE1L3
chr3-58672251-58672751	2.15313e-08	0.171298	0.133	0.05	0.00548453	Acinar	chr3-58672251-58672751	FAM3D
chr15-70195646-70196146	2.15945e-08	0.167545	0.103	0.031	0.0055006	Acinar	chr15-70195646-70196146	AC011648.1
chr22-36451598-36452098	2.17426e-08	0.157185	0.393	0.234	0.00553833	Acinar	chr22-36451598-36452098	RP5-1119A7.14
chr19-46603126-46603626	2.17559e-08	0.175576	0.153	0.056	0.00554172	Acinar	chr19-46603126-46603626	CALM3
chr17-45122645-45123145	2.19467e-08	0.158302	0.07	0.017	0.00559032	Acinar	chr17-45122645-45123145	PLCD3
chr2-240881833-240882333	2.22052e-08	0.165715	0.092	0.024	0.00565619	Acinar	chr2-240881833-240882333	AGXT
chr17-81926338-81926838	2.22535e-08	0.167517	0.263	0.139	0.00566848	Acinar	chr17-81926338-81926838	MAFG
chr5-158676857-158677357	2.23527e-08	0.174012	0.117	0.041	0.00569374	Acinar	chr5-158676857-158677357	EBF1
chr11-46239573-46240073	2.23744e-08	0.168211	0.101	0.035	0.00569928	Acinar	chr11-46239573-46240073	CTD-2589M5.5
chr1-4301000-4301500	2.24562e-08	0.16176	0.088	0.023	0.00572011	Acinar	chr1-4301000-4301500	RP5-1166F10.1
chr7-130271275-130271775	2.2536e-08	0.171937	0.16	0.063	0.00574044	Acinar	chr7-130271275-130271775	CPA2
chr5-140398168-140398668	2.25578e-08	0.163769	0.081	0.024	0.005746	Acinar	chr5-140398168-140398668	ANKHD1
chr5-58940327-58940827	2.30862e-08	0.162975	0.076	0.017	0.00588059	Acinar	chr5-58940327-58940827	PDE4D
chr4-3233689-3234189	2.36354e-08	0.15155	0.054	0.01	0.00602049	Acinar	chr4-3233689-3234189	HTT
chr17-193767-194267	2.37663e-08	0.171348	0.099	0.031	0.00605383	Acinar	chr17-193767-194267	AC108004.2
chr1-24154871-24155371	2.38293e-08	0.172775	0.108	0.039	0.00606987	Acinar	chr1-24154871-24155371	IFNLR1
chr7-116671704-116672204	2.39105e-08	0.160964	0.333	0.183	0.00609056	Acinar	chr7-116671704-116672204	MET
chr11-133989143-133989643	2.39417e-08	0.1506	0.056	0.011	0.00609849	Acinar	chr11-133989143-133989643	IGSF9B
chr14-93959256-93959756	2.4076e-08	0.165497	0.103	0.034	0.00613272	Acinar	chr14-93959256-93959756	ASB2
chr18-34543795-34544295	2.41873e-08	0.169057	0.117	0.043	0.00616105	Acinar	chr18-34543795-34544295	DTNA
chr12-12070535-12071035	2.44681e-08	0.165933	0.081	0.023	0.00623259	Acinar	chr12-12070535-12071035	BCL2L14
chr11-57303981-57304481	2.45001e-08	0.174163	0.187	0.083	0.00624074	Acinar	chr11-57303981-57304481	TNKS1BP1
chr4-2400751-2401251	2.45626e-08	0.173025	0.119	0.038	0.00625666	Acinar	chr4-2400751-2401251	ZFYVE28
chr15-85307527-85308027	2.49467e-08	0.159844	0.083	0.022	0.00635449	Acinar	chr15-85307527-85308027	AKAP13
chr19-2330555-2331055	2.52426e-08	0.177787	0.164	0.074	0.00642988	Acinar	chr19-2330555-2331055	LLfos-48D6.2
chr13-111140014-111140514	2.52531e-08	0.170872	0.124	0.044	0.00643255	Acinar	chr13-111140014-111140514	ARHGEF7
chr1-164637251-164637751	2.56281e-08	0.172263	0.112	0.031	0.00652808	Acinar	chr1-164637251-164637751	PBX1
chr20-58407888-58408388	2.56616e-08	0.159451	0.065	0.014	0.0065366	Acinar	chr20-58407888-58408388	VAPB
chr15-30824701-30825201	2.58478e-08	0.164938	0.106	0.032	0.00658403	Acinar	chr15-30824701-30825201	ARHGAP11B
chr17-73309459-73309959	2.59012e-08	0.172335	0.112	0.041	0.00659764	Acinar	chr17-73309459-73309959	CDC42EP4
chr5-69451909-69452409	2.59448e-08	0.177618	0.142	0.048	0.00660875	Acinar	chr5-69451909-69452409	MARVELD2
chr13-113951058-113951558	2.59969e-08	0.17459	0.162	0.067	0.00662201	Acinar	chr13-113951058-113951558	ABC13-47488600E17.1
chr9-35341570-35342070	2.61896e-08	0.171066	0.103	0.032	0.0066711	Acinar	chr9-35341570-35342070	UNC13B
chr4-149627112-149627612	2.6647e-08	0.173153	0.09	0.02	0.00678761	Acinar	chr4-149627112-149627612	RP11-526A4.1
chr8-68884156-68884656	2.70877e-08	0.158201	0.079	0.019	0.00689985	Acinar	chr8-68884156-68884656	LINC01592
chr19-16564743-16565243	2.7362e-08	0.17693	0.153	0.065	0.00696973	Acinar	chr19-16564743-16565243	SLC35E1
chr9-37566639-37567139	2.74149e-08	0.152624	0.067	0.015	0.00698321	Acinar	chr9-37566639-37567139	RP11-613M10.8
chr15-98529374-98529874	2.74945e-08	0.1654	0.115	0.034	0.00700347	Acinar	chr15-98529374-98529874	FAM169B
chr4-82733551-82734051	2.84039e-08	0.154572	0.076	0.019	0.00723513	Acinar	chr4-82733551-82734051	SCD5
chr12-64665337-64665837	2.85755e-08	0.174256	0.191	0.085	0.00727883	Acinar	chr12-64665337-64665837	RASSF3
chr12-7797653-7798153	2.89342e-08	0.152758	0.074	0.017	0.00737021	Acinar	chr12-7797653-7798153	NANOG
chr1-18989291-18989791	2.89362e-08	0.154674	0.067	0.015	0.00737072	Acinar	chr1-18989291-18989791	IFFO2
chr1-22414097-22414597	2.91226e-08	0.173301	0.196	0.088	0.00741819	Acinar	chr1-22414097-22414597	ZBTB40
chr10-132399010-132399510	2.96073e-08	0.166231	0.09	0.024	0.00754166	Acinar	chr10-132399010-132399510	PWWP2B
chr4-173252204-173252704	2.97761e-08	0.167944	0.106	0.035	0.00758466	Acinar	chr4-173252204-173252704	GALNT7
chr16-88611118-88611618	2.99742e-08	0.171684	0.119	0.042	0.00763512	Acinar	chr16-88611118-88611618	ZC3H18
chr18-77341813-77342313	3.0131e-08	0.168329	0.094	0.029	0.00767506	Acinar	chr18-77341813-77342313	GALR1
chr21-31901276-31901776	3.02298e-08	0.172656	0.13	0.044	0.00770021	Acinar	chr21-31901276-31901776	HUNK
chr5-107153195-107153695	3.03379e-08	0.161382	0.097	0.029	0.00772775	Acinar	chr5-107153195-107153695	CTC-254B4.1
chr3-5250863-5251363	3.03445e-08	0.167022	0.117	0.036	0.00772944	Acinar	chr3-5250863-5251363	AC026202.5
chr17-63710196-63710696	3.04031e-08	0.174012	0.218	0.104	0.00774436	Acinar	chr17-63710196-63710696	STRADA
chr1-200022068-200022568	3.09291e-08	0.16842	0.184	0.079	0.00787836	Acinar	chr1-200022068-200022568	NR5A2
chr22-36457447-36457947	3.09985e-08	0.160044	0.085	0.021	0.00789604	Acinar	chr22-36457447-36457947	RP5-1119A7.14
chr15-29914536-29915036	3.11024e-08	0.163903	0.106	0.036	0.00792249	Acinar	chr15-29914536-29915036	TJP1
chr14-83975226-83975726	3.11077e-08	0.165811	0.099	0.031	0.00792385	Acinar	chr14-83975226-83975726	RP11-353P15.1
chr2-172329889-172330389	3.11362e-08	0.151558	0.065	0.013	0.00793109	Acinar	chr2-172329889-172330389	AC104088.1
chr5-134415775-134416275	3.13144e-08	0.171387	0.191	0.083	0.0079765	Acinar	chr5-134415775-134416275	CDKN2AIPNL
chr1-225454659-225455159	3.22435e-08	0.159408	0.081	0.02	0.00821316	Acinar	chr1-225454659-225455159	RP11-496N12.9
chr4-153038658-153039158	3.30647e-08	0.168884	0.13	0.043	0.00842233	Acinar	chr4-153038658-153039158	RP11-285C1.2
chr5-9409305-9409805	3.31303e-08	0.171632	0.144	0.055	0.00843905	Acinar	chr5-9409305-9409805	SEMA5A
chr17-40101027-40101527	3.31651e-08	0.169686	0.231	0.111	0.00844792	Acinar	chr17-40101027-40101527	NR1D1
chr4-183619307-183619807	3.32366e-08	0.177808	0.18	0.068	0.00846613	Acinar	chr4-183619307-183619807	RWDD4
chr7-26005506-26006006	3.34937e-08	0.171119	0.153	0.056	0.00853161	Acinar	chr7-26005506-26006006	CTD-2227E11.1
chr1-12528198-12528698	3.35641e-08	0.177165	0.121	0.045	0.00854954	Acinar	chr1-12528198-12528698	RP5-888M10.2
chr1-92486671-92487171	3.36101e-08	0.171912	0.155	0.058	0.00856125	Acinar	chr1-92486671-92487171	GFI1
chr19-10353707-10354207	3.43257e-08	0.172414	0.189	0.082	0.00874355	Acinar	chr19-10353707-10354207	TYK2
chr1-63704921-63705421	3.43393e-08	0.166816	0.092	0.026	0.008747	Acinar	chr1-63704921-63705421	PGM1
chr12-21774695-21775195	3.49235e-08	0.171087	0.218	0.108	0.00889582	Acinar	chr12-21774695-21775195	KCNJ8
chr9-98118218-98118718	3.49506e-08	0.167242	0.088	0.025	0.00890271	Acinar	chr9-98118218-98118718	TRIM14
chr17-2388623-2389123	3.50646e-08	0.154513	0.065	0.014	0.00893176	Acinar	chr17-2388623-2389123	MNT
chr10-125104557-125105057	3.51293e-08	0.173057	0.157	0.061	0.00894823	Acinar	chr10-125104557-125105057	CTBP2
chr17-7445527-7446027	3.52287e-08	0.171125	0.193	0.095	0.00897356	Acinar	chr17-7445527-7446027	CHRNB1
chr17-82441216-82441716	3.5306e-08	0.170812	0.117	0.042	0.00899324	Acinar	chr17-82441216-82441716	HEXDC
chr17-7023514-7024014	3.56523e-08	0.172678	0.209	0.097	0.00908147	Acinar	chr17-7023514-7024014	BCL6B
chr15-89998728-89999228	3.57498e-08	0.16436	0.088	0.024	0.00910631	Acinar	chr15-89998728-89999228	ZNF710
chr20-43681311-43681811	3.6259e-08	0.1712	0.144	0.053	0.009236	Acinar	chr20-43681311-43681811	MYBL2
chr3-128247789-128248289	3.63347e-08	0.165202	0.128	0.043	0.00925528	Acinar	chr3-128247789-128248289	EEFSEC
chr7-95608629-95609129	3.64016e-08	0.168746	0.24	0.129	0.00927232	Acinar	chr7-95608629-95609129	PDK4
chr8-118103437-118103937	3.69427e-08	0.16768	0.097	0.032	0.00941015	Acinar	chr8-118103437-118103937	EXT1
chr1-58780766-58781266	3.71336e-08	0.176924	0.135	0.052	0.00945877	Acinar	chr1-58780766-58781266	JUN
chr20-4041740-4042240	3.71838e-08	0.155749	0.067	0.013	0.00947156	Acinar	chr20-4041740-4042240	RNF24
chr4-87011497-87011997	3.72357e-08	0.156947	0.079	0.024	0.00948478	Acinar	chr4-87011497-87011997	AFF1
chr5-55750015-55750515	3.79747e-08	0.156179	0.074	0.018	0.00967303	Acinar	chr5-55750015-55750515	DDX4
chr15-52805855-52806355	3.81638e-08	0.171621	0.128	0.05	0.00972119	Acinar	chr15-52805855-52806355	RP11-209K10.2
chr1-37476467-37476967	3.8255e-08	0.164226	0.099	0.03	0.00974443	Acinar	chr1-37476467-37476967	ZC3H12A
chr12-72271375-72271875	3.85832e-08	0.170913	0.2	0.089	0.00982803	Acinar	chr12-72271375-72271875	TRHDE-AS1
chr19-18272280-18272780	3.90504e-08	0.173039	0.209	0.098	0.00994705	Acinar	chr19-18272280-18272780	KIAA1683
chr19-15265756-15266256	3.92318e-08	0.159774	0.081	0.021	0.00999325	Acinar	chr19-15265756-15266256	BRD4
chr19-40283561-40284061	3.92495e-08	0.171704	0.124	0.042	0.00999774	Acinar	chr19-40283561-40284061	AKT2
chr10-59895541-59896041	3.94749e-08	0.157977	0.076	0.017	0.0100552	Acinar	chr10-59895541-59896041	CCDC6
chr5-96344668-96345168	3.97785e-08	0.171209	0.155	0.059	0.0101325	Acinar	chr5-96344668-96345168	PCSK1
chr5-119009051-119009551	4.0263e-08	0.160101	0.092	0.025	0.0102559	Acinar	chr5-119009051-119009551	DTWD2
chr11-66592800-66593300	4.03246e-08	0.158586	0.335	0.188	0.0102716	Acinar	chr11-66592800-66593300	CCS
chr1-15957371-15957871	4.06035e-08	0.154914	0.063	0.015	0.0103427	Acinar	chr1-15957371-15957871	ZBTB17
chr8-903179-903679	4.06064e-08	0.166697	0.117	0.041	0.0103434	Acinar	chr8-903179-903679	DLGAP2
chr1-17580142-17580642	4.1177e-08	0.160879	0.306	0.171	0.0104887	Acinar	chr1-17580142-17580642	ARHGEF10L
chr15-44912957-44913457	4.12472e-08	0.164454	0.092	0.026	0.0105066	Acinar	chr15-44912957-44913457	TERB2
chr9-131138623-131139123	4.13226e-08	0.159975	0.079	0.02	0.0105258	Acinar	chr9-131138623-131139123	NUP214
chr10-30068489-30068989	4.13976e-08	0.168911	0.142	0.055	0.0105449	Acinar	chr10-30068489-30068989	KIAA1462
chr11-60880795-60881295	4.15733e-08	0.151081	0.061	0.012	0.0105897	Acinar	chr11-60880795-60881295	ZP1
chr8-22549123-22549623	4.22018e-08	0.166093	0.227	0.115	0.0107498	Acinar	chr8-22549123-22549623	SORBS3
chr8-11628648-11629148	4.2763e-08	0.163961	0.29	0.15	0.0108927	Acinar	chr8-11628648-11629148	LINC00208
chr15-99437185-99437685	4.30804e-08	0.152404	0.065	0.015	0.0109736	Acinar	chr15-99437185-99437685	RP11-20G13.1
chr11-60762728-60763228	4.31824e-08	0.163326	0.088	0.028	0.0109996	Acinar	chr11-60762728-60763228	MS4A15
chr5-131996664-131997164	4.33625e-08	0.168558	0.11	0.04	0.0110454	Acinar	chr5-131996664-131997164	ACSL6
chr16-4269984-4270484	4.33725e-08	0.160903	0.076	0.02	0.011048	Acinar	chr16-4269984-4270484	TFAP4
chr8-142198024-142198524	4.35963e-08	0.170703	0.236	0.119	0.011105	Acinar	chr8-142198024-142198524	TSNARE1
chr10-132311269-132311769	4.37618e-08	0.168581	0.144	0.057	0.0111471	Acinar	chr10-132311269-132311769	STK32C
chr1-19925210-19925710	4.39447e-08	0.150491	0.065	0.015	0.0111937	Acinar	chr1-19925210-19925710	PLA2G2E
chr19-7409913-7410413	4.39999e-08	0.170377	0.175	0.08	0.0112078	Acinar	chr19-7409913-7410413	CTD-2207O23.3
chr3-50167334-50167834	4.40866e-08	0.158892	0.081	0.021	0.0112299	Acinar	chr3-50167334-50167834	SEMA3F
chr3-66021561-66022061	4.41291e-08	0.155379	0.081	0.019	0.0112407	Acinar	chr3-66021561-66022061	MAGI1
chr6-28988421-28988921	4.45449e-08	0.173056	0.182	0.079	0.0113466	Acinar	chr6-28988421-28988921	ZNF311
chr22-37145308-37145808	4.55751e-08	0.16818	0.099	0.029	0.011609	Acinar	chr22-37145308-37145808	IL2RB
chr14-81164057-81164557	4.57828e-08	0.158674	0.081	0.021	0.0116619	Acinar	chr14-81164057-81164557	GTF2A1
chr1-226872410-226872910	4.61257e-08	0.166989	0.124	0.044	0.0117493	Acinar	chr1-226872410-226872910	PSEN2
chr4-10094817-10095317	4.62297e-08	0.163887	0.083	0.022	0.0117758	Acinar	chr4-10094817-10095317	WDR1
chr9-76373057-76373557	4.66863e-08	0.156229	0.072	0.017	0.0118921	Acinar	chr9-76373057-76373557	PCSK5
chr4-39407243-39407743	4.71497e-08	0.15293	0.063	0.016	0.0120101	Acinar	chr4-39407243-39407743	KLB
chr18-44897308-44897808	4.79548e-08	0.171545	0.178	0.073	0.0122152	Acinar	chr18-44897308-44897808	SETBP1
chr1-22636887-22637387	4.82377e-08	0.174627	0.128	0.042	0.0122873	Acinar	chr1-22636887-22637387	C1QA
chr2-38692809-38693309	4.95507e-08	0.161827	0.088	0.026	0.0126217	Acinar	chr2-38692809-38693309	GALM
chr1-198287637-198288137	4.96455e-08	0.170909	0.097	0.029	0.0126458	Acinar	chr1-198287637-198288137	NEK7
chr19-55536701-55537201	4.97629e-08	0.169789	0.133	0.048	0.0126757	Acinar	chr19-55536701-55537201	SBK2
chr8-125434508-125435008	5.04953e-08	0.172138	0.157	0.065	0.0128623	Acinar	chr8-125434508-125435008	TRIB1
chr9-33458441-33458941	5.06079e-08	0.156576	0.094	0.03	0.012891	Acinar	chr9-33458441-33458941	NOL6
chr2-218397634-218398134	5.18735e-08	0.170143	0.225	0.107	0.0132134	Acinar	chr2-218397634-218398134	CTDSP1
chr2-96090270-96090770	5.22171e-08	0.152068	0.063	0.013	0.0133009	Acinar	chr2-96090270-96090770	ADRA2B
chr13-107827804-107828304	5.23871e-08	0.156127	0.074	0.017	0.0133442	Acinar	chr13-107827804-107828304	FAM155A
chr14-73462083-73462583	5.28227e-08	0.16711	0.222	0.11	0.0134552	Acinar	chr14-73462083-73462583	NUMB
chr10-126013550-126014050	5.3075e-08	0.158819	0.083	0.019	0.0135194	Acinar	chr10-126013550-126014050	ADAM12
chr3-13800009-13800509	5.33263e-08	0.156689	0.07	0.018	0.0135834	Acinar	chr3-13800009-13800509	WNT7A
chr5-34686697-34687197	5.46966e-08	0.166609	0.254	0.128	0.0139325	Acinar	chr5-34686697-34687197	RAI14
chr13-97258339-97258839	5.49881e-08	0.162401	0.119	0.045	0.0140067	Acinar	chr13-97258339-97258839	MBNL2
chr7-146713052-146713552	5.58751e-08	0.161484	0.115	0.039	0.0142327	Acinar	chr7-146713052-146713552	CNTNAP2
chr21-42719751-42720251	5.59452e-08	0.150832	0.061	0.014	0.0142505	Acinar	chr21-42719751-42720251	PDE9A
chr16-11157795-11158295	5.59657e-08	0.155873	0.079	0.019	0.0142558	Acinar	chr16-11157795-11158295	CLEC16A
chr4-47733396-47733896	5.59995e-08	0.161737	0.083	0.023	0.0142644	Acinar	chr4-47733396-47733896	CORIN
chr12-113248779-113249279	5.65048e-08	0.160402	0.074	0.019	0.0143931	Acinar	chr12-113248779-113249279	TPCN1
chr17-333940-334440	5.6618e-08	0.170432	0.135	0.051	0.0144219	Acinar	chr17-333940-334440	RPH3AL
chr4-144645788-144646288	5.7e-08	0.170872	0.211	0.094	0.0145192	Acinar	chr4-144645788-144646288	HHIP
chr1-226001867-226002367	5.70051e-08	0.169829	0.139	0.056	0.0145205	Acinar	chr1-226001867-226002367	SDE2
chr1-9322752-9323252	5.70693e-08	0.157382	0.072	0.019	0.0145369	Acinar	chr1-9322752-9323252	SPSB1
chr21-29724978-29725478	5.71121e-08	0.164066	0.142	0.054	0.0145478	Acinar	chr21-29724978-29725478	GRIK1
chr19-38250951-38251451	5.72678e-08	0.173356	0.148	0.058	0.0145874	Acinar	chr19-38250951-38251451	PPP1R14A
chr10-132410954-132411454	5.75853e-08	0.169934	0.144	0.053	0.0146683	Acinar	chr10-132410954-132411454	PWWP2B
chr10-34504461-34504961	5.76392e-08	0.150992	0.072	0.015	0.014682	Acinar	chr10-34504461-34504961	PARD3
chr1-151284079-151284579	5.81529e-08	0.162282	0.081	0.022	0.0148129	Acinar	chr1-151284079-151284579	ZNF687
chr14-80468445-80468945	5.81868e-08	0.158511	0.079	0.023	0.0148215	Acinar	chr14-80468445-80468945	CEP128
chr14-81537116-81537616	5.89453e-08	0.155299	0.083	0.024	0.0150147	Acinar	chr14-81537116-81537616	SEL1L
chr14-70317016-70317516	5.90076e-08	0.160582	0.085	0.022	0.0150306	Acinar	chr14-70317016-70317516	COX16
chr7-5525009-5525509	6.0309e-08	0.16471	0.101	0.033	0.0153621	Acinar	chr7-5525009-5525509	ACTB
chr8-56592757-56593257	6.07821e-08	0.16224	0.124	0.047	0.0154826	Acinar	chr8-56592757-56593257	LINC00968
chr8-133375392-133375892	6.11849e-08	0.170929	0.155	0.066	0.0155852	Acinar	chr8-133375392-133375892	NDRG1
chr1-62263468-62263968	6.19319e-08	0.163227	0.252	0.129	0.0157755	Acinar	chr1-62263468-62263968	KANK4
chr17-50905324-50905824	6.19576e-08	0.164884	0.281	0.15	0.015782	Acinar	chr17-50905324-50905824	TOB1-AS1
chr11-68677312-68677812	6.20345e-08	0.15331	0.081	0.021	0.0158016	Acinar	chr11-68677312-68677812	GAL
chr10-72097610-72098110	6.21145e-08	0.16501	0.108	0.035	0.015822	Acinar	chr10-72097610-72098110	ASCC1
chr7-4751365-4751865	6.31854e-08	0.160073	0.085	0.028	0.0160948	Acinar	chr7-4751365-4751865	FOXK1
chr17-10744370-10744870	6.31985e-08	0.167595	0.124	0.045	0.0160981	Acinar	chr17-10744370-10744870	CTC-297N7.9
chr18-11947128-11947628	6.3686e-08	0.168808	0.218	0.101	0.0162223	Acinar	chr18-11947128-11947628	RP11-820I16.1
chr8-128035020-128035520	6.40578e-08	0.154241	0.065	0.016	0.016317	Acinar	chr8-128035020-128035520	PVT1
chr1-6265037-6265537	6.42153e-08	0.168245	0.094	0.025	0.0163571	Acinar	chr1-6265037-6265537	ACOT7
chr19-45960485-45960985	6.42326e-08	0.167399	0.128	0.047	0.0163615	Acinar	chr19-45960485-45960985	NOVA2
chr10-111200648-111201148	6.43162e-08	0.161187	0.09	0.03	0.0163828	Acinar	chr10-111200648-111201148	ADRA2A
chr19-11094871-11095371	6.44169e-08	0.159687	0.088	0.028	0.0164085	Acinar	chr19-11094871-11095371	LDLR
chr6-158475322-158475822	6.47114e-08	0.170811	0.142	0.057	0.0164835	Acinar	chr6-158475322-158475822	TULP4
chr10-6579057-6579557	6.4814e-08	0.164815	0.099	0.03	0.0165096	Acinar	chr10-6579057-6579557	PRKCQ
chr1-223720741-223721241	6.5207e-08	0.152272	0.065	0.016	0.0166097	Acinar	chr1-223720741-223721241	CAPN2
chr8-11968049-11968549	6.66084e-08	0.170674	0.099	0.028	0.0169667	Acinar	chr8-11968049-11968549	DEFB136
chr9-37565713-37566213	6.74667e-08	0.161337	0.079	0.021	0.0171853	Acinar	chr9-37565713-37566213	RP11-613M10.8
chr3-138684409-138684909	6.74787e-08	0.15517	0.072	0.017	0.0171884	Acinar	chr3-138684409-138684909	PIK3CB
chr10-75512377-75512877	6.7586e-08	0.158092	0.276	0.146	0.0172157	Acinar	chr10-75512377-75512877	C10orf11
chr1-16923001-16923501	6.75883e-08	0.161561	0.094	0.027	0.0172163	Acinar	chr1-16923001-16923501	CROCC
chr4-121071064-121071564	6.79935e-08	0.169242	0.155	0.065	0.0173195	Acinar	chr4-121071064-121071564	NDNF
chr19-47601302-47601802	6.90697e-08	0.155181	0.079	0.02	0.0175936	Acinar	chr19-47601302-47601802	CTD-2571L23.8
chr7-101739691-101740191	6.96186e-08	0.156493	0.079	0.022	0.0177335	Acinar	chr7-101739691-101740191	CUX1
chr20-32449401-32449901	7.00389e-08	0.152609	0.067	0.017	0.0178405	Acinar	chr20-32449401-32449901	AL034550.1
chr10-88243677-88244177	7.15143e-08	0.157667	0.079	0.022	0.0182163	Acinar	chr10-88243677-88244177	RNLS
chr20-49916317-49916817	7.28094e-08	0.163829	0.234	0.119	0.0185462	Acinar	chr20-49916317-49916817	SPATA2
chr4-121675677-121676177	7.29555e-08	0.169043	0.169	0.074	0.0185834	Acinar	chr4-121675677-121676177	ANXA5
chr17-8056918-8057418	7.32946e-08	0.152161	0.07	0.018	0.0186698	Acinar	chr17-8056918-8057418	RP11-599B13.3
chr21-26112922-26113422	7.47197e-08	0.159121	0.081	0.024	0.0190328	Acinar	chr21-26112922-26113422	APP
chr10-71408453-71408953	7.47578e-08	0.150829	0.045	0.007	0.0190425	Acinar	chr10-71408453-71408953	CDH23
chr20-22484056-22484556	7.54722e-08	0.160791	0.115	0.037	0.0192245	Acinar	chr20-22484056-22484556	RP5-1004I9.1
chr12-117114670-117115170	7.55359e-08	0.150235	0.061	0.011	0.0192407	Acinar	chr12-117114670-117115170	TESC-AS1
chr14-59161411-59161911	7.57904e-08	0.167519	0.166	0.065	0.0193056	Acinar	chr14-59161411-59161911	DAAM1
chr17-2410782-2411282	7.67635e-08	0.156701	0.076	0.02	0.0195534	Acinar	chr17-2410782-2411282	METTL16
chr8-143508938-143509438	7.70165e-08	0.170884	0.09	0.021	0.0196179	Acinar	chr8-143508938-143509438	ZC3H3
chr5-173045388-173045888	7.71644e-08	0.167175	0.2	0.09	0.0196555	Acinar	chr5-173045388-173045888	ATP6V0E1
chr3-138862930-138863430	7.81815e-08	0.165411	0.173	0.071	0.0199146	Acinar	chr3-138862930-138863430	PIK3CB
chr12-86232461-86232961	7.89623e-08	0.159888	0.094	0.029	0.0201135	Acinar	chr12-86232461-86232961	MGAT4C
chr16-86523700-86524200	7.89988e-08	0.171285	0.155	0.06	0.0201228	Acinar	chr16-86523700-86524200	RP11-463O9.9
chr21-34595315-34595815	8.05593e-08	0.165989	0.119	0.04	0.0205203	Acinar	chr21-34595315-34595815	RCAN1
chr9-98374492-98374992	8.06642e-08	0.163591	0.261	0.139	0.020547	Acinar	chr9-98374492-98374992	GABBR2
chr11-75519814-75520314	8.0678e-08	0.153153	0.074	0.018	0.0205505	Acinar	chr11-75519814-75520314	GDPD5
chr16-67665948-67666448	8.1477e-08	0.168318	0.169	0.078	0.0207541	Acinar	chr16-67665948-67666448	ENKD1
chr17-42142993-42143493	8.48025e-08	0.150686	0.07	0.017	0.0216011	Acinar	chr17-42142993-42143493	CTD-2132N18.3
chr4-164753775-164754275	8.49448e-08	0.165947	0.108	0.036	0.0216374	Acinar	chr4-164753775-164754275	LINC01207
chr2-196748572-196749072	8.52389e-08	0.153826	0.058	0.011	0.0217123	Acinar	chr2-196748572-196749072	CCDC150
chr11-58561298-58561798	8.62429e-08	0.159823	0.117	0.038	0.021968	Acinar	chr11-58561298-58561798	LPXN
chr20-35174736-35175236	8.78475e-08	0.170786	0.126	0.05	0.0223768	Acinar	chr20-35174736-35175236	PROCR
chr9-136857712-136858212	8.84321e-08	0.15538	0.085	0.025	0.0225257	Acinar	chr9-136857712-136858212	MAMDC4
chr19-39966498-39966998	8.85928e-08	0.1508	0.072	0.016	0.0225666	Acinar	chr19-39966498-39966998	PSMC4
chr3-52289717-52290217	8.95941e-08	0.166105	0.222	0.107	0.0228217	Acinar	chr3-52289717-52290217	GLYCTK-AS1
chr14-91413474-91413974	8.98754e-08	0.166521	0.108	0.036	0.0228933	Acinar	chr14-91413474-91413974	CCDC88C
chr1-164748248-164748748	9.13933e-08	0.157287	0.092	0.028	0.02328	Acinar	chr1-164748248-164748748	PBX1
chr10-6299208-6299708	9.17408e-08	0.165969	0.133	0.051	0.0233685	Acinar	chr10-6299208-6299708	RP11-563J2.2
chr4-112523729-112524229	9.18067e-08	0.163096	0.202	0.098	0.0233853	Acinar	chr4-112523729-112524229	NEUROG2
chr14-104138025-104138525	9.19357e-08	0.164392	0.198	0.094	0.0234181	Acinar	chr14-104138025-104138525	KIF26A
chr9-93581993-93582493	9.34346e-08	0.166506	0.261	0.142	0.0238	Acinar	chr9-93581993-93582493	PHF2
chr11-27460601-27461101	9.47346e-08	0.160624	0.092	0.03	0.0241311	Acinar	chr11-27460601-27461101	LGR4
chr16-48852811-48853311	9.55466e-08	0.151267	0.065	0.016	0.0243379	Acinar	chr16-48852811-48853311	RP11-42I10.1
chr10-100175137-100175637	9.62071e-08	0.156332	0.09	0.027	0.0245062	Acinar	chr10-100175137-100175637	ERLIN1
chr2-2846532-2847032	9.64242e-08	0.166802	0.135	0.05	0.0245615	Acinar	chr2-2846532-2847032	AC011995.1
chr1-21338571-21339071	9.66429e-08	0.160128	0.279	0.152	0.0246172	Acinar	chr1-21338571-21339071	ECE1
chr22-36036125-36036625	9.81015e-08	0.152464	0.085	0.025	0.0249887	Acinar	chr22-36036125-36036625	RBFOX2
chr22-38866193-38866693	9.94652e-08	0.164475	0.153	0.067	0.0253361	Acinar	chr22-38866193-38866693	CBX6
chr5-127934773-127935273	1.01282e-07	0.166274	0.162	0.068	0.0257988	Acinar	chr5-127934773-127935273	CCDC192
chr14-99349192-99349692	1.03749e-07	0.15482	0.09	0.026	0.0264272	Acinar	chr14-99349192-99349692	CTD-2200A16.1
chr2-23027959-23028459	1.03977e-07	0.151871	0.063	0.017	0.0264855	Acinar	chr2-23027959-23028459	AC016768.1
chr9-34991621-34992121	1.0474e-07	0.15569	0.083	0.026	0.0266798	Acinar	chr9-34991621-34992121	DNAJB5
chr2-34480198-34480698	1.05581e-07	0.158963	0.115	0.046	0.0268939	Acinar	chr2-34480198-34480698	AC073218.1
chr10-113093401-113093901	1.06045e-07	0.165605	0.146	0.058	0.027012	Acinar	chr10-113093401-113093901	TCF7L2
chr16-88406944-88407444	1.07181e-07	0.158368	0.103	0.032	0.0273014	Acinar	chr16-88406944-88407444	ZNF469
chr10-306568-307068	1.07928e-07	0.157828	0.292	0.158	0.0274917	Acinar	chr10-306568-307068	DIP2C
chr7-5523825-5524325	1.09223e-07	0.161656	0.094	0.029	0.0278216	Acinar	chr7-5523825-5524325	ACTB
chr6-72551435-72551935	1.11491e-07	0.164049	0.178	0.077	0.0283993	Acinar	chr6-72551435-72551935	KCNQ5
chr9-130187100-130187600	1.12753e-07	0.163488	0.115	0.04	0.0287207	Acinar	chr9-130187100-130187600	NCS1
chr2-96152612-96153112	1.14199e-07	0.154495	0.081	0.024	0.0290891	Acinar	chr2-96152612-96153112	AC012307.2
chr19-38596560-38597060	1.14618e-07	0.171904	0.162	0.069	0.0291959	Acinar	chr19-38596560-38597060	MAP4K1
chr4-52931132-52931632	1.15155e-07	0.162186	0.115	0.038	0.0293326	Acinar	chr4-52931132-52931632	SCFD2
chr12-2856795-2857295	1.15512e-07	0.159893	0.085	0.029	0.0294235	Acinar	chr12-2856795-2857295	RP4-816N1.8
chr2-97662687-97663187	1.16249e-07	0.161962	0.139	0.057	0.0296113	Acinar	chr2-97662687-97663187	ACTR1B
chr5-142926444-142926944	1.19164e-07	0.164701	0.187	0.088	0.0303537	Acinar	chr5-142926444-142926944	ARHGAP26
chr13-114148477-114148977	1.1932e-07	0.156866	0.083	0.024	0.0303934	Acinar	chr13-114148477-114148977	RASA3
chr19-10112925-10113425	1.21381e-07	0.162289	0.112	0.038	0.0309185	Acinar	chr19-10112925-10113425	P2RY11
chr4-968728-969228	1.22431e-07	0.159074	0.085	0.026	0.0311859	Acinar	chr4-968728-969228	DGKQ
chr8-140153718-140154218	1.23772e-07	0.150472	0.063	0.016	0.0315277	Acinar	chr8-140153718-140154218	TRAPPC9
chr21-36202159-36202659	1.24179e-07	0.158811	0.085	0.027	0.0316314	Acinar	chr21-36202159-36202659	DOPEY2
chr1-176779573-176780073	1.2452e-07	0.155781	0.097	0.034	0.0317181	Acinar	chr1-176779573-176780073	PAPPA2
chr1-1832763-1833263	1.26066e-07	0.151801	0.07	0.016	0.0321118	Acinar	chr1-1832763-1833263	GNB1
chr10-72234475-72234975	1.26252e-07	0.163479	0.092	0.029	0.0321594	Acinar	chr10-72234475-72234975	ANAPC16
chr2-47225291-47225791	1.27194e-07	0.167341	0.146	0.057	0.0323994	Acinar	chr2-47225291-47225791	AC073283.4
chr12-131565287-131565787	1.28042e-07	0.155417	0.092	0.029	0.0326153	Acinar	chr12-131565287-131565787	RP11-495K9.9
chr1-208233461-208233961	1.28761e-07	0.163011	0.155	0.066	0.0327983	Acinar	chr1-208233461-208233961	PLXNA2
chr17-2894789-2895289	1.29813e-07	0.161414	0.151	0.061	0.0330664	Acinar	chr17-2894789-2895289	RAP1GAP2
chr6-41560774-41561274	1.30128e-07	0.165398	0.164	0.073	0.0331466	Acinar	chr6-41560774-41561274	FOXP4
chr10-79127058-79127558	1.30691e-07	0.156234	0.074	0.023	0.0332901	Acinar	chr10-79127058-79127558	ZMIZ1
chr4-1377232-1377732	1.30756e-07	0.15376	0.07	0.018	0.0333067	Acinar	chr4-1377232-1377732	UVSSA
chr9-95064411-95064911	1.30756e-07	0.153418	0.076	0.024	0.0333067	Acinar	chr9-95064411-95064911	C9orf3
chr19-47648318-47648818	1.31083e-07	0.161881	0.13	0.05	0.0333898	Acinar	chr19-47648318-47648818	CTD-2571L23.8
chr7-5523049-5523549	1.31833e-07	0.162509	0.101	0.033	0.0335808	Acinar	chr7-5523049-5523549	ACTB
chr3-184377674-184378174	1.35104e-07	0.164804	0.108	0.037	0.0344142	Acinar	chr3-184377674-184378174	THPO
chr1-234957277-234957777	1.35817e-07	0.163243	0.133	0.046	0.0345957	Acinar	chr1-234957277-234957777	RP11-443B7.2
chr14-104775590-104776090	1.363e-07	0.151338	0.076	0.019	0.0347186	Acinar	chr14-104775590-104776090	AKT1
chr9-136847646-136848146	1.39057e-07	0.164667	0.164	0.074	0.035421	Acinar	chr9-136847646-136848146	C9orf172
chr20-45305217-45305717	1.39947e-07	0.157274	0.094	0.032	0.0356477	Acinar	chr20-45305217-45305717	MATN4
chr17-41738426-41738926	1.4021e-07	0.162319	0.112	0.046	0.0357148	Acinar	chr17-41738426-41738926	HAP1
chr17-41734407-41734907	1.41897e-07	0.165003	0.191	0.091	0.0361443	Acinar	chr17-41734407-41734907	HAP1
chr4-10123414-10123914	1.44854e-07	0.150894	0.079	0.023	0.0368975	Acinar	chr4-10123414-10123914	WDR1
chr11-83092678-83093178	1.45773e-07	0.16687	0.162	0.067	0.0371317	Acinar	chr11-83092678-83093178	RP11-113K21.4
chr12-45131529-45132029	1.46546e-07	0.164573	0.112	0.041	0.0373286	Acinar	chr12-45131529-45132029	RNA5SP361
chr1-154418182-154418682	1.46564e-07	0.160011	0.146	0.054	0.0373331	Acinar	chr1-154418182-154418682	IL6R
chr22-38882803-38883303	1.47347e-07	0.150642	0.076	0.019	0.0375326	Acinar	chr22-38882803-38883303	CBX6
chr17-78474060-78474560	1.50143e-07	0.165915	0.193	0.095	0.038245	Acinar	chr17-78474060-78474560	DNAH17
chr7-47570998-47571498	1.50753e-07	0.169055	0.157	0.071	0.0384001	Acinar	chr7-47570998-47571498	TNS3
chr2-85365509-85366009	1.5106e-07	0.155718	0.094	0.031	0.0384784	Acinar	chr2-85365509-85366009	ELMOD3
chr9-95044908-95045408	1.51887e-07	0.161906	0.216	0.099	0.0386892	Acinar	chr9-95044908-95045408	C9orf3
chr18-57748685-57749185	1.52117e-07	0.161283	0.13	0.047	0.0387478	Acinar	chr18-57748685-57749185	ATP8B1
chr15-90028935-90029435	1.52808e-07	0.162744	0.112	0.041	0.0389238	Acinar	chr15-90028935-90029435	ZNF710
chr10-77191263-77191763	1.54e-07	0.151416	0.081	0.023	0.0392272	Acinar	chr10-77191263-77191763	KCNMA1
chr20-13259830-13260330	1.57466e-07	0.163924	0.137	0.055	0.0401101	Acinar	chr20-13259830-13260330	ISM1
chr5-163566012-163566512	1.6082e-07	0.165037	0.144	0.06	0.0409647	Acinar	chr5-163566012-163566512	MAT2B
chr19-10517222-10517722	1.61195e-07	0.159053	0.092	0.027	0.04106	Acinar	chr19-10517222-10517722	S1PR5
chr2-10072563-10073063	1.65113e-07	0.156638	0.256	0.141	0.0420581	Acinar	chr2-10072563-10073063	CYS1
chr15-90157816-90158316	1.65912e-07	0.16079	0.265	0.148	0.0422617	Acinar	chr15-90157816-90158316	SEMA4B
chr12-124075214-124075714	1.6709e-07	0.154011	0.081	0.023	0.0425617	Acinar	chr12-124075214-124075714	RP11-214K3.25
chr12-124387407-124387907	1.69299e-07	0.159375	0.101	0.037	0.0431244	Acinar	chr12-124387407-124387907	NCOR2
chr12-85824509-85825009	1.70109e-07	0.157839	0.101	0.037	0.0433307	Acinar	chr12-85824509-85825009	RASSF9
chr1-197927830-197928330	1.75637e-07	0.161448	0.101	0.039	0.0447387	Acinar	chr1-197927830-197928330	LHX9
chr10-17794066-17794566	1.76136e-07	0.160982	0.119	0.045	0.0448659	Acinar	chr10-17794066-17794566	TMEM236
chr15-89204668-89205168	1.77904e-07	0.15308	0.076	0.019	0.0453162	Acinar	chr15-89204668-89205168	ABHD2
chr1-44283355-44283855	1.78089e-07	0.161662	0.13	0.051	0.0453634	Acinar	chr1-44283355-44283855	ERI3
chr6-26141265-26141765	1.79984e-07	0.163232	0.151	0.067	0.045846	Acinar	chr6-26141265-26141765	HIST1H2AC
chr10-970286-970786	1.80894e-07	0.163579	0.173	0.073	0.0460779	Acinar	chr10-970286-970786	RP11-363N22.3
chr11-114143497-114143997	1.84574e-07	0.160604	0.101	0.035	0.0470152	Acinar	chr11-114143497-114143997	ZBTB16
chr1-26036498-26036998	1.86012e-07	0.163582	0.166	0.072	0.0473814	Acinar	chr1-26036498-26036998	EXTL1
chr19-11265637-11266137	1.86327e-07	0.167233	0.121	0.047	0.0474616	Acinar	chr19-11265637-11266137	DOCK6
chr21-33115474-33115974	1.91899e-07	0.153884	0.083	0.026	0.0488812	Acinar	chr21-33115474-33115974	AP000289.6
chr11-2389166-2389666	1.92906e-07	0.162281	0.126	0.052	0.0491375	Acinar	chr11-2389166-2389666	CD81
chr10-125036210-125036710	1.94688e-07	0.152143	0.076	0.019	0.0495916	Acinar	chr10-125036210-125036710	CTBP2
chr21-44012609-44013109	1.95254e-07	0.159833	0.162	0.071	0.0497356	Acinar	chr21-44012609-44013109	TRAPPC10
chr2-111659330-1116598301	3.95973e-59	0.366808	0.274	0.075	1.00863e-53	Trunk	chr2-111659330-111659830	RP11-68E19.2
chr20-59735890-597363901	3.01434e-49	0.33841	0.257	0.077	7.67822e-44	Trunk	chr20-59735890-59736390	PHACTR3
chr20-3799366-37998661	2.10017e-45	0.295683	0.38	0.176	5.34962e-40	Trunk	chr20-3799366-3799866	CDC25B
chr13-113744061-113744561	1.24277e-44	0.32552	0.133	0.019	3.16561e-39	Trunk	chr13-113744061-113744561	GRK1
chr11-62426392-624268922	6.71693e-44	0.337362	0.217	0.061	1.71096e-38	Trunk	chr11-62426392-62426892	SCGB1A1
chr1-175573325-1755738251	2.70574e-42	0.341099	0.163	0.033	6.89215e-37	Trunk	chr1-175573325-175573825	TNR
chr20-32227671-32228171	1.22257e-40	0.318383	0.134	0.021	3.11416e-35	Trunk	chr20-32227671-32228171	POFUT1
chr12-53600783-53601283	1.99298e-36	0.290597	0.117	0.019	5.07658e-31	Trunk	chr12-53600783-53601283	RP11-793H13.10
chr6-170026300-1700268001	6.90579e-36	0.294259	0.273	0.104	1.75906e-30	Trunk	chr6-170026300-170026800	RP11-302L19.3
chr17-10210082-102105821	7.77198e-35	0.286688	0.205	0.065	1.9797e-29	Trunk	chr17-10210082-10210582	GAS7
chr12-121774855-1217753551	2.31295e-34	0.280361	0.161	0.041	5.89162e-29	Trunk	chr12-121774855-121775355	TMEM120B
chr5-144028564-1440290641	2.44399e-34	0.310405	0.143	0.027	6.22542e-29	Trunk	chr5-144028564-144029064	YIPF5
chr14-79629865-796303651	1.09946e-33	0.29172	0.193	0.057	2.80058e-28	Trunk	chr14-79629865-79630365	NRXN3
chr18-47425203-474257031	2.62327e-32	0.259427	0.244	0.106	6.68207e-27	Trunk	chr18-47425203-47425703	CTD-2130O13.1
chr19-50215051-502155511	6.8038e-32	0.238251	0.35	0.184	1.73309e-26	Trunk	chr19-50215051-50215551	MYH14
chr2-14401562-14402062	8.22734e-32	0.258844	0.113	0.023	2.09569e-26	Trunk	chr2-14401562-14402062	LINC00276
chr2-23480853-234813531	9.18367e-32	0.257167	0.316	0.151	2.33929e-26	Trunk	chr2-23480853-23481353	KLHL29
chr6-154555013-1545555131	1.64279e-31	0.253156	0.298	0.141	4.18458e-26	Trunk	chr6-154555013-154555513	CNKSR3
chr12-48860563-48861063	7.5979e-31	0.242383	0.065	0.004	1.93536e-25	Trunk	chr12-48860563-48861063	RND1
chr13-110326941-1103274411	1.93015e-30	0.270003	0.196	0.073	4.91653e-25	Trunk	chr13-110326941-110327441	COL4A2
chr20-57692892-57693392	3.91676e-30	0.268468	0.158	0.048	9.97688e-25	Trunk	chr20-57692892-57693392	PMEPA1
chr1-22849657-228501571	6.03853e-29	0.24639	0.264	0.126	1.53815e-23	Trunk	chr1-22849657-22850157	EPHB2
chr5-6875232-6875732	1.01552e-28	0.245635	0.106	0.022	2.58676e-23	Trunk	chr5-6875232-6875732	RP11-332J15.2
chr16-1689688-1690188	1.2473e-28	0.255389	0.111	0.023	3.17717e-23	Trunk	chr16-1689688-1690188	HN1L
chr4-142549718-1425502181	2.67564e-28	0.228249	0.405	0.229	6.81546e-23	Trunk	chr4-142549718-142550218	INPP4B
chr8-122995236-122995736	4.4277e-28	0.256744	0.146	0.043	1.12784e-22	Trunk	chr8-122995236-122995736	RP11-557C18.4
chr16-49757665-497581651	1.02885e-27	0.242725	0.269	0.124	2.62071e-22	Trunk	chr16-49757665-49758165	ZNF423
chr5-122333192-122333692	1.08659e-27	0.240025	0.129	0.034	2.7678e-22	Trunk	chr5-122333192-122333692	SNCAIP
chr6-33950381-33950881	1.21155e-27	0.259737	0.112	0.023	3.08609e-22	Trunk	chr6-33950381-33950881	RP3-468B3.2
chr17-46894361-468948611	5.8081e-27	0.23274	0.288	0.141	1.47946e-21	Trunk	chr17-46894361-46894861	WNT9B
chr2-208020004-2080205041	1.10325e-26	0.255871	0.176	0.06	2.81022e-21	Trunk	chr2-208020004-208020504	PLEKHM3
chr9-84170656-84171156	1.18543e-26	0.230467	0.157	0.059	3.01956e-21	Trunk	chr9-84170656-84171156	RP11-158D2.2
chr20-63403967-63404467	1.27738e-26	0.250089	0.117	0.026	3.25378e-21	Trunk	chr20-63403967-63404467	KCNQ2
chr8-133689390-1336898901	2.45722e-26	0.238423	0.134	0.037	6.25911e-21	Trunk	chr8-133689390-133689890	CTD-2588J1.1
chr8-102790938-102791438	6.21729e-26	0.23736	0.184	0.075	1.58369e-20	Trunk	chr8-102790938-102791438	KB-1732A1.1
chr22-47043678-47044178	1.07331e-25	0.259644	0.208	0.084	2.73396e-20	Trunk	chr22-47043678-47044178	TBC1D22A
chr4-3780283-3780783	1.50545e-25	0.237336	0.263	0.137	3.83474e-20	Trunk	chr4-3780283-3780783	ADRA2C
chr1-22228480-22228980	1.81161e-25	0.239072	0.191	0.075	4.61459e-20	Trunk	chr1-22228480-22228980	WNT4
chr22-37425746-37426246	2.23939e-25	0.234337	0.223	0.103	5.70425e-20	Trunk	chr22-37425746-37426246	ELFN2
chr10-133110024-133110524	2.85678e-25	0.234548	0.097	0.02	7.27688e-20	Trunk	chr10-133110024-133110524	ADGRA1
chr7-104443947-104444447	3.44726e-25	0.215548	0.082	0.012	8.78096e-20	Trunk	chr7-104443947-104444447	LHFPL3
chr2-59920890-599213901	3.74091e-25	0.249145	0.156	0.056	9.52897e-20	Trunk	chr2-59920890-59921390	RP11-444A22.1
chr20-25017269-250177691	3.74113e-25	0.221813	0.337	0.189	9.52953e-20	Trunk	chr20-25017269-25017769	ACSS1
chr15-58793816-587943161	5.98859e-25	0.219834	0.197	0.086	1.52543e-19	Trunk	chr15-58793816-58794316	FAM63B
chr3-64238882-64239382	9.74526e-25	0.229404	0.146	0.051	2.48234e-19	Trunk	chr3-64238882-64239382	PRICKLE2
chr13-27964747-279652471	1.41638e-24	0.235156	0.171	0.064	3.60784e-19	Trunk	chr13-27964747-27965247	CDX2
chr6-24374872-24375372	1.41981e-24	0.232043	0.101	0.024	3.61659e-19	Trunk	chr6-24374872-24375372	KAAG1
chr11-571196-571696	1.54216e-24	0.242194	0.174	0.064	3.92825e-19	Trunk	chr11-571196-571696	MIR210HG
chr11-73314445-73314945	2.10192e-24	0.225716	0.143	0.049	5.35407e-19	Trunk	chr11-73314445-73314945	ARHGEF17
chr1-205477749-205478249	2.56382e-24	0.232094	0.089	0.018	6.53064e-19	Trunk	chr1-205477749-205478249	RP11-576D8.4
chr1-32062359-320628591	2.65409e-24	0.229268	0.219	0.101	6.76058e-19	Trunk	chr1-32062359-32062859	KHDRBS1
chr16-16074335-160748351	2.85006e-24	0.218567	0.28	0.153	7.25977e-19	Trunk	chr16-16074335-16074835	ABCC1
chr20-36017431-360179311	7.48353e-24	0.224702	0.159	0.06	1.90623e-18	Trunk	chr20-36017431-36017931	CNBD2
chr2-229560462-229560962	1.53569e-23	0.229336	0.092	0.018	3.91176e-18	Trunk	chr2-229560462-229560962	DNER
chr18-57706110-57706610	1.63678e-23	0.223857	0.096	0.021	4.16925e-18	Trunk	chr18-57706110-57706610	ATP8B1
chr11-86569878-86570378	2.15757e-23	0.223661	0.19	0.075	5.49584e-18	Trunk	chr11-86569878-86570378	ME3
chr19-28596416-285969161	2.33618e-23	0.213334	0.319	0.177	5.9508e-18	Trunk	chr19-28596416-28596916	AC005307.5
chr5-1514625-15151251	2.48356e-23	0.219665	0.264	0.132	6.32619e-18	Trunk	chr5-1514625-1515125	LPCAT1
chr4-52824917-528254171	2.52879e-23	0.224251	0.264	0.141	6.44141e-18	Trunk	chr4-52824917-52825417	LINC01618
chr5-5066359-5066859	2.58708e-23	0.210207	0.08	0.015	6.58989e-18	Trunk	chr5-5066359-5066859	LINC01020
chr21-33844087-33844587	2.8096e-23	0.224342	0.107	0.029	7.15671e-18	Trunk	chr21-33844087-33844587	ITSN1
chr20-47265833-47266333	3.98938e-23	0.213749	0.089	0.02	1.01619e-17	Trunk	chr20-47265833-47266333	ZMYND8
chr7-100571134-100571634	5.47761e-23	0.214811	0.177	0.074	1.39527e-17	Trunk	chr7-100571134-100571634	SAP25
chr14-22510397-225108971	5.56166e-23	0.233377	0.156	0.056	1.41668e-17	Trunk	chr14-22510397-22510897	AE000661.37
chr2-46409184-46409684	5.79299e-23	0.218209	0.094	0.024	1.47561e-17	Trunk	chr2-46409184-46409684	AC016912.3
chr18-33869985-33870485	7.1574e-23	0.225734	0.115	0.029	1.82315e-17	Trunk	chr18-33869985-33870485	NOL4
chr10-98481462-98481962	8.01105e-23	0.1956	0.066	0.009	2.0406e-17	Trunk	chr10-98481462-98481962	HPSE2
chr17-38455205-38455705	1.14302e-22	0.226342	0.119	0.033	2.91155e-17	Trunk	chr17-38455205-38455705	ARHGAP23
chr8-98901275-98901775	1.52969e-22	0.22388	0.149	0.056	3.89647e-17	Trunk	chr8-98901275-98901775	STK3
chr2-55843074-55843574	1.65454e-22	0.217752	0.197	0.087	4.21448e-17	Trunk	chr2-55843074-55843574	EFEMP1
chr10-76433214-764337142	2.08049e-22	0.208694	0.289	0.157	5.29949e-17	Trunk	chr10-76433214-76433714	C10orf11
chr7-34748200-34748700	2.55069e-22	0.188803	0.354	0.218	6.4972e-17	Trunk	chr7-34748200-34748700	NPSR1-AS1
chr7-100836195-100836695	2.59654e-22	0.207925	0.295	0.168	6.61398e-17	Trunk	chr7-100836195-100836695	SLC12A9
chr5-135072824-135073324	2.62559e-22	0.220306	0.084	0.02	6.68799e-17	Trunk	chr5-135072824-135073324	C5orf66-AS1
chr8-20310838-20311338	2.85312e-22	0.218332	0.118	0.034	7.26755e-17	Trunk	chr8-20310838-20311338	LZTS1
chr17-41624366-41624866	3.96918e-22	0.215888	0.217	0.106	1.01104e-16	Trunk	chr17-41624366-41624866	KRT17
chr13-21925572-21926072	3.98793e-22	0.209476	0.091	0.021	1.01582e-16	Trunk	chr13-21925572-21926072	LINC00424
chr7-98681853-98682353	6.18503e-22	0.198304	0.054	0.007	1.57547e-16	Trunk	chr7-98681853-98682353	NPTX2
chr11-112825967-112826467	6.60201e-22	0.20132	0.077	0.016	1.68168e-16	Trunk	chr11-112825967-112826467	RP11-27G22.1
chr22-28181288-28181788	1.17112e-21	0.206618	0.064	0.007	2.98311e-16	Trunk	chr22-28181288-28181788	TTC28
chr5-6228535-6229035	1.25917e-21	0.202291	0.072	0.013	3.20738e-16	Trunk	chr5-6228535-6229035	FLJ33360
chr1-80604515-80605015	1.79195e-21	0.223214	0.103	0.029	4.56451e-16	Trunk	chr1-80604515-80605015	RP5-887A10.1
chr12-131387026-131387526	1.84147e-21	0.195458	0.058	0.008	4.69065e-16	Trunk	chr12-131387026-131387526	RP13-507P19.1
chr20-31979940-31980440	2.0454e-21	0.208103	0.083	0.02	5.21011e-16	Trunk	chr20-31979940-31980440	XKR7
chr2-121707364-1217078641	2.14683e-21	0.213915	0.234	0.116	5.46846e-16	Trunk	chr2-121707364-121707864	NIFK
chr11-2262818-2263318	2.60831e-21	0.187254	0.331	0.203	6.64397e-16	Trunk	chr11-2262818-2263318	ASCL2
chr4-82780581-827810811	3.02035e-21	0.208552	0.195	0.088	7.69352e-16	Trunk	chr4-82780581-82781081	SCD5
chr5-150642402-150642902	3.98861e-21	0.211069	0.174	0.075	1.01599e-15	Trunk	chr5-150642402-150642902	SYNPO
chr20-3282503-3283003	4.0667e-21	0.211941	0.105	0.031	1.03588e-15	Trunk	chr20-3282503-3283003	C20orf194
chr18-12838057-12838557	6.57084e-21	0.196143	0.262	0.147	1.67374e-15	Trunk	chr18-12838057-12838557	PTPN2
chr2-7825465-7825965	9.73864e-21	0.216043	0.164	0.068	2.48065e-15	Trunk	chr2-7825465-7825965	AC007463.2
chr15-75195880-751963801	1.08777e-20	0.20295	0.279	0.154	2.7708e-15	Trunk	chr15-75195880-75196380	C15orf39
chr11-44684780-44685280	1.45762e-20	0.210818	0.14	0.051	3.7129e-15	Trunk	chr11-44684780-44685280	RP11-45A12.1
chr1-70667603-70668103	1.49779e-20	0.219505	0.157	0.062	3.81522e-15	Trunk	chr1-70667603-70668103	RP5-952N6.1
chr9-21854529-21855029	1.78931e-20	0.210377	0.083	0.021	4.55778e-15	Trunk	chr9-21854529-21855029	MTAP
chr6-111096185-111096685	1.79474e-20	0.199935	0.091	0.023	4.57162e-15	Trunk	chr6-111096185-111096685	SLC16A10
chr3-40939617-40940117	3.19506e-20	0.205197	0.236	0.121	8.13856e-15	Trunk	chr3-40939617-40940117	RP11-520A21.1
chr15-87752441-87752941	3.22853e-20	0.206662	0.104	0.029	8.2238e-15	Trunk	chr15-87752441-87752941	RP11-648K4.2
chr6-41049461-41049961	3.84004e-20	0.211331	0.096	0.025	9.78147e-15	Trunk	chr6-41049461-41049961	OARD1
chr14-104244391-104244891	3.92335e-20	0.206459	0.076	0.015	9.99366e-15	Trunk	chr14-104244391-104244891	RP11-260M19.2
chr9-112041557-112042057	4.01751e-20	0.206938	0.128	0.046	1.02335e-14	Trunk	chr9-112041557-112042057	SUSD1
chr1-116820241-116820741	4.608e-20	0.207349	0.131	0.05	1.17376e-14	Trunk	chr1-116820241-116820741	CD2
chr10-21061854-21062354	4.72405e-20	0.207159	0.119	0.04	1.20332e-14	Trunk	chr10-21061854-21062354	NEBL
chr11-134644207-134644707	7.34924e-20	0.202603	0.114	0.036	1.87202e-14	Trunk	chr11-134644207-134644707	RP11-469N6.3
chr12-97596978-97597478	7.42654e-20	0.2038	0.118	0.037	1.89171e-14	Trunk	chr12-97596978-97597478	RMST
chr11-3154073-3154573	8.35374e-20	0.209591	0.135	0.055	2.12789e-14	Trunk	chr11-3154073-3154573	OSBPL5
chr17-38450809-38451309	9.78401e-20	0.205416	0.119	0.039	2.49221e-14	Trunk	chr17-38450809-38451309	ARHGAP23
chr6-166351605-1663521051	1.05364e-19	0.184188	0.269	0.157	2.68386e-14	Trunk	chr6-166351605-166352105	SFT2D1
chr2-240895886-240896386	1.08965e-19	0.196792	0.222	0.108	2.7756e-14	Trunk	chr2-240895886-240896386	C2orf54
chr10-33160055-331605551	1.1204e-19	0.208012	0.177	0.084	2.85391e-14	Trunk	chr10-33160055-33160555	NRP1
chr13-112213321-112213821	1.5011e-19	0.210935	0.152	0.06	3.82364e-14	Trunk	chr13-112213321-112213821	LINC01070
chr3-13850261-13850761	2.37369e-19	0.204942	0.141	0.054	6.04634e-14	Trunk	chr3-13850261-13850761	WNT7A
chr19-6744849-6745349	2.42526e-19	0.197817	0.18	0.087	6.17769e-14	Trunk	chr19-6744849-6745349	TRIP10
chr22-23072658-230731581	2.53168e-19	0.205546	0.139	0.053	6.44877e-14	Trunk	chr22-23072658-23073158	GNAZ
chr2-163556472-163556972	3.70479e-19	0.192847	0.064	0.01	9.43695e-14	Trunk	chr2-163556472-163556972	FIGN
chr17-60573393-605738931	4.30008e-19	0.20449	0.177	0.079	1.09533e-13	Trunk	chr17-60573393-60573893	RP11-15E18.4
chr10-48251590-48252090	5.5787e-19	0.187162	0.095	0.029	1.42102e-13	Trunk	chr10-48251590-48252090	FRMPD2
chr19-23917724-239182241	5.70789e-19	0.196362	0.224	0.116	1.45393e-13	Trunk	chr19-23917724-23918224	ZNF726
chr16-11390800-11391300	5.85944e-19	0.200666	0.14	0.058	1.49253e-13	Trunk	chr16-11390800-11391300	CTD-3088G3.8
chr3-139758757-139759257	6.4575e-19	0.208814	0.102	0.031	1.64487e-13	Trunk	chr3-139758757-139759257	RP11-442N1.1
chr14-93301723-93302223	7.32259e-19	0.200127	0.076	0.019	1.86523e-13	Trunk	chr14-93301723-93302223	BTBD7
chr5-116544512-116545012	8.20776e-19	0.193662	0.094	0.028	2.09071e-13	Trunk	chr5-116544512-116545012	SEMA6A
chr10-69554545-695550451	8.84951e-19	0.198143	0.238	0.13	2.25417e-13	Trunk	chr10-69554545-69555045	NEUROG3
chr20-35263041-352635411	9.09255e-19	0.188881	0.287	0.167	2.31608e-13	Trunk	chr20-35263041-35263541	MMP24-AS1
chr3-100024737-1000252371	1.00903e-18	0.195469	0.184	0.096	2.57024e-13	Trunk	chr3-100024737-100025237	CMSS1
chr9-125401014-125401514	1.01011e-18	0.189436	0.138	0.06	2.57299e-13	Trunk	chr9-125401014-125401514	GAPVD1
chr5-170745663-170746163	1.03106e-18	0.197167	0.117	0.044	2.62634e-13	Trunk	chr5-170745663-170746163	KCNIP1
chr2-238120489-238120989	1.07085e-18	0.19183	0.196	0.094	2.72769e-13	Trunk	chr2-238120489-238120989	ESPNL
chr14-55557122-555576221	1.16864e-18	0.207707	0.178	0.079	2.9768e-13	Trunk	chr14-55557122-55557622	KTN1
chr16-85569599-85570099	1.29915e-18	0.201088	0.117	0.042	3.30922e-13	Trunk	chr16-85569599-85570099	GSE1
chr1-208766725-2087672251	1.6718e-18	0.193826	0.209	0.107	4.25845e-13	Trunk	chr1-208766725-208767225	RP11-459K23.2
chr2-120239482-1202399821	1.75504e-18	0.189855	0.213	0.113	4.47049e-13	Trunk	chr2-120239482-120239982	RALB
chr17-4476324-4476824	1.96016e-18	0.200912	0.128	0.05	4.99298e-13	Trunk	chr17-4476324-4476824	SPNS3
chr16-10332185-103326851	2.07834e-18	0.201822	0.161	0.069	5.294e-13	Trunk	chr16-10332185-10332685	ATF7IP2
chr4-168634226-168634726	2.18556e-18	0.206931	0.155	0.068	5.56712e-13	Trunk	chr4-168634226-168634726	PALLD
chr10-111109439-111109939	2.32084e-18	0.192806	0.113	0.043	5.91171e-13	Trunk	chr10-111109439-111109939	ADRA2A
chr2-96771760-96772260	2.37904e-18	0.207835	0.156	0.067	6.05995e-13	Trunk	chr2-96771760-96772260	CNNM4
chr2-234814312-234814812	2.50419e-18	0.186301	0.081	0.024	6.37874e-13	Trunk	chr2-234814312-234814812	AC010148.1
chr5-10551201-10551701	2.51647e-18	0.200612	0.116	0.039	6.41002e-13	Trunk	chr5-10551201-10551701	ANKRD33B
chr10-58856430-588569301	2.51754e-18	0.193422	0.173	0.08	6.41276e-13	Trunk	chr10-58856430-58856930	BICC1
chr2-19762858-19763358	2.79414e-18	0.188358	0.061	0.011	7.11732e-13	Trunk	chr2-19762858-19763358	AC019055.1
chr11-62545482-62545982	3.24756e-18	0.169388	0.373	0.252	8.27228e-13	Trunk	chr11-62545482-62545982	AHNAK
chr16-10967892-10968392	3.35454e-18	0.191338	0.083	0.023	8.54479e-13	Trunk	chr16-10967892-10968392	CLEC16A
chr3-38579051-38579551	4.03781e-18	0.184331	0.067	0.016	1.02852e-12	Trunk	chr3-38579051-38579551	SCN5A
chr7-74525811-74526311	4.15937e-18	0.183406	0.098	0.032	1.05949e-12	Trunk	chr7-74525811-74526311	GTF2IRD1
chr2-10355738-10356238	4.50216e-18	0.196004	0.149	0.062	1.1468e-12	Trunk	chr2-10355738-10356238	HPCAL1
chr12-69897691-69898191	4.77569e-18	0.20256	0.084	0.024	1.21648e-12	Trunk	chr12-69897691-69898191	MYRFL
chr10-74753501-74754001	4.92431e-18	0.179635	0.06	0.013	1.25433e-12	Trunk	chr10-74753501-74754001	ADK
chr13-67139926-671404261	5.21894e-18	0.206256	0.138	0.058	1.32939e-12	Trunk	chr13-67139926-67140426	PCDH9
chr14-35973730-35974230	5.99052e-18	0.18584	0.058	0.007	1.52592e-12	Trunk	chr14-35973730-35974230	RP11-116N8.2
chr12-2324313-2324813	6.40204e-18	0.188298	0.113	0.042	1.63075e-12	Trunk	chr12-2324313-2324813	CACNA1C
chr6-151160800-1511613001	6.63127e-18	0.202036	0.152	0.064	1.68914e-12	Trunk	chr6-151160800-151161300	RP1-297M16.2
chr10-119025264-119025764	9.12473e-18	0.189522	0.138	0.06	2.32428e-12	Trunk	chr10-119025264-119025764	NANOS1
chr11-1558980-1559480	9.22409e-18	0.18298	0.216	0.11	2.34959e-12	Trunk	chr11-1558980-1559480	DUSP8
chr4-123478757-123479257	9.81574e-18	0.197951	0.129	0.05	2.50029e-12	Trunk	chr4-123478757-123479257	RP11-381N20.2
chrX-41718685-41719185	1.10417e-17	0.190046	0.084	0.023	2.81258e-12	Trunk	chrX-41718685-41719185	CASK
chr8-37821544-37822044	1.28383e-17	0.182955	0.25	0.151	3.27021e-12	Trunk	chr8-37821544-37822044	ADGRA2
chr6-166542260-1665427601	1.48963e-17	0.182761	0.235	0.13	3.79444e-12	Trunk	chr6-166542260-166542760	RPS6KA2
chr6-113645513-113646013	1.7175e-17	0.191399	0.104	0.037	4.37486e-12	Trunk	chr6-113645513-113646013	RP11-367G18.1
chr18-59053219-59053719	1.89294e-17	0.196337	0.148	0.061	4.82175e-12	Trunk	chr18-59053219-59053719	RP11-685A21.1
chr8-130029243-130029743	1.91339e-17	0.185717	0.093	0.031	4.87384e-12	Trunk	chr8-130029243-130029743	FAM49B
chr12-3151077-3151577	2.08691e-17	0.189532	0.142	0.061	5.31584e-12	Trunk	chr12-3151077-3151577	TSPAN9
chr8-100512019-100512519	2.13522e-17	0.17953	0.081	0.02	5.4389e-12	Trunk	chr8-100512019-100512519	ANKRD46
chr20-31566811-31567311	2.2609e-17	0.18995	0.153	0.071	5.75902e-12	Trunk	chr20-31566811-31567311	HM13
chr4-82782499-82782999	2.27997e-17	0.183165	0.061	0.013	5.80761e-12	Trunk	chr4-82782499-82782999	SCD5
chr12-131796017-131796517	2.33375e-17	0.190955	0.097	0.031	5.94459e-12	Trunk	chr12-131796017-131796517	SFSWAP
chr11-2558104-2558604	2.33564e-17	0.191783	0.135	0.055	5.94942e-12	Trunk	chr11-2558104-2558604	KCNQ1
chr10-98269272-98269772	2.73676e-17	0.179617	0.174	0.089	6.97115e-12	Trunk	chr10-98269272-98269772	LOXL4
chr11-14422237-144227371	3.04909e-17	0.190279	0.212	0.112	7.76672e-12	Trunk	chr11-14422237-14422737	COPB1
chr18-10265635-10266135	3.11188e-17	0.197372	0.137	0.053	7.92668e-12	Trunk	chr18-10265635-10266135	RP11-138E9.2
chr9-87280280-87280780	3.38541e-17	0.194473	0.081	0.02	8.62342e-12	Trunk	chr9-87280280-87280780	C9orf170
chr3-175149561-175150061	3.92586e-17	0.18109	0.086	0.025	1.00001e-11	Trunk	chr3-175149561-175150061	NAALADL2
chr14-90501913-905024131	4.07072e-17	0.189166	0.22	0.116	1.03691e-11	Trunk	chr14-90501913-90502413	RP11-1078H9.6
chr2-195520574-195521074	4.08001e-17	0.183589	0.099	0.034	1.03927e-11	Trunk	chr2-195520574-195521074	RP11-762E8.1
chr22-46450823-46451323	4.2143e-17	0.185303	0.158	0.079	1.07348e-11	Trunk	chr22-46450823-46451323	CELSR1
chr11-70531937-70532437	5.19385e-17	0.191086	0.132	0.052	1.32299e-11	Trunk	chr11-70531937-70532437	SHANK2
chr7-131851916-131852416	5.21658e-17	0.196617	0.115	0.042	1.32878e-11	Trunk	chr7-131851916-131852416	AC009518.4
chr21-36663243-36663743	5.36155e-17	0.187139	0.104	0.037	1.36571e-11	Trunk	chr21-36663243-36663743	AP000696.2
chr8-13080238-13080738	5.49603e-17	0.18753	0.137	0.058	1.39997e-11	Trunk	chr8-13080238-13080738	DLC1
chr14-78764097-78764597	5.61498e-17	0.187605	0.077	0.019	1.43026e-11	Trunk	chr14-78764097-78764597	NRXN3
chr8-126375252-1263757521	6.42742e-17	0.172961	0.323	0.203	1.63721e-11	Trunk	chr8-126375252-126375752	RP11-65D17.1
chr2-217959612-217960112	7.75045e-17	0.190248	0.114	0.041	1.97422e-11	Trunk	chr2-217959612-217960112	TNS1
chr7-130356137-1303566371	7.79947e-17	0.173595	0.268	0.162	1.9867e-11	Trunk	chr7-130356137-130356637	CPA5
chr7-3207289-3207789	8.19755e-17	0.184649	0.092	0.03	2.0881e-11	Trunk	chr7-3207289-3207789	AC073316.2
chr5-104296997-104297497	8.26951e-17	0.186281	0.099	0.031	2.10643e-11	Trunk	chr5-104296997-104297497	RP11-6N13.1
chr14-74326324-743268241	8.92455e-17	0.180475	0.209	0.117	2.27329e-11	Trunk	chr14-74326324-74326824	VRTN
chr8-85903106-85903606	9.19471e-17	0.194182	0.21	0.106	2.3421e-11	Trunk	chr8-85903106-85903606	CTA-392E5.1
chr18-9838345-9838845	9.65829e-17	0.19553	0.152	0.065	2.46019e-11	Trunk	chr18-9838345-9838845	RAB31
chr8-70127503-701280031	1.04201e-16	0.181774	0.142	0.064	2.65425e-11	Trunk	chr8-70127503-70128003	NCOA2
chr1-36162011-36162511	1.07983e-16	0.184783	0.105	0.035	2.75057e-11	Trunk	chr1-36162011-36162511	MAP7D1
chr15-75065334-75065834	1.17628e-16	0.188957	0.137	0.056	2.99626e-11	Trunk	chr15-75065334-75065834	PPCDC
chr2-47069420-470699201	1.18122e-16	0.188363	0.248	0.142	3.00884e-11	Trunk	chr2-47069420-47069920	C2orf61
chr16-57318162-57318662	1.22445e-16	0.172407	0.093	0.032	3.11895e-11	Trunk	chr16-57318162-57318662	PLLP
chr2-43086365-430868651	1.23329e-16	0.188135	0.137	0.053	3.14148e-11	Trunk	chr2-43086365-43086865	AC093609.1
chr19-2518115-25186151	1.52416e-16	0.185186	0.155	0.073	3.88238e-11	Trunk	chr19-2518115-2518615	GNG7
chr19-908493-908993	1.72989e-16	0.191235	0.22	0.115	4.40643e-11	Trunk	chr19-908493-908993	R3HDM4
chr15-73902459-73902959	1.73792e-16	0.185177	0.091	0.026	4.42689e-11	Trunk	chr15-73902459-73902959	TBC1D21
chr11-17813249-17813749	1.76748e-16	0.189873	0.091	0.025	4.50217e-11	Trunk	chr11-17813249-17813749	SERGEF
chr14-75452953-754534531	1.78453e-16	0.175964	0.289	0.178	4.5456e-11	Trunk	chr14-75452953-75453453	JDP2
chr5-167945418-167945918	1.89934e-16	0.186889	0.116	0.043	4.83805e-11	Trunk	chr5-167945418-167945918	TENM2
chr16-1689095-1689595	2.09532e-16	0.183756	0.172	0.092	5.33727e-11	Trunk	chr16-1689095-1689595	HN1L
chr3-129794792-129795292	2.29514e-16	0.172906	0.273	0.163	5.84624e-11	Trunk	chr3-129794792-129795292	TMCC1
chr5-140093116-140093616	2.41579e-16	0.167598	0.061	0.01	6.15357e-11	Trunk	chr5-140093116-140093616	PURA
chr7-75688427-75688927	2.98174e-16	0.178052	0.135	0.062	7.59518e-11	Trunk	chr7-75688427-75688927	HIP1
chr10-44105597-44106097	3.05313e-16	0.178881	0.07	0.017	7.77703e-11	Trunk	chr10-44105597-44106097	RP11-20J15.2
chr5-135139446-135139946	3.08764e-16	0.160944	0.051	0.006	7.86493e-11	Trunk	chr5-135139446-135139946	CTC-276P9.2
chr15-46344245-463447451	3.2642e-16	0.189297	0.12	0.046	8.31467e-11	Trunk	chr15-46344245-46344745	RP11-627D16.1
chr3-59017498-59017998	3.3363e-16	0.186352	0.116	0.042	8.49832e-11	Trunk	chr3-59017498-59017998	C3orf67
chr17-4480150-44806501	3.34075e-16	0.187956	0.224	0.118	8.50965e-11	Trunk	chr17-4480150-4480650	SPNS3
chr16-88109995-88110495	4.05305e-16	0.185551	0.092	0.028	1.03241e-10	Trunk	chr16-88109995-88110495	RP11-863P13.4
chr1-22670502-226710021	4.07741e-16	0.188936	0.19	0.099	1.03861e-10	Trunk	chr1-22670502-22671002	C1QB
chr2-128374977-128375477	4.10808e-16	0.187002	0.089	0.029	1.04642e-10	Trunk	chr2-128374977-128375477	HS6ST1
chr16-27211880-27212380	4.17592e-16	0.181515	0.095	0.035	1.0637e-10	Trunk	chr16-27211880-27212380	KDM8
chr16-89847455-898479551	4.37538e-16	0.180429	0.209	0.116	1.11451e-10	Trunk	chr16-89847455-89847955	SPIRE2
chr1-41486194-41486694	4.41211e-16	0.168224	0.132	0.057	1.12387e-10	Trunk	chr1-41486194-41486694	EDN2
chr4-117454988-117455488	4.69464e-16	0.175178	0.077	0.023	1.19583e-10	Trunk	chr4-117454988-117455488	LINC01378
chr5-160549154-160549654	4.84197e-16	0.17145	0.097	0.037	1.23336e-10	Trunk	chr5-160549154-160549654	ATP10B
chr2-227703128-227703628	5.0136e-16	0.182695	0.125	0.053	1.27708e-10	Trunk	chr2-227703128-227703628	SLC19A3
chr11-30422726-304232261	5.48117e-16	0.186126	0.185	0.09	1.39618e-10	Trunk	chr11-30422726-30423226	MPPED2
chr14-76584148-765846481	5.63673e-16	0.186892	0.161	0.077	1.43581e-10	Trunk	chr14-76584148-76584648	RP11-187O7.3
chr13-27001593-27002093	5.85829e-16	0.185718	0.086	0.025	1.49224e-10	Trunk	chr13-27001593-27002093	RP11-545M8.4
chr3-46484918-46485418	6.03502e-16	0.182517	0.197	0.11	1.53726e-10	Trunk	chr3-46484918-46485418	LTF
chr19-48614749-48615249	6.20723e-16	0.186409	0.168	0.084	1.58112e-10	Trunk	chr19-48614749-48615249	FAM83E
chr3-141629705-141630205	6.22181e-16	0.179501	0.106	0.044	1.58484e-10	Trunk	chr3-141629705-141630205	RASA2
chr1-183881633-1838821331	6.26088e-16	0.170053	0.333	0.22	1.59479e-10	Trunk	chr1-183881633-183882133	RGL1
chr15-46344773-46345273	6.68153e-16	0.17945	0.063	0.015	1.70194e-10	Trunk	chr15-46344773-46345273	RP11-627D16.1
chr4-20281399-202818991	6.82347e-16	0.18876	0.154	0.069	1.7381e-10	Trunk	chr4-20281399-20281899	SLIT2
chr2-120540286-120540786	6.84581e-16	0.177006	0.091	0.027	1.74378e-10	Trunk	chr2-120540286-120540786	AC073257.2
chr6-37137452-371379521	6.91803e-16	0.1698	0.308	0.187	1.76218e-10	Trunk	chr6-37137452-37137952	PIM1
[truncated: 7,504 more rows]
