# Supplementary material for: Deciphering early human pancreas development at the single-cell level
Source: Nat Commun. 2023 Sep 2;14:5354. doi: 10.1038/s41467-023-40893-8 (PMC10475098; doi:10.1038/s41467-023-40893-8)
Supplement: Supplementary file 8 — Supplementary Data 5 [file 41467_2023_40893_MOESM8_ESM.xlsx]

## Sheet: Sheet1
Supplementary Data 5. Differentially expressed genes of pancreatic endocrine cells, related to Fig. 6.
	p_val	avg_log2FC	pct.1	pct.2	p_val_adj	cluster	gene	TF
SPINK12	4.60381e-15	3.32579	0.909	0.337	1.54403e-10	EP early	SPINK1	FALSE
CTGF	2.51822e-28	2.68382	0.591	0.044	8.44559e-24	EP early	CTGF	FALSE
ID3	1.90162e-27	2.35864	0.682	0.067	6.37766e-23	EP early	ID3	TRUE
ID1	1.51379e-13	2.18309	0.864	0.302	5.07696e-09	EP early	ID1	TRUE
CCND1	3.51222e-22	2.11473	0.818	0.129	1.17793e-17	EP early	CCND1	FALSE
SLC4A41	2.06711e-14	1.98511	0.864	0.303	6.93268e-10	EP early	SLC4A4	FALSE
CYR61	4.09918e-32	1.92687	0.727	0.059	1.37478e-27	EP early	CYR61	FALSE
ZFP36L1	1.06882e-40	1.87973	0.864	0.071	3.58462e-36	EP early	ZFP36L1	TRUE
ID2	2.1342e-13	1.87031	0.909	0.375	7.15768e-09	EP early	ID2	TRUE
KRT181	1.74759e-07	1.59115	0.955	0.72	0.00586108	EP early	KRT18	FALSE
AMBP1	2.89175e-13	1.57573	0.545	0.087	9.69837e-09	EP early	AMBP	FALSE
CFTR	9.798e-20	1.50698	0.682	0.098	3.28605e-15	EP early	CFTR	FALSE
COL18A1	9.91295e-13	1.4768	0.864	0.324	3.32461e-08	EP early	COL18A1	FALSE
TM4SF1	1.63195e-29	1.43692	0.773	0.077	5.47324e-25	EP early	TM4SF1	FALSE
FLRT21	7.95133e-16	1.40267	0.864	0.218	2.66672e-11	EP early	FLRT2	FALSE
ANXA4	2.31648e-12	1.40126	0.864	0.302	7.76901e-08	EP early	ANXA4	FALSE
SFRP51	3.7949e-19	1.36408	0.773	0.13	1.27273e-14	EP early	SFRP5	FALSE
TTYH1	2.52022e-18	1.30982	0.591	0.074	8.45231e-14	EP early	TTYH1	FALSE
IGFBP7	1.68893e-09	1.21202	0.818	0.307	5.66432e-05	EP early	IGFBP7	FALSE
VMP1	6.77489e-10	1.20904	0.909	0.461	2.27216e-05	EP early	VMP1	FALSE
SERPINA11	2.61051e-12	1.2065	0.682	0.148	8.75512e-08	EP early	SERPINA1	FALSE
ANXA21	8.61694e-11	1.20639	0.773	0.273	2.88995e-06	EP early	ANXA2	FALSE
ERBB3	1.60834e-24	1.12534	0.909	0.148	5.39406e-20	EP early	ERBB3	FALSE
CLDN102	3.24804e-17	1.08041	0.864	0.178	1.08933e-12	EP early	CLDN10	FALSE
COL4A2	5.8291e-15	1.06344	0.682	0.122	1.95496e-10	EP early	COL4A2	FALSE
REST	3.43453e-31	1.05964	0.636	0.045	1.15187e-26	EP early	REST	TRUE
NOTCH1	7.04034e-43	1.04136	0.818	0.054	2.36119e-38	EP early	NOTCH1	FALSE
S100A11	1.40389e-07	0.99623	0.773	0.285	0.00470835	EP early	S100A11	FALSE
CADM11	4.16474e-08	0.98443	1	0.723	0.00139677	EP early	CADM1	FALSE
TACSTD2	8.12366e-24	0.984429	0.636	0.063	2.72451e-19	EP early	TACSTD2	FALSE
S100A10	4.18889e-11	0.979335	0.909	0.338	1.40487e-06	EP early	S100A10	FALSE
AMOTL21	1.58944e-17	0.978555	0.636	0.088	5.33067e-13	EP early	AMOTL2	FALSE
IGF2.12	1.05654e-18	0.969299	0.909	0.187	3.54342e-14	EP early	IGF2.1	FALSE
FXYD22	2.52145e-07	0.947155	1	0.513	0.00845645	EP early	FXYD2	FALSE
CLDN61	1.79662e-14	0.945219	0.773	0.167	6.02552e-10	EP early	CLDN6	FALSE
HMGA2	2.19401e-18	0.931719	0.727	0.114	7.35828e-14	EP early	HMGA2	TRUE
PHGDH	3.06022e-20	0.93082	0.773	0.12	1.02634e-15	EP early	PHGDH	FALSE
ELF3	2.7089e-09	0.924886	0.864	0.36	9.08511e-05	EP early	ELF3	TRUE
HES1	3.07519e-23	0.923741	0.682	0.074	1.03136e-18	EP early	HES1	TRUE
COL27A1	4.47896e-14	0.901433	0.682	0.145	1.50215e-09	EP early	COL27A1	FALSE
DLL11	1.16805e-08	0.884907	0.5	0.109	0.00039174	EP early	DLL1	FALSE
NOTCH2	1.02679e-22	0.868406	0.682	0.077	3.44365e-18	EP early	NOTCH2	FALSE
NAALADL2	2.07802e-31	0.856986	0.682	0.054	6.96926e-27	EP early	NAALADL2	FALSE
HES41	8.62113e-13	0.8524	0.636	0.129	2.89136e-08	EP early	HES4	TRUE
GMNN	7.35965e-07	0.843364	0.591	0.212	0.0246828	EP early	GMNN	FALSE
SOX91	1.11881e-20	0.843299	0.773	0.111	3.75226e-16	EP early	SOX9	TRUE
PDLIM3	5.93726e-07	0.833919	0.409	0.092	0.0199124	EP early	PDLIM3	FALSE
COL6A2	1.13049e-16	0.793102	0.636	0.091	3.79143e-12	EP early	COL6A2	FALSE
PHLDA11	3.78842e-13	0.779437	0.727	0.145	1.27056e-08	EP early	PHLDA1	FALSE
DCDC2	1.3322e-06	0.77417	0.682	0.299	0.0446795	EP early	DCDC2	FALSE
RPS162	4.19378e-09	0.759598	1	0.999	0.000140651	EP early	RPS16	FALSE
CCDC198	2.71754e-24	0.757372	0.727	0.086	9.11408e-20	EP early	CCDC198	FALSE
NOTCH3	5.46786e-25	0.755317	0.636	0.059	1.83381e-20	EP early	NOTCH3	FALSE
RPS192	2.87132e-08	0.753658	1	1	0.000962985	EP early	RPS19	FALSE
CALB1	1.39992e-07	0.75041	0.409	0.085	0.00469505	EP early	CALB1	FALSE
FRAS1	1.21209e-19	0.739172	0.682	0.092	4.06512e-15	EP early	FRAS1	FALSE
LEFTY1	3.8805e-26	0.73879	0.409	0.02	1.30144e-21	EP early	LEFTY1	FALSE
ONECUT1	1.36648e-13	0.737619	0.5	0.071	4.5829e-09	EP early	ONECUT1	TRUE
YBX31	1.20564e-07	0.732929	0.682	0.25	0.00404347	EP early	YBX3	TRUE
SLC38A2	3.59755e-07	0.73129	0.864	0.395	0.0120655	EP early	SLC38A2	FALSE
COL4A1	7.63225e-11	0.72789	0.409	0.057	2.5597e-06	EP early	COL4A1	FALSE
PDE3A	1.11301e-18	0.723911	0.545	0.059	3.7328e-14	EP early	PDE3A	FALSE
COL2A1	4.81977e-28	0.71875	0.545	0.035	1.61645e-23	EP early	COL2A1	FALSE
KCNJ16	1.70022e-17	0.716767	0.773	0.131	5.70219e-13	EP early	KCNJ16	FALSE
SCTR	2.30355e-08	0.705324	0.727	0.261	0.000772563	EP early	SCTR	FALSE
GRK31	1.26444e-06	0.697163	0.864	0.429	0.0424068	EP early	GRK3	FALSE
NFIB2	1.41019e-06	0.687623	0.773	0.335	0.0472949	EP early	NFIB	TRUE
AKAP7	1.30909e-12	0.686854	0.455	0.064	4.39041e-08	EP early	AKAP7	FALSE
NET1	1.25554e-08	0.661177	0.773	0.244	0.000421085	EP early	NET1	FALSE
MAGI1	4.46827e-08	0.661103	0.909	0.414	0.00149857	EP early	MAGI1	FALSE
COL9A3	4.21937e-35	0.654881	0.636	0.037	1.41509e-30	EP early	COL9A3	FALSE
NEDD4L1	1.47189e-07	0.654609	0.909	0.475	0.00493641	EP early	NEDD4L	FALSE
YAP1	4.54683e-43	0.650529	0.636	0.028	1.52492e-38	EP early	YAP1	FALSE
TGIF11	5.73221e-15	0.648873	0.682	0.116	1.92247e-10	EP early	TGIF1	TRUE
MYLIP	2.08021e-07	0.647426	0.682	0.253	0.00697662	EP early	MYLIP	FALSE
AC004233.21	9.71207e-20	0.647394	0.5	0.047	3.25723e-15	EP early	AC004233.2	FALSE
RPS182	1.09387e-08	0.645925	1	1	0.000366861	EP early	RPS18	FALSE
RPL232	3.78697e-07	0.642662	1	0.999	0.0127007	EP early	RPL23	FALSE
RPL10A2	3.80533e-07	0.640658	1	0.995	0.0127623	EP early	RPL10A	FALSE
NBPF19	6.74568e-11	0.632634	0.636	0.143	2.26237e-06	EP early	NBPF19	FALSE
QKI	1.19862e-08	0.632237	0.864	0.297	0.000401995	EP early	QKI	FALSE
PDGFD	4.05435e-09	0.630735	0.727	0.203	0.000135975	EP early	PDGFD	FALSE
TCF7L22	3.12485e-08	0.625803	0.773	0.251	0.00104801	EP early	TCF7L2	TRUE
SPARC	3.1664e-15	0.625276	0.318	0.023	1.06195e-10	EP early	SPARC	FALSE
SDC41	3.87919e-18	0.625203	0.682	0.097	1.301e-13	EP early	SDC4	FALSE
GALR11	3.30449e-09	0.621427	0.5	0.104	0.000110826	EP early	GALR1	FALSE
NTRK21	9.26128e-09	0.613053	0.455	0.09	0.000310605	EP early	NTRK2	FALSE
RPS52	1.67719e-07	0.611828	1	0.995	0.00562497	EP early	RPS5	FALSE
TEAD22	7.30327e-11	0.608731	0.727	0.163	2.44937e-06	EP early	TEAD2	TRUE
QPRT	1.2442e-06	0.605507	0.818	0.371	0.041728	EP early	QPRT	FALSE
RPS232	3.07333e-07	0.601871	1	0.997	0.0103073	EP early	RPS23	FALSE
RPL72	3.80941e-08	0.600877	1	0.999	0.0012776	EP early	RPL7	FALSE
HEY1	2.71908e-07	0.597593	0.455	0.112	0.00911926	EP early	HEY1	TRUE
CNN2	6.22374e-11	0.589688	0.636	0.133	2.08732e-06	EP early	CNN2	FALSE
RPS62	4.65927e-07	0.587855	1	1	0.0156263	EP early	RPS6	FALSE
UGT2A3	2.37385e-20	0.58327	0.409	0.028	7.9614e-16	EP early	UGT2A3	FALSE
RPL103	7.9757e-07	0.583028	1	1	0.0267489	EP early	RPL10	FALSE
UACA	8.14358e-10	0.582339	0.455	0.08	2.73119e-05	EP early	UACA	FALSE
RPS142	1.07641e-06	0.578995	1	1	0.0361007	EP early	RPS14	FALSE
PTPRU	2.69579e-17	0.568999	0.409	0.034	9.04113e-13	EP early	PTPRU	FALSE
RPL411	8.12476e-08	0.565707	1	0.999	0.00272488	EP early	RPL41	FALSE
PTPN14	3.69877e-18	0.56275	0.591	0.069	1.24049e-13	EP early	PTPN14	FALSE
RPS4X2	2.40019e-08	0.560509	1	1	0.000804975	EP early	RPS4X	FALSE
RPL35A2	7.30902e-07	0.559155	1	0.996	0.024513	EP early	RPL35A	FALSE
AHNAK	1.78009e-12	0.557765	0.364	0.039	5.97008e-08	EP early	AHNAK	FALSE
RPS81	1.37369e-07	0.55531	1	0.999	0.00460707	EP early	RPS8	FALSE
WWTR1	1.38035e-11	0.539899	0.409	0.054	4.62942e-07	EP early	WWTR1	FALSE
TCEA3	2.16412e-07	0.532956	0.636	0.193	0.00725804	EP early	TCEA3	FALSE
RPS71	2.46607e-07	0.532307	1	0.997	0.00827069	EP early	RPS7	FALSE
ABL1	4.55067e-08	0.529157	0.773	0.251	0.0015262	EP early	ABL1	FALSE
MAP3K20	1.19243e-10	0.527048	0.636	0.138	3.99916e-06	EP early	MAP3K20	FALSE
THBS1	9.57993e-28	0.519461	0.455	0.023	3.21292e-23	EP early	THBS1	FALSE
IFITM3	1.33781e-21	0.517827	0.5	0.039	4.48673e-17	EP early	IFITM3	FALSE
EPHB4	1.60982e-16	0.516564	0.455	0.045	5.39901e-12	EP early	EPHB4	FALSE
TPT11	9.7629e-09	0.515374	1	0.997	0.000327428	EP early	TPT1	FALSE
LUZP11	4.63158e-08	0.514865	0.818	0.255	0.00155334	EP early	LUZP1	FALSE
RBMS3	1.60294e-14	0.508472	0.364	0.033	5.37595e-10	EP early	RBMS3	FALSE
FGFR41	1.39071e-07	0.500035	0.727	0.231	0.00466416	EP early	FGFR4	FALSE
JAG1	4.38526e-10	0.493721	0.455	0.076	1.47073e-05	EP early	JAG1	FALSE
FRMD4A	3.91173e-13	0.492673	0.5	0.072	1.31191e-08	EP early	FRMD4A	FALSE
PALM3	1.173e-10	0.481211	0.409	0.058	3.93399e-06	EP early	PALM3	FALSE
RPL131	1.95606e-07	0.48093	1	1	0.00656023	EP early	RPL13	FALSE
FGFR31	6.09927e-09	0.478684	0.682	0.188	0.000204557	EP early	FGFR3	FALSE
DHRS3	1.55584e-24	0.477403	0.455	0.028	5.21798e-20	EP early	DHRS3	FALSE
NBPF14	2.49406e-19	0.476017	0.545	0.056	8.36458e-15	EP early	NBPF14	FALSE
CDCA7L	5.32739e-13	0.471934	0.5	0.069	1.7867e-08	EP early	CDCA7L	FALSE
RFTN21	7.37523e-11	0.459178	0.5	0.082	2.47351e-06	EP early	RFTN2	FALSE
NFIA	1.04649e-12	0.456283	0.727	0.145	3.50971e-08	EP early	NFIA	TRUE
NES	3.92372e-10	0.450774	0.364	0.049	1.31594e-05	EP early	NES	FALSE
HSPG2	2.10353e-08	0.446484	0.545	0.135	0.000705481	EP early	HSPG2	FALSE
TGFA	1.13204e-14	0.446186	0.455	0.051	3.79663e-10	EP early	TGFA	FALSE
NINJ11	2.02271e-07	0.4452	0.545	0.145	0.00678378	EP early	NINJ1	FALSE
TNFRSF12A	1.3445e-09	0.443845	0.409	0.067	4.50917e-05	EP early	TNFRSF12A	FALSE
LYPD6B	1.2202e-08	0.438422	0.364	0.058	0.00040923	EP early	LYPD6B	FALSE
ITGA61	5.75966e-08	0.434014	0.545	0.129	0.00193167	EP early	ITGA6	FALSE
ERBB2	1.67284e-11	0.433657	0.591	0.109	5.61039e-07	EP early	ERBB2	FALSE
ELF5	5.20458e-15	0.432669	0.318	0.024	1.74551e-10	EP early	ELF5	TRUE
VEPH1	6.67044e-36	0.432031	0.455	0.015	2.23713e-31	EP early	VEPH1	FALSE
RPLP1	2.035e-07	0.428489	1	0.999	0.00682499	EP early	RPLP1	FALSE
TEAD3	1.02971e-14	0.4275	0.591	0.081	3.45344e-10	EP early	TEAD3	TRUE
CA4	1.34678e-32	0.423917	0.273	0.004	4.51685e-28	EP early	CA4	FALSE
NEXN	1.56925e-20	0.418615	0.409	0.027	5.26295e-16	EP early	NEXN	FALSE
TCF7L1	5.65372e-14	0.417133	0.591	0.088	1.89614e-09	EP early	TCF7L1	TRUE
PPIC	1.7952e-25	0.415406	0.409	0.02	6.02076e-21	EP early	PPIC	FALSE
PALMD	3.03466e-11	0.415143	0.545	0.1	1.01776e-06	EP early	PALMD	FALSE
TGFBR2	3.83796e-10	0.412695	0.5	0.09	1.28718e-05	EP early	TGFBR2	FALSE
RASL11B	8.3069e-09	0.412155	0.318	0.043	0.000278597	EP early	RASL11B	FALSE
FAM13A	2.06723e-07	0.406441	0.455	0.101	0.00693307	EP early	FAM13A	FALSE
SHANK2	1.16139e-09	0.406368	0.591	0.13	3.89506e-05	EP early	SHANK2	FALSE
GPM6B	3.49485e-08	0.40314	0.409	0.077	0.0011721	EP early	GPM6B	FALSE
PRSS23	8.57228e-20	0.40107	0.636	0.071	2.87497e-15	EP early	PRSS23	FALSE
FN11	8.26303e-10	0.398824	0.5	0.087	2.77125e-05	EP early	FN1	FALSE
SH3BP4	1.0282e-08	0.397349	0.545	0.114	0.000344839	EP early	SH3BP4	FALSE
PRSS8	1.08329e-12	0.395669	0.545	0.086	3.63313e-08	EP early	PRSS8	FALSE
STARD13	3.2118e-11	0.388165	0.591	0.109	1.07717e-06	EP early	STARD13	FALSE
NOTCH2NL	7.67529e-23	0.381523	0.364	0.018	2.57414e-18	EP early	NOTCH2NL	FALSE
FGFR2	3.84495e-12	0.379095	0.455	0.063	1.28952e-07	EP early	FGFR2	FALSE
WDR72	2.0548e-24	0.374623	0.273	0.008	6.8914e-20	EP early	WDR72	FALSE
TRIM38	8.02645e-21	0.374243	0.364	0.02	2.69191e-16	EP early	TRIM38	FALSE
SPEF2	1.78481e-10	0.373148	0.591	0.119	5.98591e-06	EP early	SPEF2	FALSE
FOSL2	3.46294e-18	0.372291	0.545	0.057	1.1614e-13	EP early	FOSL2	TRUE
PRDM161	6.19371e-07	0.368326	0.455	0.107	0.0207725	EP early	PRDM16	TRUE
COL9A22	2.75416e-08	0.366373	0.727	0.194	0.000923691	EP early	COL9A2	FALSE
CAV21	9.51926e-13	0.363003	0.682	0.119	3.19257e-08	EP early	CAV2	FALSE
KIRREL1	4.76634e-20	0.357123	0.409	0.028	1.59853e-15	EP early	KIRREL1	FALSE
GAS6	1.76676e-14	0.355889	0.273	0.018	5.92536e-10	EP early	GAS6	FALSE
CMTM71	4.86751e-07	0.352292	0.636	0.169	0.0163246	EP early	CMTM7	FALSE
NUP85	1.61843e-07	0.351653	0.5	0.114	0.00542789	EP early	NUP85	FALSE
SEMA3C	3.60482e-11	0.348851	0.409	0.056	1.20898e-06	EP early	SEMA3C	FALSE
ACSS1	1.02409e-19	0.347028	0.409	0.029	3.4346e-15	EP early	ACSS1	FALSE
GJC1	6.24836e-10	0.345009	0.318	0.039	2.09558e-05	EP early	GJC1	FALSE
CAPN6	1.13549e-16	0.344127	0.318	0.02	3.80822e-12	EP early	CAPN6	FALSE
SRGAP2C	1.54409e-07	0.341538	0.455	0.101	0.00517858	EP early	SRGAP2C	FALSE
ANGPT1	6.72237e-13	0.337272	0.136	0.004	2.25455e-08	EP early	ANGPT1	FALSE
GYPC	4.9872e-18	0.336805	0.409	0.032	1.67261e-13	EP early	GYPC	FALSE
OSBPL1A	8.9904e-07	0.334785	0.545	0.139	0.030152	EP early	OSBPL1A	FALSE
DAB22	4.29342e-10	0.332839	0.591	0.115	1.43993e-05	EP early	DAB2	FALSE
SMAD3	6.70807e-11	0.329955	0.318	0.035	2.24975e-06	EP early	SMAD3	TRUE
FGFRL11	3.35299e-12	0.328639	0.409	0.049	1.12453e-07	EP early	FGFRL1	FALSE
ARHGEF191	1.84963e-09	0.326092	0.545	0.104	6.2033e-05	EP early	ARHGEF19	FALSE
GABRB2	1.61713e-18	0.324772	0.364	0.024	5.42354e-14	EP early	GABRB2	FALSE
ITIH5	4.68422e-30	0.322349	0.318	0.008	1.57099e-25	EP early	ITIH5	FALSE
TMCO4	1.50401e-16	0.320777	0.409	0.035	5.04414e-12	EP early	TMCO4	FALSE
KCNS3	1.33168e-08	0.317911	0.136	0.008	0.000446618	EP early	KCNS3	FALSE
SOD3	2.8288e-19	0.317209	0.273	0.011	9.48723e-15	EP early	SOD3	FALSE
FXYD1	7.58074e-08	0.312601	0.136	0.009	0.00254243	EP early	FXYD1	FALSE
SGK1	1.30307e-10	0.308871	0.227	0.018	4.37023e-06	EP early	SGK1	FALSE
MMP14	1.0996e-06	0.308742	0.364	0.074	0.0368785	EP early	MMP14	FALSE
MCM5	9.05727e-11	0.308191	0.409	0.056	3.03763e-06	EP early	MCM5	FALSE
CYS11	2.96063e-08	0.30699	0.455	0.09	0.000992936	EP early	CYS1	FALSE
NRTN	3.69738e-09	0.299786	0.409	0.066	0.000124003	EP early	NRTN	FALSE
FANCA	8.16564e-09	0.295663	0.318	0.044	0.000273859	EP early	FANCA	FALSE
FBN3	8.62294e-22	0.295474	0.5	0.038	2.89196e-17	EP early	FBN3	FALSE
SSPN	1.95264e-14	0.293193	0.227	0.011	6.54878e-10	EP early	SSPN	FALSE
FRMD6	1.5911e-13	0.29187	0.273	0.019	5.33622e-09	EP early	FRMD6	FALSE
BCL11B1	1.00196e-08	0.291131	0.5	0.097	0.000336038	EP early	BCL11B	TRUE
ADAMTS16	1.10182e-09	0.290198	0.227	0.02	3.69527e-05	EP early	ADAMTS16	FALSE
CRABP2	1.1067e-09	0.290087	0.273	0.029	3.71164e-05	EP early	CRABP2	FALSE
FREM1	2.29633e-18	0.287758	0.318	0.018	7.70143e-14	EP early	FREM1	FALSE
TCIM	1.19988e-06	0.286318	0.182	0.02	0.0402417	EP early	TCIM	FALSE
ADGRG6	5.20782e-23	0.28472	0.409	0.023	1.7466e-18	EP early	ADGRG6	FALSE
MDFI	1.36468e-10	0.283916	0.227	0.018	4.57687e-06	EP early	MDFI	FALSE
TMEM63A	9.64694e-20	0.281441	0.364	0.021	3.23539e-15	EP early	TMEM63A	FALSE
CDH3	1.48638e-06	0.275507	0.409	0.093	0.0498504	EP early	CDH3	FALSE
C5	4.14077e-16	0.27451	0.455	0.044	1.38873e-11	EP early	C5	FALSE
EGFR	2.91312e-14	0.274287	0.364	0.033	9.77001e-10	EP early	EGFR	FALSE
LITAF1	8.93867e-08	0.270824	0.5	0.107	0.00299785	EP early	LITAF	TRUE
SPRED1	1.53928e-19	0.269103	0.5	0.043	5.16243e-15	EP early	SPRED1	FALSE
ACSM3	7.15584e-13	0.266961	0.409	0.047	2.39993e-08	EP early	ACSM3	FALSE
POLE4	3.07655e-13	0.263982	0.409	0.044	1.03181e-08	EP early	POLE4	FALSE
CLMN	2.12992e-09	0.261881	0.318	0.04	7.14334e-05	EP early	CLMN	FALSE
JOSD2	3.17756e-08	0.261182	0.455	0.09	0.00106569	EP early	JOSD2	FALSE
S100A14	6.92127e-17	0.260738	0.273	0.014	2.32125e-12	EP early	S100A14	FALSE
GJB1	6.17148e-13	0.259438	0.409	0.045	2.06979e-08	EP early	GJB1	FALSE
IL17RB	2.04516e-13	0.259381	0.318	0.027	6.85904e-09	EP early	IL17RB	FALSE
RMI2	1.75237e-07	0.259046	0.182	0.018	0.00587709	EP early	RMI2	FALSE
GABRA1	1.60784e-18	0.258037	0.318	0.018	5.39237e-14	EP early	GABRA1	FALSE
FRZB	2.24837e-08	0.255984	0.273	0.034	0.00075406	EP early	FRZB	FALSE
MNS1	2.60747e-07	0.254818	0.5	0.115	0.00874493	EP early	MNS1	FALSE
COL9A1	9.86341e-23	0.253596	0.227	0.005	3.30799e-18	EP early	COL9A1	FALSE
ARSE	3.25684e-14	0.251686	0.409	0.043	1.09228e-09	EP early	ARSE	FALSE
SOX41	1.20204e-38	2.38368	1	0.933	4.0314e-34	EP mid	SOX4	TRUE
USP18	2.78995e-39	2.34959	0.889	0.321	9.35693e-35	EP mid	USP18	FALSE
AC020909.21	6.41675e-21	1.97693	0.556	0.15	2.15205e-16	EP mid	AC020909.2	FALSE
RGS16	2.61721e-21	1.87507	0.694	0.26	8.7776e-17	EP mid	RGS16	FALSE
GSTP11	1.20278e-31	1.70595	1	0.814	4.03389e-27	EP mid	GSTP1	FALSE
PRDX11	2.23419e-30	1.55609	1	0.841	7.49304e-26	EP mid	PRDX1	FALSE
PROX11	9.05258e-28	1.52565	0.972	0.865	3.03605e-23	EP mid	PROX1	TRUE
RCN21	1.58872e-29	1.52322	0.986	0.814	5.32823e-25	EP mid	RCN2	FALSE
HES61	7.34352e-28	1.4785	0.972	0.57	2.46287e-23	EP mid	HES6	TRUE
SUSD21	2.49514e-50	1.47291	0.736	0.104	8.3682e-46	EP mid	SUSD2	FALSE
HNRNPA11	1.1041e-33	1.4439	1	0.995	3.70294e-29	EP mid	HNRNPA1	FALSE
CABP71	8.83087e-19	1.43669	0.778	0.422	2.9617e-14	EP mid	CABP7	FALSE
CBFA2T21	1.7171e-26	1.43171	0.958	0.683	5.75882e-22	EP mid	CBFA2T2	FALSE
SRM1	9.72971e-21	1.40458	0.847	0.526	3.26315e-16	EP mid	SRM	FALSE
TMEM972	5.24571e-27	1.33948	0.958	0.534	1.75931e-22	EP mid	TMEM97	FALSE
MDK2	1.80713e-24	1.31958	1	0.907	6.06074e-20	EP mid	MDK	FALSE
SSTR21	1.55346e-27	1.31397	1	0.918	5.20998e-23	EP mid	SSTR2	FALSE
DBN11	1.51668e-28	1.31121	1	0.863	5.08665e-24	EP mid	DBN1	FALSE
NEUROG31	1.55259e-23	1.28666	0.778	0.309	5.20709e-19	EP mid	NEUROG3	TRUE
PTMA1	2.40182e-36	1.25457	1	1	8.05521e-32	EP mid	PTMA	FALSE
NDUFA41	2.3782e-28	1.23418	1	0.86	7.97602e-24	EP mid	NDUFA4	FALSE
H3F3B1	1.06521e-31	1.23087	1	0.995	3.57249e-27	EP mid	H3F3B	FALSE
CITED2	3.04134e-13	1.22411	0.819	0.6	1.02e-08	EP mid	CITED2	FALSE
HMGB31	8.85473e-26	1.20774	0.958	0.575	2.9697e-21	EP mid	HMGB3	TRUE
FLRT2	5.19222e-15	1.15773	0.556	0.205	1.74137e-10	EP mid	FLRT2	FALSE
DDIT41	3.84111e-18	1.14843	0.833	0.464	1.28823e-13	EP mid	DDIT4	FALSE
CD241	6.66972e-26	1.1411	1	0.956	2.23689e-21	EP mid	CD24	FALSE
CASC151	4.89523e-35	1.1296	0.722	0.159	1.64176e-30	EP mid	CASC15	FALSE
ZBTB181	3.92951e-23	1.12958	0.806	0.373	1.31788e-18	EP mid	ZBTB18	TRUE
TEAD21	2.72289e-34	1.12421	0.653	0.132	9.13203e-30	EP mid	TEAD2	TRUE
MARCKSL12	1.67937e-29	1.11647	1	0.968	5.63227e-25	EP mid	MARCKSL1	FALSE
SOCS1	3.70017e-38	1.10097	0.667	0.117	1.24096e-33	EP mid	SOCS1	FALSE
APEX11	6.33727e-21	1.08921	0.986	0.856	2.12539e-16	EP mid	APEX1	FALSE
KIF19	5.84656e-24	1.08311	0.764	0.317	1.96082e-19	EP mid	KIF19	FALSE
BAZ1A1	1.21979e-21	1.04471	0.722	0.303	4.09094e-17	EP mid	BAZ1A	FALSE
SFRP1	2.18979e-10	1.03659	0.556	0.252	7.34412e-06	EP mid	SFRP1	FALSE
GLUL1	4.17394e-17	1.01921	0.861	0.621	1.39986e-12	EP mid	GLUL	FALSE
ZNF3261	8.0025e-19	1.01339	0.972	0.856	2.68388e-14	EP mid	ZNF326	TRUE
RPL36A1	3.24858e-20	0.997183	0.986	0.931	1.08951e-15	EP mid	RPL36A	FALSE
HMGB21	1.36034e-14	0.997092	0.722	0.376	4.56232e-10	EP mid	HMGB2	TRUE
RBMX1	3.86324e-21	0.986382	0.958	0.832	1.29565e-16	EP mid	RBMX	FALSE
HNRNPAB1	3.69702e-20	0.98571	0.958	0.853	1.23991e-15	EP mid	HNRNPAB	FALSE
HMGB11	1.38618e-25	0.98504	1	0.997	4.64898e-21	EP mid	HMGB1	TRUE
CHD71	6.96349e-18	0.982121	0.958	0.914	2.33541e-13	EP mid	CHD7	FALSE
SNRPE1	2.32263e-18	0.951195	0.986	0.903	7.78963e-14	EP mid	SNRPE	FALSE
EYA21	9.05586e-25	0.947961	0.625	0.173	3.03715e-20	EP mid	EYA2	FALSE
RFX61	2.86476e-18	0.93214	0.931	0.743	9.60782e-14	EP mid	RFX6	TRUE
KDM5B1	1.58616e-19	0.930564	0.972	0.841	5.31968e-15	EP mid	KDM5B	FALSE
GPR1601	5.98414e-12	0.929289	0.792	0.558	2.00696e-07	EP mid	GPR160	FALSE
BCL7A1	1.52113e-19	0.915034	0.889	0.677	5.10155e-15	EP mid	BCL7A	FALSE
NONO1	1.22439e-22	0.913439	0.972	0.947	4.10636e-18	EP mid	NONO	FALSE
RCC21	3.09206e-21	0.912256	0.792	0.363	1.03702e-16	EP mid	RCC2	FALSE
MEX3A1	4.88358e-17	0.907052	0.875	0.652	1.63786e-12	EP mid	MEX3A	FALSE
NKX2-21	1.54655e-15	0.901036	0.986	0.906	5.18682e-11	EP mid	NKX2-2	TRUE
EMP2	2.82318e-14	0.899426	0.764	0.453	9.46838e-10	EP mid	EMP2	FALSE
HNRNPDL1	2.92034e-21	0.896551	1	0.966	9.79423e-17	EP mid	HNRNPDL	FALSE
ENC1	3.29568e-15	0.89566	0.653	0.306	1.10531e-10	EP mid	ENC1	FALSE
TFDP21	3.84675e-15	0.895587	0.903	0.739	1.29012e-10	EP mid	TFDP2	TRUE
PAX42	1.07643e-06	0.882425	0.639	0.441	0.0361014	EP mid	PAX4	TRUE
SINHCAF1	1.42224e-20	0.879296	0.972	0.88	4.76991e-16	EP mid	SINHCAF	FALSE
KRT192	1.44945e-14	0.86958	0.986	0.761	4.86116e-10	EP mid	KRT19	FALSE
DLL1	2.94677e-23	0.863708	0.458	0.086	9.88288e-19	EP mid	DLL1	FALSE
TSPAN61	2.03925e-16	0.860561	0.722	0.372	6.83923e-12	EP mid	TSPAN6	FALSE
CACNB21	3.12298e-12	0.859639	0.778	0.582	1.04739e-07	EP mid	CACNB2	FALSE
STMN13	1.86357e-19	0.856853	1	0.992	6.25005e-15	EP mid	STMN1	FALSE
RPL371	1.36291e-24	0.854646	1	0.999	4.57094e-20	EP mid	RPL37	FALSE
RPL261	6.46559e-22	0.848371	1	0.999	2.16843e-17	EP mid	RPL26	FALSE
H1F0	6.32533e-07	0.847334	0.681	0.542	0.0212139	EP mid	H1F0	FALSE
EZR1	3.10578e-11	0.846986	0.847	0.674	1.04162e-06	EP mid	EZR	FALSE
FAM84B1	1.45714e-14	0.840755	0.778	0.474	4.88696e-10	EP mid	FAM84B	FALSE
GGT5	1.48375e-47	0.83963	0.528	0.042	4.97619e-43	EP mid	GGT5	FALSE
SMARCC11	3.26369e-15	0.833874	0.931	0.849	1.09458e-10	EP mid	SMARCC1	TRUE
TUBB3	2.41343e-17	0.833032	0.986	0.914	8.09417e-13	EP mid	TUBB	FALSE
KLK121	1.00149e-16	0.833028	0.486	0.136	3.35881e-12	EP mid	KLK12	FALSE
PNRC1	9.67717e-16	0.831478	0.944	0.794	3.24553e-11	EP mid	PNRC1	FALSE
RBPJ1	2.30772e-13	0.828419	0.861	0.708	7.73963e-09	EP mid	RBPJ	TRUE
GPC21	2.97089e-24	0.828355	0.792	0.314	9.96377e-20	EP mid	GPC2	FALSE
HNRNPD1	1.2704e-19	0.822526	1	0.935	4.26067e-15	EP mid	HNRNPD	FALSE
MALAT13	3.95875e-24	0.82109	1	0.961	1.32769e-19	EP mid	MALAT1	FALSE
ILF31	1.65032e-16	0.819501	0.986	0.865	5.53483e-12	EP mid	ILF3	FALSE
XRN21	3.94754e-15	0.815105	0.917	0.752	1.32393e-10	EP mid	XRN2	FALSE
VASP1	1.38806e-13	0.812422	0.847	0.65	4.65528e-09	EP mid	VASP	FALSE
ZFAS1	1.6227e-14	0.810738	1	0.964	5.44223e-10	EP mid	ZFAS1	FALSE
HNRNPA01	1.84908e-17	0.810354	0.986	0.956	6.20145e-13	EP mid	HNRNPA0	FALSE
XRCC52	5.84254e-18	0.808462	1	0.962	1.95947e-13	EP mid	XRCC5	FALSE
NASP1	1.40164e-14	0.806703	0.972	0.783	4.70081e-10	EP mid	NASP	FALSE
SETBP11	1.53507e-16	0.805718	0.861	0.619	5.14833e-12	EP mid	SETBP1	TRUE
RPL231	7.64509e-24	0.801231	1	0.999	2.56401e-19	EP mid	RPL23	FALSE
TCF31	1.18034e-13	0.799677	0.736	0.484	3.95861e-09	EP mid	TCF3	TRUE
ANTXR21	1.49223e-17	0.797398	0.556	0.181	5.00465e-13	EP mid	ANTXR2	FALSE
CFAP2981	1.20312e-09	0.795453	0.806	0.674	4.03503e-05	EP mid	CFAP298	FALSE
H3F3A2	4.18539e-28	0.790589	1	0.999	1.4037e-23	EP mid	H3F3A	FALSE
EIF5B1	9.50378e-17	0.790043	0.986	0.925	3.18738e-12	EP mid	EIF5B	FALSE
KLHL24	1.33457e-09	0.789561	0.764	0.592	4.47588e-05	EP mid	KLHL24	FALSE
H2AFY2	2.17094e-16	0.788833	0.944	0.729	7.2809e-12	EP mid	H2AFY2	FALSE
SHF1	9.13633e-17	0.780114	0.708	0.319	3.06414e-12	EP mid	SHF	FALSE
HNRNPH12	1.77962e-13	0.775055	0.944	0.915	5.9685e-09	EP mid	HNRNPH1	FALSE
RAPGEF52	4.25931e-08	0.773645	0.667	0.476	0.00142849	EP mid	RAPGEF5	FALSE
RBP11	4.15203e-18	0.770856	1	0.981	1.39251e-13	EP mid	RBP1	FALSE
NDST31	1.67111e-16	0.77034	0.486	0.135	5.60456e-12	EP mid	NDST3	FALSE
MSI2	4.49706e-13	0.770037	0.889	0.702	1.50822e-08	EP mid	MSI2	FALSE
AGO11	4.31991e-14	0.768776	0.819	0.551	1.44881e-09	EP mid	AGO1	FALSE
CNN31	2.30594e-14	0.767979	0.806	0.464	7.73365e-10	EP mid	CNN3	FALSE
TGIF21	4.19165e-21	0.767964	0.667	0.226	1.4058e-16	EP mid	TGIF2	TRUE
EIF3E1	4.53781e-17	0.767506	0.986	0.947	1.52189e-12	EP mid	EIF3E	FALSE
YPEL11	1.70254e-18	0.763368	0.694	0.286	5.70997e-14	EP mid	YPEL1	FALSE
DDAH21	4.22049e-15	0.757894	0.958	0.805	1.41547e-10	EP mid	DDAH2	FALSE
RAP1GAP21	8.99792e-13	0.756117	0.917	0.799	3.01772e-08	EP mid	RAP1GAP2	FALSE
TOP12	1.58348e-17	0.754052	1	0.962	5.31068e-13	EP mid	TOP1	FALSE
PHIP	7.47246e-13	0.747394	0.944	0.863	2.50611e-08	EP mid	PHIP	FALSE
RB1CC11	1.78e-12	0.746303	0.875	0.687	5.96977e-08	EP mid	RB1CC1	FALSE
FUS1	2.62635e-12	0.742497	0.972	0.93	8.80826e-08	EP mid	FUS	FALSE
RPL341	2.02036e-22	0.741315	1	1	6.77589e-18	EP mid	RPL34	FALSE
RPS211	1.1115e-19	0.73931	1	0.993	3.72775e-15	EP mid	RPS21	FALSE
XIST1	3.62975e-12	0.737045	0.875	0.877	1.21735e-07	EP mid	XIST	FALSE
GCA2	2.77556e-10	0.735715	0.667	0.419	9.30866e-06	EP mid	GCA	FALSE
NEUROD12	5.6158e-10	0.734836	0.958	0.978	1.88343e-05	EP mid	NEUROD1	TRUE
CSNK1E1	2.55036e-12	0.733333	0.861	0.717	8.55339e-08	EP mid	CSNK1E	FALSE
AFDN1	1.95645e-10	0.731746	0.875	0.764	6.56154e-06	EP mid	AFDN	FALSE
GALR1	2.99167e-19	0.726857	0.417	0.085	1.00335e-14	EP mid	GALR1	FALSE
AC010247.21	1.69415e-24	0.725967	0.444	0.071	5.68183e-20	EP mid	AC010247.2	FALSE
RPL391	4.23476e-20	0.721879	1	0.995	1.42025e-15	EP mid	RPL39	FALSE
KDM1A1	1.79279e-12	0.720066	0.889	0.79	6.01267e-08	EP mid	KDM1A	FALSE
CEP441	5.40864e-09	0.71826	0.556	0.321	0.000181395	EP mid	CEP44	FALSE
CACNA2D11	7.118e-08	0.714501	0.861	0.853	0.00238723	EP mid	CACNA2D1	FALSE
TIA11	5.90731e-13	0.7137	0.917	0.778	1.98119e-08	EP mid	TIA1	FALSE
KHDRBS11	6.35923e-15	0.712746	0.986	0.907	2.13276e-10	EP mid	KHDRBS1	FALSE
RTN4	3.04781e-12	0.710951	1	0.969	1.02217e-07	EP mid	RTN4	FALSE
PHLDA1	8.40888e-18	0.708001	0.486	0.129	2.82017e-13	EP mid	PHLDA1	FALSE
NREP1	2.28059e-15	0.706916	0.972	0.923	7.64865e-11	EP mid	NREP	FALSE
ODC11	2.54884e-12	0.705242	0.944	0.814	8.54831e-08	EP mid	ODC1	FALSE
2022-03-05	1.17327e-12	0.702333	0.722	0.457	3.93492e-08	EP mid	44625	FALSE
MAD2L21	2.10964e-11	0.701003	0.694	0.419	7.07529e-07	EP mid	MAD2L2	FALSE
NACA1	2.41623e-18	0.700806	1	0.996	8.10354e-14	EP mid	NACA	FALSE
HNRNPH31	4.0045e-14	0.693624	0.958	0.892	1.34303e-09	EP mid	HNRNPH3	FALSE
TSPAN18	9.57655e-23	0.68994	0.431	0.075	3.21178e-18	EP mid	TSPAN18	FALSE
HNRNPM1	8.82515e-12	0.68509	0.944	0.864	2.95978e-07	EP mid	HNRNPM	FALSE
TRIB1	5.30968e-08	0.684021	0.528	0.298	0.00178076	EP mid	TRIB1	FALSE
SFPQ1	1.03773e-12	0.683676	0.986	0.904	3.48033e-08	EP mid	SFPQ	TRUE
EZH21	3.04098e-12	0.683125	0.583	0.272	1.01988e-07	EP mid	EZH2	FALSE
PHF61	5.91006e-12	0.681483	0.806	0.601	1.98212e-07	EP mid	PHF6	FALSE
ZC3H12C	3.94429e-12	0.67804	0.5	0.206	1.32284e-07	EP mid	ZC3H12C	FALSE
EPHA4	1.75452e-08	0.677809	0.486	0.24	0.00058843	EP mid	EPHA4	FALSE
CMIP	5.92747e-09	0.676652	0.931	0.879	0.000198795	EP mid	CMIP	FALSE
FAM241B	4.52101e-11	0.675768	0.833	0.679	1.51626e-06	EP mid	FAM241B	FALSE
HDAC22	5.54606e-12	0.675095	0.972	0.919	1.86004e-07	EP mid	HDAC2	FALSE
TOX1	5.19068e-10	0.674602	0.764	0.589	1.74085e-05	EP mid	TOX	TRUE
FGD6	4.08819e-10	0.672415	0.639	0.376	1.3711e-05	EP mid	FGD6	FALSE
CBX31	1.78926e-08	0.672319	0.861	0.799	0.000600083	EP mid	CBX3	FALSE
HMGN12	1.68829e-18	0.667813	1	0.989	5.66217e-14	EP mid	HMGN1	FALSE
RPS61	1.5081e-20	0.667757	1	1	5.05785e-16	EP mid	RPS6	FALSE
HNRNPU1	5.74035e-12	0.667598	0.986	0.953	1.9252e-07	EP mid	HNRNPU	FALSE
UBE2I2	1.38292e-12	0.666792	0.944	0.829	4.63803e-08	EP mid	UBE2I	FALSE
PHF141	9.76546e-10	0.664517	0.903	0.864	3.27514e-05	EP mid	PHF14	FALSE
HSPA12A	1.68216e-11	0.664517	0.514	0.218	5.64163e-07	EP mid	HSPA12A	FALSE
SH3BGRL32	5.08793e-08	0.662561	0.903	0.844	0.00170639	EP mid	SH3BGRL3	FALSE
C10orf82	2.61907e-18	0.662335	0.583	0.19	8.78382e-14	EP mid	C10orf82	FALSE
NAP1L11	1.66857e-16	0.661714	1	0.995	5.59605e-12	EP mid	NAP1L1	FALSE
LIMD21	3.33258e-08	0.660087	0.681	0.48	0.00111768	EP mid	LIMD2	FALSE
HEPACAM2	8.31882e-07	0.654729	0.861	0.925	0.0278997	EP mid	HEPACAM2	FALSE
MFAP2	1.96687e-09	0.652616	0.75	0.542	6.59648e-05	EP mid	MFAP2	FALSE
SRP141	5.41314e-21	0.651358	1	0.997	1.81546e-16	EP mid	SRP14	FALSE
BHMT	9.9515e-08	0.646601	0.306	0.105	0.00333753	EP mid	BHMT	FALSE
SNRNP70	1.19024e-12	0.642726	0.958	0.892	3.99182e-08	EP mid	SNRNP70	FALSE
SLC25A29	2.32034e-11	0.641394	0.792	0.563	7.78196e-07	EP mid	SLC25A29	FALSE
KDM6B2	1.2742e-08	0.641031	0.819	0.716	0.000427343	EP mid	KDM6B	FALSE
RPS201	2.53118e-19	0.640915	1	0.997	8.48907e-15	EP mid	RPS20	FALSE
UBXN12	1.08432e-13	0.640144	0.917	0.823	3.63659e-09	EP mid	UBXN1	FALSE
SLC38A11	5.462e-09	0.639753	0.639	0.385	0.000183185	EP mid	SLC38A1	FALSE
CEP1701	1.95953e-09	0.638149	0.875	0.759	6.57186e-05	EP mid	CEP170	FALSE
SET1	9.92094e-17	0.63743	1	0.991	3.32729e-12	EP mid	SET	FALSE
DDX3X	2.428e-11	0.63655	0.944	0.879	8.14304e-07	EP mid	DDX3X	FALSE
HNRNPA2B12	1.54019e-14	0.633306	1	0.996	5.16548e-10	EP mid	HNRNPA2B1	FALSE
ARHGAP32	7.17954e-07	0.632999	0.569	0.407	0.0240787	EP mid	ARHGAP32	FALSE
RPS231	1.48227e-20	0.63208	1	0.997	4.97125e-16	EP mid	RPS23	FALSE
BTF31	8.76815e-16	0.629549	0.986	0.989	2.94066e-11	EP mid	BTF3	FALSE
RPL102	3.82177e-18	0.627525	1	1	1.28174e-13	EP mid	RPL10	FALSE
GNG52	2.65136e-12	0.626752	0.958	0.947	8.89212e-08	EP mid	GNG5	FALSE
RPS121	1.19731e-18	0.625297	1	1	4.01555e-14	EP mid	RPS12	FALSE
FSCN11	4.53376e-09	0.62333	0.681	0.442	0.000152053	EP mid	FSCN1	FALSE
BRD31	2.90842e-08	0.622625	0.847	0.807	0.000975425	EP mid	BRD3	FALSE
TMEM1231	1.40225e-10	0.621857	0.917	0.753	4.70285e-06	EP mid	TMEM123	FALSE
SSBP31	7.73846e-10	0.620518	0.833	0.765	2.59532e-05	EP mid	SSBP3	FALSE
RPL35A1	1.27846e-18	0.620424	1	0.996	4.28769e-14	EP mid	RPL35A	FALSE
SERPING11	1.93082e-15	0.62034	0.611	0.24	6.47559e-11	EP mid	SERPING1	FALSE
PAXBP11	2.43018e-10	0.619728	0.806	0.594	8.15032e-06	EP mid	PAXBP1	TRUE
ZNF84	1.92392e-11	0.617537	0.708	0.431	6.45243e-07	EP mid	ZNF84	TRUE
MYL12A1	3.96808e-11	0.617381	0.833	0.673	1.33082e-06	EP mid	MYL12A	FALSE
TRA2A	4.56441e-09	0.616968	0.889	0.755	0.000153081	EP mid	TRA2A	FALSE
RPS251	4.26935e-18	0.611992	1	0.996	1.43185e-13	EP mid	RPS25	FALSE
NCL1	2.53063e-11	0.611692	1	0.964	8.48722e-07	EP mid	NCL	FALSE
PIN41	3.1202e-11	0.611222	0.833	0.647	1.04645e-06	EP mid	PIN4	FALSE
TPRKB2	3.30841e-07	0.611208	0.667	0.528	0.0110958	EP mid	TPRKB	FALSE
YTHDF21	2.36096e-09	0.609492	0.889	0.814	7.91819e-05	EP mid	YTHDF2	FALSE
BAZ2B	6.75081e-09	0.609071	0.917	0.911	0.000226409	EP mid	BAZ2B	TRUE
WSB11	6.83054e-10	0.608095	0.986	0.922	2.29083e-05	EP mid	WSB1	FALSE
ZC3H131	5.99884e-08	0.605822	0.889	0.848	0.00201189	EP mid	ZC3H13	FALSE
SSR21	1.11417e-09	0.605539	1	0.939	3.7367e-05	EP mid	SSR2	FALSE
RFTN2	6.01014e-18	0.603868	0.361	0.067	2.01568e-13	EP mid	RFTN2	FALSE
BOD1L1	4.9167e-07	0.602989	0.778	0.678	0.0164896	EP mid	BOD1L1	FALSE
HNRNPK1	1.46927e-13	0.602575	1	0.982	4.92765e-09	EP mid	HNRNPK	FALSE
CMTM7	4.79345e-08	0.601039	0.375	0.163	0.00160763	EP mid	CMTM7	FALSE
USP3	1.01926e-06	0.600457	0.597	0.46	0.0341841	EP mid	USP3	FALSE
TDG2	1.10529e-09	0.600444	0.903	0.829	3.70693e-05	EP mid	TDG	FALSE
CBFA2T3	5.14891e-10	0.599289	0.569	0.292	1.72684e-05	EP mid	CBFA2T3	FALSE
STARD101	3.83738e-09	0.598862	0.958	0.934	0.000128698	EP mid	STARD10	FALSE
SHTN11	9.51384e-09	0.596288	0.847	0.747	0.000319075	EP mid	SHTN1	FALSE
HSPD11	1.24827e-14	0.595949	1	0.969	4.18646e-10	EP mid	HSPD1	FALSE
MYCL1	1.28749e-14	0.59451	0.556	0.206	4.31799e-10	EP mid	MYCL	TRUE
PNN1	1.88573e-11	0.594467	0.972	0.92	6.32435e-07	EP mid	PNN	FALSE
EEF1D1	8.34127e-10	0.592723	0.903	0.815	2.7975e-05	EP mid	EEF1D	FALSE
DHRS71	3.70091e-08	0.592583	0.806	0.668	0.00124121	EP mid	DHRS7	FALSE
TRIM331	4.53257e-09	0.59222	0.778	0.631	0.000152013	EP mid	TRIM33	FALSE
SERBP11	3.29463e-15	0.591688	1	0.978	1.10495e-10	EP mid	SERBP1	FALSE
RPL10A1	4.93862e-17	0.59149	1	0.995	1.65631e-12	EP mid	RPL10A	FALSE
EIF4A12	6.57277e-09	0.590677	0.972	0.934	0.000220438	EP mid	EIF4A1	FALSE
TMPO1	3.14617e-11	0.589094	0.861	0.637	1.05516e-06	EP mid	TMPO	FALSE
DAB2	1.66486e-12	0.587855	0.375	0.104	5.58362e-08	EP mid	DAB2	FALSE
RTF11	8.1918e-08	0.586543	0.861	0.838	0.00274737	EP mid	RTF1	FALSE
KLF13	5.41259e-07	0.584361	0.583	0.398	0.0181528	EP mid	KLF13	TRUE
ENY21	4.29731e-07	0.583254	0.889	0.873	0.0144123	EP mid	ENY2	FALSE
RPS161	9.76879e-17	0.582643	1	0.999	3.27626e-12	EP mid	RPS16	FALSE
LRRN1	7.55095e-15	0.580442	0.5	0.168	2.53244e-10	EP mid	LRRN1	FALSE
DEK1	9.99102e-08	0.58041	0.917	0.779	0.00335079	EP mid	DEK	FALSE
RPAIN1	1.76171e-11	0.579946	0.972	0.934	5.90841e-07	EP mid	RPAIN	FALSE
NPM11	1.66824e-14	0.578198	1	0.988	5.59494e-10	EP mid	NPM1	FALSE
NAIP1	3.00534e-07	0.577949	0.667	0.465	0.0100793	EP mid	NAIP	FALSE
CCDC14	6.15707e-08	0.57617	0.653	0.493	0.00206496	EP mid	CCDC14	FALSE
VGLL4	2.72413e-09	0.57499	0.681	0.464	9.13618e-05	EP mid	VGLL4	FALSE
FNBP1L2	4.08838e-08	0.574832	0.958	0.962	0.00137116	EP mid	FNBP1L	FALSE
RAN2	1.55214e-10	0.571984	0.972	0.966	5.20555e-06	EP mid	RAN	FALSE
CAMK2B	1.50478e-07	0.571794	0.764	0.667	0.00504672	EP mid	CAMK2B	FALSE
RPL301	1.11601e-18	0.570132	1	0.995	3.74287e-14	EP mid	RPL30	FALSE
SMARCA51	6.00724e-10	0.569522	0.986	0.92	2.01471e-05	EP mid	SMARCA5	FALSE
MAGOH	8.45446e-09	0.569173	0.764	0.635	0.000283546	EP mid	MAGOH	FALSE
ITGB8	3.05363e-07	0.568496	0.583	0.379	0.0102413	EP mid	ITGB8	FALSE
CHMP1B1	2.13799e-10	0.567811	0.847	0.664	7.17038e-06	EP mid	CHMP1B	FALSE
PRPF40A2	7.47253e-11	0.565354	0.958	0.887	2.50614e-06	EP mid	PRPF40A	FALSE
SVIL	1.23637e-07	0.565277	0.597	0.396	0.00414654	EP mid	SVIL	FALSE
NIN	3.96158e-08	0.564692	0.514	0.287	0.00132864	EP mid	NIN	FALSE
ENAH1	3.25361e-10	0.564438	0.931	0.772	1.0912e-05	EP mid	ENAH	FALSE
RPL291	9.22495e-15	0.563973	1	0.999	3.09386e-10	EP mid	RPL29	FALSE
SRSF111	3.09531e-11	0.563446	1	0.96	1.03811e-06	EP mid	SRSF11	FALSE
COL16A11	5.59862e-12	0.563278	0.472	0.171	1.87767e-07	EP mid	COL16A1	FALSE
SYNCRIP1	3.17229e-08	0.562692	0.889	0.81	0.00106392	EP mid	SYNCRIP	FALSE
HNRNPA1P481	7.69049e-11	0.562437	0.556	0.261	2.57924e-06	EP mid	HNRNPA1P48	FALSE
SRSF52	4.44975e-10	0.560592	0.944	0.942	1.49236e-05	EP mid	SRSF5	FALSE
RAB261	1.21057e-06	0.559183	0.875	0.805	0.0406002	EP mid	RAB26	FALSE
CADPS1	4.58873e-08	0.558658	0.944	0.935	0.00153897	EP mid	CADPS	FALSE
NAE11	2.88621e-09	0.558188	0.75	0.581	9.67977e-05	EP mid	NAE1	FALSE
RPS15A	2.43312e-18	0.558019	1	0.999	8.16021e-14	EP mid	RPS15A	FALSE
MFNG1	4.02037e-08	0.556755	0.514	0.271	0.00134835	EP mid	MFNG	FALSE
PCBP42	4.70551e-07	0.555083	0.806	0.679	0.0157813	EP mid	PCBP4	FALSE
SNRPF1	1.0465e-11	0.554112	1	0.946	3.50975e-07	EP mid	SNRPF	FALSE
BTG1	3.23796e-10	0.553536	1	0.978	1.08595e-05	EP mid	BTG1	FALSE
DNAJA2	2.09873e-08	0.552859	0.861	0.787	0.000703874	EP mid	DNAJA2	FALSE
RCOR21	4.03252e-10	0.551848	0.681	0.422	1.35243e-05	EP mid	RCOR2	TRUE
INSM12	6.91082e-07	0.549956	0.958	0.925	0.0231775	EP mid	INSM1	TRUE
MCM7	4.52506e-09	0.54982	0.528	0.276	0.000151761	EP mid	MCM7	FALSE
GPBP1L1	2.21905e-08	0.548716	0.736	0.549	0.000744224	EP mid	GPBP1L1	TRUE
CXXC42	1.39012e-07	0.547736	0.958	0.933	0.00466219	EP mid	CXXC4	FALSE
GNG81	9.16893e-10	0.547384	0.542	0.232	3.07508e-05	EP mid	GNG8	FALSE
ILF22	2.77846e-09	0.547297	0.917	0.856	9.31839e-05	EP mid	ILF2	FALSE
LAMB11	7.92367e-08	0.545362	0.778	0.565	0.00265744	EP mid	LAMB1	FALSE
RPS141	2.81155e-14	0.544386	1	1	9.42938e-10	EP mid	RPS14	FALSE
ERH1	6.26233e-10	0.543923	0.958	0.946	2.10026e-05	EP mid	ERH	FALSE
ACTL6A1	1.23065e-08	0.543436	0.708	0.487	0.000412734	EP mid	ACTL6A	FALSE
TGIF1	2.9595e-21	0.54323	0.472	0.098	9.92558e-17	EP mid	TGIF1	TRUE
RPL18A1	5.67981e-16	0.542987	1	0.997	1.90489e-11	EP mid	RPL18A	FALSE
CSDE12	9.67318e-14	0.542268	0.958	0.958	3.24419e-09	EP mid	CSDE1	TRUE
RPL221	7.2746e-14	0.542106	1	0.997	2.43975e-09	EP mid	RPL22	FALSE
PPP1R3C1	5.60293e-08	0.539744	0.611	0.364	0.00187911	EP mid	PPP1R3C	FALSE
RPL71	1.05988e-18	0.539341	1	0.999	3.55463e-14	EP mid	RPL7	FALSE
MBTD1	4.06718e-09	0.537371	0.569	0.332	0.000136405	EP mid	MBTD1	FALSE
TP531	1.93997e-10	0.536659	0.472	0.206	6.50628e-06	EP mid	TP53	TRUE
HOMER31	2.97486e-15	0.536268	0.569	0.194	9.97708e-11	EP mid	HOMER3	FALSE
NIPBL	3.27415e-07	0.534969	0.889	0.79	0.0109809	EP mid	NIPBL	FALSE
PRKX	8.49828e-11	0.53352	0.458	0.182	2.85015e-06	EP mid	PRKX	FALSE
AKR1A12	1.41193e-06	0.532882	0.819	0.743	0.0473534	EP mid	AKR1A1	FALSE
PPP1R14B2	1.81222e-07	0.532599	0.889	0.833	0.00607781	EP mid	PPP1R14B	FALSE
EIF3A1	8.84899e-08	0.532062	0.986	0.943	0.00296778	EP mid	EIF3A	FALSE
MAML31	6.46754e-07	0.531862	0.708	0.571	0.0216908	EP mid	MAML3	FALSE
KRR1	7.2861e-09	0.531072	0.778	0.687	0.000244361	EP mid	KRR1	FALSE
RSL24D11	2.47622e-09	0.52886	0.861	0.775	8.30473e-05	EP mid	RSL24D1	FALSE
AMBP	2.41568e-07	0.528204	0.264	0.084	0.00810171	EP mid	AMBP	FALSE
PSMA72	1.46351e-09	0.526334	0.958	0.981	4.90833e-05	EP mid	PSMA7	FALSE
BCL11B	1.5809e-20	0.526017	0.417	0.078	5.30201e-16	EP mid	BCL11B	TRUE
GFRA11	2.40638e-14	0.525673	0.5	0.159	8.07053e-10	EP mid	GFRA1	FALSE
DHX36	1.30288e-06	0.523388	0.889	0.864	0.0436962	EP mid	DHX36	FALSE
SF3B11	2.68321e-10	0.52184	0.944	0.906	8.99894e-06	EP mid	SF3B1	FALSE
RPL211	1.40302e-17	0.521777	1	0.997	4.70544e-13	EP mid	RPL21	FALSE
ST3GAL62	7.94664e-10	0.521698	0.556	0.279	2.66515e-05	EP mid	ST3GAL6	FALSE
TOMM201	1.08522e-09	0.52132	0.958	0.956	3.63961e-05	EP mid	TOMM20	FALSE
VASH2	4.64399e-15	0.52078	0.444	0.127	1.5575e-10	EP mid	VASH2	FALSE
TSPAN141	2.81008e-07	0.520371	0.681	0.507	0.00942446	EP mid	TSPAN14	FALSE
RPL111	1.13272e-16	0.52021	1	1	3.7989e-12	EP mid	RPL11	FALSE
ZNF4311	3.49991e-08	0.519391	0.736	0.566	0.0011738	EP mid	ZNF431	TRUE
BZW21	1.69529e-07	0.518451	0.736	0.613	0.00568566	EP mid	BZW2	FALSE
EIF3H1	2.33364e-07	0.515781	0.861	0.887	0.00782657	EP mid	EIF3H	FALSE
FN1	1.37419e-17	0.51558	0.375	0.071	4.60876e-13	EP mid	FN1	FALSE
YTHDC1	5.29407e-07	0.513786	0.917	0.902	0.0177553	EP mid	YTHDC1	FALSE
HSPA21	3.3105e-07	0.513609	0.458	0.235	0.0111027	EP mid	HSPA2	FALSE
ZNF770	2.20742e-08	0.513407	0.708	0.527	0.000740326	EP mid	ZNF770	TRUE
RPS111	1.44652e-16	0.510165	1	1	4.85133e-12	EP mid	RPS11	FALSE
RPL14	9.51267e-13	0.509947	1	0.997	3.19036e-08	EP mid	RPL14	FALSE
ZKSCAN1	1.38222e-06	0.509538	0.986	0.965	0.046357	EP mid	ZKSCAN1	TRUE
EIF3F	4.60773e-07	0.504983	0.944	0.894	0.0154534	EP mid	EIF3F	FALSE
SRRM11	4.21297e-09	0.50481	0.917	0.91	0.000141294	EP mid	SRRM1	FALSE
RNF51	9.12558e-08	0.5044	0.667	0.491	0.00306054	EP mid	RNF5	FALSE
ULK1	1.49454e-08	0.503884	0.625	0.403	0.000501239	EP mid	ULK1	FALSE
CTNNB12	8.63791e-07	0.503765	0.889	0.817	0.0289698	EP mid	CTNNB1	FALSE
CYYR1	8.22539e-07	0.503155	0.5	0.298	0.0275863	EP mid	CYYR1	FALSE
MRPL421	8.31971e-08	0.501431	0.861	0.803	0.00279026	EP mid	MRPL42	FALSE
RBM8A1	5.57735e-09	0.501122	1	0.904	0.000187053	EP mid	RBM8A	FALSE
SCN1B	3.67711e-10	0.500978	0.472	0.194	1.23323e-05	EP mid	SCN1B	FALSE
PUM1	6.84136e-10	0.499896	0.972	0.863	2.29446e-05	EP mid	PUM1	FALSE
CCT21	1.39357e-09	0.499493	0.958	0.899	4.67374e-05	EP mid	CCT2	FALSE
PTBP21	2.56371e-08	0.4976	0.625	0.381	0.000859819	EP mid	PTBP2	FALSE
HNRNPR1	1.03454e-08	0.497172	0.972	0.93	0.000346965	EP mid	HNRNPR	FALSE
DDX461	2.0447e-07	0.49706	0.917	0.869	0.0068575	EP mid	DDX46	FALSE
RANBP11	3.17787e-07	0.496142	0.889	0.854	0.0106579	EP mid	RANBP1	FALSE
UBE2Q2	1.11667e-06	0.495999	0.611	0.435	0.037451	EP mid	UBE2Q2	FALSE
RTRAF1	1.01647e-07	0.495735	0.903	0.877	0.00340904	EP mid	RTRAF	FALSE
SMARCE1	8.99187e-07	0.495669	0.778	0.666	0.0301569	EP mid	SMARCE1	TRUE
SRSF31	1.38282e-06	0.495503	0.958	0.938	0.0463771	EP mid	SRSF3	FALSE
SRSF6	1.39682e-06	0.495416	0.819	0.778	0.0468464	EP mid	SRSF6	FALSE
CASZ1	2.06699e-08	0.495399	0.5	0.256	0.000693227	EP mid	CASZ1	TRUE
RPS27	3.24562e-11	0.493608	0.986	1	1.08852e-06	EP mid	RPS27	FALSE
RPS4X1	8.98724e-14	0.493537	1	1	3.01414e-09	EP mid	RPS4X	FALSE
BTF3L41	9.44652e-08	0.493411	0.847	0.837	0.00316817	EP mid	BTF3L4	FALSE
SLIT2	5.97322e-08	0.493306	0.292	0.098	0.0020033	EP mid	SLIT2	FALSE
RBFOX2	1.04039e-06	0.492866	0.889	0.795	0.0348926	EP mid	RBFOX2	FALSE
PTPN121	2.75905e-07	0.491136	0.722	0.559	0.00925331	EP mid	PTPN12	FALSE
CELA3B	1.93276e-19	0.490956	0.25	0.024	6.48208e-15	EP mid	CELA3B	FALSE
CHD61	1.78543e-08	0.488952	0.889	0.875	0.000598796	EP mid	CHD6	FALSE
MRPL151	3.60078e-08	0.488017	0.625	0.419	0.00120763	EP mid	MRPL15	FALSE
PSMA41	3.86171e-08	0.48714	0.889	0.807	0.00129514	EP mid	PSMA4	FALSE
CDK41	8.20122e-07	0.485951	0.833	0.756	0.0275053	EP mid	CDK4	FALSE
RPS191	1.95532e-12	0.485618	1	1	6.55776e-08	EP mid	RPS19	FALSE
RPS291	3.67557e-11	0.484619	1	0.996	1.23271e-06	EP mid	RPS29	FALSE
PHB21	2.43587e-07	0.483369	0.875	0.779	0.00816944	EP mid	PHB2	FALSE
P2RX1	2.32341e-11	0.483137	0.194	0.03	7.79225e-07	EP mid	P2RX1	FALSE
ZNF2541	1.06748e-07	0.48279	0.653	0.482	0.00358011	EP mid	ZNF254	TRUE
PRRC2C1	2.24165e-07	0.481992	0.972	0.956	0.00751803	EP mid	PRRC2C	FALSE
CCT6A1	2.56967e-07	0.481933	0.944	0.915	0.00861817	EP mid	CCT6A	FALSE
GRAMD1A	1.61702e-07	0.48168	0.625	0.443	0.00542315	EP mid	GRAMD1A	FALSE
MARCKS3	1.05872e-10	0.481347	1	0.989	3.55073e-06	EP mid	MARCKS	FALSE
RBM32	5.62108e-09	0.481299	0.931	0.842	0.00018852	EP mid	RBM3	FALSE
SYF2	6.48787e-07	0.480862	0.819	0.747	0.021759	EP mid	SYF2	FALSE
ATP6V1G11	6.88523e-09	0.479706	1	0.984	0.000230917	EP mid	ATP6V1G1	FALSE
EIF3M1	9.83652e-08	0.4784	0.861	0.717	0.00329897	EP mid	EIF3M	FALSE
FAM89B1	9.5562e-09	0.477783	0.736	0.516	0.000320496	EP mid	FAM89B	FALSE
BICDL2	3.50169e-11	0.476683	0.306	0.077	1.1744e-06	EP mid	BICDL2	FALSE
PHC2	2.52097e-07	0.476585	0.75	0.617	0.00845484	EP mid	PHC2	FALSE
EIF1AX1	1.13911e-08	0.476149	0.931	0.891	0.000382033	EP mid	EIF1AX	FALSE
RPL151	1.59306e-17	0.47419	1	0.999	5.3428e-13	EP mid	RPL15	FALSE
S100A1	9.39314e-11	0.472496	0.25	0.053	3.15027e-06	EP mid	S100A1	FALSE
HNRNPA31	1.88797e-09	0.47108	0.972	0.972	6.33189e-05	EP mid	HNRNPA3	FALSE
RPL91	7.4378e-15	0.469739	1	0.997	2.49449e-10	EP mid	RPL9	FALSE
MAT2B	2.70139e-08	0.469728	0.431	0.197	0.000905992	EP mid	MAT2B	FALSE
SSB1	1.1383e-08	0.468796	0.944	0.919	0.000381763	EP mid	SSB	FALSE
OGA	9.26999e-07	0.468793	0.736	0.596	0.0310897	EP mid	OGA	FALSE
TGFB2	4.79721e-14	0.46618	0.278	0.049	1.60889e-09	EP mid	TGFB2	FALSE
NNAT3	5.81747e-07	0.46617	0.917	0.801	0.0195106	EP mid	NNAT	FALSE
CCT81	1.02885e-09	0.46568	0.972	0.912	3.45055e-05	EP mid	CCT8	FALSE
EIF1B	1.32904e-08	0.465523	0.958	0.962	0.000445732	EP mid	EIF1B	FALSE
SLC25A61	5.08961e-10	0.464403	0.972	0.984	1.70695e-05	EP mid	SLC25A6	FALSE
BMP7	8.70885e-13	0.463898	0.25	0.043	2.92077e-08	EP mid	BMP7	FALSE
ZNF22	2.45209e-08	0.462937	0.875	0.747	0.000822381	EP mid	ZNF22	TRUE
RPS101	1.80314e-08	0.462356	0.986	0.989	0.000604736	EP mid	RPS10	FALSE
BMF	1.74128e-16	0.460921	0.347	0.069	5.8399e-12	EP mid	BMF	FALSE
LRP6	5.03804e-07	0.460072	0.722	0.597	0.0168966	EP mid	LRP6	FALSE
TCF121	2.36247e-07	0.459659	0.736	0.519	0.00792327	EP mid	TCF12	TRUE
SUMO22	3.36106e-10	0.459419	1	0.992	1.12723e-05	EP mid	SUMO2	FALSE
NEUROD2	1.21212e-09	0.45819	0.222	0.047	4.06522e-05	EP mid	NEUROD2	TRUE
SRSF12	1.17605e-07	0.458151	0.833	0.721	0.00394423	EP mid	SRSF1	FALSE
SMARCD11	1.80307e-07	0.458087	0.75	0.578	0.00604712	EP mid	SMARCD1	FALSE
BRD7	1.43237e-06	0.45565	0.903	0.81	0.0480388	EP mid	BRD7	FALSE
TRIM441	8.2834e-07	0.454504	0.917	0.86	0.0277809	EP mid	TRIM44	FALSE
ATP5MC2	2.59876e-09	0.454088	1	0.993	8.71572e-05	EP mid	ATP5MC2	FALSE
UBA521	2.96903e-11	0.454028	0.986	0.993	9.95753e-07	EP mid	UBA52	FALSE
TMEM35A	1.7455e-08	0.452983	0.333	0.117	0.000585405	EP mid	TMEM35A	FALSE
BZW12	2.09676e-07	0.45213	0.972	0.876	0.00703212	EP mid	BZW1	FALSE
RPS131	3.19413e-13	0.451054	1	0.996	1.07125e-08	EP mid	RPS13	FALSE
PTPRK	7.3981e-07	0.450951	0.611	0.4	0.0248118	EP mid	PTPRK	FALSE
THYN1	5.31776e-09	0.449519	0.792	0.593	0.000178347	EP mid	THYN1	TRUE
RBBP41	3.06991e-07	0.448482	0.958	0.841	0.0102959	EP mid	RBBP4	FALSE
DDX51	1.19312e-10	0.448422	1	0.997	4.00149e-06	EP mid	DDX5	FALSE
ZNF4281	6.14692e-07	0.445705	0.944	0.911	0.0206155	EP mid	ZNF428	FALSE
RPL381	8.88328e-11	0.445504	1	1	2.97927e-06	EP mid	RPL38	FALSE
SNRPB21	4.18595e-08	0.445266	0.931	0.825	0.00140388	EP mid	SNRPB2	FALSE
GDI21	1.3301e-08	0.444783	0.931	0.872	0.00044609	EP mid	GDI2	FALSE
PLIN5	5.83927e-10	0.444391	0.347	0.106	1.95837e-05	EP mid	PLIN5	FALSE
PNISR1	6.86869e-10	0.444384	0.986	0.939	2.30362e-05	EP mid	PNISR	FALSE
SERPINH1	1.39068e-09	0.444037	0.375	0.128	4.66408e-05	EP mid	SERPINH1	FALSE
EIF3L1	6.85908e-07	0.442111	0.903	0.894	0.023004	EP mid	EIF3L	FALSE
AMOTL2	5.99926e-08	0.439809	0.278	0.086	0.00201203	EP mid	AMOTL2	FALSE
RPL27A1	1.75121e-13	0.439483	1	0.996	5.8732e-09	EP mid	RPL27A	FALSE
DDX24	1.68044e-08	0.43899	0.972	0.949	0.000563585	EP mid	DDX24	FALSE
ATP5F1B2	1.15168e-06	0.43768	1	0.964	0.0386249	EP mid	ATP5F1B	FALSE
PABPC11	4.9858e-08	0.437048	0.958	0.962	0.00167214	EP mid	PABPC1	FALSE
PTTG1IP	1.24722e-07	0.436188	0.903	0.864	0.00418294	EP mid	PTTG1IP	FALSE
TMSB103	1.73054e-08	0.435876	1	0.997	0.000580389	EP mid	TMSB10	FALSE
SNRPD31	2.52447e-07	0.435615	0.917	0.876	0.00846657	EP mid	SNRPD3	FALSE
PPIL41	1.40663e-06	0.43412	0.792	0.697	0.0471755	EP mid	PPIL4	FALSE
BOD1	1.07097e-07	0.432233	0.833	0.755	0.00359181	EP mid	BOD1	FALSE
SNAI1	1.00186e-09	0.4321	0.264	0.066	3.36002e-05	EP mid	SNAI1	TRUE
PAIP11	8.98119e-07	0.431397	0.819	0.743	0.0301211	EP mid	PAIP1	FALSE
RPSA1	2.20134e-12	0.430592	1	0.997	7.38285e-08	EP mid	RPSA	FALSE
RPL61	8.53367e-14	0.429982	1	1	2.86202e-09	EP mid	RPL6	FALSE
ANP32A1	2.57326e-07	0.428328	0.944	0.865	0.00863019	EP mid	ANP32A	FALSE
MXD3	4.05629e-24	0.426331	0.306	0.03	1.3604e-19	EP mid	MXD3	TRUE
HNRNPF1	5.96363e-07	0.426132	0.833	0.76	0.0200008	EP mid	HNRNPF	FALSE
ZNF124	2.54624e-07	0.424719	0.458	0.252	0.00853959	EP mid	ZNF124	TRUE
CSRP21	7.12556e-07	0.421444	0.389	0.181	0.0238977	EP mid	CSRP2	FALSE
CDH7	2.64012e-07	0.419545	0.236	0.07	0.00885442	EP mid	CDH7	FALSE
TPM11	8.1093e-08	0.419227	0.944	0.946	0.0027197	EP mid	TPM1	FALSE
FUBP11	9.17071e-07	0.417945	0.819	0.73	0.0307567	EP mid	FUBP1	FALSE
LEPROT1	9.32234e-07	0.417545	0.889	0.752	0.0312653	EP mid	LEPROT	FALSE
TMEM184A	1.34343e-07	0.415557	0.431	0.206	0.00450561	EP mid	TMEM184A	FALSE
RAC1	4.07894e-07	0.412807	0.958	0.956	0.01368	EP mid	RAC1	FALSE
RRAS2	2.41242e-07	0.409716	0.431	0.208	0.00809078	EP mid	RRAS2	FALSE
NFATC4	8.41112e-09	0.402508	0.417	0.173	0.000282092	EP mid	NFATC4	TRUE
RPL31	2.85721e-10	0.401902	1	0.997	9.5825e-06	EP mid	RPL31	FALSE
RPL241	2.97436e-11	0.401168	1	0.999	9.97539e-07	EP mid	RPL24	FALSE
CYP27A11	8.17329e-08	0.39383	0.403	0.177	0.00274116	EP mid	CYP27A1	FALSE
LYPD1	5.68598e-14	0.390466	0.194	0.022	1.90696e-09	EP mid	LYPD1	FALSE
FGFRL1	2.16099e-21	0.388452	0.306	0.035	7.24753e-17	EP mid	FGFRL1	FALSE
SLC4A4	7.29442e-08	0.385193	0.556	0.295	0.0024464	EP mid	SLC4A4	FALSE
TMEM237	1.28934e-06	0.383509	0.431	0.23	0.0432418	EP mid	TMEM237	FALSE
PXDN1	8.17033e-07	0.382916	0.653	0.438	0.0274017	EP mid	PXDN	FALSE
RPS9	1.29399e-08	0.376228	1	0.999	0.000433977	EP mid	RPS9	FALSE
RPL13A	1.20371e-14	0.374121	1	1	4.03699e-10	EP mid	RPL13A	FALSE
ELFN1	7.32695e-13	0.373973	0.278	0.054	2.45731e-08	EP mid	ELFN1	FALSE
JAM2	2.79823e-10	0.373256	0.222	0.044	9.38469e-06	EP mid	JAM2	FALSE
FZD21	1.43527e-11	0.371783	0.292	0.067	4.81359e-07	EP mid	FZD2	FALSE
TRIB21	6.75514e-08	0.370198	0.333	0.121	0.00226554	EP mid	TRIB2	FALSE
SDC4	7.32915e-10	0.368799	0.319	0.093	2.45805e-05	EP mid	SDC4	FALSE
RPS51	7.72469e-08	0.36526	1	0.995	0.00259071	EP mid	RPS5	FALSE
ARHGEF19	1.2814e-07	0.363463	0.292	0.098	0.00429758	EP mid	ARHGEF19	FALSE
EFNA4	9.61362e-09	0.3603	0.389	0.143	0.000322422	EP mid	EFNA4	FALSE
RPL13	1.75598e-09	0.356541	1	1	5.88921e-05	EP mid	RPL13	FALSE
RPL271	1.00486e-08	0.354442	1	0.996	0.000337011	EP mid	RPL27	FALSE
MUC15	1.00345e-12	0.353849	0.139	0.011	3.36537e-08	EP mid	MUC15	FALSE
MMP11	3.99902e-08	0.352993	0.278	0.085	0.00134119	EP mid	MMP11	FALSE
CELA3A	1.05779e-10	0.351668	0.153	0.018	3.54762e-06	EP mid	CELA3A	FALSE
SLC16A11	1.6305e-08	0.351105	0.278	0.082	0.000546838	EP mid	SLC16A1	FALSE
SON	2.45431e-07	0.345809	1	0.968	0.00823127	EP mid	SON	TRUE
RPL12	5.41157e-08	0.343578	1	0.997	0.00181493	EP mid	RPL12	FALSE
PRDX23	1.3433e-06	0.342723	1	0.995	0.0450515	EP mid	PRDX2	FALSE
RPS3A	1.64061e-08	0.340938	1	0.997	0.000550226	EP mid	RPS3A	FALSE
TPT1	4.83047e-08	0.339666	1	0.997	0.00162004	EP mid	TPT1	FALSE
RPL42	3.72295e-07	0.336468	1	0.996	0.012486	EP mid	RPL4	FALSE
F2R	2.2757e-11	0.334737	0.319	0.082	7.63223e-07	EP mid	F2R	FALSE
ADM2	1.24999e-17	0.332398	0.208	0.018	4.1922e-13	EP mid	ADM2	FALSE
RPL51	5.15e-09	0.33161	1	1	0.000172721	EP mid	RPL5	FALSE
IFFO2	2.41954e-07	0.330757	0.319	0.125	0.00811464	EP mid	IFFO2	FALSE
SNAP23	1.48838e-07	0.327364	0.375	0.156	0.00499174	EP mid	SNAP23	FALSE
TRIM45	3.80181e-10	0.325527	0.319	0.093	1.27505e-05	EP mid	TRIM45	FALSE
SH3RF3	2.56656e-11	0.325264	0.236	0.044	8.60773e-07	EP mid	SH3RF3	FALSE
PHYHIP	5.1863e-15	0.322236	0.236	0.031	1.73938e-10	EP mid	PHYHIP	FALSE
RPL32	1.99075e-07	0.317336	1	1	0.00667656	EP mid	RPL32	FALSE
NHLH1	5.44477e-09	0.301289	0.236	0.057	0.000182607	EP mid	NHLH1	TRUE
ANTXR1	3.36652e-11	0.29402	0.194	0.03	1.12906e-06	EP mid	ANTXR1	FALSE
RPS8	3.42621e-07	0.291646	1	0.999	0.0114908	EP mid	RPS8	FALSE
ARHGAP9	7.52305e-15	0.289971	0.264	0.04	2.52308e-10	EP mid	ARHGAP9	FALSE
RPL41	5.56506e-08	0.282385	1	0.999	0.00186641	EP mid	RPL41	FALSE
HSD11B21	9.48664e-11	0.280611	0.222	0.04	3.18163e-06	EP mid	HSD11B2	FALSE
RNF186	3.97165e-10	0.261333	0.125	0.012	1.33201e-05	EP mid	RNF186	FALSE
FEV2	2.34744e-09	1.682	0.616	0.399	7.87285e-05	EP late	FEV	TRUE
HES6	2.62393e-29	1.65592	1	0.567	8.80013e-25	EP late	HES6	TRUE
CACNA2D1	1.01117e-26	1.56282	0.986	0.841	3.39125e-22	EP late	CACNA2D1	FALSE
CADM2	2.20209e-33	1.50942	0.822	0.254	7.38536e-29	EP late	CADM2	FALSE
GSTP1	5.44268e-25	1.43105	0.986	0.815	1.82537e-20	EP late	GSTP1	FALSE
KCNK172	3.29572e-24	1.42764	0.932	0.602	1.10532e-19	EP late	KCNK17	FALSE
PAX41	1.58938e-23	1.30472	0.89	0.416	5.33045e-19	EP late	PAX4	TRUE
HNRNPA1	8.44626e-27	1.21429	1	0.995	2.83271e-22	EP late	HNRNPA1	FALSE
SOX4	4.85281e-20	1.16946	1	0.933	1.62753e-15	EP late	SOX4	TRUE
PRDX1	6.15709e-24	1.12642	1	0.841	2.06497e-19	EP late	PRDX1	FALSE
TMEM971	1.3007e-21	1.11144	0.918	0.537	4.36229e-17	EP late	TMEM97	FALSE
KCTD121	3.05683e-09	1.10385	0.849	0.655	0.00010252	EP late	KCTD12	FALSE
MDK1	3.91493e-19	1.07677	1	0.907	1.31299e-14	EP late	MDK	FALSE
THEM61	2.2439e-22	1.07368	0.849	0.386	7.5256e-18	EP late	THEM6	FALSE
MYO101	1.77265e-15	1.03208	0.959	0.729	5.94511e-11	EP late	MYO10	FALSE
TUBA1A2	8.13786e-22	1.01952	1	0.996	2.72928e-17	EP late	TUBA1A	FALSE
ABCA51	1.13755e-14	1.01497	0.918	0.788	3.81512e-10	EP late	ABCA5	FALSE
DDIT4	6.86182e-08	0.966691	0.699	0.476	0.00230132	EP late	DDIT4	FALSE
TUBB2	5.77885e-21	0.958392	1	0.912	1.93811e-16	EP late	TUBB	FALSE
STMN12	5.01916e-21	0.940385	1	0.992	1.68333e-16	EP late	STMN1	FALSE
NDST3	3.54324e-29	0.92841	0.616	0.121	1.18833e-24	EP late	NDST3	FALSE
KRT191	9.96142e-16	0.919406	0.986	0.761	3.34086e-11	EP late	KRT19	FALSE
PTMA	1.51149e-24	0.909828	1	1	5.06925e-20	EP late	PTMA	FALSE
MARCKSL11	5.80332e-21	0.895262	1	0.968	1.94632e-16	EP late	MARCKSL1	FALSE
RASSF61	1.39105e-16	0.886619	0.863	0.517	4.66529e-12	EP late	RASSF6	FALSE
HTATSF11	5.16529e-11	0.866245	0.932	0.829	1.73233e-06	EP late	HTATSF1	FALSE
NDUFA4	3.81463e-17	0.846714	1	0.86	1.27935e-12	EP late	NDUFA4	FALSE
MAP2	1.15273e-13	0.838226	0.986	0.845	3.86603e-09	EP late	MAP2	FALSE
FMNL21	1.05175e-17	0.834193	0.877	0.545	3.52737e-13	EP late	FMNL2	FALSE
DBN1	3.39623e-17	0.832837	0.973	0.865	1.13903e-12	EP late	DBN1	FALSE
HNRNPAB	1.13942e-15	0.822572	0.986	0.85	3.82137e-11	EP late	HNRNPAB	FALSE
GCA1	8.85138e-17	0.816247	0.795	0.406	2.96857e-12	EP late	GCA	FALSE
RASGRP12	2.0316e-18	0.805768	0.795	0.347	6.81358e-14	EP late	RASGRP1	FALSE
HNRNPDL	3.05827e-18	0.805329	1	0.966	1.02568e-13	EP late	HNRNPDL	FALSE
HMGB1	2.24122e-20	0.794253	1	0.997	7.51661e-16	EP late	HMGB1	TRUE
RPL36A	6.75593e-18	0.788972	1	0.93	2.2658e-13	EP late	RPL36A	FALSE
CBFA2T2	1.087e-16	0.787921	0.973	0.682	3.64557e-12	EP late	CBFA2T2	FALSE
APEX1	1.24102e-14	0.785749	0.945	0.86	4.16214e-10	EP late	APEX1	FALSE
HMGB3	8.9756e-15	0.785614	0.877	0.583	3.01024e-10	EP late	HMGB3	TRUE
SMARCC1	1.18854e-16	0.781798	1	0.842	3.98613e-12	EP late	SMARCC1	TRUE
HNRNPM	9.07732e-13	0.771569	0.945	0.864	3.04435e-08	EP late	HNRNPM	FALSE
RUNX1T1	1.41504e-13	0.755972	0.945	0.787	4.74577e-09	EP late	RUNX1T1	FALSE
ZNF503	6.3716e-09	0.754304	0.699	0.479	0.000213691	EP late	ZNF503	TRUE
HNRNPA3	2.96202e-18	0.752514	1	0.969	9.93402e-14	EP late	HNRNPA3	FALSE
RBM31	2.16845e-14	0.744452	0.932	0.842	7.27254e-10	EP late	RBM3	FALSE
TMSB102	4.00308e-17	0.742883	1	0.997	1.34255e-12	EP late	TMSB10	FALSE
RGS41	1.38926e-09	0.739744	0.877	0.718	4.6593e-05	EP late	RGS4	FALSE
SET	9.93028e-21	0.732043	1	0.991	3.33042e-16	EP late	SET	FALSE
GNG8	1.43298e-17	0.727556	0.658	0.22	4.80592e-13	EP late	GNG8	FALSE
LIMD2	5.52685e-11	0.726271	0.74	0.474	1.8536e-06	EP late	LIMD2	FALSE
INSM11	2.73503e-14	0.725206	1	0.92	9.17274e-10	EP late	INSM1	TRUE
H3F3B	1.92677e-16	0.715434	1	0.995	6.46201e-12	EP late	H3F3B	FALSE
DPP10	4.05779e-16	0.707777	0.781	0.39	1.3609e-11	EP late	DPP10	FALSE
NNAT2	4.27626e-12	0.707263	0.986	0.794	1.43417e-07	EP late	NNAT	FALSE
ETV11	2.42069e-09	0.704099	0.767	0.538	8.11851e-05	EP late	ETV1	TRUE
C1QL11	8.1744e-09	0.701396	0.753	0.448	0.000274153	EP late	C1QL1	FALSE
NONO	3.67863e-18	0.697836	0.986	0.946	1.23374e-13	EP late	NONO	FALSE
CHD7	1.26226e-14	0.694451	0.986	0.911	4.23337e-10	EP late	CHD7	FALSE
ACTB2	1.55612e-16	0.686408	1	1	5.21893e-12	EP late	ACTB	FALSE
H3F3A1	2.38463e-22	0.679729	1	0.999	7.99757e-18	EP late	H3F3A	FALSE
CBX3	1.53899e-10	0.669863	0.877	0.798	5.16147e-06	EP late	CBX3	FALSE
AKT3	3.01116e-14	0.66353	0.904	0.673	1.00988e-09	EP late	AKT3	FALSE
CD24	1.10112e-14	0.660094	1	0.955	3.69295e-10	EP late	CD24	FALSE
RCN2	3.67323e-12	0.65568	0.932	0.819	1.23193e-07	EP late	RCN2	FALSE
JPT11	1.29693e-11	0.651917	0.973	0.858	4.34964e-07	EP late	JPT1	FALSE
DDAH2	3.72794e-11	0.651268	0.945	0.806	1.25028e-06	EP late	DDAH2	FALSE
ENAH	8.33891e-14	0.650744	0.973	0.768	2.7967e-09	EP late	ENAH	FALSE
RPL37	4.77724e-19	0.649352	1	0.999	1.60219e-14	EP late	RPL37	FALSE
HNRNPA2B11	2.16939e-15	0.64403	1	0.996	7.27568e-11	EP late	HNRNPA2B1	FALSE
GAS2L31	2.03892e-14	0.639939	0.589	0.235	6.83812e-10	EP late	GAS2L3	FALSE
ACTG12	1.13303e-16	0.633484	1	1	3.79996e-12	EP late	ACTG1	FALSE
KHDRBS1	4.60015e-12	0.633467	0.986	0.907	1.5428e-07	EP late	KHDRBS1	FALSE
KLHL35	8.91115e-18	0.630493	0.438	0.104	2.98862e-13	EP late	KLHL35	FALSE
HNRNPD	1.20505e-12	0.629681	0.986	0.937	4.04149e-08	EP late	HNRNPD	FALSE
ADH5	1.07807e-13	0.628555	0.973	0.854	3.61562e-09	EP late	ADH5	FALSE
PSMA4	3.60735e-12	0.627914	0.973	0.799	1.20983e-07	EP late	PSMA4	FALSE
SFPQ	1.06058e-10	0.627866	0.973	0.906	3.55696e-06	EP late	SFPQ	TRUE
HDAC21	6.75514e-15	0.62438	0.986	0.918	2.26554e-10	EP late	HDAC2	FALSE
SELENOW1	1.90866e-10	0.616848	0.959	0.857	6.40128e-06	EP late	SELENOW	FALSE
HNRNPU	2.65699e-10	0.616695	1	0.951	8.91102e-06	EP late	HNRNPU	FALSE
CDKAL11	5.21575e-10	0.616167	0.63	0.35	1.74926e-05	EP late	CDKAL1	FALSE
REV3L1	1.25474e-08	0.615454	0.945	0.818	0.000420814	EP late	REV3L	FALSE
RPL26	1.03622e-17	0.615241	1	0.999	3.47527e-13	EP late	RPL26	FALSE
HNRNPA0	7.12998e-14	0.614405	1	0.954	2.39125e-09	EP late	HNRNPA0	FALSE
SRSF3	2.37919e-13	0.610664	0.986	0.935	7.97934e-09	EP late	SRSF3	FALSE
ANP32A	5.76501e-12	0.60994	0.959	0.864	1.93347e-07	EP late	ANP32A	FALSE
DNAJA1	1.3651e-13	0.608215	1	0.972	4.57827e-09	EP late	DNAJA1	FALSE
XRCC51	8.21609e-15	0.60815	0.986	0.964	2.75551e-10	EP late	XRCC5	FALSE
GAD21	1.18008e-09	0.60729	0.945	0.731	3.95775e-05	EP late	GAD2	FALSE
CXXC41	7.16527e-12	0.603993	0.973	0.931	2.40309e-07	EP late	CXXC4	FALSE
FNBP1L1	3.98186e-12	0.602	1	0.958	1.33543e-07	EP late	FNBP1L	FALSE
HNRNPK	3.14283e-15	0.601862	1	0.982	1.05404e-10	EP late	HNRNPK	FALSE
FAM214A	9.43669e-10	0.601225	0.712	0.483	3.16488e-05	EP late	FAM214A	FALSE
MEX3A	2.41222e-09	0.59872	0.877	0.652	8.09009e-05	EP late	MEX3A	FALSE
VASP	5.77678e-13	0.597357	0.89	0.645	1.93742e-08	EP late	VASP	FALSE
PPP1R14B1	9.25952e-10	0.596893	0.959	0.826	3.10546e-05	EP late	PPP1R14B	FALSE
CBX1	8.63173e-11	0.596725	0.904	0.827	2.89491e-06	EP late	CBX1	FALSE
XRN2	3.83854e-10	0.596183	0.89	0.754	1.28737e-05	EP late	XRN2	FALSE
FUS	1.06962e-13	0.594964	0.986	0.928	3.58728e-09	EP late	FUS	FALSE
PA2G4	7.95205e-09	0.593745	0.932	0.806	0.000266696	EP late	PA2G4	FALSE
DACH1	2.81378e-10	0.592221	0.932	0.754	9.43685e-06	EP late	DACH1	TRUE
HNRNPH11	4.16894e-10	0.59221	0.959	0.914	1.39818e-05	EP late	HNRNPH1	FALSE
A1CF	2.88259e-10	0.591775	0.932	0.783	9.66762e-06	EP late	A1CF	FALSE
SINHCAF	2.06235e-11	0.587375	0.986	0.879	6.91672e-07	EP late	SINHCAF	FALSE
UBXN1	2.37262e-09	0.586007	0.959	0.819	7.9573e-05	EP late	UBXN1	FALSE
RPS12	2.21451e-16	0.585824	1	1	7.42701e-12	EP late	RPS12	FALSE
MAD2L2	7.08869e-14	0.583543	0.781	0.41	2.3774e-09	EP late	MAD2L2	FALSE
UBE2I1	1.69799e-13	0.58305	0.973	0.826	5.69473e-09	EP late	UBE2I	FALSE
NKX6-11	3.20318e-07	0.581943	0.863	0.679	0.0107428	EP late	NKX6-1	TRUE
CCDC50	7.52234e-07	0.580301	0.781	0.602	0.0252284	EP late	CCDC50	FALSE
MAML3	5.67641e-09	0.57988	0.753	0.567	0.000190376	EP late	MAML3	FALSE
MYCL	2.08833e-15	0.578783	0.575	0.204	7.00385e-11	EP late	MYCL	TRUE
DYNLL12	5.3549e-13	0.578533	1	0.991	1.79593e-08	EP late	DYNLL1	FALSE
RBP1	1.81514e-12	0.577484	1	0.981	6.08762e-08	EP late	RBP1	FALSE
ZC3H13	1.34248e-09	0.577138	0.932	0.843	4.50239e-05	EP late	ZC3H13	FALSE
TUBB4B1	5.15111e-10	0.575202	0.973	0.8	1.72758e-05	EP late	TUBB4B	FALSE
MLXIPL2	6.7992e-08	0.574438	0.904	0.758	0.00228031	EP late	MLXIPL	TRUE
GPR160	3.72181e-13	0.57421	0.932	0.544	1.24822e-08	EP late	GPR160	FALSE
TSPAN6	1.56662e-11	0.567232	0.712	0.372	5.25415e-07	EP late	TSPAN6	FALSE
TSPAN5	2.42618e-09	0.567134	0.877	0.605	8.13693e-05	EP late	TSPAN5	FALSE
SNRPE	1.15523e-10	0.566813	0.973	0.904	3.87443e-06	EP late	SNRPE	FALSE
NTNG21	8.81203e-13	0.56528	0.562	0.217	2.95538e-08	EP late	NTNG2	FALSE
RPS6	1.22875e-16	0.56134	1	1	4.12098e-12	EP late	RPS6	FALSE
NEUROD11	9.60265e-11	0.561204	1	0.974	3.22054e-06	EP late	NEUROD1	TRUE
HSPE1	3.8834e-13	0.558082	0.986	0.98	1.30241e-08	EP late	HSPE1	FALSE
HSPD1	1.06936e-11	0.554722	1	0.969	3.58643e-07	EP late	HSPD1	FALSE
LIN7A1	1.01519e-06	0.55447	0.575	0.336	0.0340475	EP late	LIN7A	FALSE
AHCYL11	3.12539e-10	0.554173	0.973	0.86	1.04819e-05	EP late	AHCYL1	FALSE
NME1	9.07216e-12	0.553812	0.973	0.807	3.04262e-07	EP late	NME1	FALSE
AC020909.2	6.45809e-13	0.553201	0.493	0.155	2.16592e-08	EP late	AC020909.2	FALSE
MIB1	7.42825e-10	0.55235	0.945	0.781	2.49129e-05	EP late	MIB1	FALSE
SNRPF	3.19022e-10	0.549979	0.973	0.949	1.06994e-05	EP late	SNRPF	FALSE
NCL	1.88095e-09	0.549625	0.973	0.966	6.30832e-05	EP late	NCL	FALSE
RFX31	1.15486e-08	0.547408	0.918	0.729	0.000387315	EP late	RFX3	TRUE
MECOM1	2.1651e-09	0.547091	0.479	0.205	7.26131e-05	EP late	MECOM	TRUE
PTGES3	1.36465e-13	0.5466	1	0.966	4.57677e-09	EP late	PTGES3	FALSE
AGO1	7.83215e-10	0.544715	0.808	0.552	2.62675e-05	EP late	AGO1	FALSE
RAN1	8.38283e-12	0.544197	1	0.964	2.81143e-07	EP late	RAN	FALSE
MAN1A11	8.25048e-10	0.543235	1	0.877	2.76705e-05	EP late	MAN1A1	FALSE
KRT81	1.41045e-08	0.542547	1	0.941	0.000473036	EP late	KRT8	FALSE
CFAP298	4.37578e-09	0.540895	0.863	0.668	0.000146755	EP late	CFAP298	FALSE
RPS23	2.39435e-15	0.540557	1	0.997	8.03018e-11	EP late	RPS23	FALSE
ERH	4.13887e-13	0.538988	1	0.942	1.38809e-08	EP late	ERH	FALSE
RPS21	3.41947e-13	0.538659	1	0.993	1.14682e-08	EP late	RPS21	FALSE
FLNA	1.00206e-08	0.538631	0.616	0.363	0.000336071	EP late	FLNA	FALSE
SSBP3	7.88765e-13	0.536927	0.959	0.753	2.64536e-08	EP late	SSBP3	FALSE
TUBB2B2	1.89983e-09	0.535275	1	0.842	6.37166e-05	EP late	TUBB2B	FALSE
NASP	3.39606e-07	0.533462	0.877	0.792	0.0113897	EP late	NASP	FALSE
CCT2	1.0151e-08	0.532297	0.959	0.899	0.000340444	EP late	CCT2	FALSE
NHP2	1.41056e-09	0.529651	0.918	0.812	4.73073e-05	EP late	NHP2	FALSE
HMGN11	1.54543e-13	0.52923	1	0.989	5.18305e-09	EP late	HMGN1	FALSE
SNRPD1	2.47037e-11	0.527279	0.986	0.87	8.28514e-07	EP late	SNRPD1	FALSE
RPS19	3.65388e-17	0.525846	1	1	1.22544e-12	EP late	RPS19	FALSE
KDM5B	3.64786e-10	0.525211	0.959	0.842	1.22342e-05	EP late	KDM5B	FALSE
GNG51	8.99924e-11	0.524762	1	0.943	3.01816e-06	EP late	GNG5	FALSE
BAALC1	6.61856e-11	0.524703	0.726	0.391	2.21973e-06	EP late	BAALC	FALSE
NAP1L1	5.83445e-12	0.518643	1	0.995	1.95676e-07	EP late	NAP1L1	FALSE
RCC2	2.58425e-08	0.516728	0.616	0.379	0.000866705	EP late	RCC2	FALSE
SRSF11	6.09057e-10	0.516198	1	0.96	2.04265e-05	EP late	SRSF11	FALSE
COX5A1	4.3612e-12	0.512162	1	0.938	1.46266e-07	EP late	COX5A	FALSE
RANBP1	1.24426e-10	0.511288	0.945	0.849	4.173e-06	EP late	RANBP1	FALSE
TOX	4.84826e-09	0.511128	0.822	0.583	0.000162601	EP late	TOX	TRUE
CCT8	8.57055e-12	0.510826	0.973	0.912	2.87439e-07	EP late	CCT8	FALSE
DCAF131	4.96567e-08	0.50863	0.781	0.648	0.00166539	EP late	DCAF13	FALSE
TOP11	1.12852e-11	0.506979	0.986	0.964	3.78482e-07	EP late	TOP1	FALSE
SSBP1	1.10965e-09	0.504579	0.932	0.87	3.72155e-05	EP late	SSBP1	FALSE
CEP44	6.9852e-11	0.503703	0.644	0.312	2.3427e-06	EP late	CEP44	FALSE
ZNF706	3.01414e-10	0.503199	0.904	0.811	1.01088e-05	EP late	ZNF706	TRUE
RPS11	2.62291e-16	0.502981	1	1	8.7967e-12	EP late	RPS11	FALSE
MARCKS2	2.72228e-11	0.502831	1	0.989	9.13e-07	EP late	MARCKS	FALSE
PHF14	1.24989e-09	0.502757	0.973	0.857	4.19187e-05	EP late	PHF14	FALSE
BZW2	1.74409e-09	0.502544	0.849	0.602	5.84933e-05	EP late	BZW2	FALSE
RPL17	8.16596e-07	0.50175	0.932	0.843	0.027387	EP late	RPL17	FALSE
SRP14	4.80672e-15	0.500969	1	0.997	1.61208e-10	EP late	SRP14	FALSE
PIN4	2.24069e-08	0.499078	0.822	0.648	0.000751481	EP late	PIN4	FALSE
LDLRAP1	7.1679e-11	0.498637	0.63	0.318	2.40397e-06	EP late	LDLRAP1	FALSE
SUMO21	1.28441e-12	0.497518	1	0.992	4.30764e-08	EP late	SUMO2	FALSE
HMGB2	1.73679e-09	0.493429	0.699	0.378	5.82485e-05	EP late	HMGB2	TRUE
HSP90AB11	2.5224e-13	0.492874	1	0.999	8.45964e-09	EP late	HSP90AB1	FALSE
ACVR2B	1.29425e-06	0.492331	0.671	0.486	0.0434065	EP late	ACVR2B	FALSE
RPL34	1.49728e-15	0.492019	1	1	5.02159e-11	EP late	RPL34	FALSE
SYNCRIP	1.0516e-07	0.491991	0.932	0.806	0.00352684	EP late	SYNCRIP	FALSE
RPS261	8.16206e-10	0.491598	1	0.991	2.73739e-05	EP late	RPS26	FALSE
NEUROG3	3.7934e-09	0.491342	0.63	0.323	0.000127223	EP late	NEUROG3	TRUE
TP53INP11	2.55542e-08	0.490082	0.795	0.548	0.000857035	EP late	TP53INP1	FALSE
RPS20	3.31582e-14	0.489923	1	0.997	1.11206e-09	EP late	RPS20	FALSE
NACA	6.71133e-13	0.489793	1	0.996	2.25085e-08	EP late	NACA	FALSE
CNOT7	3.58702e-09	0.489782	0.959	0.854	0.000120302	EP late	CNOT7	FALSE
FUBP1	6.85539e-08	0.489608	0.863	0.726	0.00229916	EP late	FUBP1	FALSE
TCP1	2.06785e-09	0.48939	0.959	0.822	6.93515e-05	EP late	TCP1	FALSE
LMX1B1	1.72433e-19	0.489196	0.493	0.115	5.78306e-15	EP late	LMX1B	TRUE
RAP1GAP2	2.79751e-08	0.48892	0.945	0.796	0.000938229	EP late	RAP1GAP2	FALSE
TDG1	3.84233e-08	0.487928	0.932	0.826	0.00128864	EP late	TDG	FALSE
KLK12	1.78228e-13	0.484522	0.479	0.136	5.9774e-09	EP late	KLK12	FALSE
WDR45B	2.31257e-08	0.483052	0.836	0.667	0.00077559	EP late	WDR45B	FALSE
HNRNPR	6.13234e-10	0.48171	0.959	0.931	2.05666e-05	EP late	HNRNPR	FALSE
BTF3	9.80897e-14	0.479427	1	0.988	3.28973e-09	EP late	BTF3	FALSE
EIF5B	2.98271e-08	0.477923	0.986	0.924	0.00100034	EP late	EIF5B	FALSE
RPL10A	6.94591e-13	0.477519	1	0.995	2.32952e-08	EP late	RPL10A	FALSE
ATP5F1B1	7.41449e-11	0.477204	0.986	0.965	2.48667e-06	EP late	ATP5F1B	FALSE
TFDP2	1.07085e-07	0.477187	0.918	0.737	0.00359143	EP late	TFDP2	TRUE
YWHAZ	1.25719e-10	0.476986	0.973	0.946	4.21635e-06	EP late	YWHAZ	FALSE
RBPJ	8.58387e-08	0.475902	0.89	0.704	0.00287886	EP late	RBPJ	TRUE
SMARCD1	1.0923e-06	0.472602	0.753	0.578	0.0366336	EP late	SMARCD1	FALSE
DYNC1I2	1.14834e-08	0.470542	0.945	0.885	0.00038513	EP late	DYNC1I2	FALSE
NBEAL21	4.24595e-08	0.470464	0.575	0.325	0.00142401	EP late	NBEAL2	FALSE
TES	6.84036e-08	0.468735	0.918	0.665	0.00229412	EP late	TES	FALSE
RTRAF	2.42109e-09	0.468199	0.986	0.869	8.11987e-05	EP late	RTRAF	FALSE
HNRNPL	1.79802e-07	0.468056	0.836	0.613	0.00603019	EP late	HNRNPL	FALSE
RPS31	4.33931e-14	0.467928	1	0.999	1.45532e-09	EP late	RPS3	FALSE
CNBP	2.11056e-07	0.466187	0.932	0.864	0.00707839	EP late	CNBP	TRUE
HNRNPH3	1.91106e-08	0.465912	0.959	0.892	0.00064093	EP late	HNRNPH3	FALSE
FAM89B	3.65504e-08	0.464973	0.753	0.514	0.00122583	EP late	FAM89B	FALSE
ARPC52	4.33793e-07	0.464838	0.973	0.919	0.0145486	EP late	ARPC5	FALSE
CFL11	1.2415e-12	0.46288	1	0.991	4.16374e-08	EP late	CFL1	FALSE
KDM1A	8.598e-09	0.462723	0.918	0.787	0.00028836	EP late	KDM1A	FALSE
UBE2N	4.07594e-09	0.46066	0.877	0.735	0.000136699	EP late	UBE2N	FALSE
PPP1CB1	5.13844e-07	0.459799	0.959	0.939	0.0172333	EP late	PPP1CB	FALSE
PCBP41	1.97857e-07	0.459363	0.877	0.672	0.00663572	EP late	PCBP4	FALSE
HOMER3	4.71845e-10	0.459112	0.493	0.201	1.58247e-05	EP late	HOMER3	FALSE
NAE1	6.23184e-09	0.459092	0.836	0.572	0.000209003	EP late	NAE1	FALSE
ACTL6A	5.65674e-10	0.459032	0.753	0.482	1.89716e-05	EP late	ACTL6A	FALSE
CHD41	5.47058e-08	0.458758	1	0.938	0.00183472	EP late	CHD4	FALSE
SF1	3.45194e-07	0.458367	0.986	0.862	0.0115771	EP late	SF1	FALSE
EZR	9.22487e-07	0.458222	0.849	0.673	0.0309384	EP late	EZR	FALSE
RPL101	5.94816e-11	0.45783	1	1	1.99489e-06	EP late	RPL10	FALSE
EIF4A11	2.84948e-09	0.457653	1	0.931	9.55658e-05	EP late	EIF4A1	FALSE
REEP3	1.07255e-06	0.457402	0.781	0.602	0.0359711	EP late	REEP3	FALSE
BZW11	2.04256e-07	0.456036	0.959	0.877	0.00685034	EP late	BZW1	FALSE
SRRM1	1.27042e-07	0.455138	0.986	0.903	0.00426074	EP late	SRRM1	FALSE
DDX5	2.09932e-11	0.45335	1	0.997	7.04069e-07	EP late	DDX5	FALSE
MALAT12	2.90776e-10	0.453335	1	0.961	9.75203e-06	EP late	MALAT1	FALSE
FSCN1	4.94188e-08	0.452855	0.726	0.437	0.00165741	EP late	FSCN1	FALSE
SHF	1.48694e-07	0.451344	0.603	0.329	0.00498689	EP late	SHF	FALSE
VDAC21	6.15379e-09	0.451314	1	0.951	0.000206386	EP late	VDAC2	FALSE
CCT6A	1.36239e-06	0.45054	1	0.91	0.0456918	EP late	CCT6A	FALSE
CSNK1E	7.74974e-09	0.449594	0.918	0.711	0.000259911	EP late	CSNK1E	FALSE
TMPO	1.16699e-08	0.448799	0.863	0.637	0.000391384	EP late	TMPO	FALSE
PPP1R11	5.8566e-09	0.446449	0.699	0.437	0.000196418	EP late	PPP1R11	FALSE
BAZ1B	4.08132e-07	0.445324	0.877	0.756	0.0136879	EP late	BAZ1B	FALSE
PEBP1	1.05233e-07	0.445177	1	0.947	0.00352929	EP late	PEBP1	FALSE
SSB	2.86455e-07	0.444973	0.973	0.916	0.00960713	EP late	SSB	FALSE
CCDC12	1.42463e-06	0.443606	0.822	0.64	0.0477793	EP late	CCDC12	FALSE
SBK1	1.15672e-08	0.442895	0.699	0.414	0.000387942	EP late	SBK1	FALSE
RPL22	2.59949e-11	0.441784	1	0.997	8.71818e-07	EP late	RPL22	FALSE
CAPRIN1	1.32424e-07	0.441255	0.959	0.823	0.00444124	EP late	CAPRIN1	FALSE
TMSB15A	1.50277e-09	0.440472	0.548	0.244	5.03999e-05	EP late	TMSB15A	FALSE
SH3BGRL31	3.97809e-07	0.43867	0.973	0.837	0.0133417	EP late	SH3BGRL3	FALSE
GTF2F2	2.33702e-07	0.438101	0.699	0.48	0.00783789	EP late	GTF2F2	FALSE
TP53I111	2.26134e-07	0.437446	0.767	0.53	0.00758409	EP late	TP53I11	FALSE
ILF3	5.01813e-07	0.434706	0.959	0.868	0.0168298	EP late	ILF3	FALSE
RPF1	1.04672e-07	0.434206	0.685	0.471	0.00351048	EP late	RPF1	FALSE
MFGE82	5.22176e-09	0.433598	0.644	0.336	0.000175127	EP late	MFGE8	FALSE
LMNB1	5.06009e-10	0.432762	0.616	0.304	1.69705e-05	EP late	LMNB1	FALSE
FAM49B	1.96474e-08	0.432139	0.863	0.625	0.000658935	EP late	FAM49B	FALSE
SF3B1	3.13603e-07	0.43055	0.973	0.903	0.0105176	EP late	SF3B1	FALSE
ENO11	3.45839e-07	0.428686	0.959	0.914	0.0115987	EP late	ENO1	FALSE
RPL35A	2.55123e-14	0.428014	1	0.996	8.55631e-10	EP late	RPL35A	FALSE
RPS16	9.70806e-13	0.427296	1	0.999	3.25589e-08	EP late	RPS16	FALSE
ENY2	4.96857e-08	0.426568	0.959	0.866	0.00166636	EP late	ENY2	FALSE
PSMC6	1.97927e-07	0.426241	0.863	0.721	0.00663807	EP late	PSMC6	FALSE
C71	2.11706e-07	0.426179	0.26	0.08	0.00710021	EP late	C7	FALSE
SNX62	1.37752e-06	0.426114	0.932	0.831	0.0461992	EP late	SNX6	FALSE
GABBR2	9.14639e-07	0.425819	0.315	0.119	0.0306752	EP late	GABBR2	FALSE
CCT5	7.51331e-08	0.42563	0.932	0.885	0.00251981	EP late	CCT5	FALSE
RPL18A	1.77772e-11	0.425554	1	0.997	5.96211e-07	EP late	RPL18A	FALSE
PCM1	1.52999e-07	0.425432	0.986	0.907	0.00513127	EP late	PCM1	FALSE
RPL30	1.19899e-11	0.423396	1	0.995	4.02118e-07	EP late	RPL30	FALSE
HECTD1	1.94369e-07	0.422792	0.849	0.682	0.00651876	EP late	HECTD1	FALSE
SATB1	5.9241e-09	0.421566	0.808	0.538	0.000198682	EP late	SATB1	TRUE
SRSF2	2.71002e-08	0.419375	0.986	0.879	0.000908886	EP late	SRSF2	FALSE
SRP91	1.28254e-08	0.419136	1	0.982	0.000430139	EP late	SRP9	FALSE
DNAJC7	7.45606e-08	0.419088	0.945	0.821	0.00250061	EP late	DNAJC7	FALSE
PSMA71	5.73918e-08	0.412554	1	0.977	0.0019248	EP late	PSMA7	FALSE
HNRNPC	1.17512e-08	0.412343	1	0.969	0.000394113	EP late	HNRNPC	FALSE
STARD10	1.31789e-10	0.409127	1	0.93	4.41994e-06	EP late	STARD10	FALSE
SERBP1	2.85726e-09	0.40772	1	0.978	9.58266e-05	EP late	SERBP1	FALSE
ZNF146	1.02748e-06	0.407351	0.712	0.513	0.0344596	EP late	ZNF146	TRUE
RNF5	2.49186e-07	0.404848	0.712	0.486	0.00835721	EP late	RNF5	FALSE
ATP6V1G1	5.56539e-10	0.402409	1	0.984	1.86652e-05	EP late	ATP6V1G1	FALSE
EIF2S3	3.32271e-08	0.399104	0.808	0.56	0.00111437	EP late	EIF2S3	FALSE
RPSA	4.99379e-11	0.39903	1	0.997	1.67482e-06	EP late	RPSA	FALSE
ZNF1951	2.60016e-09	0.39879	0.753	0.425	8.72041e-05	EP late	ZNF195	TRUE
NPM1	5.04634e-10	0.398115	1	0.988	1.69244e-05	EP late	NPM1	FALSE
RNF114	2.78799e-07	0.397055	0.753	0.557	0.00935037	EP late	RNF114	FALSE
RPL4	1.62822e-11	0.396701	1	0.996	5.46072e-07	EP late	RPL4	FALSE
PFDN6	6.89352e-07	0.395372	0.836	0.645	0.0231195	EP late	PFDN6	FALSE
TGIF2	8.04391e-09	0.394719	0.534	0.239	0.000269777	EP late	TGIF2	TRUE
SMARCB1	2.00431e-07	0.394448	0.904	0.794	0.00672204	EP late	SMARCB1	FALSE
B4GALNT4	1.99907e-09	0.394293	0.671	0.359	6.70449e-05	EP late	B4GALNT4	FALSE
DKC1	3.26766e-07	0.393884	0.753	0.54	0.0109591	EP late	DKC1	FALSE
SSTR2	8.6148e-07	0.393466	0.973	0.92	0.0288923	EP late	SSTR2	FALSE
BAZ1A	1.82978e-08	0.393307	0.616	0.313	0.000613672	EP late	BAZ1A	FALSE
SLC25A31	6.10887e-07	0.392368	1	0.969	0.0204879	EP late	SLC25A3	FALSE
RAB26	2.16312e-07	0.391775	0.945	0.798	0.00725468	EP late	RAB26	FALSE
PSMD2	1.05825e-06	0.390897	0.904	0.812	0.0354915	EP late	PSMD2	FALSE
GPC2	7.08845e-10	0.390834	0.671	0.325	2.37732e-05	EP late	GPC2	FALSE
TMEM123	4.43839e-07	0.385598	0.849	0.76	0.0148855	EP late	TMEM123	FALSE
TPP2	1.40958e-08	0.385276	0.671	0.378	0.000472744	EP late	TPP2	FALSE
EZH2	8.22051e-08	0.385275	0.548	0.275	0.002757	EP late	EZH2	FALSE
CSDE11	7.17465e-08	0.385109	0.986	0.955	0.00240623	EP late	CSDE1	TRUE
G3BP1	1.98816e-07	0.384696	0.89	0.764	0.00666789	EP late	G3BP1	FALSE
SNRPA1	2.50576e-08	0.384609	0.699	0.448	0.000840382	EP late	SNRPA1	FALSE
RPL7	1.0875e-11	0.383779	1	0.999	3.64725e-07	EP late	RPL7	FALSE
CDX2	1.69581e-08	0.383184	0.342	0.113	0.00056874	EP late	CDX2	TRUE
RPS13	2.60812e-12	0.382188	1	0.996	8.74711e-08	EP late	RPS13	FALSE
MFNG	7.65582e-07	0.382014	0.521	0.27	0.0256761	EP late	MFNG	FALSE
SLC25A6	6.08555e-07	0.381386	0.986	0.982	0.0204097	EP late	SLC25A6	FALSE
PRRC2C	1.34188e-06	0.380683	0.973	0.955	0.045004	EP late	PRRC2C	FALSE
SMARCA4	2.44672e-07	0.378551	0.904	0.83	0.00820582	EP late	SMARCA4	FALSE
ZNF326	2.08139e-07	0.377863	0.945	0.858	0.00698057	EP late	ZNF326	TRUE
PPIA1	4.96706e-09	0.37685	0.986	0.996	0.000166585	EP late	PPIA	FALSE
CNN3	6.00892e-07	0.375993	0.753	0.468	0.0201527	EP late	CNN3	FALSE
RPL23	5.411e-10	0.373023	1	0.999	1.81474e-05	EP late	RPL23	FALSE
SNRPB	9.92709e-07	0.370724	0.959	0.843	0.0332935	EP late	SNRPB	FALSE
RPL6	3.96524e-12	0.370498	1	1	1.32986e-07	EP late	RPL6	FALSE
PRKAG2	1.41306e-06	0.369079	0.521	0.29	0.0473913	EP late	PRKAG2	FALSE
COL16A1	6.81436e-07	0.369065	0.397	0.178	0.022854	EP late	COL16A1	FALSE
RPL9	7.89825e-10	0.368912	1	0.997	2.64892e-05	EP late	RPL9	FALSE
RPL27	6.40781e-09	0.36816	1	0.996	0.000214905	EP late	RPL27	FALSE
EEF1A1	1.08269e-13	0.36808	1	1	3.63112e-09	EP late	EEF1A1	FALSE
CAPZA1	1.24964e-07	0.367686	0.781	0.545	0.00419106	EP late	CAPZA1	FALSE
RPL39	1.11598e-10	0.36677	1	0.995	3.74277e-06	EP late	RPL39	FALSE
YBX12	1.07719e-08	0.366217	1	0.989	0.000361269	EP late	YBX1	TRUE
NDUFB4	2.76579e-07	0.366161	1	0.978	0.00927589	EP late	NDUFB4	FALSE
AC010247.2	2.24587e-17	0.365971	0.397	0.076	7.53222e-13	EP late	AC010247.2	FALSE
PUM3	4.12819e-07	0.362562	0.699	0.462	0.0138451	EP late	PUM3	FALSE
FAXC	1.3579e-08	0.362375	0.493	0.224	0.000455412	EP late	FAXC	FALSE
SUSD2	3.34584e-11	0.359923	0.438	0.132	1.12213e-06	EP late	SUSD2	FALSE
PRDX22	6.89382e-09	0.354304	1	0.995	0.000231205	EP late	PRDX2	FALSE
TNP11	4.8377e-07	0.350009	0.288	0.097	0.0162247	EP late	TNP1	FALSE
RPL24	2.47107e-10	0.348689	1	0.999	8.28748e-06	EP late	RPL24	FALSE
EYA2	2.04489e-07	0.348517	0.438	0.19	0.00685816	EP late	EYA2	FALSE
PRKCH1	6.55246e-13	0.340477	0.315	0.069	2.19756e-08	EP late	PRKCH	FALSE
ANTXR2	8.11441e-07	0.340176	0.425	0.193	0.0272141	EP late	ANTXR2	FALSE
C11orf58	1.09494e-06	0.339832	1	0.966	0.036722	EP late	C11orf58	FALSE
TRIB2	1.01994e-10	0.337749	0.384	0.116	3.42069e-06	EP late	TRIB2	FALSE
RPL11	1.16204e-09	0.336481	1	1	3.89726e-05	EP late	RPL11	FALSE
RSAD21	3.97478e-09	0.335736	0.315	0.093	0.000133306	EP late	RSAD2	FALSE
RPL15	4.43997e-11	0.332616	1	0.999	1.48908e-06	EP late	RPL15	FALSE
RPLP0	2.60129e-09	0.332279	1	1	8.7242e-05	EP late	RPLP0	FALSE
COX6B1	1.79988e-08	0.332276	0.986	0.98	0.000603644	EP late	COX6B1	FALSE
RPL38	4.73127e-09	0.33215	1	1	0.000158677	EP late	RPL38	FALSE
RPL21	8.27741e-11	0.330861	1	0.997	2.77608e-06	EP late	RPL21	FALSE
CASC15	3.59698e-08	0.330017	0.452	0.185	0.00120636	EP late	CASC15	FALSE
RPS14	6.03938e-09	0.329682	1	1	0.000202549	EP late	RPS14	FALSE
WSB1	1.3689e-06	0.326754	1	0.92	0.0459101	EP late	WSB1	FALSE
HSPA2	1.05246e-06	0.325508	0.479	0.232	0.0352974	EP late	HSPA2	FALSE
BRIX1	2.98313e-07	0.324013	0.63	0.394	0.0100048	EP late	BRIX1	FALSE
RPL29	2.959e-08	0.323717	1	0.999	0.000992391	EP late	RPL29	FALSE
TEAD2	4.04412e-10	0.322573	0.452	0.151	1.35632e-05	EP late	TEAD2	TRUE
NLN	1.51451e-07	0.318867	0.616	0.329	0.00507937	EP late	NLN	FALSE
RPS5	4.30414e-07	0.317036	1	0.995	0.0144352	EP late	RPS5	FALSE
EIF2S1	6.15283e-07	0.316371	0.671	0.444	0.0206354	EP late	EIF2S1	FALSE
RPLP2	1.7993e-10	0.315514	1	1	6.03449e-06	EP late	RPLP2	FALSE
EDF11	1.1996e-06	0.30737	1	0.981	0.0402323	EP late	EDF1	FALSE
FFAR2	7.19771e-09	0.304251	0.26	0.067	0.000241397	EP late	FFAR2	FALSE
PRDM16	8.16153e-07	0.303434	0.288	0.1	0.0273722	EP late	PRDM16	TRUE
FGF18	8.54923e-09	0.302171	0.301	0.092	0.000286724	EP late	FGF18	FALSE
DHCR241	8.17814e-07	0.299186	0.425	0.2	0.0274279	EP late	DHCR24	FALSE
FZD2	3.15131e-08	0.299037	0.26	0.07	0.00105689	EP late	FZD2	FALSE
IGF2.1	1.45304e-06	0.297931	0.411	0.186	0.0487319	EP late	IGF2.1	FALSE
RPL19	2.21319e-08	0.297783	1	0.999	0.000742259	EP late	RPL19	FALSE
RPS25	1.20051e-07	0.295962	1	0.996	0.00402628	EP late	RPS25	FALSE
UBA52	1.13384e-07	0.293277	1	0.992	0.00380266	EP late	UBA52	FALSE
RPL5	1.00241e-07	0.289153	1	1	0.00336189	EP late	RPL5	FALSE
RPS4X	3.9431e-07	0.283029	1	1	0.0132244	EP late	RPS4X	FALSE
ZNF738	8.95018e-07	0.281314	0.548	0.301	0.0300171	EP late	ZNF738	FALSE
RPL27A	6.95675e-08	0.261204	1	0.996	0.00233316	EP late	RPL27A	FALSE
KCTD15	2.446e-08	0.257503	0.301	0.093	0.00082034	EP late	KCTD15	FALSE
HSD11B2	1.9282e-10	0.256081	0.219	0.04	6.4668e-06	EP late	HSD11B2	FALSE
THEM6	4.0419e-16	1.56076	0.938	0.407	1.35557e-11	EP alpha	THEM6	FALSE
IGFBP51	1.98413e-08	1.47392	1	0.809	0.000665439	EP alpha	IGFBP5	FALSE
FABP5	1.09655e-12	1.41069	0.938	0.655	3.67762e-08	EP alpha	FABP5	FALSE
CACNA1A1	1.37019e-12	1.40299	1	0.806	4.59534e-08	EP alpha	CACNA1A	FALSE
SCG2	1.83713e-09	1.33118	0.969	0.734	6.16136e-05	EP alpha	SCG2	FALSE
TAC31	2.71084e-08	1.05581	0.906	0.51	0.000909162	EP alpha	TAC3	FALSE
MYO10	5.40516e-07	1.02895	0.875	0.744	0.0181278	EP alpha	MYO10	FALSE
ABCA5	4.45493e-09	1.00457	0.938	0.794	0.000149409	EP alpha	ABCA5	FALSE
ARC	1.02965e-06	0.989054	0.812	0.482	0.0345324	EP alpha	ARC	FALSE
ISL1	1.94264e-10	0.978782	1	0.88	6.51522e-06	EP alpha	ISL1	TRUE
ARX	6.1592e-13	0.942864	0.969	0.322	2.06567e-08	EP alpha	ARX	TRUE
TP53INP1	1.94246e-07	0.892615	0.844	0.559	0.00651461	EP alpha	TP53INP1	FALSE
KCTD12	3.74682e-07	0.87703	0.938	0.661	0.0125661	EP alpha	KCTD12	FALSE
TUBA1A1	1.28973e-08	0.871207	1	0.996	0.000432548	EP alpha	TUBA1A	FALSE
RGS91	8.74855e-08	0.813593	0.938	0.754	0.00293409	EP alpha	RGS9	FALSE
SH3BGRL3	5.70066e-07	0.732534	1	0.843	0.0191189	EP alpha	SH3BGRL3	FALSE
TUBB4B	1.29074e-06	0.702321	0.938	0.811	0.043289	EP alpha	TUBB4B	FALSE
SMARCA2	1.18284e-06	0.672268	0.969	0.754	0.03967	EP alpha	SMARCA2	FALSE
SCGN1	6.22671e-08	0.669157	1	0.963	0.00208832	EP alpha	SCGN	FALSE
ACTB1	2.8863e-08	0.664121	1	1	0.000968006	EP alpha	ACTB	FALSE
MARCKS1	4.96106e-08	0.65026	1	0.99	0.00166384	EP alpha	MARCKS	FALSE
TTC28	8.98995e-07	0.641708	0.719	0.396	0.0301505	EP alpha	TTC28	FALSE
SELENBP1	8.53353e-10	0.628159	0.656	0.237	2.86198e-05	EP alpha	SELENBP1	FALSE
NTNG2	2.84046e-08	0.623095	0.625	0.233	0.000952632	EP alpha	NTNG2	FALSE
TP53I11	1.92302e-07	0.621543	0.875	0.538	0.00644943	EP alpha	TP53I11	FALSE
C7	6.37652e-10	0.619832	0.406	0.083	2.13856e-05	EP alpha	C7	FALSE
CD82	4.61876e-07	0.597317	0.562	0.226	0.0154904	EP alpha	CD82	FALSE
TAGLN31	7.65502e-07	0.578517	0.969	0.734	0.0256734	EP alpha	TAGLN3	FALSE
TNP1	6.85021e-09	0.48999	0.438	0.101	0.000229742	EP alpha	TNP1	FALSE
HSP90AB1	1.34036e-06	0.448456	1	0.999	0.0449529	EP alpha	HSP90AB1	FALSE
PSCA	3.94457e-07	0.415262	0.25	0.047	0.0132293	EP alpha	PSCA	FALSE
THBS4	8.09701e-11	0.404831	0.375	0.065	2.71557e-06	EP alpha	THBS4	FALSE
COL21A1	6.51638e-08	0.402406	0.219	0.032	0.00218546	EP alpha	COL21A1	FALSE
GNG12	8.09403e-07	0.392952	0.719	0.334	0.0271458	EP alpha	GNG12	FALSE
RSAD2	1.08928e-06	0.370179	0.375	0.102	0.0365322	EP alpha	RSAD2	FALSE
ABCC9	9.4105e-09	0.358371	0.281	0.047	0.000315609	EP alpha	ABCC9	FALSE
PDK3	6.01087e-08	0.354894	0.469	0.134	0.00201593	EP alpha	PDK3	FALSE
GCG	1.57313e-146	6.28654	0.96	0.033	5.27596e-142	Alpha/PP	GCG	FALSE
PPY	1.12749e-51	3.6739	0.437	0.027	3.78137e-47	Alpha/PP	PPY	FALSE
TTR	1.08687e-68	3.65097	1	0.68	3.64515e-64	Alpha/PP	TTR	FALSE
PYY	4.1067e-66	3.56562	0.556	0.038	1.37731e-61	Alpha/PP	PYY	FALSE
IRX21	2.26185e-99	2.12358	0.914	0.136	7.58579e-95	Alpha/PP	IRX2	TRUE
CHGA2	6.90494e-61	1.99452	1	0.956	2.31578e-56	Alpha/PP	CHGA	FALSE
GLS1	1.80096e-57	1.86521	0.954	0.695	6.04005e-53	Alpha/PP	GLS	FALSE
C5orf381	6.54062e-105	1.74941	0.907	0.103	2.19359e-100	Alpha/PP	C5orf38	FALSE
DPP4	7.11444e-88	1.70293	0.775	0.077	2.38604e-83	Alpha/PP	DPP4	FALSE
CRYBA21	5.82442e-49	1.69802	1	0.674	1.9534e-44	Alpha/PP	CRYBA2	FALSE
ALDH1A11	2.21933e-56	1.63202	1	0.911	7.44318e-52	Alpha/PP	ALDH1A1	FALSE
GNAS	4.07486e-58	1.5582	1	0.997	1.36663e-53	Alpha/PP	GNAS	FALSE
CLU	3.00501e-42	1.36792	0.987	0.719	1.00782e-37	Alpha/PP	CLU	FALSE
FABP51	4.52227e-40	1.2698	0.954	0.6	1.51668e-35	Alpha/PP	FABP5	FALSE
SCG5	3.00919e-47	1.25208	0.993	0.745	1.00922e-42	Alpha/PP	SCG5	FALSE
PDK4	1.98128e-47	1.21365	0.709	0.176	6.64481e-43	Alpha/PP	PDK4	FALSE
EDN31	3.71377e-33	1.18168	0.815	0.342	1.24553e-28	Alpha/PP	EDN3	FALSE
TMEM190	1.03566e-41	1.18004	0.887	0.394	3.47338e-37	Alpha/PP	TMEM190	FALSE
ARX1	2.413e-53	1.15906	0.914	0.219	8.09274e-49	Alpha/PP	ARX	TRUE
SEZ6L	1.39731e-62	1.09736	0.894	0.228	4.68629e-58	Alpha/PP	SEZ6L	FALSE
SPINK1	7.75352e-29	1.05837	0.728	0.267	2.60037e-24	Alpha/PP	SPINK1	FALSE
PTPRT1	7.54554e-53	1.00548	0.795	0.204	2.53062e-48	Alpha/PP	PTPRT	FALSE
FXYD3	1.53195e-30	0.977109	0.815	0.386	5.13784e-26	Alpha/PP	FXYD3	FALSE
C15orf48	6.94086e-42	0.946365	0.795	0.287	2.32783e-37	Alpha/PP	C15orf48	FALSE
F10	1.19304e-26	0.943066	0.848	0.501	4.00123e-22	Alpha/PP	F10	FALSE
SLC30A8	2.32684e-18	0.931378	0.742	0.363	7.80375e-14	Alpha/PP	SLC30A8	FALSE
QPCT	1.20328e-38	0.917778	0.96	0.691	4.03555e-34	Alpha/PP	QPCT	FALSE
ARFGEF3	6.95092e-29	0.914715	0.907	0.581	2.3312e-24	Alpha/PP	ARFGEF3	FALSE
SLC7A81	1.52762e-25	0.889552	0.894	0.575	5.12334e-21	Alpha/PP	SLC7A8	FALSE
RPS6KA31	4.63176e-37	0.887256	0.894	0.513	1.5534e-32	Alpha/PP	RPS6KA3	FALSE
IRX1	3.47517e-70	0.871703	0.55	0.027	1.1655e-65	Alpha/PP	IRX1	TRUE
TENT5A	2.21411e-22	0.829352	0.881	0.575	7.42568e-18	Alpha/PP	TENT5A	FALSE
PCSK1N	4.64544e-26	0.827545	1	0.922	1.55799e-21	Alpha/PP	PCSK1N	FALSE
PEG10	5.98971e-18	0.803428	0.927	0.692	2.00883e-13	Alpha/PP	PEG10	FALSE
SCG21	1.09358e-24	0.795257	0.927	0.701	3.66765e-20	Alpha/PP	SCG2	FALSE
CALY	2.38104e-23	0.786648	0.954	0.647	7.98552e-19	Alpha/PP	CALY	FALSE
PLK2	9.93928e-29	0.775964	0.702	0.27	3.33343e-24	Alpha/PP	PLK2	FALSE
GC1	7.19953e-32	0.773633	0.417	0.063	2.41458e-27	Alpha/PP	GC	FALSE
CSTB	5.74403e-29	0.75385	0.96	0.762	1.92643e-24	Alpha/PP	CSTB	FALSE
KCNMB2	4.49606e-43	0.744788	0.762	0.225	1.50789e-38	Alpha/PP	KCNMB2	FALSE
SERPINE2	2.87486e-28	0.73317	0.715	0.276	9.64171e-24	Alpha/PP	SERPINE2	FALSE
CHGB	2.90131e-21	0.72531	0.954	0.802	9.7304e-17	Alpha/PP	CHGB	FALSE
LY6H	4.82922e-23	0.709355	0.642	0.238	1.61962e-18	Alpha/PP	LY6H	FALSE
C4orf48	2.92963e-30	0.705978	1	0.94	9.8254e-26	Alpha/PP	C4orf48	FALSE
TIMP1	5.16361e-20	0.699001	0.828	0.493	1.73177e-15	Alpha/PP	TIMP1	FALSE
IFI27L2	3.39748e-27	0.69549	0.881	0.478	1.13945e-22	Alpha/PP	IFI27L2	FALSE
MGAT4C	9.91607e-51	0.68485	0.682	0.139	3.32565e-46	Alpha/PP	MGAT4C	FALSE
KCNK162	1.26561e-17	0.666538	0.914	0.596	4.24461e-13	Alpha/PP	KCNK16	FALSE
ATP5F1E	1.45331e-33	0.665474	1	0.995	4.8741e-29	Alpha/PP	ATP5F1E	FALSE
AIF11	3.0043e-18	0.662225	0.748	0.377	1.00758e-13	Alpha/PP	AIF1	FALSE
PTPRD	8.56207e-43	0.648408	0.583	0.112	2.87155e-38	Alpha/PP	PTPRD	FALSE
PTPRN	3.7597e-23	0.646342	0.96	0.76	1.26093e-18	Alpha/PP	PTPRN	FALSE
PLD3	5.05014e-25	0.644159	1	0.968	1.69371e-20	Alpha/PP	PLD3	FALSE
COX8A	1.73539e-30	0.640463	1	0.977	5.82014e-26	Alpha/PP	COX8A	FALSE
CEP126	3.20147e-21	0.628976	0.874	0.567	1.07371e-16	Alpha/PP	CEP126	FALSE
ATP1B1	8.32469e-18	0.621473	0.954	0.84	2.79193e-13	Alpha/PP	ATP1B1	FALSE
GRIA3	9.41131e-52	0.620741	0.57	0.071	3.15636e-47	Alpha/PP	GRIA3	FALSE
MPC21	1.04165e-22	0.615863	0.993	0.888	3.49348e-18	Alpha/PP	MPC2	FALSE
SLC7A2	9.29361e-13	0.609086	0.854	0.64	3.11689e-08	Alpha/PP	SLC7A2	FALSE
CDK5RAP1	6.33936e-12	0.605714	0.55	0.282	2.1261e-07	Alpha/PP	CDK5RAP1	FALSE
SPOCK3	2.30754e-26	0.602536	0.536	0.158	7.73902e-22	Alpha/PP	SPOCK3	FALSE
HIGD1A2	4.69008e-25	0.600188	0.901	0.49	1.57296e-20	Alpha/PP	HIGD1A	FALSE
SPINT2	1.34865e-27	0.598245	1	0.982	4.52311e-23	Alpha/PP	SPINT2	FALSE
VIM	1.44444e-19	0.594096	0.563	0.204	4.84437e-15	Alpha/PP	VIM	FALSE
NENF	9.6767e-22	0.590021	0.914	0.683	3.24537e-17	Alpha/PP	NENF	FALSE
NME3	9.92175e-21	0.589691	0.894	0.615	3.32756e-16	Alpha/PP	NME3	FALSE
SDC2	9.12814e-19	0.588959	0.762	0.448	3.0614e-14	Alpha/PP	SDC2	FALSE
QDPR1	1.01319e-20	0.57965	0.987	0.884	3.39805e-16	Alpha/PP	QDPR	FALSE
SLC3A21	7.46036e-14	0.572468	0.881	0.768	2.50206e-09	Alpha/PP	SLC3A2	FALSE
TM4SF4	8.90005e-21	0.571995	0.596	0.223	2.9849e-16	Alpha/PP	TM4SF4	FALSE
HSD11B1L	4.38907e-19	0.57057	0.748	0.465	1.47201e-14	Alpha/PP	HSD11B1L	FALSE
TSTD1	3.17756e-17	0.56978	0.921	0.75	1.06569e-12	Alpha/PP	TSTD1	FALSE
RNF150	2.25705e-23	0.556658	0.669	0.27	7.56969e-19	Alpha/PP	RNF150	FALSE
HMGN5	1.39769e-24	0.552582	0.702	0.271	4.68757e-20	Alpha/PP	HMGN5	FALSE
DPEP1	3.47554e-11	0.547856	0.649	0.41	1.16563e-06	Alpha/PP	DPEP1	FALSE
PTPRN2	9.76871e-19	0.547285	0.934	0.667	3.27623e-14	Alpha/PP	PTPRN2	FALSE
KIF12	6.85117e-17	0.54705	0.854	0.561	2.29775e-12	Alpha/PP	KIF12	FALSE
SSR4	2.7068e-26	0.546632	1	0.994	9.07808e-22	Alpha/PP	SSR4	FALSE
CD631	1.65543e-19	0.546057	0.987	0.958	5.55199e-15	Alpha/PP	CD63	FALSE
SMC2	1.65813e-14	0.544613	0.854	0.57	5.56102e-10	Alpha/PP	SMC2	FALSE
BCAM	3.82444e-18	0.543759	0.881	0.623	1.28264e-13	Alpha/PP	BCAM	FALSE
MT-CO1	2.355e-14	0.542243	0.974	0.982	7.89819e-10	Alpha/PP	MT-CO1	FALSE
COX14	5.6913e-15	0.542125	0.901	0.724	1.90875e-10	Alpha/PP	COX14	FALSE
SH3BGRL	9.28582e-16	0.540383	0.821	0.557	3.11428e-11	Alpha/PP	SH3BGRL	FALSE
DCC2	5.08902e-28	0.537503	0.728	0.252	1.70676e-23	Alpha/PP	DCC	FALSE
CCDC28B	2.55791e-18	0.533567	0.907	0.664	8.57873e-14	Alpha/PP	CCDC28B	FALSE
MT-ND4	5.64211e-11	0.532375	0.96	0.98	1.89225e-06	Alpha/PP	MT-ND4	FALSE
GCLM1	6.11744e-17	0.530588	0.828	0.528	2.05167e-12	Alpha/PP	GCLM	FALSE
PLIN3	4.70075e-20	0.530485	0.682	0.312	1.57654e-15	Alpha/PP	PLIN3	FALSE
GPC6	4.85727e-20	0.52644	0.728	0.359	1.62903e-15	Alpha/PP	GPC6	FALSE
APLP1	8.13985e-17	0.519973	0.96	0.843	2.72994e-12	Alpha/PP	APLP1	FALSE
CBX6	7.82245e-15	0.518924	0.894	0.765	2.62349e-10	Alpha/PP	CBX6	FALSE
CST3	4.54828e-22	0.518301	1	0.971	1.5254e-17	Alpha/PP	CST3	FALSE
GNAI1	4.80165e-16	0.515	0.841	0.57	1.61038e-11	Alpha/PP	GNAI1	FALSE
BEX3	7.99621e-23	0.512194	1	0.994	2.68177e-18	Alpha/PP	BEX3	FALSE
GPX3	2.29672e-21	0.512064	0.51	0.17	7.70274e-17	Alpha/PP	GPX3	FALSE
HS6ST3	9.39563e-33	0.510992	0.497	0.104	3.15111e-28	Alpha/PP	HS6ST3	FALSE
NDUFC1	8.23269e-18	0.510969	0.947	0.799	2.76108e-13	Alpha/PP	NDUFC1	FALSE
POU6F2	4.51615e-48	0.509051	0.437	0.033	1.51463e-43	Alpha/PP	POU6F2	TRUE
CD1641	9.92018e-19	0.503034	0.96	0.858	3.32703e-14	Alpha/PP	CD164	FALSE
SMCO4	8.95859e-26	0.501076	0.702	0.271	3.00453e-21	Alpha/PP	SMCO4	FALSE
P4HTM	4.17713e-16	0.500407	0.934	0.745	1.40093e-11	Alpha/PP	P4HTM	FALSE
SLC22A17	7.58344e-13	0.499669	0.755	0.554	2.54333e-08	Alpha/PP	SLC22A17	FALSE
ABCC81	5.24529e-11	0.494731	0.868	0.632	1.75917e-06	Alpha/PP	ABCC8	FALSE
SEZ6L2	1.9721e-15	0.489826	0.934	0.827	6.61404e-11	Alpha/PP	SEZ6L2	FALSE
DMAC1	1.3857e-15	0.486517	0.815	0.523	4.64735e-11	Alpha/PP	DMAC1	FALSE
TUSC3	2.03154e-18	0.485395	0.96	0.851	6.81338e-14	Alpha/PP	TUSC3	FALSE
CD99	4.55072e-09	0.480256	0.848	0.697	0.000152622	Alpha/PP	CD99	FALSE
PHPT1	1.34811e-13	0.476382	0.974	0.908	4.5213e-09	Alpha/PP	PHPT1	FALSE
TP53I13	3.38737e-22	0.474357	0.682	0.293	1.13606e-17	Alpha/PP	TP53I13	FALSE
ESRRG	7.58136e-25	0.4737	0.417	0.092	2.54264e-20	Alpha/PP	ESRRG	TRUE
EVA1B	9.82566e-13	0.472444	0.795	0.558	3.29533e-08	Alpha/PP	EVA1B	FALSE
ISL11	3.08279e-11	0.467897	0.987	0.861	1.03391e-06	Alpha/PP	ISL1	TRUE
COX17	3.83593e-17	0.46751	0.987	0.913	1.28649e-12	Alpha/PP	COX17	FALSE
FFAR11	2.54177e-16	0.460752	0.781	0.37	8.52459e-12	Alpha/PP	FFAR1	FALSE
MT-CO3	5.34123e-10	0.457144	0.96	0.979	1.79134e-05	Alpha/PP	MT-CO3	FALSE
SMIM22	6.45158e-10	0.455853	0.57	0.33	2.16373e-05	Alpha/PP	SMIM22	FALSE
IQGAP2	3.52442e-16	0.45514	0.371	0.113	1.18202e-11	Alpha/PP	IQGAP2	FALSE
ZFP36	5.651e-07	0.454025	0.662	0.463	0.0189523	Alpha/PP	ZFP36	FALSE
H2AFJ	1.125e-12	0.453042	0.828	0.569	3.77303e-08	Alpha/PP	H2AFJ	FALSE
NDUFB1	1.03966e-14	0.452579	0.947	0.876	3.48683e-10	Alpha/PP	NDUFB1	FALSE
FKBP2	4.62648e-11	0.451469	0.954	0.9	1.55163e-06	Alpha/PP	FKBP2	FALSE
ATP1A1	3.19002e-13	0.45108	0.874	0.674	1.06987e-08	Alpha/PP	ATP1A1	FALSE
RAB3C	1.24154e-15	0.44987	0.781	0.477	4.16388e-11	Alpha/PP	RAB3C	FALSE
MAMLD1	3.26925e-26	0.447745	0.543	0.148	1.09644e-21	Alpha/PP	MAMLD1	FALSE
LRPAP1	1.451e-10	0.445608	0.901	0.786	4.86636e-06	Alpha/PP	LRPAP1	FALSE
IMMP1L2	5.78464e-12	0.445513	0.947	0.787	1.94005e-07	Alpha/PP	IMMP1L	FALSE
DPP7	6.09917e-12	0.443834	0.709	0.445	2.04554e-07	Alpha/PP	DPP7	FALSE
GRN	2.94126e-12	0.438778	0.735	0.489	9.86441e-08	Alpha/PP	GRN	FALSE
TMCO3	5.41377e-13	0.437379	0.874	0.584	1.81567e-08	Alpha/PP	TMCO3	FALSE
USH1C	4.42718e-13	0.435763	0.623	0.323	1.48479e-08	Alpha/PP	USH1C	FALSE
SLC7A14	8.59808e-27	0.435733	0.503	0.125	2.88362e-22	Alpha/PP	SLC7A14	FALSE
UQCR11	2.83851e-15	0.434548	0.987	0.959	9.5198e-11	Alpha/PP	UQCR11	FALSE
NPC2	2.60724e-12	0.432126	0.815	0.594	8.74415e-08	Alpha/PP	NPC2	FALSE
CACNA2D2	4.38441e-22	0.431816	0.623	0.229	1.47044e-17	Alpha/PP	CACNA2D2	FALSE
AKR7A21	2.58388e-11	0.42917	0.815	0.606	8.6658e-07	Alpha/PP	AKR7A2	FALSE
ERP29	2.1602e-12	0.428975	0.987	0.932	7.24489e-08	Alpha/PP	ERP29	FALSE
MIR7-3HG	7.78768e-09	0.428563	0.921	0.695	0.000261183	Alpha/PP	MIR7-3HG	FALSE
ITGB11	2.40584e-12	0.427595	0.993	0.991	8.06869e-08	Alpha/PP	ITGB1	FALSE
ERICH3	7.15039e-21	0.427113	0.523	0.164	2.3981e-16	Alpha/PP	ERICH3	FALSE
B2M	1.97334e-09	0.426527	0.503	0.259	6.61818e-05	Alpha/PP	B2M	FALSE
NCOA7	2.2669e-14	0.424633	0.583	0.288	7.60273e-10	Alpha/PP	NCOA7	FALSE
GADD45B	4.48596e-13	0.422622	0.384	0.137	1.5045e-08	Alpha/PP	GADD45B	FALSE
ATP5IF1	1.31865e-13	0.422594	0.987	0.944	4.4225e-09	Alpha/PP	ATP5IF1	FALSE
BEX2	2.83077e-13	0.418315	0.974	0.911	9.49385e-09	Alpha/PP	BEX2	FALSE
TIAM1	3.85845e-16	0.417137	0.662	0.324	1.29405e-11	Alpha/PP	TIAM1	FALSE
ABHD14A	5.30531e-12	0.415165	0.808	0.552	1.7793e-07	Alpha/PP	ABHD14A	FALSE
TPPP3	1.43445e-11	0.415076	0.728	0.436	4.81084e-07	Alpha/PP	TPPP3	FALSE
MINOS1	1.49879e-11	0.410036	0.934	0.842	5.02663e-07	Alpha/PP	MINOS1	FALSE
DZIP3	1.74065e-09	0.40931	0.801	0.644	5.83781e-05	Alpha/PP	DZIP3	FALSE
VWA5A	3.20334e-15	0.40893	0.543	0.238	1.07434e-10	Alpha/PP	VWA5A	FALSE
CAPZB1	1.62198e-09	0.406663	0.927	0.824	5.4398e-05	Alpha/PP	CAPZB	FALSE
CYSTM1	1.84832e-09	0.40665	0.848	0.643	6.19891e-05	Alpha/PP	CYSTM1	FALSE
TAGLN21	2.99471e-09	0.405466	0.947	0.75	0.000100437	Alpha/PP	TAGLN2	FALSE
KCNN31	1.55201e-19	0.404982	0.563	0.204	5.20512e-15	Alpha/PP	KCNN3	FALSE
CHID1	2.0597e-11	0.402614	0.828	0.637	6.90782e-07	Alpha/PP	CHID1	FALSE
FXYD61	8.14461e-12	0.401629	0.887	0.735	2.73154e-07	Alpha/PP	FXYD6	FALSE
MZT2B	1.59045e-11	0.401355	0.987	0.914	5.33407e-07	Alpha/PP	MZT2B	FALSE
NDUFA1	8.25517e-13	0.40031	0.967	0.925	2.76862e-08	Alpha/PP	NDUFA1	FALSE
TECR1	4.11917e-12	0.399069	0.868	0.67	1.38149e-07	Alpha/PP	TECR	FALSE
TSPAN71	2.23808e-12	0.397936	0.868	0.588	7.50607e-08	Alpha/PP	TSPAN7	FALSE
DPM3	1.97052e-11	0.396047	0.848	0.65	6.60874e-07	Alpha/PP	DPM3	FALSE
CTSB	5.4585e-14	0.394271	0.682	0.371	1.83067e-09	Alpha/PP	CTSB	FALSE
CDC42EP3	1.14127e-09	0.38933	0.901	0.78	3.82758e-05	Alpha/PP	CDC42EP3	FALSE
GPC5-AS1	1.84738e-27	0.388656	0.377	0.06	6.19574e-23	Alpha/PP	GPC5-AS1	FALSE
BAIAP3	6.08986e-09	0.385039	0.861	0.682	0.000204242	Alpha/PP	BAIAP3	FALSE
PLCXD32	1.15399e-08	0.383925	0.861	0.579	0.000387026	Alpha/PP	PLCXD3	FALSE
TSPAN11	2.66887e-12	0.38387	0.603	0.284	8.95087e-08	Alpha/PP	TSPAN1	FALSE
ITM2C	4.67218e-08	0.383506	0.954	0.804	0.00156696	Alpha/PP	ITM2C	FALSE
MT-CO2	3.79185e-11	0.381608	0.96	0.979	1.27171e-06	Alpha/PP	MT-CO2	FALSE
IGSF1	1.1204e-12	0.378943	0.616	0.305	3.75758e-08	Alpha/PP	IGSF1	FALSE
TPD52L1	1.13751e-22	0.378312	0.417	0.1	3.81497e-18	Alpha/PP	TPD52L1	FALSE
ELL21	2.29111e-13	0.376713	0.907	0.706	7.68392e-09	Alpha/PP	ELL2	FALSE
UNC80	3.39286e-11	0.376295	0.748	0.463	1.1379e-06	Alpha/PP	UNC80	FALSE
PDZD2	4.73269e-19	0.374913	0.603	0.226	1.58725e-14	Alpha/PP	PDZD2	FALSE
CMTM4	4.83643e-11	0.37147	0.649	0.371	1.62204e-06	Alpha/PP	CMTM4	FALSE
LRRFIP11	1.28243e-10	0.369381	0.874	0.647	4.30101e-06	Alpha/PP	LRRFIP1	TRUE
KIAA1324	8.10496e-13	0.368399	0.834	0.531	2.71824e-08	Alpha/PP	KIAA1324	FALSE
NEURL1	5.00023e-10	0.367645	0.901	0.73	1.67698e-05	Alpha/PP	NEURL1	FALSE
HPS1	3.58416e-17	0.367622	0.543	0.217	1.20205e-12	Alpha/PP	HPS1	FALSE
BTBD11	3.29654e-40	0.367166	0.424	0.042	1.10559e-35	Alpha/PP	BTBD11	FALSE
DNPH1	3.65878e-09	0.366587	0.728	0.511	0.000122708	Alpha/PP	DNPH1	FALSE
UTRN	1.84968e-09	0.365867	0.589	0.339	6.20345e-05	Alpha/PP	UTRN	FALSE
MT-ATP6	4.38651e-08	0.364087	0.967	0.973	0.00147115	Alpha/PP	MT-ATP6	FALSE
NPTN	2.64229e-08	0.363772	0.841	0.655	0.000886173	Alpha/PP	NPTN	FALSE
IRF2BP2	8.25253e-09	0.363329	0.94	0.891	0.000276773	Alpha/PP	IRF2BP2	FALSE
SLC4A10	9.02965e-32	0.361238	0.404	0.057	3.02836e-27	Alpha/PP	SLC4A10	FALSE
LAGE3	1.12605e-09	0.352757	0.834	0.594	3.77656e-05	Alpha/PP	LAGE3	FALSE
MYL62	2.45362e-13	0.350832	1	0.997	8.22896e-09	Alpha/PP	MYL6	FALSE
FXYD2	4.85318e-07	0.349601	0.722	0.481	0.0162766	Alpha/PP	FXYD2	FALSE
TMED3	3.19931e-07	0.348836	0.808	0.62	0.0107299	Alpha/PP	TMED3	FALSE
PALLD	6.22629e-10	0.347923	0.715	0.46	2.08817e-05	Alpha/PP	PALLD	FALSE
PDZK11	1.7317e-09	0.34643	0.444	0.207	5.80779e-05	Alpha/PP	PDZK1	FALSE
ANKH	1.43158e-12	0.345637	0.636	0.344	4.80125e-08	Alpha/PP	ANKH	FALSE
TMA7	5.20202e-12	0.344939	1	0.994	1.74465e-07	Alpha/PP	TMA7	FALSE
CMTM8	6.22685e-08	0.344589	0.868	0.722	0.00208836	Alpha/PP	CMTM8	FALSE
MIEN1	1.05673e-07	0.344276	0.927	0.796	0.00354407	Alpha/PP	MIEN1	FALSE
PAX62	2.57622e-07	0.343949	0.974	0.695	0.00864012	Alpha/PP	PAX6	TRUE
ZNF467	9.08558e-16	0.343506	0.57	0.238	3.04712e-11	Alpha/PP	ZNF467	TRUE
ATP5MPL	1.53963e-08	0.341651	1	0.965	0.00051636	Alpha/PP	ATP5MPL	FALSE
UBL5	3.06027e-12	0.341278	1	0.989	1.02635e-07	Alpha/PP	UBL5	FALSE
ABHD15	5.40291e-14	0.340577	0.49	0.208	1.81203e-09	Alpha/PP	ABHD15	FALSE
ATP5MG1	1.77471e-13	0.338778	1	0.991	5.95203e-09	Alpha/PP	ATP5MG	FALSE
ATP5MF1	3.43596e-09	0.337274	0.987	0.946	0.000115235	Alpha/PP	ATP5MF	FALSE
UQCR10	1.4192e-08	0.336546	0.974	0.953	0.000475972	Alpha/PP	UQCR10	FALSE
LARP4B	1.4752e-11	0.334953	0.662	0.379	4.94752e-07	Alpha/PP	LARP4B	FALSE
SCAMP1	1.76055e-07	0.334666	0.828	0.703	0.00590454	Alpha/PP	SCAMP1	FALSE
PNMA2	2.19261e-10	0.330962	0.689	0.388	7.35357e-06	Alpha/PP	PNMA2	FALSE
CDH1	1.47192e-07	0.328664	0.854	0.655	0.00493653	Alpha/PP	CDH1	FALSE
UCP2	1.10611e-09	0.328055	0.868	0.597	3.70966e-05	Alpha/PP	UCP2	FALSE
SEC11C	3.62929e-09	0.327262	1	0.961	0.000121719	Alpha/PP	SEC11C	FALSE
NAA38	2.14952e-07	0.326682	0.914	0.824	0.00720905	Alpha/PP	NAA38	FALSE
RBM471	1.45199e-08	0.326361	0.649	0.404	0.000486968	Alpha/PP	RBM47	FALSE
BEX1	4.2369e-09	0.323713	0.993	0.985	0.000142097	Alpha/PP	BEX1	FALSE
NDUFA3	4.75063e-09	0.323539	0.96	0.879	0.000159326	Alpha/PP	NDUFA3	FALSE
DHRS21	3.10615e-08	0.32325	0.477	0.249	0.00104174	Alpha/PP	DHRS2	FALSE
LMO1	7.77586e-17	0.322107	0.523	0.184	2.60787e-12	Alpha/PP	LMO1	FALSE
MBOAT7	2.4865e-08	0.321606	0.715	0.477	0.000833922	Alpha/PP	MBOAT7	FALSE
ATP6V1F	2.23171e-08	0.321506	0.921	0.828	0.000748473	Alpha/PP	ATP6V1F	FALSE
ZSCAN16-AS1	1.64448e-08	0.320308	0.781	0.538	0.000551524	Alpha/PP	ZSCAN16-AS1	FALSE
MZT2A	5.72565e-07	0.317709	0.841	0.701	0.0192027	Alpha/PP	MZT2A	FALSE
PLS31	1.84751e-08	0.316344	0.609	0.379	0.000619618	Alpha/PP	PLS3	FALSE
SNRPN	1.08915e-07	0.312963	0.98	0.947	0.00365279	Alpha/PP	SNRPN	FALSE
OAZ1	2.65498e-11	0.312546	0.987	0.971	8.90426e-07	Alpha/PP	OAZ1	FALSE
HSD17B14	2.19636e-10	0.312128	0.464	0.216	7.36616e-06	Alpha/PP	HSD17B14	FALSE
ATP6AP2	3.38873e-09	0.312045	0.927	0.799	0.000113651	Alpha/PP	ATP6AP2	FALSE
RASSF4	3.00697e-08	0.311649	0.457	0.238	0.00100848	Alpha/PP	RASSF4	FALSE
SSX2IP	4.08066e-07	0.308686	0.715	0.522	0.0136857	Alpha/PP	SSX2IP	FALSE
CISD11	7.83174e-07	0.30634	0.861	0.709	0.0262661	Alpha/PP	CISD1	FALSE
ATP6V0B1	7.33966e-08	0.304248	0.974	0.953	0.00246157	Alpha/PP	ATP6V0B	FALSE
CPQ	8.37112e-09	0.30415	0.497	0.27	0.000280751	Alpha/PP	CPQ	FALSE
DCXR	1.9496e-07	0.301845	0.675	0.44	0.00653857	Alpha/PP	DCXR	FALSE
GUCA2B	1.46327e-13	0.299801	0.338	0.098	4.90753e-09	Alpha/PP	GUCA2B	FALSE
PLPPR52	4.35173e-09	0.299207	0.861	0.591	0.000145948	Alpha/PP	PLPPR5	FALSE
NT5DC1	4.55414e-09	0.296593	0.57	0.323	0.000152737	Alpha/PP	NT5DC1	FALSE
SLC25A14	5.43376e-08	0.296105	0.636	0.407	0.00182238	Alpha/PP	SLC25A14	FALSE
ZNF703	2.6206e-16	0.293532	0.444	0.146	8.78896e-12	Alpha/PP	ZNF703	FALSE
DRAIC1	1.16222e-09	0.293209	0.285	0.1	3.89786e-05	Alpha/PP	DRAIC	FALSE
NT5DC3	1.27966e-12	0.293052	0.503	0.226	4.29172e-08	Alpha/PP	NT5DC3	FALSE
FKBP8	1.11412e-06	0.292931	0.887	0.781	0.0373654	Alpha/PP	FKBP8	FALSE
RNASEH2C	1.77023e-07	0.292572	0.834	0.629	0.00593701	Alpha/PP	RNASEH2C	FALSE
BNIP3	5.03797e-08	0.292061	0.868	0.71	0.00168963	Alpha/PP	BNIP3	FALSE
SERPINB1	1.15983e-07	0.291778	0.556	0.344	0.00388982	Alpha/PP	SERPINB1	FALSE
BORCS7	1.17572e-06	0.29089	0.808	0.683	0.0394312	Alpha/PP	BORCS7	FALSE
RNF145	1.21278e-07	0.289669	0.649	0.404	0.00406741	Alpha/PP	RNF145	FALSE
SYT17	2.18282e-08	0.287909	0.689	0.436	0.000732074	Alpha/PP	SYT17	FALSE
NOL4	6.20502e-07	0.28743	0.848	0.703	0.0208104	Alpha/PP	NOL4	FALSE
CYBA	1.64824e-10	0.2868	0.517	0.244	5.52786e-06	Alpha/PP	CYBA	FALSE
CHMP4B	2.3681e-07	0.28649	0.808	0.581	0.00794215	Alpha/PP	CHMP4B	FALSE
MAGED1	8.14306e-07	0.285592	0.927	0.821	0.0273102	Alpha/PP	MAGED1	FALSE
ELP41	3.70132e-07	0.285107	0.775	0.587	0.0124135	Alpha/PP	ELP4	FALSE
SLC25A33	1.75624e-07	0.285071	0.596	0.368	0.00589008	Alpha/PP	SLC25A33	FALSE
PSAP	5.13192e-07	0.285043	0.94	0.878	0.0172114	Alpha/PP	PSAP	FALSE
MIA2	6.33734e-07	0.284504	0.808	0.624	0.0212542	Alpha/PP	MIA2	FALSE
CALM1	1.50182e-09	0.284061	1	0.994	5.0368e-05	Alpha/PP	CALM1	FALSE
PIGT	1.32565e-06	0.283538	0.649	0.439	0.0444596	Alpha/PP	PIGT	FALSE
PPP2R2B	1.94347e-16	0.283236	0.318	0.075	6.51802e-12	Alpha/PP	PPP2R2B	FALSE
ADAMTS6	6.15773e-11	0.281557	0.589	0.297	2.06518e-06	Alpha/PP	ADAMTS6	FALSE
SMARCA21	1.40635e-06	0.281196	0.901	0.732	0.047166	Alpha/PP	SMARCA2	FALSE
CISD3	3.92068e-11	0.275778	0.523	0.243	1.31492e-06	Alpha/PP	CISD3	FALSE
LDB2	5.34478e-23	0.274484	0.311	0.047	1.79253e-18	Alpha/PP	LDB2	FALSE
SLC6A4	8.77708e-25	0.2723	0.331	0.05	2.94366e-20	Alpha/PP	SLC6A4	FALSE
RALGPS2	4.14733e-08	0.271587	0.57	0.329	0.00139093	Alpha/PP	RALGPS2	FALSE
NDUFB21	7.26087e-08	0.269736	0.98	0.973	0.00243515	Alpha/PP	NDUFB2	FALSE
TUBB11	1.5848e-09	0.267682	0.358	0.146	5.31511e-05	Alpha/PP	TUBB1	FALSE
KCNC4	6.93203e-23	0.266769	0.344	0.062	2.32487e-18	Alpha/PP	KCNC4	FALSE
SYCE1L	1.32284e-13	0.26625	0.503	0.202	4.43653e-09	Alpha/PP	SYCE1L	FALSE
RHBDD2	1.1256e-06	0.261269	0.874	0.724	0.0377504	Alpha/PP	RHBDD2	FALSE
LOXL4	3.00664e-07	0.261104	0.325	0.149	0.0100837	Alpha/PP	LOXL4	FALSE
BCAS4	6.75914e-07	0.26043	0.536	0.314	0.0226688	Alpha/PP	BCAS4	FALSE
CD55	4.0572e-08	0.259746	0.629	0.383	0.0013607	Alpha/PP	CD55	FALSE
NAMPT	1.2079e-06	0.257095	0.623	0.404	0.0405106	Alpha/PP	NAMPT	FALSE
LRRTM4	5.17546e-15	0.25617	0.358	0.103	1.73574e-10	Alpha/PP	LRRTM4	FALSE
GHRL	2.33037e-42	6.54167	0.973	0.598	7.81558e-38	Epsilon	GHRL	FALSE
ACSL1	8.28299e-62	3.37589	0.92	0.183	2.77795e-57	Epsilon	ACSL1	FALSE
S100A62	1.11572e-37	1.99641	1	0.873	3.74191e-33	Epsilon	S100A6	FALSE
PDE8B	1.99025e-45	1.79307	0.96	0.348	6.67491e-41	Epsilon	PDE8B	FALSE
PHGR12	3.95911e-39	1.75076	0.92	0.322	1.32781e-34	Epsilon	PHGR1	FALSE
VSTM2L	1.26762e-53	1.62311	0.973	0.275	4.25133e-49	Epsilon	VSTM2L	FALSE
PKIB	1.00916e-38	1.61497	0.867	0.292	3.38451e-34	Epsilon	PKIB	FALSE
ACOT7	5.51894e-49	1.59635	0.88	0.222	1.85094e-44	Epsilon	ACOT7	FALSE
WNK3	3.67658e-34	1.55849	0.933	0.506	1.23305e-29	Epsilon	WNK3	FALSE
ASAH1	3.69365e-32	1.51264	0.947	0.641	1.23878e-27	Epsilon	ASAH1	FALSE
C12orf75	1.10197e-23	1.4969	1	0.805	3.69579e-19	Epsilon	C12orf75	FALSE
CHL1	1.05704e-66	1.47422	0.733	0.068	3.54511e-62	Epsilon	CHL1	FALSE
NSG2	3.68742e-63	1.42704	0.84	0.115	1.23669e-58	Epsilon	NSG2	FALSE
ENPP11	3.24574e-26	1.3862	0.76	0.295	1.08856e-21	Epsilon	ENPP1	FALSE
CLEC4G	6.36506e-76	1.33779	0.613	0.023	2.13471e-71	Epsilon	CLEC4G	FALSE
WSB12	4.76584e-29	1.31069	0.987	0.922	1.59837e-24	Epsilon	WSB1	FALSE
CNNM1	3.22063e-30	1.25436	0.733	0.227	1.08013e-25	Epsilon	CNNM1	FALSE
ARX2	5.37003e-29	1.23261	0.88	0.294	1.801e-24	Epsilon	ARX	TRUE
FGF141	4.84843e-27	1.22883	0.947	0.7	1.62607e-22	Epsilon	FGF14	FALSE
THSD4	3.36994e-48	1.19397	0.72	0.106	1.13021e-43	Epsilon	THSD4	FALSE
CALD1	6.39337e-21	1.14407	0.853	0.44	2.14421e-16	Epsilon	CALD1	FALSE
GPRIN31	3.0549e-24	1.12512	0.96	0.668	1.02455e-19	Epsilon	GPRIN3	FALSE
VTN	1.46911e-32	1.1179	0.52	0.076	4.92709e-28	Epsilon	VTN	FALSE
DGKH	1.81993e-24	1.09599	0.68	0.218	6.10369e-20	Epsilon	DGKH	FALSE
FGF12	1.86524e-24	1.08865	0.667	0.218	6.25563e-20	Epsilon	FGF12	FALSE
FSTL5	3.99211e-30	1.07506	0.827	0.272	1.33887e-25	Epsilon	FSTL5	FALSE
NKX2-22	4.64607e-17	1.06239	0.987	0.905	1.5582e-12	Epsilon	NKX2-2	TRUE
PLAC9	6.67343e-46	1.04477	0.707	0.108	2.23814e-41	Epsilon	PLAC9	FALSE
DST	6.44973e-21	1.03874	0.987	0.853	2.16311e-16	Epsilon	DST	FALSE
CITED21	1.31028e-14	1.02763	0.893	0.591	4.39441e-10	Epsilon	CITED2	FALSE
ELL22	9.05656e-20	1.0164	0.96	0.721	3.03739e-15	Epsilon	ELL2	FALSE
PGAM2	2.597e-19	0.967971	0.827	0.428	8.70981e-15	Epsilon	PGAM2	FALSE
LY6H1	7.72966e-09	0.959179	0.547	0.29	0.000259237	Epsilon	LY6H	FALSE
EFNB31	3.80253e-20	0.95336	0.827	0.467	1.27529e-15	Epsilon	EFNB3	FALSE
ATP2B11	2.34875e-22	0.949836	1	0.924	7.87724e-18	Epsilon	ATP2B1	FALSE
FLRT31	1.79675e-16	0.944355	0.627	0.244	6.02595e-12	Epsilon	FLRT3	FALSE
SPTSSB	3.06415e-35	0.941744	0.693	0.149	1.02765e-30	Epsilon	SPTSSB	FALSE
PROX12	9.26074e-21	0.931264	1	0.862	3.10587e-16	Epsilon	PROX1	TRUE
APC	1.05019e-15	0.926116	0.907	0.697	3.52213e-11	Epsilon	APC	FALSE
PGM5	6.36258e-42	0.894776	0.613	0.083	2.13388e-37	Epsilon	PGM5	FALSE
EGR1	7.93466e-10	0.890721	1	0.915	2.66113e-05	Epsilon	EGR1	TRUE
PPL	9.63486e-14	0.88524	0.88	0.686	3.23134e-09	Epsilon	PPL	FALSE
CD47	1.45757e-19	0.880246	0.76	0.371	4.88841e-15	Epsilon	CD47	FALSE
IL20RA	4.44428e-29	0.874659	0.293	0.019	1.49052e-24	Epsilon	IL20RA	FALSE
KCTD122	1.72109e-12	0.868735	0.88	0.651	5.77218e-08	Epsilon	KCTD12	FALSE
PBX12	7.45383e-20	0.862658	0.987	0.858	2.49987e-15	Epsilon	PBX1	TRUE
CEP1262	6.79521e-11	0.852403	0.84	0.602	2.27898e-06	Epsilon	CEP126	FALSE
REV3L2	6.05902e-19	0.848993	0.987	0.813	2.03207e-14	Epsilon	REV3L	FALSE
TCEAL2	4.53991e-10	0.848002	0.733	0.507	1.52259e-05	Epsilon	TCEAL2	FALSE
AMOTL1	7.27769e-22	0.838825	0.88	0.43	2.44079e-17	Epsilon	AMOTL1	FALSE
DBI1	2.39633e-18	0.837242	1	0.931	8.03683e-14	Epsilon	DBI	FALSE
RBP12	2.34274e-18	0.832264	0.987	0.982	7.85708e-14	Epsilon	RBP1	FALSE
CALY1	1.72906e-09	0.817922	0.84	0.69	5.79891e-05	Epsilon	CALY	FALSE
CXADR2	1.03886e-20	0.814961	0.96	0.616	3.48413e-16	Epsilon	CXADR	FALSE
ARHGEF26	1.83877e-35	0.811015	0.733	0.162	6.16688e-31	Epsilon	ARHGEF26	FALSE
OLFML31	2.16692e-24	0.810574	0.707	0.196	7.2674e-20	Epsilon	OLFML3	FALSE
TAC33	1.57144e-09	0.804531	0.773	0.501	5.2703e-05	Epsilon	TAC3	FALSE
HEPACAM22	2.08813e-16	0.795857	0.96	0.915	7.00317e-12	Epsilon	HEPACAM2	FALSE
ZFHX3	2.45292e-15	0.792182	0.88	0.568	8.22661e-11	Epsilon	ZFHX3	TRUE
RTN11	1.40615e-12	0.789276	0.88	0.641	4.71596e-08	Epsilon	RTN1	FALSE
GADD45A2	4.8887e-14	0.784797	0.92	0.57	1.63957e-09	Epsilon	GADD45A	FALSE
ANK31	4.72363e-10	0.778036	0.667	0.425	1.58421e-05	Epsilon	ANK3	FALSE
GUCY1A21	2.35759e-11	0.774031	0.76	0.436	7.90687e-07	Epsilon	GUCY1A2	FALSE
KCNJ61	1.48932e-10	0.758785	0.92	0.716	4.99487e-06	Epsilon	KCNJ6	FALSE
TMEM511	5.06876e-19	0.756746	0.733	0.315	1.69996e-14	Epsilon	TMEM51	FALSE
SPTAN1	8.87832e-15	0.755868	0.813	0.576	2.97761e-10	Epsilon	SPTAN1	FALSE
GPR1603	3.42409e-12	0.753066	0.827	0.553	1.14837e-07	Epsilon	GPR160	FALSE
SLC8A1	2.38794e-20	0.746931	0.613	0.191	8.00867e-16	Epsilon	SLC8A1	FALSE
LRRFIP12	7.95895e-11	0.746835	0.827	0.675	2.66927e-06	Epsilon	LRRFIP1	TRUE
AL133325.31	6.53302e-08	0.741338	0.653	0.411	0.00219104	Epsilon	AL133325.3	FALSE
SAMD51	1.86959e-16	0.74028	0.907	0.475	6.27023e-12	Epsilon	SAMD5	FALSE
EPHA41	1.31985e-15	0.736587	0.6	0.227	4.4265e-11	Epsilon	EPHA4	FALSE
GAREM11	2.74478e-17	0.734443	0.667	0.254	9.20546e-13	Epsilon	GAREM1	FALSE
TM4SF41	1.26942e-08	0.731834	0.547	0.267	0.000425737	Epsilon	TM4SF4	FALSE
DSP3	1.12682e-15	0.72967	0.987	0.98	3.77913e-11	Epsilon	DSP	FALSE
RGS17	2.26409e-13	0.726479	0.827	0.564	7.59329e-09	Epsilon	RGS17	FALSE
IDS1	2.9647e-12	0.723099	0.96	0.832	9.94301e-08	Epsilon	IDS	FALSE
SPTBN11	1.68547e-10	0.721952	0.867	0.644	5.65272e-06	Epsilon	SPTBN1	FALSE
GLG1	7.91523e-13	0.713418	0.947	0.823	2.65461e-08	Epsilon	GLG1	FALSE
APOE	4.89749e-14	0.713137	0.493	0.164	1.64252e-09	Epsilon	APOE	FALSE
ST18	7.94648e-16	0.711982	0.893	0.586	2.66509e-11	Epsilon	ST18	TRUE
PTP4A11	5.35365e-13	0.7098	0.893	0.79	1.79551e-08	Epsilon	PTP4A1	FALSE
TTC3	3.10443e-17	0.707066	1	0.978	1.04116e-12	Epsilon	TTC3	FALSE
DIRAS31	7.16926e-19	0.705237	0.533	0.145	2.40443e-14	Epsilon	DIRAS3	FALSE
PCBP43	2.50265e-14	0.704067	0.96	0.663	8.39339e-10	Epsilon	PCBP4	FALSE
RAPGEF4	4.06624e-22	0.701448	0.76	0.302	1.36374e-17	Epsilon	RAPGEF4	FALSE
KCNJ3	2.79022e-16	0.698834	0.587	0.222	9.35784e-12	Epsilon	KCNJ3	FALSE
CRIP2	1.67683e-10	0.686712	0.867	0.696	5.62376e-06	Epsilon	CRIP2	FALSE
SPATS2L1	2.50797e-15	0.685004	0.787	0.415	8.41122e-11	Epsilon	SPATS2L	FALSE
MYT1L	1.80741e-14	0.679445	0.693	0.336	6.06168e-10	Epsilon	MYT1L	TRUE
CDHR3	2.19785e-56	0.67549	0.44	0.014	7.37115e-52	Epsilon	CDHR3	FALSE
SAT21	1.92343e-11	0.674452	0.867	0.736	6.45078e-07	Epsilon	SAT2	FALSE
CRY2	1.50504e-19	0.671999	0.707	0.269	5.0476e-15	Epsilon	CRY2	FALSE
TNFRSF21	3.2635e-14	0.665886	0.827	0.518	1.09451e-09	Epsilon	TNFRSF21	FALSE
SORBS21	5.15719e-10	0.654653	0.92	0.815	1.72962e-05	Epsilon	SORBS2	FALSE
CRIP1	6.46338e-20	0.65383	0.4	0.077	2.16769e-15	Epsilon	CRIP1	FALSE
LEPR1	6.47103e-11	0.650292	0.387	0.124	2.17025e-06	Epsilon	LEPR	FALSE
VPS13A	1.73601e-10	0.642508	0.893	0.677	5.82224e-06	Epsilon	VPS13A	FALSE
ALCAM1	6.42199e-10	0.639364	0.747	0.471	2.15381e-05	Epsilon	ALCAM	FALSE
ARFGEF32	1.11152e-09	0.638829	0.853	0.62	3.72781e-05	Epsilon	ARFGEF3	FALSE
TMEM74B	6.62146e-20	0.638457	0.693	0.241	2.22071e-15	Epsilon	TMEM74B	FALSE
CTNNB13	1.2759e-09	0.632865	0.933	0.812	4.27913e-05	Epsilon	CTNNB1	FALSE
PFKL	1.75094e-13	0.632238	0.76	0.46	5.87231e-09	Epsilon	PFKL	FALSE
ASGR1	8.54323e-08	0.622575	0.52	0.3	0.00286523	Epsilon	ASGR1	FALSE
BZW13	2.38895e-12	0.620867	0.947	0.878	8.01205e-08	Epsilon	BZW1	FALSE
FOXP12	3.72789e-11	0.620307	1	0.885	1.25026e-06	Epsilon	FOXP1	TRUE
STMN23	1.29033e-09	0.619948	0.987	0.854	4.3275e-05	Epsilon	STMN2	FALSE
ONECUT2	4.18884e-13	0.619638	0.64	0.268	1.40485e-08	Epsilon	ONECUT2	TRUE
LMO41	1.09193e-06	0.614826	0.733	0.595	0.0366211	Epsilon	LMO4	FALSE
BHMT1	1.831e-37	0.614667	0.587	0.076	6.1408e-33	Epsilon	BHMT	FALSE
SCN3A1	9.64506e-12	0.611833	0.72	0.421	3.23476e-07	Epsilon	SCN3A	FALSE
TMED81	1.57512e-09	0.609547	0.84	0.602	5.28262e-05	Epsilon	TMED8	FALSE
TEAD1	1.70999e-11	0.609337	0.827	0.598	5.73497e-07	Epsilon	TEAD1	TRUE
IL1RAP	3.17116e-48	0.608644	0.467	0.027	1.06354e-43	Epsilon	IL1RAP	FALSE
TMEM65	1.44641e-11	0.607856	0.773	0.513	4.85098e-07	Epsilon	TMEM65	FALSE
PAPSS11	6.0201e-13	0.606987	0.907	0.706	2.01902e-08	Epsilon	PAPSS1	FALSE
GNG82	4.74163e-08	0.604612	0.493	0.235	0.00159025	Epsilon	GNG8	FALSE
ATXN1	1.06787e-15	0.602193	0.533	0.187	3.58143e-11	Epsilon	ATXN1	FALSE
TPST22	2.58742e-15	0.600631	0.787	0.405	8.67768e-11	Epsilon	TPST2	FALSE
SRP191	1.23128e-08	0.600016	0.867	0.789	0.000412945	Epsilon	SRP19	FALSE
CPD	2.83678e-10	0.597057	0.76	0.555	9.514e-06	Epsilon	CPD	FALSE
ANKRD36C	2.51158e-12	0.596579	0.8	0.493	8.42332e-08	Epsilon	ANKRD36C	FALSE
SMARCA22	2.44301e-12	0.591226	0.96	0.743	8.19337e-08	Epsilon	SMARCA2	FALSE
MSL3	1.10977e-10	0.590373	0.693	0.41	3.72195e-06	Epsilon	MSL3	FALSE
MT1F	3.98781e-11	0.587883	0.853	0.548	1.33743e-06	Epsilon	MT1F	FALSE
CAMK2B1	2.42724e-11	0.586225	0.867	0.656	8.14049e-07	Epsilon	CAMK2B	FALSE
WFDC2	4.75375e-09	0.584984	0.693	0.44	0.000159431	Epsilon	WFDC2	FALSE
SH3PXD2A	1.51138e-10	0.581255	0.72	0.428	5.06888e-06	Epsilon	SH3PXD2A	FALSE
KCNJ81	1.3546e-19	0.581064	0.493	0.122	4.54306e-15	Epsilon	KCNJ8	FALSE
JARID21	4.04407e-09	0.579721	0.907	0.735	0.00013563	Epsilon	JARID2	TRUE
PRDX12	7.24282e-08	0.579441	0.973	0.843	0.0024291	Epsilon	PRDX1	FALSE
DOCK7	2.04904e-08	0.577053	0.747	0.558	0.000687208	Epsilon	DOCK7	FALSE
PHF20L1	1.07219e-11	0.575317	0.893	0.643	3.59591e-07	Epsilon	PHF20L1	FALSE
GDAP1L1	2.58543e-13	0.574113	0.507	0.195	8.671e-09	Epsilon	GDAP1L1	FALSE
ETV12	3.74859e-11	0.574001	0.84	0.53	1.2572e-06	Epsilon	ETV1	TRUE
DOPEY21	1.81422e-10	0.570155	0.56	0.264	6.08453e-06	Epsilon	DOPEY2	FALSE
SEMA4G	2.21088e-13	0.569865	0.52	0.199	7.41486e-09	Epsilon	SEMA4G	FALSE
FOXA21	1.01323e-09	0.56936	0.973	0.947	3.39818e-05	Epsilon	FOXA2	TRUE
TUNAR	6.61941e-09	0.56445	0.68	0.424	0.000222002	Epsilon	TUNAR	FALSE
MBOAT2	5.06381e-12	0.563285	0.813	0.522	1.6983e-07	Epsilon	MBOAT2	FALSE
SHROOM3	5.81218e-11	0.563273	0.84	0.553	1.94929e-06	Epsilon	SHROOM3	FALSE
MVB12B	1.83328e-15	0.563169	0.627	0.265	6.14846e-11	Epsilon	MVB12B	FALSE
HDGFL31	6.50584e-10	0.558588	0.933	0.836	2.18193e-05	Epsilon	HDGFL3	FALSE
ITGB81	1.28346e-07	0.552964	0.627	0.373	0.00430446	Epsilon	ITGB8	FALSE
HSP90AA12	1.1479e-10	0.55256	1	0.995	3.84984e-06	Epsilon	HSP90AA1	FALSE
NIPSNAP11	3.30138e-09	0.552294	0.947	0.834	0.000110722	Epsilon	NIPSNAP1	FALSE
AK52	5.99933e-18	0.551846	0.653	0.214	2.01206e-13	Epsilon	AK5	FALSE
PAPSS2	1.53068e-15	0.547129	0.64	0.258	5.1336e-11	Epsilon	PAPSS2	FALSE
DCTN1	5.37224e-08	0.54702	0.907	0.798	0.00180174	Epsilon	DCTN1	FALSE
COL14A11	3.66147e-22	0.546708	0.48	0.096	1.22798e-17	Epsilon	COL14A1	FALSE
KCNH62	7.11197e-13	0.545154	0.88	0.556	2.38521e-08	Epsilon	KCNH6	FALSE
KCNH2	1.80358e-08	0.544597	0.747	0.513	0.000604886	Epsilon	KCNH2	FALSE
APLP11	5.7162e-07	0.544446	0.987	0.853	0.019171	Epsilon	APLP1	FALSE
PTPRF1	6.92272e-12	0.543595	1	0.896	2.32174e-07	Epsilon	PTPRF	FALSE
GFRA3	1.41544e-29	0.543334	0.467	0.064	4.74709e-25	Epsilon	GFRA3	FALSE
FLNB	6.28754e-09	0.540377	0.8	0.551	0.000210872	Epsilon	FLNB	FALSE
ACSS3	1.74487e-18	0.539038	0.44	0.097	5.85195e-14	Epsilon	ACSS3	FALSE
CMTM81	8.60582e-11	0.53725	0.893	0.735	2.88622e-06	Epsilon	CMTM8	FALSE
MAP4K4	3.84317e-11	0.536145	0.92	0.714	1.28892e-06	Epsilon	MAP4K4	FALSE
P4HA2	6.61387e-12	0.533198	0.627	0.306	2.21816e-07	Epsilon	P4HA2	FALSE
RIMBP2	1.15882e-06	0.530514	0.787	0.648	0.0388646	Epsilon	RIMBP2	FALSE
FGD61	8.9685e-09	0.528821	0.64	0.375	0.000300786	Epsilon	FGD6	FALSE
IFT57	1.74064e-10	0.528143	0.907	0.721	5.83777e-06	Epsilon	IFT57	FALSE
ICA1L1	7.27611e-08	0.523882	0.787	0.539	0.00244026	Epsilon	ICA1L	FALSE
ARHGAP5	8.65088e-09	0.523447	0.893	0.746	0.000290133	Epsilon	ARHGAP5	FALSE
TMEM56	1.98961e-14	0.52277	0.587	0.219	6.67275e-10	Epsilon	TMEM56	FALSE
BICDL21	2.15099e-19	0.522662	0.387	0.068	7.21398e-15	Epsilon	BICDL2	FALSE
CRTC3	1.16546e-14	0.521454	0.587	0.226	3.9087e-10	Epsilon	CRTC3	FALSE
SV2C	2.15071e-46	0.519956	0.32	0.005	7.21305e-42	Epsilon	SV2C	FALSE
CMAS1	1.65375e-08	0.518087	0.76	0.537	0.000554636	Epsilon	CMAS	FALSE
NCAM11	1.00364e-08	0.517799	0.84	0.667	0.000336601	Epsilon	NCAM1	FALSE
KIF13B	1.11097e-12	0.517087	0.64	0.315	3.72599e-08	Epsilon	KIF13B	FALSE
VEGFB	1.14865e-09	0.512738	0.76	0.499	3.85234e-05	Epsilon	VEGFB	FALSE
NPHP4	8.25595e-14	0.511477	0.427	0.131	2.76888e-09	Epsilon	NPHP4	FALSE
RFX32	3.78518e-08	0.51093	0.88	0.732	0.00126947	Epsilon	RFX3	TRUE
BTG31	3.17507e-09	0.505547	0.76	0.478	0.000106486	Epsilon	BTG3	FALSE
SCG22	6.60454e-08	0.504601	0.947	0.723	0.00221503	Epsilon	SCG2	FALSE
NDUFA12	1.29595e-09	0.504342	0.96	0.823	4.34636e-05	Epsilon	NDUFA12	FALSE
CELF5	6.13324e-08	0.503822	0.627	0.388	0.00205697	Epsilon	CELF5	FALSE
COL9A21	1.15108e-12	0.501073	0.507	0.179	3.86049e-08	Epsilon	COL9A2	FALSE
MPC1	1.54189e-09	0.500737	0.76	0.526	5.17118e-05	Epsilon	MPC1	FALSE
AKAP131	1.88785e-10	0.500225	0.853	0.614	6.33148e-06	Epsilon	AKAP13	FALSE
FUT81	1.31524e-08	0.492044	0.787	0.564	0.000441104	Epsilon	FUT8	FALSE
SLC25A4	7.8027e-09	0.491496	0.907	0.798	0.000261687	Epsilon	SLC25A4	FALSE
AKAP9	1.49124e-07	0.490512	0.987	0.938	0.00500131	Epsilon	AKAP9	FALSE
TTLL7	2.25876e-09	0.485287	0.92	0.756	7.57544e-05	Epsilon	TTLL7	FALSE
RALGAPA1	2.93087e-07	0.484087	0.787	0.601	0.00982956	Epsilon	RALGAPA1	FALSE
AKAP12	2.51848e-07	0.483974	0.493	0.235	0.00844648	Epsilon	AKAP12	FALSE
RAP2B	4.85038e-08	0.48393	0.627	0.36	0.00162672	Epsilon	RAP2B	FALSE
ITGB12	7.83816e-09	0.483279	1	0.991	0.000262876	Epsilon	ITGB1	FALSE
RRAGD	7.98045e-11	0.482445	0.773	0.457	2.67648e-06	Epsilon	RRAGD	FALSE
BEX31	4.26836e-13	0.481776	1	0.995	1.43152e-08	Epsilon	BEX3	FALSE
GATA62	3.2626e-09	0.481746	0.72	0.407	0.000109421	Epsilon	GATA6	TRUE
DHX361	1.04433e-08	0.481215	0.947	0.858	0.000350247	Epsilon	DHX36	FALSE
APLP21	5.67024e-08	0.479467	0.92	0.836	0.00190169	Epsilon	APLP2	FALSE
SERPINB61	1.24655e-07	0.477372	0.72	0.503	0.00418068	Epsilon	SERPINB6	FALSE
CXXC5	3.35961e-08	0.477038	0.933	0.854	0.00112675	Epsilon	CXXC5	FALSE
UBE2S2	9.96322e-10	0.474306	0.973	0.858	3.34146e-05	Epsilon	UBE2S	FALSE
FFAR41	5.99905e-13	0.471268	0.52	0.192	2.01196e-08	Epsilon	FFAR4	FALSE
AAED11	4.06978e-09	0.47125	0.68	0.419	0.000136492	Epsilon	AAED1	FALSE
ASCC3	1.37972e-07	0.470357	0.693	0.491	0.0046273	Epsilon	ASCC3	FALSE
LDHA1	2.03408e-11	0.468668	0.547	0.215	6.82191e-07	Epsilon	LDHA	FALSE
FKBP1B	3.41673e-07	0.467156	0.733	0.513	0.011459	Epsilon	FKBP1B	FALSE
EIF2AK4	3.89891e-08	0.466664	0.64	0.39	0.00130762	Epsilon	EIF2AK4	FALSE
FAM110B1	3.37264e-10	0.466239	0.72	0.419	1.13112e-05	Epsilon	FAM110B	FALSE
MFAP21	3.43216e-07	0.464355	0.733	0.543	0.0115108	Epsilon	MFAP2	FALSE
GSPT2	4.01036e-09	0.460311	0.72	0.459	0.0001345	Epsilon	GSPT2	FALSE
CSRNP3	7.10752e-07	0.459598	0.853	0.637	0.0238372	Epsilon	CSRNP3	TRUE
DNMT3A	8.81104e-07	0.45923	0.853	0.773	0.0295505	Epsilon	DNMT3A	FALSE
TUT4	2.8477e-07	0.456519	0.96	0.847	0.00955061	Epsilon	TUT4	FALSE
RBMS1	2.72784e-07	0.456489	0.693	0.456	0.00914863	Epsilon	RBMS1	FALSE
DSCAML1	1.9652e-13	0.456343	0.52	0.194	6.59088e-09	Epsilon	DSCAML1	FALSE
SRSF53	1.15514e-08	0.455226	1	0.936	0.00038741	Epsilon	SRSF5	FALSE
ADCY1	1.9463e-08	0.453358	0.387	0.147	0.000652749	Epsilon	ADCY1	FALSE
PCNX4	6.22655e-07	0.44923	0.8	0.621	0.0208826	Epsilon	PCNX4	FALSE
SPECC11	1.95222e-13	0.448334	0.56	0.204	6.54736e-09	Epsilon	SPECC1	FALSE
KIF1A	5.21848e-08	0.447209	0.933	0.796	0.00175018	Epsilon	KIF1A	FALSE
PRKCE	6.82227e-28	0.446103	0.52	0.088	2.28805e-23	Epsilon	PRKCE	FALSE
PRDM22	5.64596e-08	0.444995	0.773	0.572	0.00189354	Epsilon	PRDM2	TRUE
TPST1	4.65254e-09	0.444454	0.587	0.332	0.000156037	Epsilon	TPST1	FALSE
PRICKLE2	1.12203e-11	0.444131	0.493	0.188	3.76307e-07	Epsilon	PRICKLE2	FALSE
EIF4G21	1.10384e-10	0.443948	1	0.986	3.70206e-06	Epsilon	EIF4G2	FALSE
MLLT3	2.8809e-07	0.443711	0.573	0.355	0.00966196	Epsilon	MLLT3	FALSE
USP12	5.70053e-07	0.443049	0.627	0.409	0.0191184	Epsilon	USP12	FALSE
AK4	2.47323e-13	0.443045	0.4	0.114	8.2947e-09	Epsilon	AK4	FALSE
DSEL3	1.47759e-08	0.442719	0.64	0.325	0.000495555	Epsilon	DSEL	FALSE
QDPR2	1.1319e-09	0.441705	0.987	0.894	3.79618e-05	Epsilon	QDPR	FALSE
ANKRD36B	1.66396e-07	0.440434	0.6	0.353	0.00558058	Epsilon	ANKRD36B	FALSE
COL12A11	2.01332e-11	0.440167	0.32	0.078	6.75226e-07	Epsilon	COL12A1	FALSE
LDHB	3.17036e-21	0.438799	0.333	0.043	1.06328e-16	Epsilon	LDHB	FALSE
FKBP9	1.51836e-07	0.437586	0.6	0.365	0.00509229	Epsilon	FKBP9	FALSE
RIPPLY31	1.81935e-10	0.436245	0.48	0.183	6.10173e-06	Epsilon	RIPPLY3	FALSE
CACNA1C	1.1115e-08	0.435025	0.667	0.378	0.000372776	Epsilon	CACNA1C	FALSE
SLC9A3R1	6.04328e-07	0.434534	0.853	0.686	0.0202679	Epsilon	SLC9A3R1	FALSE
FOXN31	7.52905e-08	0.432981	0.813	0.608	0.00252509	Epsilon	FOXN3	TRUE
FBXL41	2.54357e-09	0.432576	0.747	0.436	8.53063e-05	Epsilon	FBXL4	FALSE
DPYSL21	7.49355e-07	0.432345	0.867	0.755	0.0251319	Epsilon	DPYSL2	FALSE
CNKSR2	2.18417e-24	0.428676	0.36	0.045	7.32526e-20	Epsilon	CNKSR2	FALSE
B3GNT7	3.7404e-40	0.427839	0.347	0.015	1.25446e-35	Epsilon	B3GNT7	FALSE
DDX17	1.74191e-09	0.425951	1	0.961	5.84202e-05	Epsilon	DDX17	FALSE
CALM21	4.01955e-12	0.424936	0.987	0.988	1.34808e-07	Epsilon	CALM2	FALSE
C14orf132	4.74779e-07	0.424903	0.867	0.724	0.0159231	Epsilon	C14orf132	FALSE
CEP350	6.70735e-07	0.42408	0.813	0.686	0.0224951	Epsilon	CEP350	FALSE
H3F3B2	1.86452e-10	0.423703	1	0.995	6.25323e-06	Epsilon	H3F3B	FALSE
DAB21	2.54126e-09	0.423578	0.347	0.106	8.52287e-05	Epsilon	DAB2	FALSE
MAN1A2	1.00903e-06	0.421856	0.813	0.647	0.0338409	Epsilon	MAN1A2	FALSE
F101	1.07346e-06	0.421773	0.747	0.547	0.0360018	Epsilon	F10	FALSE
GATA6-AS1	1.62723e-12	0.42019	0.427	0.131	5.45741e-08	Epsilon	GATA6-AS1	FALSE
PBX31	7.72811e-08	0.41958	0.56	0.327	0.00259186	Epsilon	PBX3	TRUE
NEBL1	1.60163e-10	0.419326	0.573	0.254	5.37156e-06	Epsilon	NEBL	FALSE
NPAS3	4.64231e-08	0.419029	0.613	0.327	0.00155694	Epsilon	NPAS3	TRUE
ANXA2	5.28386e-07	0.418662	0.52	0.263	0.017721	Epsilon	ANXA2	FALSE
TUBB2A1	1.21628e-06	0.417757	0.747	0.49	0.0407917	Epsilon	TUBB2A	FALSE
PCM12	9.11771e-08	0.417407	1	0.905	0.0030579	Epsilon	PCM1	FALSE
2022-03-11	4.31111e-25	0.412297	0.347	0.038	1.44586e-20	Epsilon	44631	FALSE
KAZN	1.94381e-15	0.412155	0.307	0.055	6.51916e-11	Epsilon	KAZN	FALSE
ANK2	1.30295e-10	0.411782	0.4	0.133	4.36982e-06	Epsilon	ANK2	FALSE
CTXN1	8.62333e-08	0.411763	0.867	0.701	0.00289209	Epsilon	CTXN1	FALSE
GPBAR1	4.31672e-07	0.41167	0.533	0.295	0.0144774	Epsilon	GPBAR1	FALSE
VWA5B22	4.31225e-07	0.411102	0.947	0.869	0.0144624	Epsilon	VWA5B2	FALSE
TOMM7	7.75264e-07	0.410308	0.987	0.939	0.0260008	Epsilon	TOMM7	FALSE
NTRK2	1.13709e-14	0.408768	0.347	0.074	3.81359e-10	Epsilon	NTRK2	FALSE
ZKSCAN11	1.18361e-07	0.407096	0.987	0.965	0.00396959	Epsilon	ZKSCAN1	TRUE
DOCK8	5.63331e-10	0.406262	0.48	0.2	1.8893e-05	Epsilon	DOCK8	FALSE
HES4	5.92882e-12	0.405715	0.4	0.116	1.98841e-07	Epsilon	HES4	TRUE
DPP101	6.71805e-07	0.404414	0.653	0.402	0.022531	Epsilon	DPP10	FALSE
THYN11	9.17365e-07	0.40415	0.773	0.594	0.0307666	Epsilon	THYN1	TRUE
HMGN2	8.18876e-10	0.403958	0.987	0.978	2.74635e-05	Epsilon	HMGN2	FALSE
IQCA1	1.61834e-09	0.401383	0.493	0.214	5.42758e-05	Epsilon	IQCA1	FALSE
PPP4R21	2.03243e-08	0.39964	0.92	0.797	0.000681636	Epsilon	PPP4R2	FALSE
TRMT9B	6.05967e-07	0.399484	0.493	0.267	0.0203229	Epsilon	TRMT9B	FALSE
MBD5	1.91997e-07	0.396633	0.787	0.548	0.0064392	Epsilon	MBD5	FALSE
KIAA02321	5.52594e-07	0.391921	0.88	0.64	0.0185329	Epsilon	KIAA0232	FALSE
GCNT2	4.34534e-11	0.391245	0.52	0.215	1.45734e-06	Epsilon	GCNT2	FALSE
SLC12A5	7.85252e-07	0.390706	0.533	0.298	0.0263358	Epsilon	SLC12A5	FALSE
TPM41	1.24279e-06	0.390117	0.813	0.604	0.0416807	Epsilon	TPM4	FALSE
PCSK6	8.38429e-30	0.388717	0.333	0.026	2.81192e-25	Epsilon	PCSK6	FALSE
DIRAS2	2.26461e-09	0.387174	0.32	0.101	7.59504e-05	Epsilon	DIRAS2	FALSE
KLF12	1.02732e-06	0.386316	0.547	0.326	0.0344543	Epsilon	KLF12	TRUE
NTPCR	8.81323e-07	0.384904	0.6	0.388	0.0295578	Epsilon	NTPCR	FALSE
RALB	1.2734e-08	0.384483	0.52	0.252	0.000427074	Epsilon	RALB	FALSE
EVL	5.08082e-08	0.384075	0.893	0.652	0.001704	Epsilon	EVL	FALSE
MCUR1	1.00277e-07	0.383138	0.707	0.475	0.00336308	Epsilon	MCUR1	FALSE
DDHD1	4.00975e-09	0.38247	0.587	0.298	0.000134479	Epsilon	DDHD1	FALSE
NR3C2	9.82141e-25	0.38223	0.387	0.051	3.2939e-20	Epsilon	NR3C2	TRUE
FERMT2	8.1147e-07	0.380646	0.707	0.479	0.0272151	Epsilon	FERMT2	FALSE
LINGO2	1.3541e-09	0.380287	0.48	0.204	4.5414e-05	Epsilon	LINGO2	FALSE
SGPL1	1.52567e-07	0.377991	0.733	0.501	0.00511678	Epsilon	SGPL1	FALSE
FSD1L	9.25006e-09	0.377742	0.627	0.36	0.000310229	Epsilon	FSD1L	FALSE
ENC11	2.76029e-07	0.375854	0.573	0.313	0.00925746	Epsilon	ENC1	FALSE
SKP1	2.92882e-08	0.374389	0.987	0.986	0.000982269	Epsilon	SKP1	FALSE
PPP2R2D	1.23147e-06	0.372882	0.68	0.467	0.0413012	Epsilon	PPP2R2D	FALSE
ATF7IP2	3.00306e-11	0.372596	0.507	0.2	1.00717e-06	Epsilon	ATF7IP2	FALSE
SNHG18	2.27389e-16	0.372547	0.28	0.042	7.62617e-12	Epsilon	SNHG18	FALSE
ATP5MC3	2.88952e-07	0.371055	1	0.97	0.00969087	Epsilon	ATP5MC3	FALSE
AGPAT1	1.07936e-07	0.369822	0.76	0.493	0.00361996	Epsilon	AGPAT1	FALSE
DEPP11	1.08446e-06	0.367399	0.667	0.399	0.0363706	Epsilon	DEPP1	FALSE
CNGA3	1.81891e-09	0.367128	0.427	0.166	6.10028e-05	Epsilon	CNGA3	FALSE
GNG121	3.801e-07	0.364761	0.573	0.326	0.0127478	Epsilon	GNG12	FALSE
RFX2	1.15172e-06	0.362588	0.48	0.253	0.0386265	Epsilon	RFX2	TRUE
TMEM132C	1.24598e-29	0.358409	0.32	0.023	4.17876e-25	Epsilon	TMEM132C	FALSE
DDB1	3.26192e-07	0.358146	0.933	0.777	0.0109398	Epsilon	DDB1	FALSE
TERF2IP2	6.04529e-07	0.357003	1	0.982	0.0202747	Epsilon	TERF2IP	FALSE
DDX53	9.38467e-09	0.355732	1	0.997	0.000314743	Epsilon	DDX5	FALSE
CLDN101	1.41825e-08	0.355172	0.44	0.172	0.000475653	Epsilon	CLDN10	FALSE
SLC2A13	9.15906e-07	0.35376	0.6	0.36	0.0307177	Epsilon	SLC2A13	FALSE
FAM181B	2.38618e-13	0.351157	0.36	0.087	8.00275e-09	Epsilon	FAM181B	FALSE
CEP192	1.3743e-12	0.350813	0.427	0.134	4.60914e-08	Epsilon	CEP192	FALSE
PROM1	3.34916e-08	0.35058	0.387	0.152	0.00112324	Epsilon	PROM1	FALSE
GPR155	1.33836e-09	0.347745	0.427	0.168	4.48861e-05	Epsilon	GPR155	FALSE
DHRS72	7.97148e-07	0.34756	0.893	0.659	0.0267348	Epsilon	DHRS7	FALSE
C11orf87	4.20596e-21	0.344246	0.267	0.026	1.4106e-16	Epsilon	C11orf87	FALSE
KCTD81	1.17378e-08	0.343257	0.467	0.18	0.000393662	Epsilon	KCTD8	FALSE
UFM1	1.83696e-07	0.341983	0.893	0.689	0.0061608	Epsilon	UFM1	FALSE
ATP1B2	1.64183e-08	0.341894	0.32	0.107	0.000550636	Epsilon	ATP1B2	FALSE
AC092279.1	1.319e-10	0.341507	0.467	0.171	4.42368e-06	Epsilon	AC092279.1	FALSE
GMDS1	6.64147e-08	0.340402	0.573	0.303	0.00222742	Epsilon	GMDS	FALSE
TMEM47	3.31653e-16	0.339808	0.267	0.038	1.1123e-11	Epsilon	TMEM47	FALSE
IGFBPL11	1.00063e-06	0.336702	0.453	0.227	0.0335593	Epsilon	IGFBPL1	FALSE
EMC10	2.52597e-07	0.336205	1	0.934	0.00847158	Epsilon	EMC10	FALSE
NSMAF	4.32582e-09	0.333393	0.373	0.135	0.000145079	Epsilon	NSMAF	FALSE
MORF4L1	1.00073e-07	0.332725	0.973	0.985	0.00335626	Epsilon	MORF4L1	FALSE
TMEM51-AS1	2.13304e-16	0.331717	0.36	0.069	7.1538e-12	Epsilon	TMEM51-AS1	FALSE
S100A16	5.74953e-08	0.330264	0.4	0.16	0.00192828	Epsilon	S100A16	FALSE
SNRNP25	8.70578e-07	0.329757	0.667	0.447	0.0291975	Epsilon	SNRNP25	FALSE
DSTN	7.57653e-07	0.329293	1	0.976	0.0254102	Epsilon	DSTN	FALSE
AP3S1	1.37428e-06	0.329155	0.747	0.526	0.0460905	Epsilon	AP3S1	FALSE
IGF2R	1.21812e-06	0.328566	0.667	0.436	0.0408532	Epsilon	IGF2R	FALSE
CNTLN	3.90339e-08	0.325872	0.387	0.154	0.00130912	Epsilon	CNTLN	FALSE
NUP210	1.70921e-08	0.325167	0.52	0.26	0.000573236	Epsilon	NUP210	FALSE
MBOAT4	4.03065e-25	0.323965	0.253	0.016	1.3518e-20	Epsilon	MBOAT4	FALSE
ADAMTSL1	8.81043e-16	0.320515	0.32	0.06	2.95484e-11	Epsilon	ADAMTSL1	FALSE
NAP1L12	1.15944e-06	0.320505	1	0.995	0.0388851	Epsilon	NAP1L1	FALSE
LINC002611	5.20254e-07	0.318464	0.32	0.123	0.0174483	Epsilon	LINC00261	FALSE
SNX41	1.08547e-06	0.316432	0.693	0.444	0.0364044	Epsilon	SNX4	FALSE
CGREF1	5.88742e-19	0.31561	0.227	0.02	1.97452e-14	Epsilon	CGREF1	FALSE
KCNH81	1.13401e-06	0.31503	0.467	0.229	0.0380323	Epsilon	KCNH8	FALSE
ZFHX4	1.35068e-07	0.309411	0.347	0.13	0.0045299	Epsilon	ZFHX4	TRUE
SEMA5A	2.20079e-08	0.305246	0.227	0.057	0.0007381	Epsilon	SEMA5A	FALSE
NCKAP5	7.41839e-09	0.297525	0.24	0.061	0.000248798	Epsilon	NCKAP5	FALSE
LAIR2	2.42056e-10	0.297446	0.12	0.011	8.11807e-06	Epsilon	LAIR2	FALSE
NIPAL2	4.85777e-10	0.296794	0.333	0.1	1.6292e-05	Epsilon	NIPAL2	FALSE
TMEFF1	9.46498e-10	0.29587	0.293	0.078	3.17437e-05	Epsilon	TMEFF1	FALSE
CLIP4	1.30003e-09	0.293494	0.4	0.143	4.36003e-05	Epsilon	CLIP4	FALSE
ADD2	1.64228e-14	0.293413	0.333	0.068	5.50789e-10	Epsilon	ADD2	FALSE
NAF1	6.18041e-08	0.292239	0.44	0.192	0.00207279	Epsilon	NAF1	FALSE
FHOD3	1.94441e-10	0.291761	0.28	0.072	6.52118e-06	Epsilon	FHOD3	FALSE
ATP8B1	4.39434e-08	0.290768	0.32	0.114	0.00147377	Epsilon	ATP8B1	FALSE
C6orf118	2.15451e-09	0.286304	0.227	0.051	7.2258e-05	Epsilon	C6orf118	FALSE
ADAMTS18	4.95353e-11	0.283437	0.36	0.103	1.66131e-06	Epsilon	ADAMTS18	FALSE
ABTB1	3.12124e-08	0.279666	0.32	0.107	0.0010468	Epsilon	ABTB1	FALSE
KIAA1671	4.1945e-07	0.277614	0.427	0.199	0.0140675	Epsilon	KIAA1671	FALSE
SORCS1	5.98048e-14	0.276868	0.187	0.02	2.00573e-09	Epsilon	SORCS1	FALSE
CRY11	7.66814e-08	0.275155	0.533	0.253	0.00257174	Epsilon	CRY1	FALSE
TMEM126B	5.42466e-08	0.271975	0.693	0.403	0.00181932	Epsilon	TMEM126B	FALSE
EED	2.89121e-09	0.269287	0.44	0.169	9.69652e-05	Epsilon	EED	FALSE
KCNB1	4.26921e-09	0.268382	0.267	0.07	0.000143181	Epsilon	KCNB1	FALSE
CCDC136	1.27907e-08	0.267227	0.24	0.061	0.000428973	Epsilon	CCDC136	FALSE
ABCC91	3.14155e-13	0.266562	0.24	0.038	1.05361e-08	Epsilon	ABCC9	FALSE
TMEM130	6.72306e-08	0.26135	0.253	0.076	0.00225478	Epsilon	TMEM130	FALSE
FTH11	9.88636e-07	0.260601	1	1	0.0331569	Epsilon	FTH1	FALSE
LITAF	4.15736e-07	0.25641	0.293	0.1	0.0139429	Epsilon	LITAF	TRUE
C15orf41	7.46992e-07	0.251942	0.36	0.153	0.0250526	Epsilon	C15orf41	FALSE
ACSL6	1.49084e-09	0.251538	0.253	0.061	4.99997e-05	Epsilon	ACSL6	FALSE
DLK1	9.07278e-20	1.41747	0.962	0.55	3.04283e-15	EP beta	DLK1	FALSE
CRYBA2	5.15918e-16	1.35356	0.987	0.708	1.73028e-11	EP beta	CRYBA2	FALSE
GCH1	2.31775e-33	1.27472	0.987	0.503	7.77326e-29	EP beta	GCH1	FALSE
IGFBP5	4.59103e-15	1.13771	0.987	0.799	1.53974e-10	EP beta	IGFBP5	FALSE
MEG3	2.64618e-13	1.13239	0.974	0.808	8.87477e-09	EP beta	MEG3	FALSE
TMSB4X	1.4534e-29	1.12199	1	0.992	4.87442e-25	EP beta	TMSB4X	FALSE
KCNK17	1.1302e-18	1.11173	0.936	0.599	3.79047e-14	EP beta	KCNK17	FALSE
PRPH	1.74741e-47	1.06441	0.692	0.092	5.86047e-43	EP beta	PRPH	FALSE
CALB2	2.86295e-24	1.03484	0.846	0.295	9.60176e-20	EP beta	CALB2	FALSE
FEV	7.93602e-18	1.02638	0.859	0.372	2.66158e-13	EP beta	FEV	TRUE
ERO1B	2.63966e-13	1.00784	0.949	0.857	8.85289e-09	EP beta	ERO1B	FALSE
TUBA1A	1.5741e-17	0.985483	1	0.996	5.27922e-13	EP beta	TUBA1A	FALSE
NKX6-1	1.33922e-18	0.984028	0.923	0.671	4.49146e-14	EP beta	NKX6-1	TRUE
STMN2	3.66674e-19	0.983144	0.987	0.853	1.22975e-14	EP beta	STMN2	FALSE
TUBB2B	5.49813e-18	0.91072	1	0.841	1.84396e-13	EP beta	TUBB2B	FALSE
TAGLN2	3.28614e-19	0.898574	0.962	0.768	1.10211e-14	EP beta	TAGLN2	FALSE
TAGLN3	1.10264e-19	0.897109	0.974	0.719	3.69802e-15	EP beta	TAGLN3	FALSE
SCGN	9.79935e-24	0.891597	1	0.961	3.28651e-19	EP beta	SCGN	FALSE
FABP7	1.96753e-07	0.877218	0.141	0.026	0.00659871	EP beta	FABP7	FALSE
PCSK1	9.91043e-16	0.876691	0.936	0.685	3.32376e-11	EP beta	PCSK1	FALSE
TMSB10	3.65012e-18	0.86678	1	0.997	1.22418e-13	EP beta	TMSB10	FALSE
PAX6	8.3589e-15	0.825222	1	0.72	2.80341e-10	EP beta	PAX6	TRUE
TSPAN1	5.40529e-26	0.822053	0.821	0.292	1.81283e-21	EP beta	TSPAN1	FALSE
PDX1	2.16757e-17	0.800336	0.936	0.615	7.26958e-13	EP beta	PDX1	TRUE
C9orf16	8.83222e-13	0.797379	0.974	0.893	2.96215e-08	EP beta	C9orf16	FALSE
RAB3B	1.45291e-16	0.791913	0.987	0.852	4.87276e-12	EP beta	RAB3B	FALSE
REXO2	1.97285e-16	0.788037	0.91	0.651	6.61654e-12	EP beta	REXO2	FALSE
KCNK16	4.18834e-10	0.76208	0.872	0.632	1.40469e-05	EP beta	KCNK16	FALSE
PAX4	1.68286e-20	0.738618	0.936	0.408	5.64396e-16	EP beta	PAX4	TRUE
MLLT11	2.81179e-16	0.735577	0.923	0.663	9.43017e-12	EP beta	MLLT11	FALSE
SEC61B	4.52017e-19	0.71557	1	0.982	1.51597e-14	EP beta	SEC61B	FALSE
SF3B5	1.00474e-15	0.712367	0.974	0.923	3.36969e-11	EP beta	SF3B5	FALSE
TUBA1B	1.0384e-11	0.711159	0.949	0.86	3.4826e-07	EP beta	TUBA1B	FALSE
MANF	5.65622e-14	0.705586	0.949	0.834	1.89698e-09	EP beta	MANF	FALSE
TUBB	3.08723e-11	0.702255	1	0.912	1.0354e-06	EP beta	TUBB	FALSE
MAFB	2.6997e-10	0.698621	0.949	0.766	9.05424e-06	EP beta	MAFB	TRUE
CACNA1A	4.8442e-14	0.675087	0.962	0.798	1.62465e-09	EP beta	CACNA1A	FALSE
TENM2	1.33424e-10	0.671839	0.667	0.378	4.47477e-06	EP beta	TENM2	FALSE
HECTD4	1.95212e-11	0.667156	0.885	0.78	6.54701e-07	EP beta	HECTD4	FALSE
AIF1	1.73528e-09	0.663593	0.705	0.418	5.81977e-05	EP beta	AIF1	FALSE
STMN1	1.5524e-13	0.6583	1	0.992	5.20643e-09	EP beta	STMN1	FALSE
RPS3	1.04935e-19	0.658058	1	0.999	3.5193e-15	EP beta	RPS3	FALSE
RGS9	5.67288e-14	0.656621	0.974	0.739	1.90257e-09	EP beta	RGS9	FALSE
PDE5A	1.27768e-11	0.6554	0.833	0.52	4.2851e-07	EP beta	PDE5A	FALSE
INSM1	9.44748e-13	0.646623	1	0.92	3.16849e-08	EP beta	INSM1	TRUE
NNAT	8.10286e-10	0.644723	0.974	0.793	2.71754e-05	EP beta	NNAT	FALSE
CCSER1	1.20102e-15	0.642089	0.615	0.221	4.02797e-11	EP beta	CCSER1	FALSE
MEG8	1.2561e-08	0.63915	0.628	0.371	0.000421271	EP beta	MEG8	FALSE
ARID5B	1.66333e-11	0.633626	0.846	0.548	5.57849e-07	EP beta	ARID5B	TRUE
TUBB2A	2.26044e-08	0.632971	0.756	0.488	0.000758106	EP beta	TUBB2A	FALSE
CALR	2.22294e-10	0.622806	0.974	0.959	7.45528e-06	EP beta	CALR	FALSE
MAP1B	1.19891e-10	0.613714	0.987	0.889	4.02089e-06	EP beta	MAP1B	FALSE
PAM	1.85219e-09	0.613397	0.833	0.668	6.21187e-05	EP beta	PAM	FALSE
PPIB	3.34206e-13	0.604637	1	0.971	1.12086e-08	EP beta	PPIB	FALSE
COTL1	3.00792e-10	0.601386	0.462	0.194	1.0088e-05	EP beta	COTL1	FALSE
COX11	7.4504e-11	0.600754	0.885	0.724	2.49871e-06	EP beta	COX11	FALSE
GNG3	2.37849e-15	0.598623	0.487	0.154	7.97696e-11	EP beta	GNG3	FALSE
RASGRP1	3.70032e-16	0.594956	0.756	0.348	1.24101e-11	EP beta	RASGRP1	FALSE
HSP90B1	9.77324e-14	0.591103	0.974	0.974	3.27775e-09	EP beta	HSP90B1	FALSE
PEMT	2.6517e-09	0.586605	0.756	0.508	8.89326e-05	EP beta	PEMT	FALSE
ACTB	7.64619e-13	0.58494	1	1	2.56438e-08	EP beta	ACTB	FALSE
IRF2BPL	4.46605e-09	0.580528	0.795	0.602	0.000149782	EP beta	IRF2BPL	FALSE
CORO2B	3.91057e-21	0.580107	0.679	0.221	1.31153e-16	EP beta	CORO2B	FALSE
MNX1	1.66135e-12	0.577361	0.782	0.447	5.57183e-08	EP beta	MNX1	TRUE
ELAVL3	1.29834e-06	0.575667	0.397	0.192	0.0435437	EP beta	ELAVL3	FALSE
SEC61G	3.11324e-11	0.55798	1	0.957	1.04412e-06	EP beta	SEC61G	FALSE
ATP2A3	5.13057e-10	0.557026	0.897	0.757	1.72069e-05	EP beta	ATP2A3	FALSE
UGDH	3.64265e-09	0.551975	0.654	0.389	0.000122167	EP beta	UGDH	FALSE
ADRA2A	1.56838e-10	0.549095	0.538	0.246	5.26004e-06	EP beta	ADRA2A	FALSE
ATP6V0B	1.40295e-13	0.545251	1	0.952	4.70523e-09	EP beta	ATP6V0B	FALSE
NEXMIF	4.1467e-12	0.543343	0.756	0.359	1.39072e-07	EP beta	NEXMIF	FALSE
NLRP1	7.21523e-11	0.54309	0.949	0.871	2.41984e-06	EP beta	NLRP1	FALSE
C22orf42	3.45393e-15	0.52948	0.679	0.273	1.15838e-10	EP beta	C22orf42	FALSE
AES	2.8071e-13	0.526233	1	0.985	9.41445e-09	EP beta	AES	FALSE
CHGA	3.38102e-10	0.525408	1	0.961	1.13393e-05	EP beta	CHGA	FALSE
ASCL2	1.40571e-07	0.517358	0.923	0.769	0.00471447	EP beta	ASCL2	TRUE
UCHL1	4.88866e-10	0.516141	0.987	0.878	1.63956e-05	EP beta	UCHL1	FALSE
XBP1	8.35322e-09	0.509606	0.91	0.76	0.00028015	EP beta	XBP1	TRUE
DBI	7.74846e-09	0.500098	0.974	0.933	0.000259868	EP beta	DBI	FALSE
CFL1	1.10321e-13	0.493172	1	0.99	3.69994e-09	EP beta	CFL1	FALSE
SCG3	1.37686e-07	0.4884	0.962	0.967	0.00461771	EP beta	SCG3	FALSE
ACTG1	5.88776e-13	0.487625	1	1	1.97464e-08	EP beta	ACTG1	FALSE
JPT1	9.51602e-09	0.486465	1	0.855	0.000319148	EP beta	JPT1	FALSE
GAS2L3	3.10012e-13	0.486149	0.603	0.231	1.03972e-08	EP beta	GAS2L3	FALSE
SND1	1.5023e-08	0.480678	0.885	0.755	0.000503841	EP beta	SND1	FALSE
CANX	2.13409e-07	0.476585	0.974	0.947	0.00715732	EP beta	CANX	FALSE
DPP6	2.79458e-08	0.471014	0.859	0.587	0.000937245	EP beta	DPP6	FALSE
SH3BP5	6.25409e-15	0.464454	0.513	0.168	2.0975e-10	EP beta	SH3BP5	FALSE
HYOU1	1.6528e-08	0.462381	0.769	0.579	0.000554317	EP beta	HYOU1	FALSE
PDIA3	1.74097e-08	0.46227	0.962	0.931	0.000583885	EP beta	PDIA3	FALSE
RYBP	1.13629e-07	0.455011	0.91	0.793	0.00381089	EP beta	RYBP	FALSE
HADH	2.47764e-07	0.453508	0.859	0.514	0.00830951	EP beta	HADH	FALSE
DYNLL1	1.01762e-09	0.453294	1	0.99	3.41289e-05	EP beta	DYNLL1	FALSE
CRMP1	3.22366e-08	0.450822	0.897	0.701	0.00108115	EP beta	CRMP1	FALSE
RAPGEF5	3.16178e-08	0.444342	0.756	0.465	0.0010604	EP beta	RAPGEF5	FALSE
TXNDC17	1.34892e-07	0.44205	0.923	0.8	0.004524	EP beta	TXNDC17	FALSE
PLAGL1	8.47523e-07	0.441631	0.897	0.702	0.0284242	EP beta	PLAGL1	TRUE
HTATSF1	7.61968e-08	0.43941	0.962	0.825	0.00255549	EP beta	HTATSF1	FALSE
COX5A	7.86327e-08	0.437659	0.962	0.942	0.00263718	EP beta	COX5A	FALSE
MYL6	1.95091e-10	0.435616	1	0.997	6.54297e-06	EP beta	MYL6	FALSE
YWHAH	6.85873e-08	0.435608	0.923	0.793	0.00230028	EP beta	YWHAH	FALSE
RPL10	1.45622e-09	0.428472	1	1	4.88386e-05	EP beta	RPL10	FALSE
ECHS1	6.04254e-07	0.424128	0.897	0.841	0.0202655	EP beta	ECHS1	FALSE
ACVR1C	8.68743e-09	0.423598	0.885	0.553	0.000291359	EP beta	ACVR1C	FALSE
CAPNS1	1.64002e-08	0.422244	0.949	0.844	0.000550029	EP beta	CAPNS1	FALSE
MECOM	5.73635e-10	0.42216	0.487	0.202	1.92386e-05	EP beta	MECOM	TRUE
RBM3	8.64454e-07	0.422062	0.962	0.838	0.0289921	EP beta	RBM3	FALSE
CALM2	5.68376e-09	0.421762	1	0.986	0.000190622	EP beta	CALM2	FALSE
GAP43	5.62767e-10	0.4213	0.359	0.113	1.88741e-05	EP beta	GAP43	FALSE
DAD1	3.84246e-09	0.420812	0.987	0.942	0.000128868	EP beta	DAD1	FALSE
SELENOW	5.06552e-07	0.415896	0.936	0.859	0.0169887	EP beta	SELENOW	FALSE
PTS	7.02047e-08	0.411637	0.923	0.795	0.00235453	EP beta	PTS	FALSE
SLC7A8	7.42854e-07	0.410886	0.859	0.61	0.0249138	EP beta	SLC7A8	FALSE
RPS26	9.57775e-08	0.410805	1	0.99	0.00321219	EP beta	RPS26	FALSE
RPL36AL	5.80382e-08	0.410187	0.974	0.976	0.00194648	EP beta	RPL36AL	FALSE
ATP6V0E2	2.91862e-07	0.404836	0.769	0.607	0.00978846	EP beta	ATP6V0E2	FALSE
P4HB	6.80996e-07	0.403941	0.974	0.898	0.0228393	EP beta	P4HB	FALSE
ETS2	7.05045e-12	0.403728	0.526	0.201	2.36458e-07	EP beta	ETS2	TRUE
EBPL	1.44321e-06	0.402226	0.731	0.477	0.0484023	EP beta	EBPL	FALSE
VCP	4.17379e-07	0.401788	0.885	0.802	0.0139981	EP beta	VCP	FALSE
GNG2	8.49561e-07	0.401242	0.872	0.685	0.0284926	EP beta	GNG2	FALSE
PFN1	1.19977e-07	0.395774	0.987	0.951	0.0040238	EP beta	PFN1	FALSE
ATP5MG	4.85066e-10	0.395154	1	0.992	1.62681e-05	EP beta	ATP5MG	FALSE
SPCS2	3.22504e-09	0.389784	0.962	0.935	0.000108162	EP beta	SPCS2	FALSE
SSR2	1.23043e-07	0.385825	0.974	0.942	0.0041266	EP beta	SSR2	FALSE
PPIA	3.57207e-07	0.385129	1	0.995	0.01198	EP beta	PPIA	FALSE
MTSS1	8.89257e-08	0.383782	0.756	0.537	0.00298239	EP beta	MTSS1	FALSE
TPM3	1.31178e-06	0.380505	0.974	0.914	0.0439946	EP beta	TPM3	FALSE
YBX1	2.70569e-07	0.380221	0.987	0.99	0.00907436	EP beta	YBX1	TRUE
COPE	3.79559e-08	0.379733	0.962	0.914	0.00127297	EP beta	COPE	FALSE
MAP1LC3A	5.88197e-07	0.379476	0.91	0.76	0.019727	EP beta	MAP1LC3A	FALSE
MARCKS	2.10709e-08	0.377365	1	0.989	0.000706675	EP beta	MARCKS	FALSE
CDC42	3.36227e-08	0.375289	1	0.982	0.00112764	EP beta	CDC42	FALSE
IGFBP2	3.71417e-07	0.37143	0.551	0.28	0.0124566	EP beta	IGFBP2	FALSE
COX6A1	6.69779e-07	0.371348	1	0.985	0.022463	EP beta	COX6A1	FALSE
ARPC3	4.94879e-07	0.369501	1	0.959	0.0165973	EP beta	ARPC3	FALSE
GPD2	1.462e-06	0.367549	0.513	0.283	0.0490327	EP beta	GPD2	FALSE
FNBP1L	1.45467e-06	0.365027	1	0.958	0.0487868	EP beta	FNBP1L	FALSE
YIPF3	1.37978e-07	0.364377	0.91	0.773	0.0046275	EP beta	YIPF3	FALSE
NDUFB11	4.88687e-07	0.358013	1	0.984	0.0163896	EP beta	NDUFB11	FALSE
MFGE8	2.66557e-07	0.357911	0.628	0.336	0.0089398	EP beta	MFGE8	FALSE
GNAI2	1.19591e-08	0.356994	1	0.963	0.000401085	EP beta	GNAI2	FALSE
KCNB2	2.5217e-07	0.354736	0.744	0.5	0.00845729	EP beta	KCNB2	FALSE
TRIR	4.55751e-07	0.354444	0.962	0.924	0.015285	EP beta	TRIR	FALSE
GAPDH	1.83916e-09	0.344905	1	0.993	6.16818e-05	EP beta	GAPDH	FALSE
COX7B	5.52976e-07	0.343933	0.987	0.969	0.0185457	EP beta	COX7B	FALSE
CHST9	5.58836e-07	0.343801	0.897	0.747	0.0187422	EP beta	CHST9	FALSE
FAM13C	9.78575e-12	0.340103	0.41	0.13	3.28195e-07	EP beta	FAM13C	FALSE
SPCS3	8.86549e-07	0.339153	0.885	0.724	0.0297331	EP beta	SPCS3	FALSE
CCDC167	1.1231e-06	0.338235	0.782	0.595	0.0376666	EP beta	CCDC167	FALSE
LMX1B	7.19543e-08	0.335409	0.346	0.128	0.0024132	EP beta	LMX1B	TRUE
SRSF9	2.56486e-07	0.334446	0.974	0.959	0.00860203	EP beta	SRSF9	FALSE
FTH1	2.36454e-08	0.334111	1	1	0.000793019	EP beta	FTH1	FALSE
HMGN1	5.60474e-07	0.333266	0.987	0.99	0.0187972	EP beta	HMGN1	FALSE
CHRNA5	1.96517e-13	0.331596	0.359	0.088	6.59078e-09	EP beta	CHRNA5	FALSE
ANAPC11	7.76373e-07	0.330578	0.974	0.901	0.026038	EP beta	ANAPC11	FALSE
VDAC2	2.11342e-08	0.325209	0.987	0.952	0.000708799	EP beta	VDAC2	FALSE
TERF2IP	8.24755e-07	0.324575	0.987	0.984	0.0276606	EP beta	TERF2IP	FALSE
SMPD3	2.45707e-07	0.32272	0.359	0.143	0.00824052	EP beta	SMPD3	FALSE
ATP5F1B	8.61529e-07	0.315854	1	0.963	0.028894	EP beta	ATP5F1B	FALSE
SOAT1	6.97475e-08	0.312031	0.615	0.319	0.00233919	EP beta	SOAT1	FALSE
CA8	3.4259e-07	0.306176	0.564	0.318	0.0114898	EP beta	CA8	FALSE
PAPPA2	2.03038e-09	0.296984	0.154	0.023	6.80949e-05	EP beta	PAPPA2	FALSE
SDHAF2	3.10978e-07	0.287099	0.718	0.457	0.0104296	EP beta	SDHAF2	FALSE
H3F3A	9.19459e-07	0.284742	1	0.999	0.0308368	EP beta	H3F3A	FALSE
PRKCH	6.1001e-14	0.274715	0.321	0.067	2.04585e-09	EP beta	PRKCH	FALSE
CD72	4.51252e-10	0.261117	0.333	0.099	1.51341e-05	EP beta	CD72	FALSE
INS	2.43826e-87	3.31362	0.979	0.552	8.17745e-83	Beta	INS	FALSE
PLAGL11	6.18903e-73	2.33397	0.954	0.648	2.07568e-68	Beta	PLAGL1	TRUE
DLK11	2.26573e-68	2.07431	0.985	0.466	7.59879e-64	Beta	DLK1	FALSE
ACVR1C1	3.04892e-72	2.07303	0.928	0.477	1.02255e-67	Beta	ACVR1C	FALSE
RBP4	4.69351e-69	1.62406	0.881	0.219	1.57411e-64	Beta	RBP4	FALSE
HADH1	6.95062e-73	1.61755	0.959	0.418	2.3311e-68	Beta	HADH	FALSE
MEG31	3.98309e-30	1.32385	0.928	0.792	1.33585e-25	Beta	MEG3	FALSE
ASB9	1.46334e-69	1.30049	0.856	0.244	4.90774e-65	Beta	ASB9	FALSE
HSPA1A	4.06181e-08	1.28936	0.814	0.687	0.00136225	Beta	HSPA1A	FALSE
SLC30A81	1.8964e-36	1.27676	0.794	0.321	6.36015e-32	Beta	SLC30A8	FALSE
FXYD21	4.64964e-48	1.26089	0.907	0.406	1.5594e-43	Beta	FXYD2	FALSE
MAFA	5.21815e-86	1.15202	0.768	0.085	1.75006e-81	Beta	MAFA	TRUE
ROBO2	4.03734e-71	1.14818	0.814	0.177	1.35404e-66	Beta	ROBO2	FALSE
MEIS2	6.1508e-36	1.11789	0.954	0.874	2.06286e-31	Beta	MEIS2	TRUE
PCSK1N1	3.0249e-43	1.02418	0.995	0.918	1.01449e-38	Beta	PCSK1N	FALSE
ERO1B1	5.60745e-32	0.999308	0.985	0.829	1.88063e-27	Beta	ERO1B	FALSE
HSPA1B	2.89721e-10	0.976023	0.763	0.644	9.71666e-06	Beta	HSPA1B	FALSE
MAFB1	1.8754e-35	0.965154	0.985	0.721	6.28971e-31	Beta	MAFB	TRUE
MFAP41	8.36951e-44	0.943491	0.907	0.45	2.80697e-39	Beta	MFAP4	FALSE
ECEL1	2.84795e-61	0.888787	0.675	0.116	9.55146e-57	Beta	ECEL1	FALSE
SMIM24	1.26919e-47	0.868477	0.68	0.177	4.25661e-43	Beta	SMIM24	FALSE
ASPH1	2.58957e-29	0.859559	0.809	0.447	8.68489e-25	Beta	ASPH	FALSE
AGPAT2	1.54514e-53	0.858073	0.799	0.237	5.18208e-49	Beta	AGPAT2	FALSE
ZFP36L2	3.0811e-27	0.856711	0.696	0.298	1.03334e-22	Beta	ZFP36L2	TRUE
PDCD5	4.82983e-35	0.85566	0.954	0.877	1.61983e-30	Beta	PDCD5	FALSE
EGFL7	9.06996e-51	0.822385	0.706	0.185	3.04188e-46	Beta	EGFL7	FALSE
PCSK12	1.19101e-24	0.817618	0.887	0.653	3.99441e-20	Beta	PCSK1	FALSE
PAX63	9.12854e-30	0.814582	0.943	0.685	3.06153e-25	Beta	PAX6	TRUE
FFAR12	1.74156e-40	0.799507	0.835	0.324	5.84085e-36	Beta	FFAR1	FALSE
PCDH7	8.97837e-49	0.79617	0.495	0.061	3.01117e-44	Beta	PCDH7	FALSE
HPCA	1.41542e-40	0.793603	0.789	0.311	4.74705e-36	Beta	HPCA	FALSE
SCIN	9.99381e-67	0.790648	0.691	0.098	3.35172e-62	Beta	SCIN	FALSE
VEGFA	9.95442e-28	0.77555	0.912	0.752	3.33851e-23	Beta	VEGFA	FALSE
AMN	1.0347e-75	0.754587	0.546	0.018	3.47019e-71	Beta	AMN	FALSE
PARVB	1.2286e-35	0.746178	0.686	0.242	4.12048e-31	Beta	PARVB	FALSE
DUSP1	5.04679e-09	0.743988	0.881	0.824	0.000169259	Beta	DUSP1	FALSE
PHACTR2	1.8126e-25	0.737074	0.835	0.582	6.0791e-21	Beta	PHACTR2	FALSE
FTL	4.87554e-39	0.728465	1	1	1.63516e-34	Beta	FTL	FALSE
MPP6	4.37509e-32	0.725351	0.794	0.429	1.46732e-27	Beta	MPP6	FALSE
LMO31	1.10952e-51	0.723499	0.67	0.132	3.72111e-47	Beta	LMO3	FALSE
TIMP11	1.52485e-23	0.72057	0.845	0.465	5.11405e-19	Beta	TIMP1	FALSE
GNG4	1.39171e-29	0.720199	0.809	0.423	4.66753e-25	Beta	GNG4	FALSE
EVA1B1	1.79098e-29	0.7077	0.887	0.513	6.00658e-25	Beta	EVA1B	FALSE
FBXO17	1.12274e-40	0.705185	0.758	0.297	3.76543e-36	Beta	FBXO17	FALSE
CASR1	4.07172e-31	0.685854	0.778	0.356	1.36557e-26	Beta	CASR	FALSE
EDARADD	8.07735e-45	0.680635	0.613	0.135	2.70898e-40	Beta	EDARADD	FALSE
STX1A	7.81166e-24	0.660399	0.789	0.532	2.61987e-19	Beta	STX1A	FALSE
SLC29A11	3.26737e-29	0.659914	0.84	0.51	1.09581e-24	Beta	SLC29A1	FALSE
DMTN	4.77898e-39	0.659331	0.691	0.235	1.60278e-34	Beta	DMTN	FALSE
LMO2	4.89461e-50	0.651451	0.649	0.135	1.64156e-45	Beta	LMO2	FALSE
VIL1	9.84307e-23	0.63909	0.768	0.453	3.30117e-18	Beta	VIL1	FALSE
KIF5C	3.76382e-20	0.629341	0.794	0.54	1.26231e-15	Beta	KIF5C	FALSE
CALB22	7.78913e-22	0.626229	0.644	0.255	2.61232e-17	Beta	CALB2	FALSE
SF3B51	1.36358e-18	0.623632	0.969	0.915	4.57318e-14	Beta	SF3B5	FALSE
FOXP2	1.83537e-28	0.617141	0.701	0.316	6.15547e-24	Beta	FOXP2	TRUE
TSC22D3	4.12458e-21	0.605876	0.742	0.429	1.3833e-16	Beta	TSC22D3	TRUE
SCD5	2.62659e-33	0.604605	0.526	0.129	8.80907e-29	Beta	SCD5	FALSE
TBCB	4.73401e-24	0.589447	0.959	0.868	1.58769e-19	Beta	TBCB	FALSE
SMC21	7.59028e-16	0.589379	0.799	0.568	2.54563e-11	Beta	SMC2	FALSE
FAM92B	1.48645e-38	0.58823	0.644	0.185	4.98524e-34	Beta	FAM92B	FALSE
ASCL21	2.72534e-25	0.586833	0.943	0.734	9.14024e-21	Beta	ASCL2	TRUE
MIAT	8.36531e-26	0.583675	0.546	0.174	2.80556e-21	Beta	MIAT	FALSE
GCK	7.5899e-24	0.582449	0.814	0.5	2.5455e-19	Beta	GCK	FALSE
RGS2	5.81629e-09	0.580021	0.727	0.571	0.000195067	Beta	RGS2	FALSE
NR3C1	4.86937e-20	0.57526	0.763	0.437	1.63309e-15	Beta	NR3C1	TRUE
CFC1	1.79762e-23	0.572656	0.732	0.384	6.02885e-19	Beta	CFC1	FALSE
NTM1	6.67077e-40	0.566654	0.546	0.108	2.23724e-35	Beta	NTM	FALSE
IGF1R	1.22312e-18	0.553823	0.716	0.456	4.10211e-14	Beta	IGF1R	FALSE
NT5DC2	2.46914e-19	0.547331	0.809	0.569	8.281e-15	Beta	NT5DC2	FALSE
NKX6-12	6.04469e-19	0.54638	0.887	0.635	2.02727e-14	Beta	NKX6-1	TRUE
ARID3A	1.31612e-20	0.538734	0.876	0.673	4.41399e-16	Beta	ARID3A	TRUE
ABAT	4.54682e-20	0.535481	0.861	0.634	1.52491e-15	Beta	ABAT	FALSE
TMPRSS6	4.43549e-32	0.53407	0.644	0.226	1.48757e-27	Beta	TMPRSS6	FALSE
TMEM1961	5.39424e-18	0.531399	0.794	0.563	1.80912e-13	Beta	TMEM196	FALSE
CADM1	3.46006e-20	0.528514	0.887	0.682	1.16043e-15	Beta	CADM1	FALSE
CHST91	4.00285e-16	0.523445	0.887	0.723	1.34247e-11	Beta	CHST9	FALSE
PTPRE	1.137e-62	0.522309	0.454	0.011	3.81326e-58	Beta	PTPRE	FALSE
RAB29	5.56872e-23	0.521302	0.753	0.405	1.86764e-18	Beta	RAB29	FALSE
POLR2I	2.51218e-13	0.521077	0.964	0.856	8.42536e-09	Beta	POLR2I	FALSE
DDC1	1.39666e-19	0.518633	0.706	0.347	4.68413e-15	Beta	DDC	FALSE
SAMD11	2.9949e-36	0.516541	0.639	0.173	1.00443e-31	Beta	SAMD11	TRUE
AP3B1	9.69947e-13	0.509124	0.742	0.508	3.25301e-08	Beta	AP3B1	FALSE
MEG81	5.23932e-19	0.506822	0.665	0.311	1.75716e-14	Beta	MEG8	FALSE
NDN	4.5606e-15	0.506753	0.866	0.674	1.52954e-10	Beta	NDN	FALSE
PSD3	2.13686e-13	0.506611	0.732	0.506	7.16659e-09	Beta	PSD3	FALSE
MAP4K2	2.67952e-34	0.506249	0.546	0.139	8.98657e-30	Beta	MAP4K2	FALSE
MEAF6	1.80112e-20	0.502455	0.923	0.86	6.04061e-16	Beta	MEAF6	FALSE
CCSER11	8.21171e-24	0.501405	0.536	0.173	2.75404e-19	Beta	CCSER1	FALSE
NLRP11	1.92858e-15	0.492129	0.959	0.853	6.46806e-11	Beta	NLRP1	FALSE
PPP1R16A	8.51344e-19	0.488015	0.696	0.397	2.85524e-14	Beta	PPP1R16A	FALSE
CNTN1	2.0133e-22	0.484859	0.624	0.276	6.75221e-18	Beta	CNTN1	FALSE
SCG51	2.14989e-16	0.479001	0.974	0.734	7.21029e-12	Beta	SCG5	FALSE
CNTN4	1.05616e-21	0.477528	0.624	0.279	3.54216e-17	Beta	CNTN4	FALSE
TMEM1901	2.10226e-17	0.472033	0.778	0.394	7.05057e-13	Beta	TMEM190	FALSE
HIF3A	2.22073e-15	0.465048	0.67	0.405	7.44788e-11	Beta	HIF3A	TRUE
MCUB	1.31479e-27	0.462995	0.531	0.153	4.40954e-23	Beta	MCUB	FALSE
[truncated: 250 more rows]
