# Supplementary material for: Deciphering early human pancreas development at the single-cell level
Source: Nat Commun. 2023 Sep 2;14:5354. doi: 10.1038/s41467-023-40893-8 (PMC10475098; doi:10.1038/s41467-023-40893-8)
Supplement: Supplementary file 9 — Supplementary Data 6 [file 41467_2023_40893_MOESM9_ESM.xlsx]

## Sheet: Sheet1
Supplementary Data 6. Differentially expressed regulons of pancreatic endocrine cells, related to Fig. 6.
	p_val	avg_log2FC	p_val_adj	cluster	gene
NKX6-1(+)	3.0308e-29	0.229807	1.29415e-26	EP beta	NKX6-1(+)
LMX1B(+)	1.63012e-17	0.0636	6.96062e-15	EP beta	LMX1B(+)
PDX1(+)	2.46118e-17	0.0515824	1.05092e-14	EP beta	PDX1(+)
PAX4(+)	2.70263e-12	0.078499	1.15402e-09	EP beta	PAX4(+)
PAX6(+)	1.13154e-09	0.107777	4.83169e-07	EP beta	PAX6(+)
MEIS2(+)	4.66584e-08	0.105679	1.99231e-05	EP beta	MEIS2(+)
PEG3(+)	1.63541e-06	0.060021	0.000698318	EP beta	PEG3(+)
ETV1(+)	4.83874e-08	0.0887671	2.06614e-05	EP alpha	ETV1(+)
ARX(+)	7.39556e-06	0.0519798	0.0031579	EP alpha	ARX(+)
PAX4(+)1	6.14751e-33	0.179985	2.62498e-30	EP late	PAX4(+)
CDX2(+)	7.40894e-32	0.125791	3.16362e-29	EP late	CDX2(+)
LMX1B(+)1	1.09368e-31	0.116156	4.67e-29	EP late	LMX1B(+)
HES6(+)	6.95081e-29	0.0811254	2.968e-26	EP late	HES6(+)
HMGB3(+)	5.29922e-27	0.0850798	2.26277e-24	EP late	HMGB3(+)
SOX4(+)	1.70566e-26	0.0518338	7.28316e-24	EP late	SOX4(+)
TEAD2(+)	1.32734e-20	0.0667551	5.66773e-18	EP late	TEAD2(+)
POU2F2(+)	4.35547e-20	0.0858021	1.85979e-17	EP late	POU2F2(+)
NEUROG3(+)	6.3002e-20	0.0690945	2.69018e-17	EP late	NEUROG3(+)
GATA6(+)	1.09653e-14	0.0583803	4.68218e-12	EP late	GATA6(+)
SNAI2(+)	1.47619e-14	0.0596087	6.30331e-12	EP late	SNAI2(+)
BCL11A(+)	6.61496e-12	0.0594703	2.82459e-09	EP late	BCL11A(+)
NEUROD1(+)	9.4021e-06	0.0739942	0.0040147	EP late	NEUROD1(+)
TEAD2(+)1	1.03888e-39	0.16605	4.43601e-37	EP mid	TEAD2(+)
SOX4(+)1	1.41094e-39	0.0771659	6.02472e-37	EP mid	SOX4(+)
TFDP2(+)	3.24243e-39	0.0703829	1.38452e-36	EP mid	TFDP2(+)
HMGB3(+)1	5.34135e-37	0.111675	2.28076e-34	EP mid	HMGB3(+)
HES6(+)1	1.73311e-35	0.097498	7.40038e-33	EP mid	HES6(+)
NEUROG3(+)1	3.12661e-35	0.136476	1.33506e-32	EP mid	NEUROG3(+)
SOX11(+)	9.02313e-35	0.0649623	3.85287e-32	EP mid	SOX11(+)
TET1(+)	7.57342e-32	0.0516633	3.23385e-29	EP mid	TET1(+)
SNAI2(+)1	8.36608e-32	0.143958	3.57232e-29	EP mid	SNAI2(+)
TCF7L1(+)	2.38503e-31	0.0573032	1.01841e-28	EP mid	TCF7L1(+)
KLF13(+)	2.65631e-31	0.0591067	1.13424e-28	EP mid	KLF13(+)
SNAI1(+)	2.24152e-29	0.0541189	9.5713e-27	EP mid	SNAI1(+)
TCF3(+)	3.17378e-28	0.0927414	1.35521e-25	EP mid	TCF3(+)
NEUROD2(+)	9.90338e-27	0.0608556	4.22874e-24	EP mid	NEUROD2(+)
PAX4(+)2	2.05662e-24	0.135654	8.78177e-22	EP mid	PAX4(+)
GATA2(+)	1.87436e-22	0.0983687	8.00351e-20	EP mid	GATA2(+)
TGIF2(+)	9.55694e-22	0.0610099	4.08082e-19	EP mid	TGIF2(+)
TEF(+)	3.01655e-20	0.0677627	1.28807e-17	EP mid	TEF(+)
SOX13(+)	1.72412e-18	0.0547806	7.36199e-16	EP mid	SOX13(+)
GATA6(+)1	5.15636e-18	0.0692244	2.20176e-15	EP mid	GATA6(+)
TCF7L2(+)	1.32946e-14	0.0522786	5.67678e-12	EP mid	TCF7L2(+)
BCL11A(+)1	1.25742e-12	0.0664421	5.3692e-10	EP mid	BCL11A(+)
HOXB3(+)	1.83353e-12	0.0756705	7.82916e-10	EP mid	HOXB3(+)
HBP1(+)	4.3836e-11	0.0882498	1.8718e-08	EP mid	HBP1(+)
POU2F2(+)1	7.06049e-11	0.0620941	3.01483e-08	EP mid	POU2F2(+)
NEUROD1(+)1	4.14876e-10	0.105322	1.77152e-07	EP mid	NEUROD1(+)
ZNF700(+)	5.97725e-10	0.0720638	2.55229e-07	EP mid	ZNF700(+)
FOXN3(+)	1.89394e-07	0.0618865	8.08713e-05	EP mid	FOXN3(+)
HOXA3(+)	4.18271e-07	0.0529285	0.000178602	EP mid	HOXA3(+)
FOXA2(+)	1.85203e-06	0.084972	0.000790816	EP mid	FOXA2(+)
MYEF2(+)	5.99999e-06	0.0597619	0.002562	EP mid	MYEF2(+)
NR0B1(+)	1.13824e-103	0.328084	4.8603e-101	Alpha/PP	NR0B1(+)
ZNF467(+)	1.10124e-57	0.0579634	4.7023e-55	Alpha/PP	ZNF467(+)
ARX(+)1	1.01337e-50	0.0978752	4.32709e-48	Alpha/PP	ARX(+)
TFF3(+)	2.90964e-45	0.0633093	1.24242e-42	Alpha/PP	TFF3(+)
NPDC1(+)	8.11402e-39	0.0705594	3.46469e-36	Alpha/PP	NPDC1(+)
AR(+)	1.85697e-29	0.0616535	7.92924e-27	Alpha/PP	AR(+)
ZFP42(+)	9.05375e-29	0.0675694	3.86595e-26	Alpha/PP	ZFP42(+)
THRA(+)	8.65651e-28	0.103648	3.69633e-25	Alpha/PP	THRA(+)
NFKB1(+)	9.65607e-23	0.050376	4.12314e-20	Alpha/PP	NFKB1(+)
ZNF408(+)1	5.04922e-16	0.0608204	2.15602e-13	Alpha/PP	ZNF408(+)
IRF8(+)	4.99556e-05	0.0556606	0.0213311	Alpha/PP	IRF8(+)
PAX6(+)1	6.34676e-05	0.0549296	0.0271007	Alpha/PP	PAX6(+)
PLAGL1(+)	2.9742e-83	0.0815556	1.26998e-80	Beta	PLAGL1(+)
MYCN(+)	4.0175e-73	0.0756722	1.71547e-70	Beta	MYCN(+)
MAFA(+)	2.11617e-69	0.10927	9.03602e-67	Beta	MAFA(+)
KLF4(+)	1.60938e-66	0.0996636	6.87207e-64	Beta	KLF4(+)
PDX1(+)1	6.56597e-65	0.0816241	2.80367e-62	Beta	PDX1(+)
MEIS2(+)1	1.68114e-64	0.288641	7.17846e-62	Beta	MEIS2(+)
GLIS3(+)	1.42126e-63	0.0917178	6.06878e-61	Beta	GLIS3(+)
FOXP2(+)	3.58845e-63	0.0790022	1.53227e-60	Beta	FOXP2(+)
MAF(+)	1.82852e-61	0.0656271	7.80779e-59	Beta	MAF(+)
HIF3A(+)	2.32457e-59	0.218186	9.9259e-57	Beta	HIF3A(+)
MNX1(+)	1.09537e-54	0.0565569	4.67722e-52	Beta	MNX1(+)
NKX6-1(+)1	1.14979e-53	0.203709	4.90959e-51	Beta	NKX6-1(+)
ARID3A(+)	9.48423e-50	0.0860869	4.04977e-47	Beta	ARID3A(+)
PPARD(+)	3.77426e-46	0.0709371	1.61161e-43	Beta	PPARD(+)
PAX6(+)2	1.56748e-45	0.174771	6.69315e-43	Beta	PAX6(+)
POU3F2(+)	2.18764e-41	0.0866274	9.34122e-39	Beta	POU3F2(+)
HOMEZ(+)	2.28642e-40	0.0968264	9.76301e-38	Beta	HOMEZ(+)
TCF4(+)	3.11576e-38	0.0526337	1.33043e-35	Beta	TCF4(+)
KLF6(+)	1.18258e-31	0.0502685	5.04962e-29	Beta	KLF6(+)
NFIC(+)	4.43798e-31	0.0691928	1.89502e-28	Beta	NFIC(+)
PEG3(+)1	1.2306e-19	0.0780965	5.25468e-17	Beta	PEG3(+)
KDM4C(+)	3.95146e-24	0.0846655	1.68727e-21	Delta	KDM4C(+)
NR1D1(+)	1.22835e-16	0.053437	5.24508e-14	Delta	NR1D1(+)
NEUROD1(+)2	1.31505e-14	0.111371	5.61527e-12	Delta	NEUROD1(+)
IRF7(+)	1.37886e-14	0.0562061	5.88774e-12	Delta	IRF7(+)
FOXA2(+)1	3.7723e-11	0.0872736	1.61077e-08	Delta	FOXA2(+)
MECP2(+)	5.67606e-10	0.0909513	2.42368e-07	Delta	MECP2(+)
NR4A3(+)	3.08594e-09	0.0579468	1.31769e-06	Delta	NR4A3(+)
IRF8(+)1	5.23548e-08	0.0799428	2.23555e-05	Delta	IRF8(+)
STAT3(+)	3.86454e-05	0.0569391	0.0165016	Delta	STAT3(+)
PGAM2(+)	9.31797e-41	0.0535351	3.97877e-38	Epsilon	PGAM2(+)
ONECUT2(+)	1.87709e-33	0.101654	8.01519e-31	Epsilon	ONECUT2(+)
PBX1(+)1	2.25435e-32	0.228097	9.62609e-30	Epsilon	PBX1(+)
FOXA2(+)2	4.86634e-32	0.232471	2.07793e-29	Epsilon	FOXA2(+)
TEAD1(+)	1.50331e-29	0.105557	6.41912e-27	Epsilon	TEAD1(+)
PHF8(+)	6.601e-29	0.0530084	2.81863e-26	Epsilon	PHF8(+)
POLR3G(+)	2.64373e-26	0.0909315	1.12887e-23	Epsilon	POLR3G(+)
ZNF546(+)	3.21288e-26	0.0541373	1.3719e-23	Epsilon	ZNF546(+)
MEF2D(+)	4.06181e-23	0.0693727	1.73439e-20	Epsilon	MEF2D(+)
ARX(+)2	8.02322e-23	0.0880457	3.42592e-20	Epsilon	ARX(+)
GATA6(+)2	1.34185e-19	0.0702204	5.72971e-17	Epsilon	GATA6(+)
CREB3L1(+)	2.57221e-18	0.0525933	1.09833e-15	Epsilon	CREB3L1(+)
MEIS3(+)	2.64772e-14	0.0646845	1.13058e-11	Epsilon	MEIS3(+)
THRA(+)1	2.63209e-12	0.0937043	1.1239e-09	Epsilon	THRA(+)
SOX6(+)	7.23912e-10	0.0868029	3.0911e-07	Epsilon	SOX6(+)
MECP2(+)1	1.28654e-09	0.0978968	5.49352e-07	Epsilon	MECP2(+)
STAT3(+)1	3.79461e-08	0.081223	1.6203e-05	Epsilon	STAT3(+)
NR4A3(+)1	1.34353e-07	0.0708002	5.73687e-05	Epsilon	NR4A3(+)
NEUROD1(+)3	3.39749e-06	0.0780059	0.00145073	Epsilon	NEUROD1(+)
MYEF2(+)1	3.06692e-05	0.0559611	0.0130957	Epsilon	MYEF2(+)
HNF1B(+)	6.80893e-14	0.064958	2.90741e-11	EP early	HNF1B(+)
REST(+)	8.75741e-14	0.0637237	3.73942e-11	EP early	REST(+)
RBPJ(+)	1.09875e-13	0.314822	4.69165e-11	EP early	RBPJ(+)
BCL3(+)	4.94666e-13	0.0697007	2.11222e-10	EP early	BCL3(+)
TCF7L1(+)1	5.37024e-11	0.0718	2.29309e-08	EP early	TCF7L1(+)
DBP(+)	1.67137e-10	0.0794927	7.13673e-08	EP early	DBP(+)
MAFF(+)	2.51043e-10	0.0693606	1.07195e-07	EP early	MAFF(+)
FOXJ2(+)	2.57122e-10	0.0895165	1.09791e-07	EP early	FOXJ2(+)
LEF1(+)	1.48092e-09	0.0663178	6.32351e-07	EP early	LEF1(+)
ACO1(+)	3.86833e-09	0.0667548	1.65178e-06	EP early	ACO1(+)
PAX8(+)	5.43831e-09	0.0542876	2.32216e-06	EP early	PAX8(+)
EBF1(+)	2.89452e-08	0.0750706	1.23596e-05	EP early	EBF1(+)
SOX10(+)	3.20113e-08	0.0987543	1.36688e-05	EP early	SOX10(+)
TEAD2(+)2	8.10821e-07	0.108932	0.000346221	EP early	TEAD2(+)
ZNF700(+)1	1.4942e-06	0.0794738	0.000638025	EP early	ZNF700(+)
REL(+)	3.10934e-06	0.0894327	0.00132769	EP early	REL(+)
SOX13(+)1	4.86429e-06	0.0604272	0.00207705	EP early	SOX13(+)
