# Supplementary material for: Deciphering early human pancreas development at the single-cell level
Source: Nat Commun. 2023 Sep 2;14:5354. doi: 10.1038/s41467-023-40893-8 (PMC10475098; doi:10.1038/s41467-023-40893-8)
Supplement: Supplementary file 11 — Source Data [file 41467_2023_40893_MOESM11_ESM.xlsx]

## Sheet: Fig 1c
Fig 1c. Bar plot showing the percentage of each cell type in pancreatic epithelial cells.
	W4	W5	W6	W7	W8	W9	W10	W11
Ventral MP	0.339492	0.215321	0.0125786	0	0	0	0	0
Dorsal MP	0.323326	0.180124	0.00503145	0	0	0	0	0
Early tip	0.193995	0.385093	0.632704	0.675223	0.484837	0.440051	0.12607	0.0378046
Tip	0.00230947	0.00207039	0.0100629	0.0153298	0.0864845	0.102041	0.396289	0.364609
Acinar	0	0	0	0	0	0	0.0142721	0.159645
Early trunk	0.12933	0.217391	0.333333	0.300891	0.33845	0.290816	0.125595	0.0286951
Trunk	0	0	0.00503145	0.00819964	0.0808686	0.122449	0.210276	0.0630836
Duct	0	0	0	0	0	0	0.0114177	0.237304
EP	0.00461894	0	0	0	0.00823662	0.0267857	0.0451951	0.0259622
Beta	0	0	0	0	0	0	0.0304472	0.0239125
Alpha	0.00692841	0	0	0.000356506	0.000748783	0.0114796	0.0214082	0.0314279
Delta	0	0	0.00125786	0	0.000187196	0.00382653	0.0161751	0.0173081
Epsilon	0	0	0	0	0.000187196	0.00255102	0.00285442	0.0102482

## Sheet: Fig 2b
Fig 2b. Bar plot showing the enriched GO terms of differentially expressed genes in dorsal MP and ventral MP cells.
Dorsal MP	Description	p value
	pattern specification process	5.96255e-07
	Wnt signaling pathway	2.17517e-06
	cell junction assembly	1.09246e-06
	regulation of synapse organization	0.000507922
Ventral MP	Description	p value
	ribosome assembly	3.11727e-08
	regulation of myoblast differentiation	0.00158259
	negative regulation of cellular amide metabolic process	0.0017949
	muscle tissue development	0.00181442

## Sheet: Fig 2c
Fig 2c. Box plots showing key gene expression in dorsal MP and ventral MP cells.
barcode	PDX1	PTF1A	NKX6-1	SOX9	NR2F1	SIM1	TBX3	SOX6	GPC3	FRZB	FZD5	ID1	ID2	ID3	cell_type
AATGAAGTCTAGTTCT-1_S37	1.32883	0.527184	0	1.64189	0	0	0.527184	0	1.32883	0	0	1.12573	2.98276	1.76799	Ventral MP
GCAACATAGCACTCCG-1_S37	0.791344	0.675537	0.39376	1.67577	0	0	0.39376	1.29582	0.216137	0	0.54454	2.01681	2.01681	2.40995	Ventral MP
GTACAGTGTAACAAGT-1_S37	1.04249	0	0.550726	1.61737	0	0	0.550726	0.312805	0.742778	0	0	1.04249	2.16474	1.68771	Ventral MP
TCATATCCACATAACC-1_S37	0.658471	0	1.4496	1.95401	0.874533	0.382482	0	0.874533	0.382482	0.382482	0	0.658471	1.55336	1.88571	Dorsal MP
TTGATGGGTCGAGATG-1_S37	0.648092	0.205364	0.205364	1.48605	0.760741	0.205364	0.205364	0.861975	0.760741	0	0.861975	1.25496	1.99921	1.58423	Ventral MP
AACGTCAAGCTGAGCA-1_S57	1.41833	0.41983	1.2833	1.73965	1.41833	0	0	0.41983	1.73965	0.41983	1.64357	3.27954	2.67857	3.15415	Dorsal MP
AAGTTCGGTTCAACGT-1_S57	1.33641	0.752428	0.752428	1.97016	2.78186	0.445373	0	0	2.24242	0.987017	0	1.8	1.8	2.04548	Dorsal MP
ACACAGTTCAGCTGTA-1_S57	1.28136	0.768364	0.768364	1.95589	2.17527	0.456233	0	0	2.45918	0.253913	1.28136	1.91415	1.0059	1.99596	Dorsal MP
ACCATTTTCTTGGAAC-1_S57	1.27213	2.02874	0.742297	2.16393	0.550337	0	0.312559	0.742297	1.45914	0	0.550337	2.16393	1.81431	2.57325	Ventral MP
AGAAGCGGTAGTTACC-1_S57	0	0.304286	0.537261	1.34684	1.51657	0.304286	0	0.537261	2.36111	0	1.14229	1.95248	1.95248	2.36111	Dorsal MP
AGTACTGGTACGCTTA-1_S57	1.65912	0.572997	0.572997	1.65912	0	0	0	1.49987	2.29214	0	0.572997	1.65912	2.0747	1.9725	Ventral MP
AGTCATGGTTAATGAG-1_S57	1.92137	1.43035	1.29476	1.54973	1.43035	1.29476	0	0	2.45105	0	0.951688	0.951688	0.425285	1.43035	Dorsal MP
AGTGATCTCCCTCAAC-1_S57	1.67616	1.15452	1.03333	2.06427	0.895406	0	0	1.26259	1.60601	0	1.74171	2.19342	2.64155	3.38793	Ventral MP
ATAGGCTAGCCACCGT-1_S57	1.08392	0.578019	1.50879	1.59179	1.08392	1.08392	0	0	1.98238	0.776456	0.941961	2.37781	2.9235	3.33207	Dorsal MP
ATATCCTAGGCATCAG-1_S57	1.13823	0.723004	0.425468	1.84104	1.75315	0.723004	0	0.425468	1.84104	0.952013	0.952013	2.69381	2.3557	2.40477	Dorsal MP
ATCCATTAGAATAGTC-1_S57	1.94969	1.10155	1.10155	2.20115	0	0	0.406937	0.918939	1.25591	0	0.406937	1.94969	1.87553	1.87553	Ventral MP
ATGCATGGTGCCCTTT-1_S57	0.887934	0.887934	0.539443	1.35072	2.14101	1.35072	0	1.02519	1.5959	1.02519	1.90515	2.70428	2.65524	2.29638	Dorsal MP
CAAGGGATCTACGGTA-1_S57	0.896479	0	0.545505	1.36147	1.53199	0.896479	0	0	2.74146	0.896479	1.67763	1.80473	1.53199	1.53199	Dorsal MP
CACCAAATCTTAATCC-1_S57	0.971686	0	0.73952	2.64895	1.94906	0.73952	0	0	1.94906	1.57531	1.15998	2.09397	1.77955	2.82592	Dorsal MP
CATCAAGGTGTTCCAA-1_S57	1.43502	1.33494	1.33494	1.68633	2.00141	0.336449	0	0	2.15169	0.788414	1.52599	2.59518	2.56488	3.16961	Dorsal MP
CATGGTAAGCATGCAG-1_S57	1.24221	0	0.599433	0.599433	1.45497	0	0	0	3.14283	0.971601	0.971601	0.599433	2.02402	0.599433	Ventral MP
CCCTCTCGTGAACGGT-1_S57	1.67784	0.736444	1.15593	1.57064	1.86291	0.434537	0	0	2.4284	0	1.45056	1.31406	2.21525	1.57064	Dorsal MP
CCCTGATAGGAATTAC-1_S57	0.706979	0	0	1.40697	2.51012	0.414707	0	0	3.24527	1.11701	1.52551	0.932866	1.63148	0.932866	Dorsal MP
CCGATGGCAACCACGC-1_S57	0.423202	0	0.719636	0.719636	2.4902	0.423202	0	0.423202	2.93983	0.947994	1.54498	0	1.29039	0	Dorsal MP
CCGGGTAGTGGCACTC-1_S57	0.568015	0.568015	0	0.928029	2.52344	1.40095	0	0	2.9226	0.928029	1.40095	1.72072	1.57356	2.24202	Dorsal MP
CGCATAAAGTTCCTGA-1_S57	1.20106	0.978233	0.844924	2.58642	0.286644	0	0.509164	0.509164	0.286644	0	0.509164	2.33162	2.4811	2.9228	Ventral MP
CGTAATGCAAAGCGTG-1_S57	1.59695	0.945918	0.580867	1.87382	0	0	0	0.580867	1.42319	0	0.580867	2.18334	2.90837	3.067	Ventral MP
CTCAGGGTCTGCATAG-1_S57	0.870479	0	1.54788	2.01191	0	0.380273	0	0	1.54788	0	0.380273	1.64174	2.70005	1.04758	Ventral MP
CTCCCAATCAAGCTTG-1_S57	0.941206	0.713953	0.713953	2.48002	1.64252	0.713953	0	0	2.11557	0.419383	1.28235	0.419383	1.73857	1.28235	Dorsal MP
CTCTCAGAGTCTGGTT-1_S57	1.45103	1.64887	0.383075	1.45103	0	0	1.55483	0.383075	0.659371	0	0.383075	3.22974	2.97917	3.11228	Ventral MP
CTGAGCGCACCACATA-1_S57	1.1663	1.23288	1.23288	1.80553	0.199678	0	0.366044	0.50864	1.23288	0	0.744337	1.97245	2.43251	2.52513	Ventral MP
CTTCGGTCATCCGATA-1_S57	1.70538	0.371804	0.854861	0.371804	2.73509	1.03012	0	0	3.07805	0.371804	0	3.13841	2.46881	3.07805	Dorsal MP
GAACGTTCATAATCGC-1_S57	2.31077	0.758592	0	1.18495	1.345	0	0	0	2.79277	1.71219	0	1.48292	0	0.994325	Dorsal MP
GAAGGACAGGTGCTAG-1_S57	1.52268	0.786108	0.786108	1.82094	0	0	0	0.335243	1.68289	0.585873	0.952861	2.23686	2.73034	3.63864	Ventral MP
GACCTTCCAAAGGATT-1_S57	0.721547	0.424488	0.584007	0.721547	2.06363	0.842436	0	0.2346	2.49361	0.584007	1.29309	1.70381	2.21882	2.55708	Dorsal MP
GAGAGGTAGGTCGCCT-1_S57	1.37505	1.19348	0.685665	1.59744	0.283948	0	0	0.283948	2.38425	0.283948	0.504845	2.57638	1.97947	2.57638	Ventral MP
GATCATGTCACTCACC-1_S57	2.21133	1.47856	1.31084	0.517199	2.13423	1.31084	0	0.517199	2.99398	0	1.10921	1.74768	1.10921	2.52689	Dorsal MP
GATCCCTTCAGTGGGA-1_S57	1.61268	0.637898	0.637898	2.53389	0	0	0	0.368973	0	0	0.849616	2.49784	2.93651	2.49784	Ventral MP
GATTCGACAATTGCGT-1_S57	0.993718	0.449218	0.758079	0.993718	1.89775	0.449218	0	0	1.89775	0	0.449218	0.758079	0	1.80891	Ventral MP
GCAGCCAGTGAGATAT-1_S57	0.834566	0.419714	0.231717	1.73937	2.67826	0.419714	0	0.231717	1.94556	1.12691	0.941794	1.28305	2.20648	1.94556	Ventral MP
GCAGCTGCAGGTTTAC-1_S57	1.71502	0.795316	1.13991	2.07782	2.25192	0.795316	0	0	2.11515	0.265272	1.39571	1.91278	2.42734	0.923833	Dorsal MP
GCGGAAAGTGCGGATA-1_S57	1.85598	1.08617	1.77618	1.68945	0	0	0	0.399263	2.72334	0	0.399263	0.399263	1.77618	1.23942	Ventral MP
GGAGCAATCGGTAGAG-1_S57	1.51708	0.926337	0.411059	1.62281	1.88594	0	0	0.411059	2.87794	1.39884	1.39884	1.96023	1.26471	1.39884	Dorsal MP
GGCTTGGTCGCCAGTG-1_S57	1.65554	0.385708	0.777781	1.78202	2.14365	0.880441	0	0.534141	2.86065	1.20994	0.880441	1.99522	1.20994	1.74161	Dorsal MP
GGGACTCCACCAGTTA-1_S57	1.76329	1.36071	1.47754	1.91662	1.91662	0.676166	0	0	2.41112	1.07591	0.676166	1.91662	1.22841	1.07591	Dorsal MP
TAGGGTTCACTGTTCC-1_S57	1.1081	0.989728	0.291251	1.8578	0	0	0	1.21393	0.989728	0	0.700273	1.47728	1.8578	2.41081	Ventral MP
TAGGTACCACGCTGAC-1_S57	0	0	1.72179	2.06582	0	0	0	0	2.06582	0	0	2.83796	1.19309	1.72179	Ventral MP
TATCAGGGTCCTTGTC-1_S57	1.48406	1.48406	0.450102	1.60529	1.60529	0.450102	0	0	2.25414	0	1.18598	1.18598	2.56016	1.34609	Dorsal MP
TCATGGATCAGTCCGG-1_S57	1.44607	0.733393	0.964395	2.26769	2.14884	0.964395	0	0	2.42306	0.432475	0.964395	2.5575	1.67308	2.78191	Dorsal MP
TCCACGTTCAAACTGC-1_S57	0.586403	0.335583	0.786759	2.1014	1.33271	0.586403	0	0	1.68386	1.60695	1.33271	1.68386	1.60695	2.46525	Dorsal MP
TCCTTCTAGATAGTGT-1_S57	1.72595	0.767544	0	1.82376	1.49591	0	0	0	2.77309	1.00492	1.00492	1.35742	1.00492	0.455673	Dorsal MP
TCGCACTTCTTAGTTC-1_S57	1.39516	0.474449	0.794916	1.76764	1.95604	0.474449	0	0	1.95604	0	1.39516	1.76764	1.95604	0.474449	Dorsal MP
TCGGGTGTCGGACCAC-1_S57	0.940602	0.577041	0.940602	1.73776	0	0	0	0.577041	0.577041	0	0.940602	2.60211	2.47911	3.0947	Ventral MP
TCGTGGGCAGTCGCTG-1_S57	1.64453	0	0.528524	2.23614	2.23614	0.872487	0	0	2.55251	1.12794	0.872487	1.98346	1.7707	0.528524	Dorsal MP
TCTCACGCATCTTTCA-1_S57	1.23019	1.81589	1.03547	2.28027	0	0	0	0.921749	1.31497	0	0.646166	1.59647	2.14808	2.42419	Ventral MP
TGCGATATCTCAGGCG-1_S57	1.38627	0.597821	0.435305	1.9841	2.49991	0.73758	0	0.241154	2.05642	0.435305	1.38627	1.82158	1.94588	2.30255	Dorsal MP
TTGATGGGTAACTAAG-1_S57	1.56063	0.960197	0.960197	2.07772	0.729868	0	0	0	2.66966	0	0.960197	1.85223	0.430095	1.44088	Ventral MP
TTGGGTAGTTCAGTAC-1_S57	1.67091	0.226293	0.701001	2.36554	2.34141	0.410708	0	0	2.38911	0	0.925708	2.12398	2.54013	1.92289	Dorsal MP
TTTCCTCCACGCGGTT-1_S57	0.823386	1.07066	0	1.07066	2.62336	0.823386	0	0	2.97215	0	0.823386	1.07066	1.26875	2.00026	Dorsal MP
AAAGTCCTCCGGTAGC-1_S76	0.455778	0	0.767698	1.49614	0.455778	0	0.455778	1.00511	0.455778	0.455778	0.767698	2.6176	1.91309	2.99844	Ventral MP
AACAACCTCTACCAGA-1_S76	1.19083	1.19083	0	2.11955	0	0	0.650197	0.864525	0.650197	0	1.19083	2.06298	2.31838	2.4047	Ventral MP
AACCTGATCAGCCTCT-1_S76	1.1469	0.828136	0.620235	1.49008	0	0	0.828136	0.620235	1.58251	0	0	2.16726	2.34689	2.9692	Ventral MP
AAGCCATAGCCTTCTC-1_S76	0.913033	1.38222	1.94125	1.94125	0	0	0	0.55729	1.7003	0	1.1749	2.76749	2.85708	3.24321	Ventral MP
AAGCGTTTCGCTCTCA-1_S76	1.3938	0.922303	1.25992	1.88027	1.25992	0.922303	0	0.40881	0.922303	0	0.69816	2.40699	2.02358	1.61745	Dorsal MP
AATAGAGCACGCTGCA-1_S76	1.2896	0	0.363641	1.59879	0.363641	0	1.1609	0.363641	0	0	0	1.76201	3.07326	3.35443	Ventral MP
AATAGAGGTCACATTG-1_S76	0.644814	0.373504	1.03363	1.70986	0	0	1.03363	0	1.18298	0	0	2.64842	3.1038	3.67603	Ventral MP
AATGACCAGGGCTGAT-1_S76	1.73608	1.41506	0.418351	1.73608	0	0	1.12422	0.418351	1.12422	0	0	2.11292	2.86918	3.43812	Ventral MP
AATTTCCAGGATATAC-1_S76	1.51351	1.01932	1.84276	1.69163	0	0	0.634279	0.634279	1.01932	0	0.634279	1.84276	2.52682	2.28814	Ventral MP
AATTTCCGTCCTGGGT-1_S76	1.20727	0.384492	0.661519	2.68083	1.73848	0	0	0.661519	2.50576	0	0.661519	1.05622	1.95943	0	Dorsal MP
ACACAGTTCCTTCAGC-1_S76	0.648146	0	0	1.86748	0	0	0	0	0	0	1.03815	2.31451	1.31801	2.68648	Ventral MP
ACATGCACAATCTGCA-1_S76	1.14775	0.357827	0.828838	0.357827	0.357827	0	0.357827	0.620811	1.00095	0	0.357827	1.5835	2.9019	1.5835	Ventral MP
ACCAAACCACGACGAA-1_S76	0.490315	0	0.817867	1.90143	1.80215	0.490315	0.490315	0.490315	1.06419	0	1.42651	2.22211	2.56678	2.07457	Dorsal MP
ACCAACAGTTTACGTG-1_S76	1.17238	0.368753	0.849207	2.20019	0.368753	0	0.637561	0.368753	1.41622	0	0.637561	1.98004	2.78264	2.93584	Ventral MP
ACCACAATCGTGCATA-1_S76	1.90879	0.822705	0.822705	2.22982	0	0	0	0	1.26788	0	0	2.41709	3.68732	3.7789	Ventral MP
ACGGTTACAGCAGAAC-1_S76	1.82219	0	1.2789	1.41372	0	0	0	0	0.417748	0	0	1.12303	1.73463	0.711515	Ventral MP
ACTACGACAATAGTGA-1_S76	1.42297	0	0.81526	1.56429	1.98771	0	0	0.81526	1.79825	0.488507	1.06113	0	0	1.42297	Dorsal MP
ACTGTCCTCCACACCT-1_S76	1.27603	0.416389	0.935869	0.935869	0	0	0	0.416389	0	0	0.416389	2.28035	2.73834	1.97376	Ventral MP
ACTGTGATCGGTAGGA-1_S76	0.756575	0	0	1.89534	1.89534	0	0	0.756575	1.89534	1.18232	2.0523	2.0523	2.59828	2.75382	Dorsal MP
ACTTTGTAGCCTCAAT-1_S76	0.546222	0.309951	0.897489	0.309951	0	0	1.0356	0.309951	0.897489	0	0.546222	2.69514	2.81087	3.75622	Ventral MP
AGAAGCGGTAGTGGCA-1_S76	0.811069	0	0.485604	1.41726	1.41726	0	0	0	1.41726	0.485604	1.55834	2.33963	2.55552	2.81114	Dorsal MP
AGAAGTACATCCTTGC-1_S76	1.12954	0.349845	0.984096	2.04142	1.47036	0.349845	0	0.349845	2.09438	0.608513	1.36913	2.51032	2.19256	2.63793	Dorsal MP
AGCTTCCTCAAGCCGC-1_S76	0.422802	0.422802	0.719042	1.83455	0	0	0.719042	0.422802	1.42489	0.422802	0	2.48914	2.53188	2.8206	Ventral MP
AGGAAATTCCCAGGCA-1_S76	0.386659	0.386659	0.386659	1.74406	1.21202	0.882181	0	0	1.34347	0.664804	0.882181	3.14357	2.86345	3.34565	Dorsal MP
AGGACGATCATTTGGG-1_S76	0.550897	0.904063	0.550897	1.54202	0	0	1.16453	0	0.904063	0	0.550897	2.70547	2.88483	3.80863	Ventral MP
AGGCTGCCAGCAGTGA-1_S76	1.20529	0	0.939414	0.939414	1.97878	0	0	0	1.58846	0	0.576187	1.58846	1.58846	2.7098	Dorsal MP
AGGGCCTAGACCAGAC-1_S76	1.04885	0.481267	1.04885	1.24487	0	0	0	0.804799	1.04885	0.481267	0	2.90731	2.44305	3.44324	Ventral MP
AGTTCCCGTAGTCGGA-1_S76	1.76029	0.428467	1.30142	2.19984	0	0	0.727454	0.428467	1.55695	0	0.727454	2.31188	3.13249	2.58797	Ventral MP
ATACTTCCAACGACAG-1_S76	1.58506	0	0.574316	1.2023	0	0.936811	0	0	2.33321	0	0	0.574316	2.1701	1.58506	Dorsal MP
ATCGGCGGTTCTCCAC-1_S76	1.20224	0	0	1.73256	0	0	1.20224	0	0.574282	0	0.936764	2.53669	2.97658	4.59267	Ventral MP
ATGCATGGTGTCCACG-1_S76	1.4214	0.579828	0	2.34457	2.08835	0	0	0.579828	1.4214	0	0	2.18124	2.48493	2.81628	Dorsal MP
ATGGTTGCACAGTCGC-1_S76	0.986735	0.445212	0	1.79963	0	0	0.445212	0.445212	0	0	0.75219	2.88058	3.15414	3.82572	Ventral MP
ATTACTCCAATCCTTT-1_S76	1.30093	0	0.637057	2.78164	0.368424	0	0	0.368424	0	0	0.368424	2.19924	3.12796	2.91087	Ventral MP
CAAAGAACACTGGAAG-1_S76	1.45485	0.504871	1.45485	1.08867	0	0	0	0.504871	0.504871	0	0.504871	2.60111	2.25529	2.6941	Ventral MP
CAATTTCGTAATCAAG-1_S76	1.03691	0.474265	1.23178	2.11408	1.65781	0.474265	0	0	1.03691	0	0.474265	1.95562	2.31278	1.95562	Dorsal MP
CACACAAAGATGTTAG-1_S76	1.69702	0.910628	1.49673	2.59394	0	0	0.688431	0.688431	1.86381	0	1.24602	1.49673	1.49673	1.69702	Ventral MP
CACTAAGGTCGAGTTT-1_S76	2.33306	0.990515	1.26382	1.93502	0.990515	0	0.990515	0	0.990515	0	0	2.05033	3.27296	3.52654	Ventral MP
CAGGTATCACTTCAGA-1_S76	1.41502	0	1.53385	1.97867	0.418333	0	1.97867	0.712387	1.12418	0	0.418333	2.33696	3.19352	3.51821	Ventral MP
CATGCGGGTACAGTAA-1_S76	1.76947	0	0.964161	2.11645	1.44578	1.76947	0	0	1.62067	0	0.594041	2.79817	3.05788	3.35285	Dorsal MP
CCAAGCGTCTCGCGTT-1_S76	1.57175	0.526886	1.00581	1.57175	0	0	0.713182	1.12524	1.23191	0.29775	0.870163	3.33407	2.33836	3.5042	Ventral MP
CCACAAAAGATAACGT-1_S76	0.91054	1.09222	0.402274	2.5938	1.24591	0	0	0	2.1316	0	1.09222	1.86368	2.93534	2.07104	Dorsal MP
CCACGAGAGTTCCAGT-1_S76	1.22635	0.589409	0.957757	1.33769	0.337515	0.957757	0.337515	0	1.33769	0	0.337515	2.28566	2.36416	2.68442	Dorsal MP
CCACTTGCATTATGCG-1_S76	0.842602	0	0	1.46001	1.2933	0	0	0	1.8389	0.842602	2.39041	2.55735	2.44921	2.55735	Dorsal MP
CCCTCAAGTGATGGCA-1_S76	0.761288	0.451404	1.18847	2.25735	1.60816	0.451404	0	0	1.18847	0	0.761288	2.47147	2.31533	1.71634	Dorsal MP
CCTACGTCAATCGAAA-1_S76	1.255	0.486713	0	2.5084	1.255	0.81267	0	0	1.79437	0	1.41944	0	1.79437	0	Dorsal MP
CGAGGAAGTCTTTCAT-1_S76	0.70245	0.927444	0.411677	2.2137	1.62428	1.40022	0	0	1.111	0	0.411677	1.71993	2.2137	1.62428	Dorsal MP
CGATCGGGTTATGGTC-1_S76	0.779713	0	0.464	1.21244	0	0	0.464	0	1.93213	0	0.779713	2.71933	2.55011	1.84274	Ventral MP
CGATGGCGTAGTTCCA-1_S76	1.46681	0.747536	0	2.23414	2.34662	0.747536	0	0	2.70119	0.747536	0.442051	2.44772	2.53954	1.58745	Dorsal MP
CGCAGGTGTCGAGCAA-1_S76	1.39143	0	1.22861	1.86208	1.86208	0.792196	0	0	1.86208	0.792196	0.792196	2.74077	2.88566	2.36705	Dorsal MP
CGCATGGCAAGGAGTC-1_S76	1.08897	0	0	1.08897	0	0	0	0.685926	1.08897	0	0.400657	0	2.62561	1.24243	Ventral MP
CGGTCAGGTACGAGCA-1_S76	0.634986	0	0	1.69286	0	0	0	0	1.02029	0	1.29773	1.51468	2.66061	2.2895	Ventral MP
CGTGATATCTCGAACA-1_S76	0.599877	0	1.24291	2.45828	0.599877	0.599877	0	0	1.24291	0.599877	1.24291	2.64974	2.22126	3.24481	Dorsal MP
CTAACTTGTCTGTGAT-1_S76	1.30224	0	0.428859	1.43818	1.30224	0	0	0	1.66469	0	0.728035	2.50517	2.25843	1.30224	Dorsal MP
CTACATTAGGCCTTCG-1_S76	0.609565	0.350527	0.81512	2.0964	0	0	0.81512	0	1.25815	0	0.350527	2.3661	3.14631	3.24918	Ventral MP
CTCCAACAGCCATATC-1_S76	0	0	0.819888	2.07773	0.491718	0	0	0	0.819888	0	1.06656	1.69485	2.15426	3.36541	Dorsal MP
CTGTCGTAGGTCCAGA-1_S76	0.976063	0.602671	1.24731	2.76543	0.976063	0	1.24731	0.976063	0	0	1.9153	2.39095	2.95459	3.34254	Ventral MP
CTGTCGTTCCCTCGTA-1_S76	1.23744	1.23744	1.23744	2.19188	0	0	1.04207	0.799034	1.04207	0	0	1.77386	2.7907	3.2131	Ventral MP
CTGTGAACACAATTCG-1_S76	1.49984	1.00814	0.62607	1.82801	0	0	0	0.835241	1.1555	0	1.1555	1.95893	2.64289	1.39769	Ventral MP
GAAGCCCCAAGGTTGG-1_S76	0	0.466513	0	1.3793	2.72564	0.783376	0	0.783376	0.783376	0	1.3793	2.23237	2.40741	1.3793	Dorsal MP
GAAGCGAGTCCAGTTA-1_S76	1.56669	0.733844	0.733844	1.93973	0	0	0	0.432779	1.15251	0	0.964931	2.9659	2.90849	3.44445	Ventral MP
GAAGGACAGAAATGGG-1_S76	1.32256	0.438642	0	1.57984	0.438642	0.438642	0	0	1.32256	0	1.32256	2.53072	2.2256	1.57984	Dorsal MP
GAAGGACGTACCAATC-1_S76	0.469412	0	0	2.02678	0	0	0	1.38511	0.787597	0	1.22266	2.87771	3.03345	3.11644	Ventral MP
GAATAGAAGTTACGTC-1_S76	1.02891	0	0.469591	1.38547	1.5252	0.787858	0	0	1.94497	0.787858	1.223	2.87816	2.41491	3.16863	Dorsal MP
GAATAGAGTGCATGTT-1_S76	1.88616	0	0.530188	1.33421	1.13068	0	0	0	2.37858	0	0	1.98695	2.55624	1.50325	Dorsal MP
GACACGCTCATTGGTG-1_S76	0.815963	0.815963	1.42392	2.56363	1.06196	0	0	0	1.7993	0	0.488995	2.51383	3.38033	2.46142	Dorsal MP
GACCCTTAGGGCGAAG-1_S76	1.5215	0	1.09473	1.68166	1.68166	0.951932	0.334812	0	2.27716	0.951932	1.88213	2.70262	2.75456	3.19716	Dorsal MP
GACTCAATCCTTCAGC-1_S76	0.829615	0	0.621449	2.21762	1.27672	0.358242	0	0	1.58459	0	0.621449	1.49212	2.46558	2.46558	Dorsal MP
GAGACTTCAATAGTAG-1_S76	1.0502	1.0502	1.73087	1.73087	2.23666	0	0.657058	0.657058	0.657058	1.33166	2.0154	2.63959	1.73087	2.57096	Dorsal MP
GAGACTTCATGACGTT-1_S76	1.65119	0.53192	0	1.88973	0	0	0	0	0.53192	0	0.53192	2.38239	2.38239	2.1661	Ventral MP
GAGTCTAAGTCGCCAC-1_S76	1.1661	0.90542	0.90542	1.54382	0.313527	0.90542	0	0	1.75564	0.313527	0	1.81733	2.03187	0.744186	Dorsal MP
GAGTCTACAACCACGC-1_S76	0.798383	0.341684	0.595882	1.34839	0.595882	0	0.595882	0.341684	1.34839	0	0.595882	2.45016	3.13528	2.80203	Ventral MP
GAGTGAGCATCGTTCC-1_S76	1.53622	0.713926	1.28232	1.64248	0	0	0.713926	0	1.98127	0	0.713926	1.90672	2.77937	2.05065	Ventral MP
GAGTTACCATTCTCCG-1_S76	1.65141	0.471282	0.471282	2.24375	0	0	0	1.03181	1.94883	0	0	2.47122	2.88241	3.09429	Ventral MP
GAGTTGTGTGCCAAGA-1_S76	0.498041	0	0	1.27592	0.828984	0	0.828984	0.498041	0	0	0	2.80287	2.58508	2.9816	Ventral MP
GATCATGGTCACCACG-1_S76	1.80948	0.547894	0	0.899842	0	0	1.36569	1.36569	0	0	1.36569	3.09823	2.69884	2.34994	Ventral MP
GATGCTATCATGCAGT-1_S76	1.34834	0.538105	0.538105	0.538105	1.14367	0.538105	0	0	1.14367	0	0	1.14367	1.78998	0	Dorsal MP
GCCAGTGCACTAACGT-1_S76	1.00507	0	0.455757	0.767667	0	0	0	0.455757	2.14075	0	0	2.14075	2.43296	2.07045	Dorsal MP
GCTACCTGTCAACATC-1_S76	2.10072	0.540698	0.540698	1.35295	2.00887	1.14792	0	0	2.63259	0	0.540698	1.52301	2.26244	2.10072	Dorsal MP
GGTGAAGCAGAGGTAC-1_S76	0.884456	0	0.387904	2.25444	0	0	0.387904	1.06318	0.666689	0	0	1.90012	2.62431	2.96947	Ventral MP
GTAGGAGAGCTCGCAC-1_S76	1.92063	0.678477	0	1.58586	0	0	0	0.678477	0.678477	0	0	3.4054	2.45784	2.80542	Ventral MP
GTAGTACCACACGGTC-1_S76	1.82308	0	0	1.19606	1.35682	1.19606	0	0	1.35682	0	0	2.61658	1.99394	3.31532	Dorsal MP
GTCACGGTCAGCTGAT-1_S76	1.41007	0.844564	1.41007	1.60561	0	0	0	0	1.8418	0	1.01859	1.8418	2.68866	2.56053	Ventral MP
GTCTAGACACGTCGTG-1_S76	1.33951	0	1.05713	2.02464	0.662201	0	0	0	1.73964	0	0.662201	2.24617	3.23536	3.03111	Dorsal MP
GTGTGATTCTGGGCGT-1_S76	1.16178	0.973322	0.740896	1.3203	0	0	1.16178	0.973322	0	0	1.16178	2.52789	1.87012	3.24652	Ventral MP
GTTCCGTGTCTCGCGA-1_S76	1.56464	0	0.488678	1.56464	0	0	0	1.4233	0.488678	0	1.68846	2.81864	3.1102	3.976	Ventral MP
GTTGTAGGTTCATCGA-1_S76	0.862753	1.11662	1.11662	1.7568	0	0	0.521669	0.521669	0	0	0.521669	2.63991	2.81847	3.48132	Ventral MP
TAACGACCAAGGTCAG-1_S76	0.54013	0.888903	1.35194	1.52195	0.54013	0.54013	0	0	2.26122	1.14699	1.52195	2.00769	2.00769	2.00769	Dorsal MP
TACAGGTGTTAAGACA-1_S76	1.94826	0	0.848863	1.30127	1.61163	0	0	0	1.30127	0	0.511921	2.27114	1.10044	1.10044	Dorsal MP
TACCCACTCTAATTCC-1_S76	1.37511	0.553241	0	2.0347	0	0	0.907355	0	0.553241	0	1.54637	2.66025	2.96898	3.23408	Ventral MP
TACCTGCAGCACGGAT-1_S76	1.4883	0.452089	0.762292	0	0	0	0	0.452089	0.452089	0	0.762292	2.25904	2.37184	2.76389	Ventral MP
TAGACTGTCTGCATAG-1_S76	2.06409	0.927613	0.927613	1.72016	0	0	0	0	0.927613	0	0.567717	2.83609	3.14255	3.03832	Ventral MP
TAGGAGGAGCATGCAG-1_S76	0.895064	0	0.5445	1.53012	2.01673	0	0	0	2.58804	0.895064	0.895064	1.91545	2.34264	2.40986	Dorsal MP
TAGGTTGAGCGAACTG-1_S76	1.18986	0.998782	0	1.90458	0	0	0.762353	0	0.452131	0	0	1.98626	2.60834	2.68919	Ventral MP
TATCAGGTCTTCACAT-1_S76	1.4881	1.37089	0.682907	0.682907	0.39865	0.39865	0	0	1.68794	0	0	1.08494	2.58364	1.68794	Dorsal MP
TATCTGTTCTCTCAAT-1_S76	1.40757	0.228862	1.19831	1.93368	0	0	0.707383	1.11755	1.77261	0.228862	0.707383	1.81537	2.57161	2.16505	Ventral MP
TCACAAGTCGGCTTCT-1_S76	0.610678	0.816479	0.816479	1.72797	0	0	1.25989	0	0.610678	0	0.351248	2.28622	2.9272	3.09295	Ventral MP
TCACGCTCACGGCTAC-1_S76	1.5599	1.0575	0	0.662474	1.33992	0.662474	0	0	2.50757	0	0.662474	2.24668	2.02513	2.02513	Dorsal MP
TCACGGGTCCTCTAAT-1_S76	0.977095	0	1.91671	2.03168	0	0	0.603421	0	1.24849	0	0	2.53347	2.59715	3.28389	Ventral MP
TCACTATCAGATTAAG-1_S76	0.889621	0.540639	1.14782	1.90759	0	0.889621	0	0	1.79504	0	0.889621	1.14782	1.35284	0.889621	Dorsal MP
TCACTATTCACCTACC-1_S76	1.22831	0.590645	0.959467	1.76317	0	0	0.590645	1.61458	0	0	1.22831	1.76317	1.22831	2.28815	Ventral MP
TCAGGGCGTTGACTGT-1_S76	1.49345	0.765846	1.00292	2.37787	0	0	0	0.454514	0	0	0.765846	2.47929	2.265	3.53729	Ventral MP
TCATGAGTCAAGTGGG-1_S76	1.67534	0	1.15382	1.52978	0	0	0.544318	0	0.544318	0	0	2.9103	3.05664	3.24246	Ventral MP
TCCCAGTCAGGCACAA-1_S76	1.13711	0.424899	0.722159	1.4295	1.29396	0.722159	0	0	1.75179	0	1.13711	2.65577	1.99514	2.40327	Dorsal MP
TCGCTCATCAGAATAG-1_S76	1.55842	0.384521	0.661565	1.73855	1.05628	0.87827	0	0.384521	1.95951	0	0.384521	1.65254	2.64827	2.29347	Dorsal MP
TCGTAGACATCTCGTC-1_S76	2.16646	1.27418	0	1.8167	0.619818	0.619818	0	0	0.999595	0	0	2.26029	2.94604	3.51531	Dorsal MP
TGAACGTCATTCACCC-1_S76	0.471282	1.22618	0.790317	1.03181	1.52872	0	0	1.03181	1.94883	0.471282	1.65141	2.10713	1.94883	1.38885	Dorsal MP
TGACAGTCAACAACAA-1_S76	1.06779	0.390173	0.390173	1.2197	0	0	0.390173	0.390173	0.67012	0	0.390173	1.06779	1.75308	1.06779	Ventral MP
TGACTCCTCCTACACC-1_S76	0.641603	0.641603	0	0	2.10367	1.52564	0	0	0.641603	0	0.641603	1.85585	2.54111	1.52564	Dorsal MP
TGAGCATAGTGGTTGG-1_S76	1.53722	0	0	0	0	0	0	0	1.0388	0	0	2.48114	2.11665	3.84257	Ventral MP
TGCTCCACACTTGGCG-1_S76	1.52038	0	0.539294	0.887724	2.00595	0.539294	0	0.539294	0	0	0.539294	2.97475	2.18186	2.52066	Dorsal MP
TGGTACAAGTTCATCG-1_S76	1.08518	0.398771	0.398771	1.77494	1.54222	0.219132	0	0.219132	2.17927	0	0.551	1.30697	1.68824	0.551	Dorsal MP
TGTAAGCCATGTTTGG-1_S76	1.22859	0.896021	0.394255	1.22859	0.394255	0	0	0.394255	1.07606	0	0.394255	2.11011	2.96345	2.64252	Ventral MP
TGTCCACTCTCGCAGG-1_S76	1.28876	1.08897	1.08897	1.83363	0	0	0.505053	0.505053	0.505053	0	0	2.55158	3.41996	2.93071	Ventral MP
TGTCCCAAGCTTGTTG-1_S76	1.66861	0	1.14816	2.26276	1.66861	0	0	0	1.66861	0	0	1.90802	2.40193	1.90802	Dorsal MP
TGTTACTGTTACGTAC-1_S76	1.59939	0	0.401292	2.34001	0	0	0.401292	1.37688	0	0	1.37688	2.55335	2.43088	1.09025	Ventral MP
TGTTCATAGTTGCGAG-1_S76	0.815541	0.815541	1.56469	1.42335	0.815541	0	0	0	2.14738	0.488702	1.06146	1.56469	2.69897	3.11026	Dorsal MP
TTATTGCAGCATCAAA-1_S76	1.70963	0	1.27727	1.70963	2.3703	0	0	0.498776	2.30796	0	1.82029	2.30796	3.01559	2.7231	Dorsal MP
TTCCGTGCACAACGCC-1_S76	0.833667	1.08269	1.2819	2.37612	0	0	0	0	1.08269	0	0.833667	0	1.7149	1.2819	Dorsal MP
TTGATGGGTTTGTTCT-1_S76	0.537749	0	0.537749	1.78926	0	0	0	0	1.34771	0	0	2.81345	2.45807	2.67627	Ventral MP
TTGGGATGTGGTAATA-1_S76	1.70399	0.496074	0.826157	1.57971	0.496074	0.496074	0	0	1.57971	0	0.496074	1.57971	3.23498	2.53057	Dorsal MP
TTGTGGACAGAGGTAC-1_S76	1.76262	1.39061	0.472166	2.47337	1.86116	0.472166	0.472166	0.472166	1.22784	0.791601	1.22784	1.86116	1.95085	2.36607	Dorsal MP
TTGTTCAAGTAATCCC-1_S76	1.22715	0.393595	1.07473	1.58071	1.35938	0	0	0	1.9151	0	0	0.393595	1.22715	0.894821	Dorsal MP
TTTCGATAGTCCCTAA-1_S76	1.05292	0	1.78776	2.20674	0	0	0.483664	0.483664	1.41343	0	0	1.67785	3.3231	1.67785	Ventral MP
TTTGACTAGCAGCCCT-1_S76	1.00817	0	0.361264	2.43741	0	0	0	1.00817	0.62609	0	0	0.361264	1.49988	0	Ventral MP
AACAACCTCTCGGCTT-1_S82	1.69867	1.30291	0.63834	1.69867	0	0	0.63834	1.02485	1.02485	0	0	0.63834	2.2959	2.38201	Ventral MP
AACCTTTTCGACGAGA-1_S82	2.03476	0.74593	1.46446	0	2.28922	1.16839	0	1.16839	2.66032	0	0.74593	2.57964	2.66032	2.93036	Dorsal MP
AAGTCGTGTGGTCTCG-1_S82	0.760984	1.18808	1.4864	1.4864	0	0	0	0.760984	0	0	0	2.1953	2.6868	3.38471	Ventral MP
AATCGACCATTCAGCA-1_S82	0.908767	0	0.908767	1.93515	0	0.908767	0	0	1.69447	0	0	0.908767	2.12898	3.67662	Dorsal MP
AATGACCTCCTGCTAC-1_S82	1.65409	0	0	0.879396	1.33996	0	0	0	1.89278	0	1.33996	2.24672	2.38565	3.70042	Dorsal MP
ACATCCCTCGAGAAGC-1_S82	1.9334	0.464549	0.780513	1.63687	0	0.780513	0	0	0	0.464549	1.51464	2.59654	2.89854	4.1445	Dorsal MP
ACCAACAAGATCACTC-1_S82	2.17518	0	0	1.46891	0	0	0	0	1.46891	0	1.46891	1.69732	1.17238	1.17238	Dorsal MP
ACGGAAGTCATACGGT-1_S82	1.34159	0.385843	0	1.21023	0	0	0.663568	0.663568	0.880689	0	0	1.89465	2.68477	2.98741	Ventral MP
AGATGAACAAATGGCG-1_S82	1.66744	0	0.889072	1.9068	0.889072	0	0	0	1.9068	0.889072	1.35215	1.9068	3.02444	3.43689	Dorsal MP
AGTTAGCAGTGCAGCA-1_S82	0.824967	0.495246	0.495246	2.0027	0	0	0	0.824967	0	0	0.495246	2.42076	2.47615	3.43793	Ventral MP
ATAGAGAAGCTTCGTA-1_S82	0.778054	0	0.778054	2.15779	0	0	0	0.462863	1.5111	0	0	1.74203	3.09965	2.15779	Ventral MP
ATCGCCTGTGGCAACA-1_S82	1.6828	1.50507	1.28878	1.28878	0	0	0	0.629204	1.6828	0	0	1.50507	3.00937	2.08056	Ventral MP
ATCGTCCAGCGAAACC-1_S82	1.41039	0	1.41039	1.41039	1.73101	0.416248	0	0.416248	1.52906	0.709279	1.41039	2.47161	2.83346	3.41533	Dorsal MP
ATGACCACATAGCACT-1_S82	1.89774	0	1.6195	2.01235	0	0	0	0	2.01235	0	0.593388	1.44467	2.7968	2.97719	Ventral MP
ATGATCGAGATGGCGT-1_S82	1.13103	1.64822	0.717561	1.83212	1.13103	0.717561	0	1.13103	1.13103	0	0	0	2.52922	0.717561	Dorsal MP
ATGGAGGGTAAGAACT-1_S82	2.04295	0	1.07093	1.75704	0	0	0	0	1.07093	0	0.672459	3.00474	2.66908	3.83028	Dorsal MP
ATTATCCTCGAATGCT-1_S82	1.72928	0.457156	1.19945	1.99814	1.36043	0.769715	0	0	1.49905	0.625598	1.10807	1.87272	2.17751	3.13653	Dorsal MP
CAACCAATCTGTACAG-1_S82	1.78765	0.901525	0.630215	1.78765	1.11472	0.460801	0	0	0.630215	0.256711	0.901525	1.92475	3.1075	2.69162	Dorsal MP
CAACCTCGTGGGATTG-1_S82	1.59287	0.444488	0.444488	2.04333	0	0	0.444488	0.985471	0.985471	0	0	1.79794	2.74419	3.05159	Ventral MP
CAAGACTAGACCACGA-1_S82	0.980257	0.980257	0.605719	0.605719	2.23277	0.605719	0	0.605719	0	0.605719	0.605719	1.25211	2.03609	1.25211	Dorsal MP
CAGCACGGTGTAGGAC-1_S82	1.55958	0.811938	1.41844	1.41844	0	0	0.486206	0.486206	1.05724	0	0	1.55958	2.45482	1.89239	Ventral MP
CAGCGTGCACTACTTT-1_S82	1.17523	0	0	1.88665	0.751154	0	0	0	0.751154	1.17523	1.47209	2.99726	3.36682	4.50596	Ventral MP
CAGTTAGCAAGTTCCA-1_S82	1.28598	0.421104	0.421104	1.98564	0.716514	0.421104	0	0.421104	1.12965	0	0.716514	1.64657	2.2384	2.43998	Dorsal MP
CATAAGCCAAGATCCT-1_S82	0.717346	1.13075	0.717346	2.12141	0.717346	0	0	0.717346	0	0	0.717346	0.717346	1.42238	0.717346	Ventral MP
CATCAAGTCAGCAGAG-1_S82	1.33927	0.662042	1.65333	1.05692	0	0	0.384836	0	1.33927	0	0.662042	1.20802	2.64918	2.88466	Ventral MP
CCAATGAAGTGTACCT-1_S82	1.07792	0	1.07792	1.58455	0.677665	0	0	0	1.07792	0.677665	0	2.27454	2.16953	3.30213	Dorsal MP
CCCGAAGCAGTTCTAG-1_S82	1.23191	0.592917	0.592917	0.592917	0	0	0	0	0.592917	0	0	2.29272	2.44412	3.29199	Ventral MP
CCGTTCATCACGTCCT-1_S82	1.5517	0.806397	0.602428	1.46005	0.345909	0	0.602428	0	1.46005	0	0.975728	1.63564	2.35188	2.65499	Ventral MP
CGACAGCCAGCTGTAT-1_S82	1.61471	0	0	1.4401	0.590717	0	0	0.590717	2.00717	0	0	0.590717	1.22843	1.61471	Dorsal MP
CGAGTGCGTCCAGAAG-1_S82	1.27137	0	1.57869	1.27137	1.57869	0	0	0	1.81344	0.825435	0	2.42152	1.57869	3.98151	Dorsal MP
CGGAACCCAGAGTGAC-1_S82	1.61361	1.39021	0.695757	1.39021	0	0	0.695757	0.695757	1.10209	0	0	1.39021	2.6439	3.66864	Ventral MP
CTAACCCTCAACACCA-1_S82	1.6253	0	0.858657	1.86252	0	0	1.11185	0	0	0	0	2.47485	2.99772	3.33931	Ventral MP
CTAGACAAGACAGCGT-1_S82	0.865773	1.12013	1.49113	1.32274	0	0	1.87293	0.865773	0.865773	0	0.865773	1.76112	3.56731	3.71182	Ventral MP
CTATAGGTCTGCCTGT-1_S82	0.796919	0	0.796919	1.39791	0.475829	0	1.39791	0.475829	0	0	0	2.6244	3.02038	3.4294	Ventral MP
CTCAAGATCCTCTCGA-1_S82	1.6791	0	1.28549	1.9608	0	0	0	0.627084	0.627084	0	1.00952	1.00952	2.81532	2.43936	Ventral MP
CTTCTCTCAGAAGCGT-1_S82	1.38459	0.596816	0.858892	1.81971	0	0	0.240676	0.434517	0.240676	0	0.240676	2.01898	2.80398	2.2152	Ventral MP
GAAGAATCAACGTTAC-1_S82	1.42389	0	0.718368	2.24163	0	0	0	0	1.64949	0	0.718368	1.42389	2.88017	3.51404	Dorsal MP
GAGACTTAGTATAGAC-1_S82	0.484836	0.809959	1.05491	1.55676	0	0	0.809959	0.809959	0.484836	0	0	1.55676	2.13852	2.94934	Ventral MP
GAGTTGTAGTCAGCGA-1_S82	0.844943	0.509178	0.509178	0.844943	0	0	0	0.509178	1.09586	0	0	1.60614	2.45297	2.86779	Ventral MP
GATCACAGTCACATTG-1_S82	1.56496	0.665584	1.34466	1.34466	0	0	0	0	1.06169	0	1.06169	1.56496	2.3472	1.06169	Ventral MP
GCACGGTAGCCACAAG-1_S82	0.780385	0	0	1.21332	1.9332	0	0	0	2.34742	1.51445	0.780385	1.74558	2.22745	2.22745	Dorsal MP
GCCCGAACAGTCGCAC-1_S82	1.64579	0	0.468672	0.468672	0	0	0	1.02734	0	0	0	1.75492	2.56167	3.44972	Ventral MP
GCTACCTCAAGGTCAG-1_S82	1.00317	0.766062	1.00317	2.1381	0.454661	0	0.454661	0	0	0	0	2.61477	2.73378	2.93624	Ventral MP
GGATCTACAGAGAAAG-1_S82	1.83697	1.50814	1.01493	1.29164	0	0	0	1.01493	1.01493	0	0	2.08402	2.18788	1.9681	Ventral MP
GGGAGATCAACACTAC-1_S82	1.47711	0	1.17974	2.50696	1.17974	0	0	0	0.7546	0	1.70603	0.7546	1.47711	2.41062	Dorsal MP
GTAGGAGGTCTGCATA-1_S82	0	0.656611	1.33098	1.7301	1.04959	0	0	0.656611	2.41687	0.656611	0.656611	2.33044	1.7301	1.88243	Dorsal MP
GTCGAATTCGAGAGAC-1_S82	1.69315	0.635153	1.29799	2.28982	0	0	0	0	2.28982	0	0	2.37588	3.18097	2.83154	Ventral MP
GTGAGCCTCACGGACC-1_S82	1.91318	0.601551	0.601551	1.63408	0	0	0.601551	0.974519	0.974519	0.601551	0.601551	1.91318	2.59333	2.3887	Ventral MP
GTGCACGTCCGGACGT-1_S82	1.86527	1.20567	0.576426	1.58889	0	0	0	0	0.939747	0	0	2.17437	3.05736	3.72672	Ventral MP
GTGCGTGGTACTGAGG-1_S82	1.06169	1.06169	0.665584	0.665584	0.665584	0	0	0	0	0	0	1.34466	3.08208	3.65907	Ventral MP
GTTGCTCCATGAAAGT-1_S82	1.64918	1.03003	0.470244	1.85684	0	0.470244	0.470244	0	1.85684	0	0	0	1.52656	1.85684	Dorsal MP
TAACTTCAGCCGTCGT-1_S82	1.70162	0	0	1.70162	0	0	1.176	0.751746	0	0	0	2.50201	2.99832	3.47753	Ventral MP
TAGGGTTTCTCATAGG-1_S82	1.19054	0	1.19054	1.19054	2.31801	0	0	0	0	0	1.19054	2.31801	0	2.06262	Dorsal MP
TAGGTTGTCTAGACCA-1_S82	1.83728	0.919649	0.562016	2.44745	0	0	0.562016	0	1.18253	0	0	1.83728	2.30762	1.83728	Ventral MP
TCAAGCACATCAGCAT-1_S82	0.910273	0.555321	0	1.55022	0.555321	0	0	0	0.910273	0	0	0.910273	1.69653	1.37877	Dorsal MP
TCACTCGTCTTGCGCT-1_S82	1.20638	0	0.877476	1.33754	0.877476	1.20638	0	0.384088	1.33754	0.660907	1.05539	2.02232	1.88999	3.00565	Dorsal MP
TCATGAGGTTAAGGGC-1_S82	0.729423	0.729423	0	2.14209	0	0	0.729423	0	1.85151	0	0	2.14209	3.36457	3.89843	Ventral MP
TCCACCAAGTTAACAG-1_S82	0.972009	0	1.24268	1.90975	1.45547	0	0	0.599729	0.599729	0.599729	0.972009	1.63083	1.77998	1.45547	Dorsal MP
TCGGGACCAAGTGCAG-1_S82	1.50593	0.774475	1.20564	1.73657	0.774475	0	0	0	0.774475	0	0	2.2177	2.78519	3.145	Ventral MP
TGCACGGAGGTTCCGC-1_S82	2.36417	0.865613	0.523681	2.06462	0	0	1.32254	0	1.49091	0	0	2.78137	2.82312	3.52739	Ventral MP
TGCTCGTAGGTGCATG-1_S82	0.754958	0	0.754958	1.89275	1.47763	0.754958	0	0.754958	0	0.754958	1.89275	2.67623	2.04964	3.855	Dorsal MP
TGCTTGCGTTCGGTTA-1_S82	1.56141	0.813229	0	2.14371	2.28098	0	0	0	1.56141	0	0.813229	2.14371	3.10629	0	Dorsal MP
TGGATGTCATGCGTGC-1_S82	0.946544	0.946544	0	1.59776	0	0	0	0	0.946544	0	0	1.21348	2.26927	2.09131	Ventral MP
TGGCGTGAGGCCATAG-1_S82	1.60402	1.0941	0.689764	1.38122	0	0	0.689764	0.689764	0	0	0.689764	1.9401	3.36075	2.07351	Ventral MP
TGGGATTAGAATTCAG-1_S82	1.17727	0.55876	0.55876	1.9442	0.915092	0.55876	0	0.55876	0.915092	0.55876	0.915092	1.70311	2.04595	2.30079	Dorsal MP
TGGGCTGAGAAGTATC-1_S82	2.06783	0	0.569577	1.72368	0	0	0	0.569577	1.40366	0	0	1.96573	2.52675	2.39587	Ventral MP
TGGTGATCACAAGCCC-1_S82	0.590861	1.22865	0.590861	1.22865	1.22865	0	0	0	0.590861	0	1.22865	2.00745	2.20336	3.40118	Dorsal MP
CACATGATCCCGAAAT-1_S88	1.24807	0	0.912349	1.09423	0	0	0	0.689863	0.403277	0	0	1.94027	2.0092	1.94027	Ventral MP
CCCTAACGTGATAGTA-1_S88	1.47262	0.28973	0.28973	2.24089	0.5141	0.28973	0	0.5141	0.697239	0	0.851973	1.39243	2.12745	1.95291	Dorsal MP
CCCTTAGAGGACAAGA-1_S88	1.19905	0.572289	0.572289	1.40837	0	0	0.572289	0	1.19905	0	0	0.572289	2.25082	1.58137	Ventral MP
CCTGCATCATTGAGGG-1_S88	1.14417	0.47709	0.266731	1.87217	0.47709	0.47709	0	0.47709	1.04174	0	0.47709	0.927604	1.47306	1.14417	Dorsal MP
GACGCTGCACATATGC-1_S88	1.05361	1.25009	0.808853	1.97778	0	0	1.55519	0.808853	1.05361	0	0	1.88767	2.80739	2.39449	Ventral MP
GTCAGCGCAGCGACAA-1_S88	0.692847	0	0.692847	1.60896	0	0	0	0	0.692847	0	1.38584	1.9454	1.38584	2.77203	Ventral MP
TCGTGCTCATGATAGA-1_S88	1.40782	0	0	1.40782	0	0	1.40782	1.11777	0	0	1.40782	2.66565	2.66565	3.20548	Ventral MP
TTTATGCCAGTCACGC-1_S88	1.48371	0.759135	0.61644	0.883989	0	0	0.250064	1.26891	1.34575	0	0	1.98105	2.53753	3.17858	Ventral MP
GAGATGGCACAAGTTC-1_S91	1.31466	0	1.11272	1.62634	0.519314	1.11272	0	0.519314	0.859402	0	0.859402	2.05524	2.41708	2.13884	Dorsal MP
AAACGAATCATGAGAA-1_S113	2.55499	1.93667	0	1.69593	1.93667	1.69593	0	0	2.29288	0.90983	1.93667	2.4325	2.76248	3.14667	Dorsal MP
AAAGTCCGTGGCTTGC-1_S113	1.79821	1.3921	1.10377	1.61563	0	0	0.69702	0	1.10377	0.69702	1.10377	0	3.00308	3.2263	Ventral MP
AACACACTCCGCGGAT-1_S113	1.36809	0	0	1.92507	1.36809	0	0	0	2.2807	0.901751	0	3.66514	1.92507	4.15808	Dorsal MP
AACCAACGTAAGGCCA-1_S113	2.50345	1.7029	0.752576	1.47416	0	0	0.752576	1.17709	0.752576	0	0	3.51308	2.74676	4.72956	Ventral MP
AACCATGTCTACGCAA-1_S113	1.4363	0.789331	0.588499	2.24214	1.82589	0.789331	0	0.33693	2.05552	0	1.4363	2.3623	3.06492	1.94728	Dorsal MP
AACCTGAAGTAGGATT-1_S113	1.85445	0.398666	1.37093	1.92833	0.398666	0	1.37093	0.398666	1.85445	0.904019	0.904019	3.31241	3.0009	4.29723	Ventral MP
AACGGGACAATTCACG-1_S113	2.16833	0	0	1.07702	1.36197	0.676998	0	0	2.16833	0	1.58347	2.53493	2.36834	2.05101	Dorsal MP
AACGTCATCAAGAGTA-1_S113	1.68981	1.46182	1.46182	2.03178	0	0	0.744128	0.744128	1.46182	0	0.744128	1.68981	0.744128	3.13949	Ventral MP
AAGGAATTCGCTTAAG-1_S113	0.793952	1.03609	1.03609	1.23088	1.65678	0.473784	0	0	1.86478	0.473784	0.473784	2.18367	1.39384	1.53393	Dorsal MP
AAGTCGTTCACCGGGT-1_S113	2.52351	1.99789	1.80809	1.26678	0	0	0	0	2.15735	0	0	3.32391	0.821847	4.13012	Ventral MP
AAGTTCGTCTGTCGCT-1_S113	1.56208	0	0.561756	1.56208	0	1.18211	0	0	2.05204	0	0.561756	2.30707	2.98789	3.06111	Dorsal MP
AATCACGCATCCGGTG-1_S113	1.37692	1.59943	1.09028	2.69637	0	0	0	0.686906	0	0	0	1.93519	1.93519	2.29132	Ventral MP
AATCGACGTTGATCGT-1_S113	1.27637	1.19287	1.27637	2.34882	1.35343	1.00152	0	0.453706	1.55432	0	1.55432	2.10129	2.82071	2.56931	Dorsal MP
AATGCCATCCATCCGT-1_S113	1.23398	0.796351	0	1.23398	0	0	1.23398	0	1.95829	0	0.796351	3.0194	2.95811	3.82962	Ventral MP
AATTTCCCAGGTTCAT-1_S113	2.42445	1.27369	0	2.0062	0	0	0.827241	1.58124	0.827241	0	0	2.79996	2.0062	4.43859	Ventral MP
ACACAGTGTAACAGGC-1_S113	1.71957	1.71957	1.32156	2.4052	0	0	1.32156	1.32156	0.65046	0	0.65046	2.86195	2.31887	3.13524	Ventral MP
ACACCAAAGGCAGGGA-1_S113	2.29421	2.03959	1.69714	1.46873	0	0	0.748856	0.748856	2.99312	0	0.748856	1.88295	2.17498	2.66549	Ventral MP
ACACCAATCACATTGG-1_S113	1.50785	0.775802	0	0.775802	1.73859	0.775802	0	0	1.73859	0	1.50785	2.8572	2.54344	2.71257	Dorsal MP
ACATGCACATGCCGAC-1_S113	1.36707	0.945608	1.17838	2.15721	1.30804	0.515654	0	0.371441	2.01789	0.753563	1.17838	2.27947	2.64226	3.03458	Dorsal MP
ACCAACAAGACGTCGA-1_S113	0	0	0	1.63115	0.70677	0	1.11674	0	1.40666	0	0	2.32697	3.24487	2.79798	Dorsal MP
ACCAACATCCGTGGGT-1_S113	1.63712	1.12174	1.63712	1.63712	0	0	0	1.12174	1.82058	0	0.71054	2.10968	0.71054	2.33368	Ventral MP
ACCTACCCATGACACT-1_S113	1.81151	0.82414	0	1.81151	0.82414	0	0.82414	1.57686	1.81151	0	0.82414	2.41942	0.82414	2.41942	Ventral MP
ACCTGTCGTGCAATGG-1_S113	1.27065	0.902056	0.741222	1.68529	1.16221	0.741222	0	0.549469	0.902056	1.16221	1.04057	2.57135	2.51375	3.15	Dorsal MP
ACGTAGTCAGTTGCGC-1_S113	1.99284	1.99284	0	1.56899	0	0	0.818575	0	2.15218	0	1.56899	2.51813	1.8032	4.25844	Ventral MP
ACTATCTCAGTATACC-1_S113	1.66321	1.84772	1.43679	2.45879	0	0	0.727095	0.727095	1.84772	0	0	2.45879	2.54629	0	Ventral MP
ACTATGGAGGCAGGGA-1_S113	1.75998	0.789856	1.22559	1.52806	0	0	0.789856	1.22559	1.75998	0	0.789856	2.36318	1.75998	2.243	Ventral MP
ACTGTGATCACTCCGT-1_S113	1.80479	1.80479	1.39803	1.80479	0.700988	0	1.80479	1.39803	0	0	0.700988	3.54153	2.09312	4.31948	Ventral MP
ACTTAGGGTGTGTACT-1_S113	1.80751	0.821461	0.821461	1.9973	0.92766	0.226948	0	0.226948	1.96211	0.56775	0.821461	2.85099	2.29422	2.74223	Dorsal MP
ACTTTCAAGATAGCTA-1_S113	1.14801	1.14801	1.14801	1.66843	0	0	0	0	1.66843	0	1.14801	2.63272	2.55222	3.73497	Dorsal MP
AGAAATGAGACCCTTA-1_S113	2.06378	1.87189	1.32183	2.69134	0	0	0.865055	2.22471	1.32183	0	0	3.00825	1.87189	2.485	Ventral MP
AGAACAAGTAGCTTAC-1_S113	1.26595	1.43105	1.43105	2.47001	2.15634	0	0	0.492632	2.15634	0	0.492632	2.15634	1.69678	2.15634	Dorsal MP
AGACAAATCGTAGAGG-1_S113	1.67222	0.432105	0.432105	2.01303	2.08274	0.432105	0	0.432105	2.01303	0.432105	1.06186	2.96408	2.14791	2.90668	Dorsal MP
AGACCATAGTTGCCTA-1_S113	1.48799	0	0	1.97001	0.863426	1.48799	0	0	1.86951	0.522143	0.863426	2.36075	1.63195	2.14499	Dorsal MP
AGAGAATAGGTTAAAC-1_S113	1.13956	0	0.535596	1.65838	0	0	0	0.535596	0.535596	0	0.882499	3.00214	2.17397	3.63337	Ventral MP
AGAGCAGCAAGCACCC-1_S113	1.81755	1.63421	1.1193	2.10651	0	0	0.708702	1.1193	2.22471	0	0.708702	2.97371	2.73689	3.81437	Ventral MP
AGATAGACACGCAGTC-1_S113	1.49065	0.32369	0.763912	2.0146	1.06853	0.567832	0	0.32369	1.78655	0.32369	0.763912	2.90141	2.88019	3.5667	Dorsal MP
AGATCCACATGACAGG-1_S113	1.84713	1.23198	1.48143	1.68091	0	0	1.07923	0.39582	1.36446	0.39582	0.678644	2.96799	2.45816	3.74422	Ventral MP
AGCCAATCACTTTATC-1_S113	1.78409	1.24619	0.805825	1.55088	0.805825	0	1.24619	1.24619	1.78409	0	0.805825	2.38953	2.76396	3.79209	Ventral MP
AGCGTCGGTTGCAAGG-1_S113	1.76692	1.76692	0.962258	2.01095	0	0	0.962258	0	2.51148	0	0	1.76692	1.44343	2.63482	Ventral MP
AGCTACAAGGACAGTC-1_S113	2.24194	1.50515	1.33602	1.88824	0	0	0.531197	1.13234	1.64977	0	0.876275	2.31378	0.531197	3.26709	Ventral MP
AGCTACAGTTCTAACG-1_S113	1.97376	0	0	2.33181	1.97376	1.73135	0	0	2.47199	0	1.73135	0.935869	1.73135	0.935869	Dorsal MP
AGGAAATAGGAACATT-1_S113	2.13218	1.05023	1.05023	2.07551	0.381566	0.872852	0	0.872852	2.07551	0	1.20083	1.88326	2.76421	3.1283	Dorsal MP
AGGGTGAGTTGGGACA-1_S113	1.67001	1.35449	0.890932	1.90948	1.67001	0	0	0	1.90948	0	1.35449	3.17799	3.43995	3.64734	Dorsal MP
AGGTAGGGTTCGGTTA-1_S113	1.78595	0.883206	0.883206	1.65936	0.536096	0.883206	0	0	1.65936	0	0.883206	1.34476	3.22354	2.25254	Dorsal MP
AGGTCATCAATCGTCA-1_S113	2.25499	1.66157	1.14224	1.66157	0	0	1.14224	1.14224	2.00166	0	0.726047	2.76861	3.35826	4.1067	Ventral MP
AGGTTGTGTCCGACGT-1_S113	1.83487	0.363735	1.01333	1.76227	1.40385	0	0	0.839875	2.02556	0	0.839875	2.73935	2.44483	3.13265	Dorsal MP
AGTAGTCCATGAAGGC-1_S113	1.01063	1.01063	1.01063	2.58259	0	1.50289	0	0	1.8313	0	0	1.8313	2.70663	2.58259	Dorsal MP
AGTTCCCCAGCGGATA-1_S113	2.24718	1.56034	0.662747	2.02562	0	0	0	0.662747	1.05787	0	1.05787	2.71481	3.03218	3.19879	Ventral MP
ATATCCTGTGGAACCA-1_S113	2.4065	0.782827	1.51797	1.84758	0	0	0.782827	0.466136	1.7493	0.782827	0	2.50819	1.51797	3.36418	Ventral MP
ATCACTTAGGTAAGGA-1_S113	0	0	0.872284	1.64425	1.33098	0	0	0	2.94973	0.872284	1.33098	2.49642	1.33098	3.2605	Dorsal MP
ATCGGATTCCCTAGGG-1_S113	2.04945	0.612724	0	2.33214	1.47746	0.989877	0	0	1.47746	0	1.47746	3.1347	2.41103	3.27198	Dorsal MP
ATCGGCGGTTACGATC-1_S113	1.0245	1.0245	1.69823	2.46081	0	0	0	0	1.981	0	1.69823	2.66673	2.78369	2.38153	Ventral MP
ATCGTAGAGGTTGGAC-1_S113	2.33393	0	0	2.03549	0	0	0.846385	0	0	0	1.29812	2.45527	3.21734	3.89025	Ventral MP
ATGCCTCGTTGCCGAC-1_S113	1.35361	2.15836	0.671475	2.26323	0	0	1.06961	0	1.57453	0	0	1.35361	1.90846	3.67084	Ventral MP
ATGGAGGTCTTAGGAC-1_S113	1.18911	0.761775	1.71709	2.60733	0	0	0.761775	0	0.761775	0	0	3.21822	1.71709	4.02212	Ventral MP
ATGGATCGTGGTCTGC-1_S113	1.88855	0.752339	1.17678	0.752339	0	0	1.17678	0.752339	2.04533	0	0	1.88855	2.59088	1.88855	Ventral MP
ATGGGAGCAAGTTTGC-1_S113	2.02865	1.22418	1.38673	1.75834	0	0	0.470221	0	1.94641	0	1.22418	2.84546	2.24123	3.21943	Ventral MP
ATTCACTCAATTCTCT-1_S113	1.27362	0.619461	0.619461	0.619461	0.619461	0	0	0	2.68967	0	0.619461	2.2596	2.2596	2.74629	Dorsal MP
ATTCAGGGTCGAACGA-1_S113	0	0.951005	0	2.19071	1.2186	0	0	0	1.60358	1.60358	1.4295	1.75179	1.75179	2.82631	Dorsal MP
ATTCTACCACACGTGC-1_S113	1.64785	1.33426	1.33426	0	1.33426	1.33426	0	0	2.50052	0	0.874886	0	1.33426	0	Dorsal MP
CAAAGAAAGGCAGTCA-1_S113	1.09166	0.687938	1.37847	0	0	0	0.687938	0	1.37847	0	0	3.20885	1.09166	3.88159	Ventral MP
CAAAGAAGTTTAGACC-1_S113	1.38783	0	0.560496	1.83431	0.560496	0	0.560496	0.560496	1.18008	0.917522	0.560496	2.7265	2.37677	3.27912	Ventral MP
CAAAGAATCAAACCTG-1_S113	1.27601	0.498092	0.829056	2.00899	2.00899	0.677204	0	0.677204	2.1311	0.279742	1.4417	2.78322	2.00899	3.22721	Dorsal MP
CAAGAGGCATTCACCC-1_S113	2.38021	1.77556	0	2.21622	1.45139	0	0	0.968701	0.968701	0	0.968701	3.30146	1.77556	3.60982	Ventral MP
CACTGAAAGTCATCGT-1_S113	1.37555	0.907707	1.37555	1.93363	2.42926	0	0	0.907707	3.20511	0.907707	1.37555	2.42926	1.37555	0.907707	Dorsal MP
CACTGTCCAGCAAGAC-1_S113	2.17266	0.808732	1.15652	1.73501	1.93355	0.659484	0	0	2.06024	0.270992	0.93857	1.8392	2.59902	1.33536	Dorsal MP
CAGATCAGTAGGACTG-1_S113	1.46942	0.983336	0	0.983336	0.983336	0	0	0	2.23717	0	0.983336	2.54267	2.87546	2.66632	Dorsal MP
CAGCCAGCAGCCCACA-1_S113	1.63327	0.522813	1.63327	1.75913	0	0	0	1.32097	2.42493	0.522813	0	1.11851	1.75913	2.14645	Ventral MP
CAGCGTGAGAAAGCGA-1_S113	1.67981	0.627491	1.36346	2.04022	0.255393	0	0.255393	1.01008	0.898062	0	1.1108	3.00588	2.18111	3.79221	Ventral MP
CAGTTAGCAAGCTGCC-1_S113	1.55414	1.33454	0	1.33454	0	0	0.658943	1.05274	1.33454	0	0	2.57457	2.24015	2.50086	Ventral MP
CATAGACTCGGACAAG-1_S113	0	0	0.734182	1.85924	0.734182	0	0	1.15296	0	0	0	1.67431	1.85924	3.12129	Ventral MP
CATCGCTAGATAGCAT-1_S113	1.47282	1.34661	0.416838	2.07714	1.27698	1.0332	0	0	2.22727	0.416838	0.416838	2.19899	2.98952	3.35578	Dorsal MP
CATGAGTAGCTTCTAG-1_S113	0.878737	0	1.33913	2.24571	1.65318	0	0.878737	0	1.33913	0	1.33913	3.21621	2.24571	3.66387	Ventral MP
CATGGTAGTCAGCGTC-1_S113	2.21077	0.643183	1.31038	1.31038	0	0	0	1.03142	0.643183	0	1.03142	2.54419	2.1066	2.67676	Ventral MP
CCAATGATCACTTTGT-1_S113	1.99646	0.951942	1.06777	1.43066	0.492434	0.492434	0	0.276227	1.35153	0.492434	0.820919	2.11835	2.15589	2.78939	Dorsal MP
CCATCACTCCTCAGGG-1_S113	1.71335	0	0	1.18594	2.51518	1.18594	0	0	2.68393	0	0	1.71335	1.18594	0	Dorsal MP
CCCAACTAGGCGAAGG-1_S113	0.904456	0.904456	0.904456	2.12261	0	0	0	1.37148	1.68858	0	0.904456	0.904456	1.68858	1.37148	Dorsal MP
CCCGGAATCTTCCACG-1_S113	0.68622	0	0	2.29008	0	0	0	0	0	0	0	3.42054	2.29008	3.67533	Ventral MP
CCCTCTCAGAGTCTGG-1_S113	2.23256	1.27008	1.70147	2.36126	0	0	0	0.494871	1.57727	0.27774	1.6413	2.08482	2.75535	2.16142	Ventral MP
CCTCTAGAGTCTAGAA-1_S113	2.1312	1.69653	0	1.9373	0	0	2.29355	0	1.37877	0	0	3.26748	1.9373	4.21693	Ventral MP
CGAATTGAGGATCACG-1_S113	1.89674	0	1.3434	2.65439	1.74399	0.664758	0	0	1.74399	0	0	2.43223	1.06058	2.14618	Dorsal MP
CGAGGCTCAGTATACC-1_S113	1.56395	0.732046	0.732046	2.14655	1.30788	1.15015	0	0	1.76764	0	1.15015	2.14655	1.15015	1.93677	Dorsal MP
CGATCGGTCACGAGGA-1_S113	1.4915	0.52399	0.866052	2.36486	0.866052	1.12046	0	0.52399	1.32309	0	1.12046	2.6452	2.42757	3.52813	Dorsal MP
CGATGGCTCCCTGTTG-1_S113	1.55366	0.725304	1.29839	2.13506	1.29839	0.954757	0	0	2.13506	0.427018	1.29839	2.13506	1.55366	2.30813	Dorsal MP
CGCATAATCCGTCCTA-1_S113	1.88111	1.17072	0.747712	2.53984	1.58772	1.17072	0	0	2.10767	0.98142	0.747712	2.80761	2.39875	3.80511	Dorsal MP
CGCATGGTCATGCTAG-1_S113	1.82537	1.20666	0.577041	2.38781	1.69089	0.577041	0	0	1.59001	0.940602	1.28164	2.62122	2.50069	2.85624	Dorsal MP
CGGAATTAGTAGCTCT-1_S113	0.800788	1.77651	1.5437	0.800788	0	0	0	0.800788	2.12391	0	0.800788	1.96522	2.75541	3.81071	Ventral MP
CGGACACAGTGGAAGA-1_S113	1.51867	0.411746	0	2.72554	0.927567	0.411746	0	0	2.09584	0	0.702553	2.26806	2.82096	3.27611	Dorsal MP
CGGGTCAGTACTGGGA-1_S113	1.46788	0.670027	0.670027	2.20953	0.390111	0	0.390111	0.390111	0	0	0.390111	2.63066	1.75292	3.71553	Ventral MP
CGGGTGTAGGATGTTA-1_S113	1.21526	0.582433	0.582433	1.21526	0.582433	0	0	1.42589	1.74787	0	1.21526	3.46026	2.5538	3.62054	Ventral MP
CTAACTTGTGGAATGC-1_S113	1.98546	0	0.579586	1.74253	0.579586	0.579586	0	0	2.18076	0.579586	0.944139	2.76762	2.34407	3.454	Dorsal MP
CTAAGTGTCCGTGGCA-1_S113	1.5064	1.0698	0.822651	2.35839	1.80929	0.822651	0	0.493637	1.99913	0.276974	1.1737	2.19481	2.44507	2.95442	Dorsal MP
CTACAGAGTCTTCATT-1_S113	1.60489	1.60489	1.09483	1.09483	0	0	2.19217	0.690309	2.19217	0	0	2.63378	2.29747	4.07195	Ventral MP
CTACAGAGTTCCACAA-1_S113	1.64847	0.717722	0	1.83239	0	0	0	0.717722	1.64847	0	1.13125	1.64847	2.44214	2.9905	Ventral MP
CTACGGGCAGATCCAT-1_S113	1.92758	1.16388	0.903494	1.68726	1.54127	0	0	0	1.92758	0.903494	1.16388	2.70458	2.12119	2.12119	Dorsal MP
CTAGGTAGTTAATCGC-1_S113	1.76732	1.56365	0.73185	2.14622	0.431433	0	0	1.14989	1.56365	0	0.73185	1.93645	1.67066	2.55476	Ventral MP
CTCAATTGTTGGATCT-1_S113	1.56899	1.1353	1.47691	1.47691	1.1353	0.818575	0.818575	0	2.88463	1.26258	0.818575	2.67536	1.87049	3.11545	Dorsal MP
CTCCGATAGGTTGGAC-1_S113	1.66643	1.14633	0	2.00685	0	0	1.14633	0	1.85106	0	0	2.36648	2.54994	2.36648	Ventral MP
CTCCTTTAGGATTCAA-1_S113	0	0	1.98967	2.28629	0.816526	0	1.80014	0	0.816526	0	0	3.11194	2.612	4.12076	Ventral MP
CTCCTTTGTCCCTCAT-1_S113	1.75629	0.626516	1.50059	1.82881	1.50059	0.626516	0	0.626516	2.17926	0.626516	1.59328	2.70386	2.35914	3.37793	Dorsal MP
CTCTCAGAGTGATGGC-1_S113	1.54467	0	0	2.48983	0	0	0	1.24058	0	0	1.77753	2.9016	2.48983	3.37631	Ventral MP
CTGAATGCATCGGAGA-1_S113	1.36798	0.901664	0.901664	2.42	0	0	0.901664	0	1.36798	0.901664	0	3.25358	2.74964	3.95565	Ventral MP
CTGAGCGGTTGAGAGC-1_S113	1.27054	0	0.824787	2.16198	0	0	0	0	1.27054	0	0	2.8712	2.79586	4.13528	Ventral MP
CTGATCCCACATGGTT-1_S113	1.4996	0.770089	0.254634	1.77999	1.19994	0.896067	0	0	1.19994	0.254634	0.896067	2.24174	2.72192	2.55642	Dorsal MP
CTGGTCTCAGAAGCGT-1_S113	1.03294	0.791272	0.471939	1.22742	0.471939	0	0	0.791272	0.471939	0	0.471939	3.01058	1.76212	3.94469	Ventral MP
CTGTACCAGGAATTAC-1_S113	1.70094	0.63965	0	1.02663	0.63965	0.63965	0	0.63965	1.52241	1.02663	1.52241	2.53731	2.20413	2.73001	Dorsal MP
CTGTCGTAGTCTCCTC-1_S113	1.64017	1.25094	1.07824	2.39558	0	0	1.32726	0.244568	1.58494	0	0.604976	2.88487	2.73486	3.75093	Ventral MP
CTGTCGTCACGGATCC-1_S113	0.86212	0	2.05935	0.86212	1.31811	1.31811	0	0	2.58879	0	1.63013	2.3587	1.63013	1.86759	Dorsal MP
CTTACCGGTCCATAGT-1_S113	1.14173	0.536921	0	1.89999	1.66097	0	0	0	1.89999	0.536921	0.884372	3.2533	2.00102	3.33248	Dorsal MP
CTTCTAAAGCCGCACT-1_S113	1.90863	1.83501	1.06974	1.83501	0.671568	0	1.22179	0.671568	1.22179	0	1.22179	2.48566	2.56235	3.37555	Ventral MP
CTTGATTAGATGAACT-1_S113	1.88425	1.73186	1.55201	2.01645	0	0	0	0.65764	2.1332	0	1.05098	2.33237	1.88425	3.06643	Ventral MP
CTTTCGGGTGTTGCCG-1_S113	2.07879	1.80617	1.26513	2.5214	0	0	0.492187	0	1.80617	0	0.820563	2.46896	2.15532	3.14657	Ventral MP
GAAGGACAGCGCCGTT-1_S113	1.99022	0	1.13324	0	2.44483	1.13324	0	0	3.18481	0	1.13324	2.44483	3.18481	2.7562	Dorsal MP
GAAGGACGTACCACGC-1_S113	1.40868	1.40868	0.708127	1.8166	0	0	0	1.11854	1.97145	0	0.708127	1.97145	1.11854	2.42497	Ventral MP
GACCAATGTACCTAGT-1_S113	1.09238	0	0	1.09238	1.60196	0	0	1.09238	2.38939	0	1.9379	1.60196	2.38939	1.60196	Dorsal MP
GACCCAGCACACGGTC-1_S113	1.81993	1.43089	1.60504	2.35587	0.785458	0	1.09495	0.785458	1.33095	0.334903	1.43089	2.67589	2.55987	3.45414	Ventral MP
GAGACCCTCGTGAGAG-1_S113	1.70971	0.644728	0	2.10946	1.31276	0	0	0	2.85062	1.03352	1.03352	3.08309	2.95018	3.51443	Dorsal MP
GAGACTTGTGCCGTAC-1_S113	0.959666	0	1.44023	2.50763	2.20322	0	0	0	1.76344	0	1.44023	2.00731	2.20322	1.76344	Dorsal MP
GAGCCTGTCGGCATCG-1_S113	1.4009	0.799101	0.477333	1.54129	1.54129	0.799101	0	1.04215	1.04215	0	0.799101	2.32009	1.87271	3.1883	Dorsal MP
GAGGGATAGTCTACCA-1_S113	2.00079	1.43448	0	2.00079	0	0	0	0	2.36013	0.955019	0	2.00079	2.00079	2.9224	Ventral MP
GATAGAAGTTCGGTCG-1_S113	1.18689	1.18689	0.760074	1.18689	0	0	0	0.760074	1.71447	0	1.18689	2.95569	2.19378	3.45751	Ventral MP
GATAGCTTCACTTATC-1_S113	1.51376	2.16082	1.51376	2.28843	0	0	0.464132	0.464132	2.0145	0	1.63597	2.71966	1.74485	2.40159	Ventral MP
GATAGCTTCCCTTGGT-1_S113	1.07194	1.07194	1.07194	1.35624	1.35624	0	0.673211	0	2.44805	0	1.57735	3.13949	2.52783	3.0062	Ventral MP
GATGTTGCACGCACCA-1_S113	2.41739	1.9643	0	1.62662	0	0	0	0	1.62662	1.11295	0	2.72806	2.72806	3.82762	Ventral MP
GCAACCGCAAATTAGG-1_S113	1.77712	0.801194	0.801194	1.40377	0	0	1.04461	0.801194	1.77712	0	0	2.83125	1.54428	3.51296	Ventral MP
GCAACCGCACCAGCCA-1_S113	2.29522	2.49801	0	1.17299	2.29522	0	0	0	0	0	1.17299	0	1.17299	1.17299	Dorsal MP
GCATCTCCAGATCCAT-1_S113	2.02695	0.973698	0.973698	0.973698	2.22339	0	0	0	2.76187	0.973698	0	1.45755	0.973698	1.78224	Dorsal MP
GCATGATTCAGGAGAC-1_S113	2.00231	0.853846	1.10625	2.24381	1.68327	0.853846	0	0	2.37749	0.987989	1.39488	2.88247	2.76224	3.07117	Dorsal MP
GCCAACGCAAGAATGT-1_S113	2.19936	1.19126	0.763422	0	0	0	1.19126	0.763422	1.71962	0	0	2.31894	1.71962	3.17439	Ventral MP
GCCAGCACAACAGCTT-1_S113	1.83743	1.42749	0.7208	2.12734	0	0	0	1.13532	0	0	1.42749	1.42749	1.83743	1.83743	Ventral MP
GCCGATGCAGTTCCAA-1_S113	1.67435	0.780406	1.32411	2.45455	1.81214	0.946424	0	0.581232	2.09114	0.332263	1.51448	2.13869	2.18407	3.06778	Dorsal MP
GCGAGAAGTTGAGTCT-1_S113	1.12622	1.12622	1.64248	1.98127	0	0	0	1.12622	0	0	0.713926	3.33548	3.08374	4.13481	Ventral MP
GCGTGCAGTCTACATG-1_S113	1.62095	0.372168	0.855534	2.10584	1.92591	0	0	0	1.92591	0	0.372168	2.43099	1.85794	3.15886	Dorsal MP
GCTACCTAGCCGTTAT-1_S113	1.78988	0.782892	0.538056	2.03492	0.538056	0.388737	0.21314	0.782892	2.47886	1.40812	1.61711	3.06479	2.64374	3.63288	Dorsal MP
GCTGGGTCACACCTTC-1_S113	1.79393	2.19954	0	1.94814	0	0	0	1.38825	1.79393	0	0	2.64147	1.10035	3.18055	Ventral MP
GCTGGGTCATCGGCCA-1_S113	2.38526	1.30552	1.02714	1.30552	0	0	0.640031	0	2.10075	0.640031	1.7016	1.98455	2.53805	2.98706	Ventral MP
GCTGGGTTCGGTCTAA-1_S113	0.896823	1.3619	1.67811	2.98938	0.896823	0	0.896823	0	2.27324	0	0.896823	3.12575	0.896823	2.1113	Ventral MP
GCTTGGGGTGAGGATC-1_S113	1.90375	1.23767	1.23767	2.12139	1.90375	0	0	0	2.8517	0.596559	0.596559	3.06323	2.64289	2.58308	Dorsal MP
GGAACCCCAGTCGTTA-1_S113	2.20228	0.717561	0.717561	1.7745	0.875151	0.299963	0	0.530404	2.07896	0	1.13103	2.07896	2.58349	2.83857	Dorsal MP
GGATCTAGTGGGTTGA-1_S113	1.50439	0	0	1.73493	0	0	0	0	1.20425	0	0	3.19223	1.73493	4.47013	Ventral MP
GGCTTGGCAGTTGAAA-1_S113	1.48156	1.18373	1.48156	2.18974	0.757657	0	0	0	1.18373	0	0	2.60017	2.05408	3.11494	Ventral MP
GGCTTGGGTTAGGCTT-1_S113	1.873	2.28366	0.742682	1.873	0	0	2.02938	0.742682	2.02938	0	0.742682	3.38915	2.98197	4.22238	Ventral MP
GGCTTGGTCCCTTGTG-1_S113	0.954331	0.954331	1.43362	0.954331	0	0	0	0	0.954331	0	1.99982	2.83141	2.19552	2.73257	Dorsal MP
GGGCTACCACTAGGTT-1_S113	2.06466	1.69625	0.79506	1.76786	1.4443	0.79506	0	0	2.01193	0	0.79506	2.44463	2.63587	3.32218	Dorsal MP
GGGCTCACACTTGAAC-1_S113	0.92877	0	1.40187	2.69345	1.96369	0	0	0	1.40187	1.40187	0	2.32125	1.40187	1.72173	Dorsal MP
GGGTCACTCGGCATTA-1_S113	0	0.666505	0	1.89979	0	0	0	1.06293	0	0	0.666505	2.589	1.34606	3.03955	Ventral MP
GGTCACGGTTGCGGAA-1_S113	1.65094	0.719285	0	2.24323	0	0	0	0.719285	0	0	0.719285	1.83495	1.83495	2.34915	Ventral MP
GGTGTTAGTACAACGG-1_S113	1.95349	0.974896	0.438447	1.68684	0.74222	0.974896	0	0	2.02862	0.438447	0.438447	2.57311	2.4854	2.76368	Dorsal MP
GGTTCTCTCTTCCACG-1_S113	0.828693	0	0	2.30581	0.828693	0	0	0	2.16813	1.27554	0	3.07478	2.4268	3.46473	Dorsal MP
GGTTGTATCGCAATGT-1_S113	1.40989	1.58296	1.58296	1.40989	0	0	1.40989	0.573166	1.40989	0	0	2.84789	2.07504	3.21848	Ventral MP
GTCAAACCACTGATTG-1_S113	1.98142	1.09514	1.48404	1.8998	1.54649	0.450092	0	0	1.71337	0.616636	0.995238	2.64436	2.74056	2.68396	Dorsal MP
GTCAAGTAGCCATGCC-1_S113	2.43952	1.28561	1.00963	2.36041	0	0	0.627165	0	1.50167	0	0.627165	2.8664	2.27449	4.18281	Ventral MP
GTCCACTCATAGCACT-1_S113	0.934083	0	0.934083	0	0.934083	0	0	0	1.40849	0	0.934083	1.97123	1.97123	3.24719	Dorsal MP
GTCGTAAGTGTACAGG-1_S113	2.51919	0	0	2.04734	1.7354	0.711991	0	0	2.17308	0.711991	1.41443	2.97985	1.7354	3.03124	Dorsal MP
GTGAGCCGTGTGTACT-1_S113	1.55854	0	1.25312	1.55854	2.14051	0	0	0	2.14051	0	0	3.15748	2.50599	3.20931	Dorsal MP
GTGATGTGTCGGAACA-1_S113	2.26281	0	1.54544	1.96712	0	0	0	0	2.26281	0.802007	0	2.58777	2.12586	2.12586	Ventral MP
GTGCTGGAGTGGAATT-1_S113	1.2054	1.50566	0	2.70995	0	0	0	0.774286	1.73628	0	0	2.9197	2.44421	2.98086	Ventral MP
GTTCGCTTCATGCCAA-1_S113	1.10026	1.30108	1.10026	2.2709	0	0	0.511814	0	1.10026	0	1.46824	3.13786	2.2709	3.47849	Ventral MP
GTTGAACGTAGCTAAA-1_S113	0.646368	0.646368	1.5335	0.646368	0	0	1.03574	0.646368	2.55036	0	1.03574	3.1661	3.2749	4.08008	Ventral MP
GTTTACTAGCGTATGG-1_S113	1.85118	0.513372	1.30391	1.95136	0	0	0.850933	0.513372	1.85118	0	0	2.71398	2.51815	3.35017	Ventral MP
TAACGACCAGGCAATG-1_S113	0	2.07832	1.64763	1.88598	0	0	0	0	1.88598	0	0	1.33406	2.9537	2.79608	Ventral MP
TAAGCACGTATCGCGC-1_S113	1.01915	0.634154	1.01915	2.08981	0	0	0	0	1.69141	0	1.29645	2.37395	2.08981	3.68785	Ventral MP
TACATTCGTAGGTGCA-1_S113	0	0.881255	0.534716	1.13812	0	0	0	0.534716	0	0	0.534716	3.03471	2.45139	4.08896	Ventral MP
TACCCGTAGGTGAGAA-1_S113	2.04549	1.09202	1.21679	2.14301	0	0	0.949424	0.583394	2.04549	0	0.949424	2.75073	1.93742	2.82389	Ventral MP
TACCTCGGTGGACCTC-1_S113	1.13524	0.720746	0.720746	2.24577	1.13524	0	0	0	2.68972	0.720746	1.13524	2.24577	1.42741	1.42741	Dorsal MP
TACTTGTGTCGAATGG-1_S113	1.8379	0.841925	0.841925	1.29244	0.507067	1.29244	0	0.841925	1.60191	0	0.841925	1.09234	1.72685	1.72685	Dorsal MP
TAGATCGCAAACAGGC-1_S113	1.9625	1.20977	1.3411	1.85806	1.27759	0.777654	0	0	1.99502	0	1.13701	2.22295	2.60042	2.6515	Dorsal MP
TAGATCGTCATTGCGA-1_S113	1.78072	0.686538	0.686538	2.29066	1.86059	0	0	0.401064	1.86059	0.401064	0	2.79091	2.47276	3.4049	Dorsal MP
TATCTGTGTACCGTGC-1_S113	2.37606	1.15355	1.67501	2.01601	0.734633	0	0.734633	0	2.71478	0	0	2.71478	2.84901	3.02164	Ventral MP
TCAAGTGGTTTGGAGG-1_S113	1.18499	1.71223	0	0	0	0	0	0	1.18499	0	0	3.06507	2.827	3.55706	Ventral MP
TCAATCTCAGGCTCTG-1_S113	1.31851	0.997375	0.294333	1.91956	0.706406	0	0.521447	0.862436	0	0	0.862436	3.25744	1.63057	3.9511	Ventral MP
TCACATTGTAACGATA-1_S113	1.75649	1.16681	0.906035	2.24901	0.906035	0.313805	0	0	1.75649	0	0.906035	2.4267	2.5199	3.44129	Dorsal MP
TCACGCTGTTGGGACA-1_S113	1.98079	1.25258	1.98079	1.55795	0	0	0	0	0	0	0	2.27704	1.55795	0	Ventral MP
TCACTCGTCGCGTTTC-1_S113	1.7076	0	1.18107	1.18107	2.05073	0	0	0	2.05073	0	2.05073	2.82167	1.18107	2.94774	Dorsal MP
TCAGGGCGTAGCACGA-1_S113	2.01833	0	0	1.59238	0	0	0	0	0	0.835142	1.28379	2.64272	1.28379	2.64272	Ventral MP
TCAGTCCCACAAGCAG-1_S113	1.5267	0	0	0	2.10485	0	0	0	2.94522	0	1.5267	2.30332	1.03015	3.333	Dorsal MP
TCATATCCACGACCTG-1_S113	1.26699	1.48165	0.99329	1.93879	0.615213	0	0	1.48165	1.65828	0	1.48165	1.65828	2.68108	2.89043	Ventral MP
TCATCATAGTCTAGCT-1_S113	1.45051	0.967992	1.77461	0.967992	0	0	0.967992	0.967992	0	0	0	3.13727	2.75327	4.25402	Ventral MP
TCATTTGTCAGCCTTC-1_S113	1.42721	0	0	2.35149	2.35149	0	0	0	2.18803	0	0.949157	2.99585	2.61508	4.00442	Dorsal MP
TCCACGTCAAGTGGGT-1_S113	1.30814	1.52585	1.70454	1.30814	0	0	0	0.641731	2.20804	0	0.641731	2.46786	2.10391	2.84466	Ventral MP
TCCAGAAAGCGATTCT-1_S113	0	0.652791	0.652791	1.32513	0	0	0	0.652791	1.72357	0.652791	0.652791	2.56277	2.86654	3.8895	Ventral MP
TCCAGAATCTAGACCA-1_S113	2.03592	1.16931	0	2.17124	1.16931	0.74663	0	0	1.16931	1.16931	0.74663	2.80568	3.14405	3.50214	Dorsal MP
TCCGGGAAGGAGCTGT-1_S113	1.55045	0.555448	1.09212	1.9726	0.910451	0.221201	0	0	1.74115	0.221201	1.09212	3.04707	2.47597	2.96116	Dorsal MP
TCCTCTTGTGGAACAC-1_S113	2.21496	0.858735	1.31382	2.47497	0	0	0	1.31382	1.31382	0	0.858735	3.06351	2.35339	4.08577	Ventral MP
TCGAAGTAGTCAGGGT-1_S113	2.0138	1.72934	0	2.3296	1.54959	0.656165	0	0.656165	2.0138	1.04899	0.656165	2.63787	2.56925	2.56925	Dorsal MP
TCGACCTTCCTTGAAG-1_S113	1.04402	0	1.04402	1.54356	1.87515	0	0	0	2.96558	0	1.04402	2.75524	1.87515	3.41607	Dorsal MP
TCGACGGTCAGGAACG-1_S113	1.85669	2.14751	1.15089	2.01263	0.732607	0	0	1.15089	2.5561	0	0.732607	1.85669	2.37253	3.06942	Ventral MP
TCGCACTAGCCGGAAT-1_S113	2.12781	1.42789	1.65375	2.69031	0.721071	0	0	1.13567	2.24634	0	0.721071	2.12781	3.14369	2.69031	Ventral MP
TCGCTCATCTGACCCT-1_S113	0.763728	1.72009	1.72009	1.90677	0	0	0	0	2.31945	0	0	2.90109	2.19987	3.22173	Ventral MP
TCGGATACAGAGTAAT-1_S113	0.892333	0.892333	0.542562	1.79888	0	0	0	0	1.35626	0	0	1.35626	2.26643	1.5265	Dorsal MP
TCGGGACAGGTGCCAA-1_S113	2.34723	0.488848	1.42364	1.89821	0	0	1.06171	1.06171	1.06171	0	0.488848	3.08211	2.28504	3.35826	Ventral MP
TCGTAGAAGCTCTGTA-1_S113	1.5259	0.788348	0.788348	2.56476	0	0	0.788348	0	0	0	0.788348	3.31035	2.10396	3.93944	Ventral MP
TCGTAGACATAGGAGC-1_S113	1.43063	0	1.13812	1.43063	1.99642	0	0	0	2.76293	0.722922	1.43063	2.53883	1.8409	3.00012	Dorsal MP
TCTAACTCACCAGTAT-1_S113	1.84646	1.662	1.43565	2.25546	0	0	0	0	0.726323	0	0.726323	3.35878	1.43565	3.97604	Ventral MP
TCTAACTCAGTAGAAT-1_S113	1.33246	0.529212	0.529212	2.4392	1.88415	0.873461	0	0	2.23763	0	1.5014	2.4392	1.12907	1.12907	Dorsal MP
TCTACCGGTCGAGATG-1_S113	1.64264	0.673981	0.673981	2.1991	0.825363	0.495522	0.278145	0	2.00331	0.278145	0.825363	2.00331	1.95909	2.75691	Dorsal MP
TCTATACCAGGTATGG-1_S113	0.733	0.733	1.1514	1.85732	0	0	0	0.733	1.85732	0	1.44549	2.26701	1.85732	2.14817	Ventral MP
TGAATGCAGTGGATAT-1_S113	0.859441	1.48265	0.519342	2.0553	1.31471	0	0	0	0.859441	0	1.48265	3.1263	2.99902	3.92607	Ventral MP
TGAATGCCAAACCATC-1_S113	2.01057	0.731374	1.4431	2.01057	0.731374	1.14926	0	0.731374	2.46635	0	0.731374	2.63442	2.37038	2.01057	Dorsal MP
TGACCCTTCTCTAAGG-1_S113	1.36461	1.36461	1.36461	2.1145	0	0	1.36461	0	1.68106	0	0.898977	2.7454	2.53819	2.2765	Ventral MP
TGACGCGTCCATAAGC-1_S113	1.29445	0	0	0	1.84023	0	0	0.843506	2.55882	0.843506	1.29445	3.09973	1.60413	2.03111	Dorsal MP
TGAGGAGGTTCCTAAG-1_S113	1.57663	0.355232	0.823972	1.48435	0.995489	0.616819	0	0.616819	1.38268	0	0	2.59293	2.84534	3.04671	Dorsal MP
TGAGGAGTCCAGCACG-1_S113	1.65786	1.51294	1.13913	1.99771	1.51294	0	0	0.535332	2.08941	0.535332	1.13913	2.51189	2.08941	3.16364	Dorsal MP
TGAGTCACATCCTCAC-1_S113	1.12686	1.98208	1.82694	2.11635	0	0	1.41801	0	1.98208	0	1.12686	2.67818	2.52354	2.98434	Ventral MP
TGCGGGTTCAGACAAA-1_S113	2.13778	0.914734	0.914734	1.38435	0	1.38435	0	0	2.67173	0	1.38435	2.30025	2.67173	3.3297	Dorsal MP
TGGGAAGGTCGTATTG-1_S113	1.63876	1.32598	0.868333	0	0	0	0.868333	0	1.32598	0	0	2.86763	2.36842	3.81229	Ventral MP
TGGGAAGTCTTACACT-1_S113	1.63698	0.867051	0	2.48816	1.63698	0	0	0	2.06679	0	0	3.48851	2.06679	3.25184	Dorsal MP
TGGGAGACAACCGCTG-1_S113	1.16171	0	1.16171	1.36792	0.549159	0.549159	0	0	2.20274	0.549159	0.901621	2.95984	2.02633	3.54566	Dorsal MP
TGGGATTAGGAATTAC-1_S113	2.05949	0.681794	0.681794	1.48636	0.681794	1.08345	0	0.39791	1.85251	0	0	1.59121	2.28206	1.36922	Dorsal MP
TGTACAGGTGTATTGC-1_S113	1.52949	0.643933	0.517582	2.41319	0.203748	0	0	1.10985	1.10985	0	1.18169	2.99488	2.13507	3.77762	Ventral MP
TGTCAGAGTTATCTGG-1_S113	0.769653	0	0.769653	1.49896	0.769653	1.49896	0	0	2.07369	0	0	2.43634	1.72919	2.91155	Dorsal MP
TGTCCCAGTGACACGA-1_S113	1.75425	1.43176	0.952828	1.29611	0.425928	0	1.29611	0.425928	1.84215	0.425928	1.13913	2.65853	1.92295	3.59944	Ventral MP
TGTGGCGAGATCACTC-1_S113	2.04231	1.17438	1.17438	1.69969	0	0	0	0.750504	1.17438	0	1.69969	1.8856	2.04231	1.69969	Ventral MP
TGTTCATAGAAGAACG-1_S113	1.42437	1.42437	1.65	2.12372	0	0	0	0	1.98931	0	0.718691	1.42437	2.12372	0	Ventral MP
TGTTCCGAGTGGAATT-1_S113	2.05957	0.997186	0.997186	1.66328	0	0	0.825483	0.825483	1.3847	0.356038	0.825483	2.82277	2.45886	3.57348	Ventral MP
TGTTTGTCAGCTGTTA-1_S113	1.79385	0.812322	0.812322	1.98316	0	0	0	0.812322	0.812322	0	1.25455	0.812322	2.40017	0.812322	Ventral MP
TTACAGGGTAGAGTTA-1_S113	1.83001	0	1.42079	0	0	0	1.12933	0.716273	1.42079	0	0.716273	2.98781	2.5269	3.54088	Ventral MP
TTCACCGAGGGACACT-1_S113	0.765385	0.454199	0.765385	1.35443	0	0	0.765385	1.6143	1.19381	0	0.454199	2.872	0.454199	3.61683	Ventral MP
TTCACGCCAACTGGTT-1_S113	1.33615	1.05416	1.05416	2.06116	0.809319	0.271244	0.271244	0	1.73588	0.271244	0	2.13751	2.2421	2.02068	Dorsal MP
TTCATGTAGTGGAAAG-1_S113	1.78541	0.689344	1.09354	2.07278	0.689344	0.689344	0	0	2.13334	0.402931	0.689344	2.63198	1.78541	3.06079	Dorsal MP
TTCCGTGCAAGAAACT-1_S113	1.23848	0	0.799842	2.58414	0	0	0	0.799842	2.1224	1.54235	1.77508	1.23848	2.58414	1.23848	Dorsal MP
TTCCTAAGTAGTGCGA-1_S113	1.29455	0.843582	0	1.60423	0	0	0	0.843582	1.29455	0	0	3.03832	2.45078	3.60458	Ventral MP
TTCTAACTCGTACCTC-1_S113	1.50978	0.188466	0.188466	1.46287	0.346982	0.483775	0.188466	0.188466	1.59747	0.188466	0.188466	2.44904	2.76836	3.26174	Dorsal MP
TTCTTCCCAAGTGGTG-1_S113	0	1.291	0	1.291	0.840799	0	1.83623	0.840799	0.840799	0	0.840799	2.82249	2.32508	3.93363	Ventral MP
TTCTTGAGTACTGACT-1_S113	1.99448	1.5705	1.26395	2.2913	0	0	1.5705	1.5705	2.15386	0	0	2.51988	3.32011	3.84393	Ventral MP
TTGAACGGTTGGCTAT-1_S113	1.53669	2.11606	1.23337	2.74706	0.795883	0	0.795883	1.23337	1.7691	0	0	2.37315	0.795883	3.01859	Ventral MP
TTGGGTATCGGTTGTA-1_S113	0.935821	0.573605	0.935821	1.41065	0	1.20116	0.935821	0	1.85982	0.573605	1.20116	2.70429	2.47192	2.40428	Dorsal MP
TTGTTCACACAGCGCT-1_S113	1.33752	0	1.15853	1.98011	1.7909	0.271688	0	0.271688	2.52977	0.810358	1.33752	3.20784	2.2101	3.52903	Dorsal MP
TTGTTTGGTGCCGGTT-1_S113	0.856001	0.856001	0.856001	2.47062	0	0	1.6216	0.856001	0	0	0.856001	3.46997	3.17861	4.42577	Ventral MP
TTTACCAAGACGAAGA-1_S113	1.82048	1.00244	1.61439	2.4786	1.72273	0.765446	0	0	2.06683	0	1.72273	1.72273	2.93515	2.26433	Dorsal MP
TTTAGTCGTATTTCGG-1_S113	1.78918	0.691601	1.09655	1.60696	0.914435	0	0	0	2.07673	0.404434	0.691601	2.34858	2.56209	2.96748	Dorsal MP
TTTAGTCTCATGCAGT-1_S113	0	0	0	2.41866	0.759287	0	1.18586	1.48393	0.759287	0	1.48393	2.31194	1.18586	3.11787	Ventral MP
TTTCACACATCAGCTA-1_S113	1.44211	1.14838	1.85359	2.00946	0	0	0	0.730704	2.26305	0	0.730704	2.3692	2.90278	2.70772	Ventral MP

## Sheet: Fig 2g
Fig 2g. Bar plot showing the enriched GO terms of differentially expressed genes in PB progenitors.
Description	p value
pattern specification process	5.96255e-07
Wnt signaling pathway	5.96255e-07
regulation of neuron projection development	2.17517e-06
regulation of cellular response to growth factor stimulus	1.09246e-06
gland development	0.000507922

## Sheet: Fig 3c
Fig 3c. Bar plot showing the percentage of each cell type in the scATAC-seq and scRNA-seq.
scATAC-seq		W8	W9	W10	W11
	Tip	0.650198	0.53114	0.34058	0.290007
	Acinar	0.0118577	0.039953	0.09843	0.169113
	Trunk	0.274704	0.206816	0.226449	0.180992
	Duct	0.013834	0.158637	0.208333	0.269741
	EP	0.0316206	0.0199765	0.0368357	0.0244584
	Endocrine	0.0177866	0.0434783	0.089372	0.0656883
scRNA-seq		W8	W9	W10	W11
	Tip	0.549955	0.542092	0.52236	0.402414
	Acinar	0	0	0.0142721	0.159645
	Trunk	0.438844	0.413265	0.335871	0.0917786
	Duct	0	0	0.0114177	0.237304
	EP	0.00985663	0.0267857	0.0451951	0.0259622
	Endocrine	0.00134409	0.0178571	0.0708849	0.0828968

## Sheet: Fig 4b
Fig 4c. Bar plot showing the enriched GO terms of clustered genes in Fig. 4b
Description	pvalue
Notch signaling pathway	3.94846e-09
regulation of nervous system development	1.96824e-08
regulation of actin filament-based process	6.39474e-08
Wnt signaling pathway	4.12516e-07
cell junction assembly	7.28036e-07
positive regulation of MAPK cascade	2.155e-05
positive regulation of cell cycle	4.51112e-14
response to transforming growth factor beta	1.09258e-05
BMP signaling pathway	0.00427056
transition metal ion homeostasis	3.26819e-07
regulation of peptidase activity	7.17737e-06
digestion	1.60516e-05
intrinsic apoptotic signaling pathway	1.63623e-05

## Sheet: Fig 4d
Fig 4d. Box plot showing the expression of Notch signaling pathway-related genes.
Barcode	HES4	HES1	HEY1	cell_type
AAAGGATCACCGTGAC-1_S37	0	2.11693	0	Early tip
AAAGGATGTATCGCGC-1_S37	0.348902	1.1928	0.812055	Early trunk
AAAGGGCGTGATTCAC-1_S37	0	0	0	Early tip
AAAGTCCGTGGACAGT-1_S37	0.647755	1.03762	0.474678	Early tip
AAAGTGATCCACTTCG-1_S37	0.33505	0.33505	0	Early tip
AACAACCAGAATAACC-1_S37	0.998691	0.452079	0	Early tip
AACAAGACATAGACTC-1_S37	0.601252	0.601252	0.974108	Early tip
AACACACAGCGAGAAA-1_S37	0.495973	0.495973	0	Early tip
AACACACGTAGGCTGA-1_S37	0.385422	0.385422	0.533771	Early trunk
AACACACGTCAATGGG-1_S37	0.917906	0.917906	0	Early tip
AACCATGCAAAGACGC-1_S37	0.768845	0.768845	0.768845	Early trunk
AACCATGTCAAAGAAC-1_S37	0	0	0	Early tip
AACCATGTCATGCCAA-1_S37	0	1.37622	0	Early tip
AACCTGACATTCATCT-1_S37	0	0	0	Early tip
AACCTTTAGTATGGCG-1_S37	0	1.12836	1.12836	Early tip
AAGAACAGTAGCGATG-1_S37	0.870022	0.870022	0	Early tip
AAGACAATCATGAGTC-1_S37	1.60441	1.04189	0	Early trunk
AAGACTCAGTACAGCG-1_S37	0	0.875866	0	Early tip
AAGCATCGTACCACGC-1_S37	0	0	0	Early tip
AAGCGAGGTGTAGTGG-1_S37	0	0.861068	0.205073	Early tip
AATCGACGTAGCACGA-1_S37	1.42268	0.273701	0.488361	Early trunk
AATGACCAGTGAGCCA-1_S37	0	0.351773	0	Early tip
AATGGCTAGGGTACGT-1_S37	0	0	0	Early tip
AATGGCTCACGCGTGT-1_S37	0.523555	0.295657	0.523555	Early tip
AATGGCTGTATGCGGA-1_S37	1.65416	0.612879	0.612879	Trunk
ACAAGCTTCCGTCCTA-1_S37	1.85387	0.730872	1.1486	Early trunk
ACACTGACACTAGGCC-1_S37	0.889578	0	0	Early tip
ACAGCCGTCAGCTTCC-1_S37	1.48079	0.373532	0.373532	Early trunk
ACATGCAAGCTCCACG-1_S37	0	0.632309	0.36532	Early tip
ACATGCACAGCTCCTT-1_S37	0.57108	1.19711	0	Early tip
ACCAAACAGGTCCGAA-1_S37	0.2516	0.762826	0	Early tip
ACCAAACTCCCGGTAG-1_S37	0	0.18354	0.18354	Early trunk
ACCACAATCATTTCCA-1_S37	0	0.424478	1.54789	Early tip
ACCTGTCAGAAACCCG-1_S37	0	0.379223	1.44174	Early tip
ACGATGTGTGTCTTCC-1_S37	0	0	1.3398	Early tip
ACGATGTTCAGAGTGG-1_S37	1.57575	0	0	Early trunk
ACGGGTCTCACTTATC-1_S37	0	0	0	Early tip
ACGGGTCTCTGGTCAA-1_S37	0.363041	1.28818	0.363041	Early trunk
ACGTACACAATGTTGC-1_S37	0.888481	0	1.35141	Early tip
ACGTAGTAGAGCACTG-1_S37	0	0.792758	0	Early tip
ACGTCCTGTTCAATCG-1_S37	0	0.706328	0	Early tip
ACTCCCAGTCGTGGTC-1_S37	0.364566	0.841424	0.364566	Early tip
ACTGTCCTCTTAAGGC-1_S37	0.454304	0.454304	0.621981	Early trunk
ACTTAGGGTGACTATC-1_S37	0.25324	0.766756	0	Early tip
ACTTCCGGTAATGCTC-1_S37	0	0.480842	0.480842	Early trunk
ACTTTGTAGCCTATTG-1_S37	1.55509	1.47292	1.70158	Early trunk
AGAAGCGGTTTCCATT-1_S37	1.34824	1.34824	0.388729	Early trunk
AGACACTAGAGTGTGC-1_S37	0	0.435729	0	Early tip
AGACAGGAGGTTATAG-1_S37	0	1.36878	0	Early tip
AGAGCCCGTAACCCGC-1_S37	0	1.12052	0.70962	Early tip
AGATCGTAGCGGGTAT-1_S37	0	0.802448	0	Early tip
AGATGAACATCTGCGG-1_S37	1.69979	1.2195	0.785156	Early trunk
AGATGAATCTTAGCCC-1_S37	0	0	0.842526	Early tip
AGCCAGCGTTGAGGAC-1_S37	0.241946	0.599482	0.241946	Early tip
AGCGCCACATGGGCAA-1_S37	0	0	0	Early trunk
AGGACGACACATTCTT-1_S37	0	0	0	Early tip
AGGACGAGTATAATGG-1_S37	0	0.783602	0	Early tip
AGGAGGTAGAGAGCGG-1_S37	1.45743	0	0.973596	Early trunk
AGGCATTTCCAGCACG-1_S37	1.13711	0.722159	0	Early trunk
AGGGAGTAGATGCTAA-1_S37	0	0	0	Early tip
AGGGCCTAGGCTCACC-1_S37	1.6429	1.4177	0	Early trunk
AGGGCCTCACGCGCTA-1_S37	0	0	0	Early tip
AGGGCTCAGCTGAGCA-1_S37	0	0	0	Early trunk
AGGGTCCAGATGTTAG-1_S37	1.44162	1.44162	1.14794	Early trunk
AGGGTTTTCATTACCT-1_S37	0	0	0	Early trunk
AGGTGTTGTCCCTGTT-1_S37	1.29883	0.635696	0	Early tip
AGTAGCTTCTTCGGAA-1_S37	0.75457	0.44683	0	Early tip
AGTAGTCAGCTCATAC-1_S37	0	0.498054	0.279719	Early tip
AGTCATGAGGGACACT-1_S37	1.32486	0.439759	0.439759	Early trunk
AGTCATGGTTGGCCGT-1_S37	1.35567	1.00343	0.622621	Early trunk
AGTCTCCGTCTTACAG-1_S37	0	1.05259	0.382719	Early tip
AGTGACTGTATAGGAT-1_S37	0	0	0	Early tip
AGTGCCGAGGGTCTTT-1_S37	0	0	0	Early tip
ATACCGATCTACACAG-1_S37	1.07024	1.57529	0	Early tip
ATAGACCAGGTAGACC-1_S37	1.33583	1.39544	0.531091	Early trunk
ATAGACCAGTGAATAC-1_S37	0	0	0	Early tip
ATATCCTGTTTGGGTT-1_S37	0	0	0	Early tip
ATCGTGACAAGTAGTA-1_S37	0	0	0	Early tip
ATGATCGAGGTCTACT-1_S37	0.925662	2.09308	0.700963	Early tip
ATGCCTCGTGCCTACG-1_S37	0	0.921603	0	Early tip
ATGCCTCTCACGACTA-1_S37	0.419508	1.03824	0	Early trunk
ATGCGATCAATTGAGA-1_S37	0.381536	0	0	Early tip
ATGGAGGTCAGAGCAG-1_S37	0.934411	0.934411	0.70827	Early trunk
ATGGATCTCCGTTTCG-1_S37	0.524651	0	0	Early tip
ATGGTTGTCAGGCGAA-1_S37	0.892362	0.892362	0.215231	Early trunk
ATTACCTGTGAGAACC-1_S37	0.263005	0.643169	0	Early tip
ATTACCTTCACCTGTC-1_S37	0.508953	0.286512	0.286512	Early trunk
ATTACTCAGAGGGTCT-1_S37	0	0.444669	0	Early tip
ATTATCCCATGGCTAT-1_S37	0	0	0	Early tip
ATTCATCGTTTACCTT-1_S37	0	0	0.372772	Early tip
ATTCCATTCTCGTCGT-1_S37	0.354317	1.13976	1.2673	Early tip
ATTCCTAAGCCATTGT-1_S37	1.5369	0.862384	0.862384	Early trunk
ATTCTTGAGTTGGGAC-1_S37	0	0	0	Early tip
ATTGTTCGTGCGGCTT-1_S37	0	0	0	Early tip
CAAAGAAGTGGACAGT-1_S37	1.32469	1.19418	0.524881	Early trunk
CAAAGAATCAAGTGTC-1_S37	1.09995	1.19098	0.619964	Early trunk
CAACCAAGTAGCGTCC-1_S37	0.946475	0.371881	1.03028	Early trunk
CAAGACTCATCAGCAT-1_S37	0.536612	1.14123	0.725277	Early tip
CAAGGGACACCTTCCA-1_S37	0.69021	1.09469	0.403508	Trunk
CACAGATCAATGCAGG-1_S37	0	0	0	Early tip
CACAGGCAGAAGCTGC-1_S37	0	0.970022	0	Early tip
CACATGAAGGATATGT-1_S37	0	0.520475	0.520475	Early tip
CACATGACATGAAAGT-1_S37	1.58416	1.0776	0	Early tip
CACATGATCTTAATCC-1_S37	1.31534	1.31534	0	Early tip
CACCAAATCATTTCGT-1_S37	0.436077	0.73872	0	Early tip
CACCGTTAGGGCCAAT-1_S37	0.298466	1.00757	0	Early tip
CACCGTTCAAGTGGTG-1_S37	0	0.728465	0	Early trunk
CACTAAGGTTCTATCT-1_S37	0	0.78897	0	Early tip
CACTTCGAGTAAACGT-1_S37	0	1.88906	0	Early tip
CAGATACAGAGGATCC-1_S37	0.547525	0.899323	0	Early tip
CAGCACGAGAAGGATG-1_S37	0.764182	1.438	1.19225	Early trunk
CAGCACGAGGGACCAT-1_S37	0	0	0	Early tip
CAGCACGTCACGATCA-1_S37	0	0.870963	0.655518	Early tip
CAGCGTGAGCTCTGTA-1_S37	0	0.582957	0	Early tip
CAGTGCGCACAACGCC-1_S37	0	0	0	Early tip
CAGTTCCCAACCGATT-1_S37	0.341943	0.967259	0.185517	Early trunk
CATACCCAGGCGACAT-1_S37	0	0.887429	0	Early tip
CATACTTAGATCGCCC-1_S37	0.731528	1.23141	1.23141	Early trunk
CATCCACAGCGGTAGT-1_S37	0	0.215874	0.215874	Early tip
CATCCGTGTCTTGGTA-1_S37	0	1.43348	0	Early tip
CATGCTCAGGCTCTAT-1_S37	1.12559	0.419044	1.28164	Early trunk
CATTCTATCCGTAGTA-1_S37	0.197267	0.361958	0.197267	Early tip
CATTGAGGTAACATAG-1_S37	0	0.224684	0.224684	Early tip
CATTGAGGTAGTGTGG-1_S37	0	1.67493	0	Early tip
CCAATGATCGTAGCTA-1_S37	1.57434	0	0.390992	Early tip
CCAATGATCGTAGGAG-1_S37	0	0	0	Early tip
CCAATTTTCCTGGGAC-1_S37	2.092	0.970293	0.435826	Early trunk
CCACACTAGAGCAGTC-1_S37	0.501509	0	0	Early tip
CCACACTCATGCACTA-1_S37	0	1.06076	0.431518	Early tip
CCACGTTAGGGAGAAT-1_S37	0	1.42585	0	Early tip
CCCAACTCAACGACTT-1_S37	1.31841	1.20789	1.08361	Early trunk
CCCATTGTCGAGTGGA-1_S37	0	0.663081	0.272762	Early tip
CCCGAAGGTGCGCTCA-1_S37	0	0	0	Early tip
CCCGGAACATCCAACA-1_S37	0	0.427018	0	Early tip
CCCTAACTCACAAGAA-1_S37	0	0.994361	0	Early trunk
CCCTCTCAGTGTGTTC-1_S37	0.739387	0.547987	0.739387	Early tip
CCCTCTCCATCTGGGC-1_S37	0.711506	0.296904	0	Early tip
CCCTGATGTTGAATCC-1_S37	0	0.422259	0.422259	Early trunk
CCGATGGGTTGACGGA-1_S37	2.04074	0.47546	0	Early trunk
CCGGACAAGTGTACAA-1_S37	0.755377	0	0	Early tip
CCGGTAGAGCCTAACT-1_S37	0	0	0	Early tip
CCTAAGACATTAGGCT-1_S37	0	0.624938	0.254159	Early tip
CCTAAGATCACACGAT-1_S37	0.424369	0.950064	0	Early tip
CCTACGTCATCTAACG-1_S37	0	0	0	Early tip
CCTATCGCAATGCAAA-1_S37	0	0	0	Early tip
CCTATCGCAGCTGGTC-1_S37	0	1.12079	0.22985	Early tip
CCTCCAAAGTGTTGTC-1_S37	0	1.57499	0	Tip
CCTCTAGAGGTCGTAG-1_S37	0	0.989134	0	Tip
CCTCTAGCAACTCGTA-1_S37	1.34897	1.7798	1.03525	Early trunk
CCTGTTGGTAGGAGTC-1_S37	0	0.428728	0.428728	Early tip
CGAAGTTAGCGACTGA-1_S37	0.427268	0.427268	0.427268	Early trunk
CGATCGGTCAGCTCTC-1_S37	1.35334	1.28955	0.890015	Early trunk
CGATGCGAGGACAAGA-1_S37	1.72211	1.28826	1.08852	Early trunk
CGATGCGCAACCGGAA-1_S37	1.6395	0.418102	0.712044	Early trunk
CGATGCGTCCTACTGC-1_S37	1.33747	1.77773	2.2437	Early trunk
CGCAGGTCAGCGTGAA-1_S37	0	1.41388	0.938418	Early tip
CGCATAACATATGAAG-1_S37	2.31442	0.281925	1.36892	Early trunk
CGCCAGAGTGACACGA-1_S37	0	0	0	Early tip
CGCCAGATCGAAACAA-1_S37	0.540449	0.67075	0	Early trunk
CGGCAGTAGGTGCAGT-1_S37	0.679819	0	0.679819	Early tip
CGGCAGTCACTGCGAC-1_S37	0	1.5411	0	Early tip
CGTAAGTCACCACATA-1_S37	0.745736	0.745736	1.04614	Early trunk
CGTAAGTGTACTCAAC-1_S37	0	0	0	Early tip
CGTCAAAAGGAATTAC-1_S37	0.439602	1.16576	0.976922	Early tip
CGTCCATAGCGCTGAA-1_S37	0	0.941603	0	Early tip
CGTGCTTGTGATGGCA-1_S37	0	0	0	Early tip
CGTTCTGTCTGTAAGC-1_S37	0.234071	0.582887	0.423611	Early trunk
CGTTGGGCACAAGCCC-1_S37	0.556865	0.556865	0.221861	Early trunk
CTAACCCCATATGAAG-1_S37	1.36856	0	0.281805	Early tip
CTAAGTGCAGCGTTGC-1_S37	0	1.01163	0	Early tip
CTACATTGTGCTGATT-1_S37	0.339866	0.962808	0.339866	Early tip
CTACGGGGTTAGAAAC-1_S37	0	1.44383	0	Early tip
CTAGGTACAGTGTGGA-1_S37	0	0	0	Early tip
CTATCCGAGTGCCTCG-1_S37	1.79711	1.65587	0.951314	Early trunk
CTCAACCTCAGCAGAG-1_S37	0	0	0	Early tip
CTCAACCTCCCTTTGG-1_S37	0	0	0	Early tip
CTCAATTCAGCAGTTT-1_S37	0	0	0	Early tip
CTCACTGTCATACAGC-1_S37	0	0.619898	0.357233	Early tip
CTCATGCCATGTTACG-1_S37	0	0	0	Early tip
CTCATTAAGCTGACTT-1_S37	0	0.710698	0	Early trunk
CTCATTAAGTAAGAGG-1_S37	0	0	0	Early tip
CTCATTAGTAGTCTTG-1_S37	1.91819	0	1.24974	Early trunk
CTCCCAAAGCTGCCTG-1_S37	0.86564	0.377643	0.86564	Early trunk
CTCGAGGTCGAAATCC-1_S37	0.708929	1.00052	0.708929	Early trunk
CTCTGGTTCGTTCTAT-1_S37	0.981455	0	0	Early tip
CTGAGCGTCTCGACGG-1_S37	2.0762	0.34376	0.34376	Early trunk
CTGCAGGTCGACATTG-1_S37	1.07327	1.07327	1.07327	Early tip
CTGCATCTCATCGGGC-1_S37	0	0.187009	0	Early trunk
CTGCATCTCCACGTAA-1_S37	0	0.546881	0	Early tip
CTGCCATCAAAGTGTA-1_S37	1.51482	0.780641	0.581423	Early trunk
CTGCCTAAGATTAGTG-1_S37	0	0.848427	0.236805	Early tip
CTGCCTAAGCCAGAGT-1_S37	0.376822	0	0	Early tip
CTGGACGTCCACAGCG-1_S37	0	1.12503	0	Early tip
CTGTAGATCACCTTAT-1_S37	1.85399	0.829627	0.829627	Early trunk
CTGTATTCATTGAGGG-1_S37	0	0	1.08003	Early trunk
CTTAGGATCGTCTCAC-1_S37	0	0.467479	0	Early tip
CTTCCGACACCCTAAA-1_S37	0.940698	2.17576	0	Early tip
CTTCTAAGTCACAATC-1_S37	0	0.954921	0	Early trunk
CTTCTCTCAAGCACAG-1_S37	0.442349	2.03814	0	Early trunk
CTTGAGACAAGTCCAT-1_S37	0	0	1.17191	Early trunk
CTTTCAATCCAACCAA-1_S37	0.936906	0	0	Early tip
CTTTCGGCAGCATGCC-1_S37	1.31681	1.1867	1.03709	Early trunk
GAACGTTGTGAGGATC-1_S37	0	0.58671	0.235879	Early tip
GAACGTTGTGTATTCG-1_S37	0	1.64551	0	Early tip
GAACGTTGTGTATTGC-1_S37	0	0.499056	1.27778	Early tip
GAACTGTGTAGATTGA-1_S37	0.251658	1.09964	0.251658	Early tip
GAAGGGTCAAGCAGGT-1_S37	1.20454	0.45983	0.45983	Early tip
GAAGGGTTCGCATTGA-1_S37	1.01476	1.65267	0	Early tip
GAAGTAAGTTGGCCGT-1_S37	0.457476	0	0	Early tip
GAATCACGTAAGGCTG-1_S37	0.791965	0.791965	0.791965	Early tip
GACATCATCCTTCTAA-1_S37	0	0.399764	0	Early tip
GACATCATCTTAGGAC-1_S37	0	0	0	Tip
GACCAATCACTCTAGA-1_S37	0	1.70649	0	Early tip
GACCTTCTCAGCCTTC-1_S37	0.18979	0.607579	0	Early trunk
GACTCAAAGTACAGCG-1_S37	0.837712	0.738389	0.197631	Early trunk
GACTGATGTCTTTCTA-1_S37	0	0.635112	0	Early tip
GACTGATTCGGTTGTA-1_S37	0	0	0	Early tip
GAGACTTAGGAATGTT-1_S37	0.801682	0	0	Early tip
GAGACTTCACCCTGTT-1_S37	0	1.31736	0	Early trunk
GAGGCAACATCCGATA-1_S37	0	0.607883	0.607883	Early tip
GAGGCCTAGGGCAGGA-1_S37	0	2.13364	0.516926	Early trunk
GAGGCCTTCATACGAC-1_S37	0	1.62941	0	Early tip
GAGGGATCACTACAGT-1_S37	0	0.744941	0	Early tip
GAGGGATCATTCTCTA-1_S37	0	0	0	Early trunk
GAGGGATTCAAGAGGC-1_S37	0.572424	0.572424	0.326623	Early tip
GAGGGTACACTCCTTG-1_S37	0	0.395884	0.217406	Early tip
GAGTGTTCATCAACCA-1_S37	0.887331	0.887331	1.21819	Early trunk
GAGTGTTTCGAGTGGA-1_S37	0.207654	1.63981	0.207654	Early trunk
GAGTTGTGTAACAAGT-1_S37	0	1.17857	0.916216	Early trunk
GATAGAACATCTGCGG-1_S37	0	0	0.261848	Early tip
GATCAGTCACATGTTG-1_S37	0	1.09258	0.688628	Early tip
GATCCCTTCATCGCAA-1_S37	1.06579	0.668632	0.668632	Early tip
GATCCCTTCATCTATC-1_S37	0	1.17857	0	Early trunk
GATCGTACAACCGGAA-1_S37	1.31656	0.860897	1.11446	Early tip
GATGAGGAGGTAAACT-1_S37	0	0	0	Early tip
GATGATCAGTTTCTTC-1_S37	2.02617	0	0	Early trunk
GATGATCGTGGCTTAT-1_S37	0.733281	0.733281	0.733281	Early tip
GATGCTACACGACTAT-1_S37	0	0	0	Early tip
GATGCTATCGAGCCAC-1_S37	1.75434	0.390667	0.670867	Early trunk
GCACATATCTGGTTGA-1_S37	0	0	0	Early tip
GCACGGTCAACATCGT-1_S37	0.524074	0	0	Early tip
GCAGCTGGTTATAGAG-1_S37	0.205899	0.649465	0.522292	Early trunk
GCATGATAGGCATGCA-1_S37	1.28466	0	1.12841	Early trunk
GCATTAGAGATGCTTC-1_S37	1.44244	0.961459	0	Early trunk
GCCAACGTCATGCTAG-1_S37	0.856079	0.291533	0	Early tip
GCCAGCAAGCCTGTCG-1_S37	1.23538	1.39862	0.797438	Early trunk
GCCAGGTAGTGTCATC-1_S37	0	1.7362	0.5116	Early tip
GCCAGGTCACGGTAGA-1_S37	0.712414	0.939367	1.53389	Early tip
GCCAGGTCAGGGTTGA-1_S37	0	0	0	Early tip
GCCCAGACACTTCATT-1_S37	0.618759	0	0.194049	Early tip
GCCTGTTGTAAGGCTG-1_S37	0	0.549965	0	Early tip
GCGATCGCAGAAATCA-1_S37	0.494122	0	0	Early tip
GCGGAAAAGGAAAGAC-1_S37	2.41971	0.824319	1.64114	Early trunk
GCTACCTTCTTTCGAT-1_S37	0	0.42393	0	Early tip
GCTGGGTGTCATAAAG-1_S37	0.209237	0.382178	0	Early tip
GCTTTCGAGCCAGTAG-1_S37	1.22102	0.953106	0.58605	Early trunk
GGAATCTGTGCTTCAA-1_S37	0	0.382823	0	Early trunk
GGAATGGGTGTCACAT-1_S37	1.26228	0.207269	0.766198	Early trunk
GGAGGATTCCTCACTG-1_S37	0	0	0.556987	Early tip
GGATGTTCAATTTCGG-1_S37	0	0.387023	0.387023	Early tip
GGATGTTCAGATCATC-1_S37	2.05991	0.96692	1.92679	Early trunk
GGCTTTCTCGCCGAGT-1_S37	0.917748	0	1.70674	Early trunk
GGGACCTCAGAGAGGG-1_S37	1.45242	0.503611	1.37272	Early trunk
GGGAGATCAAGTGATA-1_S37	0	1.1897	0	Early tip
GGGAGATCACAAGCCC-1_S37	0	0	0	Early tip
GGGAGTAAGGTAGTCG-1_S37	0.597956	1.45245	0	Early tip
GGGATCCGTATGCGGA-1_S37	0.608971	1.47113	0.984726	Early tip
GGGATGAGTGTTAACC-1_S37	1.90616	0.263465	1.13463	Early trunk
GGTAATCAGAGAGCGG-1_S37	0.437949	1.45795	0.741486	Early tip
GGTAGAGGTGATATAG-1_S37	0	0.887745	0.305579	Early tip
GGTGTCGCAAATGAGT-1_S37	0.274609	0.817161	0	Early tip
GGTTGTACATCCTTGC-1_S37	2.34343	0	1.21022	Early trunk
GTAACCAAGATCACTC-1_S37	0	0.43571	0	Early tip
GTAACCACAACTCGAT-1_S37	0	0	0	Early tip
GTAACCACAGGAGGTT-1_S37	0.954508	1.63962	1.26859	Early trunk
GTAACCAGTTGAAGTA-1_S37	0.366532	0.199966	0.199966	Early trunk
GTAATCGTCGGTCAGC-1_S37	0	0	0	Early tip
GTAATGCAGATAGCAT-1_S37	1.16966	1.37655	1.16966	Early trunk
GTAATGCCATGTCAGT-1_S37	0	0	0	Tip
GTATTTCCACCTATCC-1_S37	0.506857	0.285204	0.506857	Early tip
GTCAAACCATAACGGG-1_S37	0.648059	1.03803	1.03803	Early tip
GTCACTCAGCTGTTAC-1_S37	0.796585	0.475598	1.03919	Early tip
GTCAGCGAGGCTTAAA-1_S37	0.669934	0.669934	0	Early tip
GTCAGCGGTAGCGATG-1_S37	0	0.584464	0	Early tip
GTCATTTAGACGCATG-1_S37	0.749032	0	0	Early tip
GTCCACTCAAATTAGG-1_S37	0.765323	1.19373	0	Early tip
GTCCCATTCTTCCACG-1_S37	0.24311	0.865438	0.24311	Early trunk
GTCGCGACACTAAACC-1_S37	0.622008	1.00259	0.454325	Early tip
GTCTAGATCGGCACTG-1_S37	1.62779	0.774412	0	Early trunk
GTCTTTAGTCACCACG-1_S37	0	0.972725	0	Early tip
GTGACGCGTACAAACA-1_S37	0	1.05487	0	Early tip
GTGAGGATCGACGTCG-1_S37	0.343963	0.971575	0.599414	Early trunk
GTGATGTTCCAGTTCC-1_S37	0.544409	0.544409	0	Early tip
GTGCAGCAGCCGAATG-1_S37	0	1.2469	0	Early trunk
GTGGAGACAGACTCTA-1_S37	0	0.892668	0	Early trunk
GTGGGAAAGGAAGTCC-1_S37	0	0	0	Early tip
GTGGTTAGTCGAACAG-1_S37	0	0.627104	0.361925	Early trunk
GTGTGATCATGGTACT-1_S37	0	0.709777	0	Early tip
GTGTGGCCACTAGTAC-1_S37	0	0.422657	0	Early tip
GTGTTAGCAAATCCCA-1_S37	0.450721	0.760286	0.760286	Early tip
GTGTTCCAGGTCTACT-1_S37	0	0	0	Early tip
GTTACAGCACGACAGA-1_S37	0.506805	0.506805	0	Early tip
GTTCCGTGTCGTCGGT-1_S37	1.45314	0	0.970123	Early trunk
GTTCGCTCAGGTGAGT-1_S37	0	0.256824	0	Early tip
GTTCTATCACCTGAAT-1_S37	0	0.633531	0.199722	Early trunk
GTTGAACTCACTTCTA-1_S37	1.90678	0.969844	0.343152	Early trunk
GTTGTAGAGAAATTGC-1_S37	1.87989	0.48056	0.48056	Early trunk
GTTGTGACAACAGCTT-1_S37	0.856858	1.31144	0	Early trunk
GTTTGGAGTCGAACGA-1_S37	1.74632	1.02067	1.02067	Early trunk
GTTTGGATCATAGCAC-1_S37	1.32971	0.442111	0.747624	Early trunk
TAACTTCAGAACTGAT-1_S37	0.769011	0.933544	0	Early trunk
TAATCTCGTGACCGAA-1_S37	0	0.551405	0.399085	Early tip
TAATTCCGTGCCCACA-1_S37	1.61943	1.30837	0	Early trunk
TACCCGTTCGCAGATT-1_S37	1.24903	0	0	Early trunk
TACCGAACAGTATACC-1_S37	0.472712	0.472712	0.472712	Early tip
TACGGGCCACAGTGTT-1_S37	0.7415	0.97404	0.437959	Early tip
TACGGTATCTAACGGT-1_S37	0.378359	0.765336	0.206968	Early trunk
TACTGCCTCGTTGTTT-1_S37	0	1.64025	0	Early tip
TACTTGTTCTCAACGA-1_S37	0.836935	0.421149	0.421149	Early tip
TAGACTGAGTCTGGAG-1_S37	1.21608	0.88557	0.667613	Early trunk
TAGACTGGTTGGCCTG-1_S37	1.24093	0	0	Early tip
TAGATCGAGAAATTCG-1_S37	0.270218	0	0.482736	Early tip
TAGATCGTCAAACGAA-1_S37	0.944907	0	0.580139	Early tip
TAGCACAAGTTGAATG-1_S37	0	0	0	Early tip
TAGGTTGAGGTCGTCC-1_S37	0.983127	1.46916	0	Early tip
TAGTGCACACGAGGTA-1_S37	0.729812	1.14721	0	Early tip
TAGTGCAGTGAACCGA-1_S37	0.63507	0	0	Early tip
TATCCTATCCGCTTAC-1_S37	0.466779	0.783763	0.466779	Early tip
TATCGCCAGCACTCCG-1_S37	0.746834	0	0	Early tip
TATCTTGTCACCTCAC-1_S37	0.624414	0.624414	0.833226	Early tip
TATTGGGTCTGGTCAA-1_S37	0	0.876941	0	Early trunk
TATTTCGTCCAGCCTT-1_S37	0	0	0	Early tip
TCAAGACGTCAATCTG-1_S37	0	1.05491	0	Early tip
TCAATCTAGATCGCTT-1_S37	0	0	0	Early tip
TCAATTCCAGACCCGT-1_S37	1.0914	0.687741	0.687741	Early trunk
TCACATTAGGAGGCAG-1_S37	0.973391	0	0	Early tip
TCACATTTCATACGAC-1_S37	0	1.24587	0.601756	Early tip
TCAGGTAAGTAGCAAT-1_S37	0	0.546452	0.546452	Tip
TCAGGTAGTTTGGGTT-1_S37	0	1.07845	0	Early tip
TCAGGTATCCAAGCTA-1_S37	1.43907	0.37812	0	Early trunk
TCAGTCCCATGACACT-1_S37	0.549593	0.797918	0	Early tip
TCATCATGTTAAACAG-1_S37	0	0.850261	0	Early tip
TCCACGTAGGCAATGC-1_S37	0.823673	0.95496	0	Early trunk
TCCGATCGTTCCTTGC-1_S37	0.211556	0.211556	0	Early tip
TCCGGGAAGATTGGGC-1_S37	0.337401	0.58923	0.337401	Early tip
TCCGTGTGTGCGGATA-1_S37	2.0979	2.0979	0	Early trunk
TCCTCTTCACTGAATC-1_S37	0.377628	1.04214	0.651096	Tip
TCCTTTCGTTAAGGGC-1_S37	0.195487	0.830916	0.499387	Early trunk
TCGAAGTAGGTTCCGC-1_S37	0	0.895235	0.544621	Early tip
TCGATTTCATACCAGT-1_S37	0	0	0	Early tip
TCGCTTGAGTAACGTA-1_S37	0	2.72742	0	Early tip
TCGGGACCAGGTCTCG-1_S37	0.334349	1.42941	1.09365	Early tip
TCGGGACCATAATCGC-1_S37	0	0.665171	0	Early tip
TCGGGTGCATACATCG-1_S37	1.83925	1.7514	0.424735	Early trunk
TCGGTCTAGTATGGCG-1_S37	0.784345	0	0.467179	Early tip
TCGGTCTTCGACACCG-1_S37	1.04648	1.04648	0	Early tip
TCGTAGACAGCCCAGT-1_S37	0	0	0	Early tip
TCGTCCACAAATCGGG-1_S37	1.26591	0	0.276335	Early tip
TCGTGCTGTCCTGAAT-1_S37	0.703454	0	0.703454	Early trunk
TCGTGCTTCGTCGACG-1_S37	0	0.811764	0.811764	Early tip
TCGTGGGAGAGTCACG-1_S37	0	0	0	Early tip
TCGTGGGCAAGAGGTC-1_S37	1.21382	1.21382	0.387478	Early tip
TCTACCGAGACAACTA-1_S37	0	1.60255	0	Early tip
TCTATACCACTGAGTT-1_S37	0.791304	0.791304	0.590107	Early trunk
TCTATACTCGTCACCT-1_S37	0.862417	1.48664	0.294325	Early tip
TCTATCACACCAGACC-1_S37	0	1.20246	0	Early tip
TCTGGCTCAACAAGTA-1_S37	0.354869	0	0.193094	Early trunk
TCTGGCTTCTACAGGT-1_S37	0	2.05586	1.18515	Early tip
TCTTCCTCATGCCATA-1_S37	0.752774	0.31794	0.558808	Early tip
TCTTGCGCAGGTCCCA-1_S37	0	0.740208	0.740208	Early tip
TCTTGCGGTGGCTTAT-1_S37	0.266895	0.477356	1.23757	Early tip
TCTTTGAAGTTGAAAC-1_S37	1.32517	0	0	Early trunk
TCTTTGATCACGGGCT-1_S37	0	0	0	Early trunk
TGACTCCTCAGCAGAG-1_S37	0.712239	0.897708	0.712239	Early trunk
TGAGTCAGTGTTACTG-1_S37	0	0.662413	0	Early tip
TGATGCATCATCCCGT-1_S37	0.319024	1.55979	0	Early trunk
TGATTTCCATGGGTTT-1_S37	0	0.525978	0.297179	Early tip
TGCAGATAGATGTTAG-1_S37	0	1.19106	0	Early tip
TGCGACGTCGGTGTAT-1_S37	1.18722	1.48545	0.617474	Early trunk
TGCGGCAGTTGTACGT-1_S37	1.57295	0	0	Early trunk
TGCTCCAAGTATAGGT-1_S37	0.445353	1.17686	0.445353	Early tip
TGCTTGCAGTTCCAGT-1_S37	0.390342	0	0	Early tip
TGGAACTTCAGCGTCG-1_S37	1.24592	0	0.302865	Early tip
TGGAGGACAGGTGTGA-1_S37	0	1.65959	0	Early tip
TGGATGTCAGTAGTTC-1_S37	0	0	0.518791	Early tip
TGGGAGATCTTTGCGC-1_S37	0	0.672013	0	Early tip
TGGGCGTGTTCTTGTT-1_S37	0	0	0.594587	Early tip
TGTAACGAGATCCGAG-1_S37	1.68316	0	1.08106	Early trunk
TGTAACGCAGTAGAAT-1_S37	1.62465	0	0.458928	Early tip
TGTAAGCAGTAACGAT-1_S37	0.449085	0.615356	0	Early tip
TGTCCACAGTTGTCAC-1_S37	0.321966	0.321966	0	Early tip
TGTCCCAAGAGAGGGC-1_S37	1.49944	1.3973	0.834945	Early trunk
TGTCCTGTCGCGATCG-1_S37	0	1.45004	0.502384	Early tip
TGTGATGTCTGAGAAA-1_S37	0	0.974862	0	Early tip
TGTGTGAAGTGGATAT-1_S37	0	0.729757	0	Early tip
TGTGTGACAAATCCCA-1_S37	0.213684	0.669328	0.539235	Early trunk
TGTTACTAGTTCCAGT-1_S37	0.834736	0.682164	0.282206	Early tip
TGTTCATGTCTACAAC-1_S37	0	0	1.13718	Early tip
TGTTCCGCAGACCAAG-1_S37	1.85472	1.61789	0.290331	Early trunk
TGTTCTACACCAGCGT-1_S37	0.479116	0.801685	0.653351	Early trunk
TGTTGAGGTTGAAGTA-1_S37	1.66552	0	0.477868	Early trunk
TGTTGGATCTCGACCT-1_S37	1.29783	2.26689	1.4648	Early trunk
TTACCGCCAAGTTCGT-1_S37	0.940127	0.774833	0.329359	Early trunk
TTACGTTCAGAGATGC-1_S37	0	0.517939	0	Early tip
TTAGGGTGTTAGTCGT-1_S37	1.74483	1.13139	0.421988	Early trunk
TTAGTCTCACTCCACT-1_S37	0.932978	0.268815	2.12846	Early trunk
TTAGTCTGTATGTCAC-1_S37	0.360816	0	0.360816	Early tip
TTCAGGATCGCTTGAA-1_S37	0	0.587431	0	Early tip
TTCCAATCAGGTATGG-1_S37	0	0	0.778108	Early tip
TTCCGTGTCTAATTCC-1_S37	0.426389	0	0	Early tip
TTCCTCTCACTCAAGT-1_S37	1.24212	1.49248	1.08868	Early tip
TTCTAGTTCGCAGATT-1_S37	0.96803	0.887339	0.342304	Early trunk
TTCTGTATCGATTCCC-1_S37	0.255072	0.458126	0	Early tip
TTGAGTGAGCATACTC-1_S37	0	0.252809	0	Early tip
TTGATGGGTCTGTGGC-1_S37	0	0.925586	0	Early tip
TTGCATTCAACACACT-1_S37	0.194424	0.35713	0	Early trunk
TTGCATTCAAGAGTGC-1_S37	1.03578	0.374544	0.519682	Early trunk
TTGCATTGTTGACTGT-1_S37	0	0.802856	0	Early trunk
TTGCCTGTCATTACGG-1_S37	0.411668	0.927429	0	Early tip
TTGCGTCTCTGGTCAA-1_S37	0	0	0	Early tip
TTGGTTTGTTCCGCTT-1_S37	1.26122	1.26122	1.26122	Early tip
TTGTGGATCTCAAAGC-1_S37	0	0	0	Early tip
TTGTGTTAGACTTCGT-1_S37	0.526257	0.207714	0.526257	Early trunk
TTGTTGTCACGTCATA-1_S37	0	2.35197	0.783117	Early trunk
TTTACGTTCTTTACAC-1_S37	0	0.620652	0	Early tip
TTTCAGTGTCTAGGTT-1_S37	0	0	0	Early tip
TTTCCTCGTCAAGCGA-1_S37	0	0	0	Early tip
TTTCGATCACAGCCTG-1_S37	0	0	1.39487	Early trunk
TTTGGAGAGCGCCTTG-1_S37	0	0	0	Early tip
TTTGGTTGTGACTGAG-1_S37	0	0.680576	0.218134	Early tip
AATGAAGCAGAGCTAG-1_S57	0	0.6684	0	Early trunk
ACCAACAGTCGTTGGC-1_S57	0	0	0	Early tip
ACCCTTGAGGTATAGT-1_S57	0.226891	0	0.567628	Early trunk
ACGTAACAGGACAGCT-1_S57	0.711832	2.47621	1.41419	Early trunk
ACTTCCGGTTGTGGAG-1_S57	1.10386	0	1.79832	Early trunk
AGCGATTCAACAGCCC-1_S57	0.789955	0	0	Early tip
AGGAGGTGTATCGTGT-1_S57	0.348736	0	0	Early tip
AGTAACCTCTGGGAGA-1_S57	0	0.889409	0	Early tip
AGTTCCCCAGAGTTGG-1_S57	0.872447	0	1.64447	Early tip
ATACCGATCAGGACGA-1_S57	0	1.43037	1.71257	Early tip
ATCGATGAGCGCCTTG-1_S57	0	0.584078	1.42872	Early tip
ATTTACCAGAAGCTCG-1_S57	0	0.740322	0	Early tip
ATTTACCTCACTTCTA-1_S57	0	0.42159	0.42159	Early tip
CAACCTCAGTAGTCTC-1_S57	0	0	0.610025	Early tip
CAAGCTATCCTAGCTC-1_S57	0.278114	1.07289	0	Early tip
CACGTGGCATTGGCAT-1_S57	0.389726	1.97345	0.389726	Early tip
CACGTTCAGACATGCG-1_S57	0.951054	0.951054	0	Early tip
CAGAGCCTCTTGAGCA-1_S57	0.340427	1.4456	0.593932	Early tip
CAGTTCCAGCAGCCTC-1_S57	0	0.858735	0	Early tip
CATCGCTGTAGGACTG-1_S57	0	0	0.859559	Early tip
CATGCTCAGGGTTTCT-1_S57	0	0	0	Early tip
CATTCTATCGACCATA-1_S57	0	0.370217	0.639798	Early tip
CCCTCAACAGTCTGGC-1_S57	0.279734	0.829038	0	Early tip
CCTACGTAGAATCGCG-1_S57	1.05434	0.4845	1.05434	Early trunk
CGAGGCTTCGCAGTCG-1_S57	0.305438	0.539086	1.35009	Early trunk
CGCATAATCCCTAGGG-1_S57	0.467156	1.5201	0	Early tip
CGCCATTTCATTATCC-1_S57	0.82035	0	0	Early tip
CTAACCCCAAAGACGC-1_S57	0.707204	0.294735	0.99837	Early tip
CTCAACCCAGAATGTA-1_S57	0	0.92231	0.563919	Early tip
CTCAGTCAGCGTACAG-1_S57	0	0.443346	0	Early tip
CTCCATGAGCCTGTCG-1_S57	0	0.901577	0	Early tip
CTCCGATCAGATTAAG-1_S57	0.434	0.73565	0	Early tip
GAAGGACTCATAGCAC-1_S57	0.809475	0.979192	0.347536	Early tip
GAATCGTCATTAGGAA-1_S57	0	0	0.955873	Early tip
GAGACCCAGGGTAGCT-1_S57	0	0	0.309198	Early tip
GAGCTGCTCAGGTGTT-1_S57	0.363989	0	0.63027	Early tip
GAGTGTTCAATTGCGT-1_S57	0.969895	0.343176	1.24026	Early trunk
GATTCTTCATGGCCCA-1_S57	1.79116	0.271763	0.485232	Early trunk
GCCAGGTCAAACTCGT-1_S57	0	2.17467	0.651052	Early tip
GCTACCTAGCCTCCAG-1_S57	0.345535	1.63461	1.35821	Early tip
GGAACCCAGTCTAGCT-1_S57	0	0.42096	0.232469	Early tip
GGAGGATGTCGTAATC-1_S57	0.347891	0.979945	0.347891	Early trunk
GGCAGTCAGTGCGCTC-1_S57	0.817973	0.667536	0.817973	Early trunk
GGGCTACGTAGGCAAC-1_S57	1.25403	1.25403	0.606945	Early trunk
GGTTCTCAGAGAAGGT-1_S57	2.01469	0.733844	1.15251	Early trunk
GTAAGTCCAAGCCTGC-1_S57	0	0	1.0301	Early tip
GTAGATCTCTAGATCG-1_S57	0	1.25174	0.538402	Early tip
GTCATCCCAACACGTT-1_S57	0.964261	0.871718	1.04896	Early trunk
GTCATCCCACTGAATC-1_S57	0	0.829372	1.00155	Early tip
GTCTCACTCTCATAGG-1_S57	1.32888	0.527213	0	Early tip
GTTCGCTGTCCGGTGT-1_S57	0.657401	0.80634	1.05066	Early trunk
GTTTGGAAGTGTTGAA-1_S57	0.650613	0	1.54049	Early trunk
TACCCGTTCTTAGCCC-1_S57	0	0.877901	0	Early trunk
TACCTGCCACACAGCC-1_S57	1.18705	1.18705	0	Early trunk
TATATCCCAGGCTACC-1_S57	0	1.01126	0.772903	Early tip
TATCTTGTCTCGGTAA-1_S57	0	0.922972	0.409183	Early tip
TCCCACAAGTCACACT-1_S57	0.214545	0	1.06966	Early trunk
TCCGGGACATGAGATA-1_S57	0	0.377383	0	Early tip
TCCTCGACAACAGAGC-1_S57	1.21083	0	0	Early tip
TCCTCTTTCTTCGGTC-1_S57	0	0.403409	0.403409	Early tip
TCGGGCATCGAGAAAT-1_S57	1.55014	1.43075	0	Early tip
TCGGTCTCAATTCTCT-1_S57	0	0.717292	0.945196	Early trunk
TCTACATCATACAGAA-1_S57	0	0	0.392125	Early tip
TCTCCGACATCGTGCG-1_S57	0	0.452568	1.48932	Early tip
TCTTAGTAGATCGCCC-1_S57	0.506779	0.841511	0	Early tip
TGCATCCCATAATCCG-1_S57	0	1.64763	0.609182	Early tip
TGCTCGTAGGGAGATA-1_S57	0.406451	0.918064	0.918064	Early tip
TGGGATTCACTGTCGG-1_S57	0.26681	0.798933	1.1444	Early trunk
TTCATTGGTCCAGCAC-1_S57	1.86065	1.42702	1.3121	Early tip
TTCTGTACATCCGTTC-1_S57	0.310611	0	1.26689	Early tip
TTGGGCGTCGCTTACC-1_S57	0.500919	1.58953	0.965307	Early trunk
TTGTTCAGTAGCGCTC-1_S57	0	1.36959	0.461689	Early tip
TTTGTTGGTACAACGG-1_S57	0.359675	1.28015	1.67309	Early tip
AACAACCAGGTGAGAA-1_S76	0.483759	0	0	Early tip
AAGACTCAGCAGGTCA-1_S76	0.399376	1.30831	0.399376	Early trunk
AAGATAGAGAGGTATT-1_S76	0.793421	0.793421	0.473419	Early tip
AAGTTCGTCAGACAAA-1_S76	0.457625	0.7704	0.7704	Early trunk
AATGAAGGTTCGCGTG-1_S76	0	1.40802	0	Early tip
ACCAACACAGGTTCAT-1_S76	0	1.17686	0.640625	Early tip
ACTATTCCAGACTCTA-1_S76	0.243033	0.243033	1.16343	Early trunk
AGACCCGCACTTCAAG-1_S76	0.541313	2.10201	0.541313	Early trunk
AGACTCAAGACATATG-1_S76	0	1.40652	0.571226	Early trunk
AGACTCAGTTACGATC-1_S76	0	0	0	Early tip
AGGGTGACAGACAATA-1_S76	0	0	0	Early tip
AGGGTTTTCTGGTCAA-1_S76	0.556797	1.47083	0	Early trunk
AGTGATCTCCGACGGT-1_S76	0	0	1.02074	Early tip
ATATCCTAGAAGCGGG-1_S76	0	0	0	Early tip
ATCACTTGTAACACGG-1_S76	0	0.896866	0.545779	Early trunk
ATCGATGGTGTTGATC-1_S76	0	1.82023	0	Early trunk
ATTCGTTCAATAACCC-1_S76	0	1.15743	0	Early trunk
CAATTTCTCAGTCACA-1_S76	0	0.787156	0	Early tip
CACAGATTCTCATTGT-1_S76	0.610576	1.25973	0.752353	Early tip
CACAGGCGTCTCCTGT-1_S76	0	2.48546	0	Early tip
CACCGTTGTACTGTTG-1_S76	0	0	0	Early tip
CACGTGGTCAAGAATG-1_S76	0	1.70299	1.17717	Early tip
CAGCAGCCAATAACGA-1_S76	0.415695	0.708454	0.827923	Early trunk
CCACGAGAGAGCAAGA-1_S76	0	0.95247	0	Early tip
CCACTTGGTAACGCGA-1_S76	0	0.972844	0	Early tip
CCCATTGAGTGGCAGT-1_S76	0.717507	1.83204	0	Early tip
CCGGTGATCTTCGCTG-1_S76	0.480583	1.67131	0	Early trunk
CCTCAGTAGGTGCTGA-1_S76	0.253919	0.253919	0.253919	Early tip
CCTTCAGAGTGCACAG-1_S76	0	1.74361	0.51521	Early tip
CGAATTGGTGAGGCAT-1_S76	0	0	0	Early tip
CGGAATTAGATTTGCC-1_S76	0	1.20852	0	Early tip
CTCCATGCAGGTGAGT-1_S76	0.997754	1.18873	0.618473	Early tip
CTCCCAATCAGCTGTA-1_S76	0.831099	0	0	Early trunk
CTCCCTCTCCAGTGTA-1_S76	0.650132	1.63336	0.650132	Early trunk
CTGAGCGAGACTACCT-1_S76	0	1.10885	0.51698	Early tip
CTGTCGTCACTACGGC-1_S76	0	0.820172	0	Early tip
CTGTGGGAGGCATGCA-1_S76	0.548588	0.548588	0.900817	Early trunk
CTTTCAAGTTTGGAAA-1_S76	0	0.582642	0.582642	Early tip
GAAATGATCGGACGTC-1_S76	2.45985	0	0.600657	Early trunk
GATGAGGTCGAGAATA-1_S76	0.618078	1.66332	0.825507	Early trunk
GCACATACATCAACCA-1_S76	0.377614	0.651074	0	Early tip
GCACTAAAGTTTGAGA-1_S76	1.79534	1.46965	0	Early tip
GCACTAAGTTGAGTCT-1_S76	1.53083	1.22808	1.22808	Early trunk
GGAATGGTCGAGTCTA-1_S76	0	1.58519	0.498776	Early tip
GGACGTCCAAGCCATT-1_S76	0	1.44814	0	Early trunk
GGCGTCATCTTCTTCC-1_S76	0	1.55915	0.728895	Early tip
GGGATGAAGTGCACAG-1_S76	0	1.21849	0	Early tip
GTAGGTTAGTGGACTG-1_S76	1.56355	1.39143	0.320323	Early trunk
GTAGGTTCAGAACTTC-1_S76	0.265633	1.39688	0.265633	Early tip
GTCCTCATCTCGTTTA-1_S76	0	1.08858	0	Early trunk
GTCGCGATCTGTGCTC-1_S76	0.750416	0.750416	0	Early trunk
GTCGTAATCGTCCATC-1_S76	0.728645	2.00601	0.728645	Early tip
GTGTCCTCACAGAGAC-1_S76	0	0	0	Early tip
TAACTTCCACTTGGGC-1_S76	0.324676	0	0	Early tip
TAAGCCACAAAGAGTT-1_S76	0.835413	1.15571	0	Early trunk
TAGAGTCGTCGAGCTC-1_S76	0	0.716648	0	Early tip
TAGGTTGCACCCTGTT-1_S76	0.253699	0.893603	0.253699	Early trunk
TATCCTATCACAATGC-1_S76	0.65989	1.81486	0.65989	Early tip
TATTTCGGTGATTGGG-1_S76	0.28159	1.28146	0.28159	Early trunk
TCGAAGTTCTTGGTCC-1_S76	0	1.26064	0.524356	Early trunk
TCGACGGCACGACTAT-1_S76	0	0	0	Tip
TCGCTCATCTGCTAGA-1_S76	0.247735	0.988321	0.247735	Early trunk
TCTCCGACATTCTCTA-1_S76	0	0.786217	0.335299	Early tip
TCTTAGTAGCTATCCA-1_S76	0	1.09828	0.692897	Early tip
TGATGCAGTACATACC-1_S76	0	1.19937	0	Early tip
TGCGGGTCAACAGCTT-1_S76	0	1.49107	0	Early tip
TGCTGAAGTACATTGC-1_S76	0	1.30196	0	Early tip
TGCTTGCCATAGGTAA-1_S76	0	1.10075	0.694751	Early tip
TGTGATGGTCTCGGGT-1_S76	0	1.36004	1.00716	Early tip
TGTTTGTTCCTTCAGC-1_S76	0.742134	1.6867	0.974793	Early trunk
TTACGTTTCGACGCTG-1_S76	0	0	0	Early tip
TTCGGTCAGACCAAAT-1_S76	0.68235	0	0	Early trunk
TTCTAGTGTGCGACAA-1_S76	0	1.47963	0.897482	Early trunk
TTGTTGTTCCGGCAGT-1_S76	0.33605	1.33391	0.58713	Early trunk
TTTACCATCACATACG-1_S76	0.193236	0.725541	0.193236	Early trunk
AAAGGTACAGGCTCTG-1_S82	0.602877	2.08351	0	Early trunk
AACAAGATCTGTACAG-1_S82	0	0.566659	0	Early tip
AACAGGGGTTACGGAG-1_S82	0	2.31018	1.10424	Early tip
AACTTCTTCATTCATC-1_S82	0.6944	2.94681	0	Early tip
AAGTGAAGTCTAATCG-1_S82	2.10549	1.52726	0	Early trunk
AATCACGGTGTACGCC-1_S82	0	2.41977	0	Early trunk
AATCACGTCATTTCGT-1_S82	0	1.2761	0	Early tip
ACAGGGAAGAATACAC-1_S82	0	0.868975	0	Early tip
ACATCCCGTAATTGGA-1_S82	0.829887	1.20222	0.416882	Early trunk
ACCAAACAGACGACGT-1_S82	1.75925	3.42263	1.22496	Early trunk
ACCAAACCACCTGCTT-1_S82	0	1.85948	0.493289	Early trunk
ACCCTTGAGTGTTCAC-1_S82	1.38062	2.1905	1.38062	Early trunk
ACGATGTAGTAGTGCG-1_S82	0	1.73448	0	Early tip
ACGGAAGTCCTCCACA-1_S82	0	1.20197	1.20197	Early tip
ACGGGTCTCGTCTACC-1_S82	0	0.415853	0	Early trunk
ACGTAACAGGAGACCT-1_S82	0	0	0	Early tip
ACGTACACACGAGGAT-1_S82	1.02328	2.45906	1.30113	Early tip
ACTATTCCACAGTCCG-1_S82	0.859441	1.75206	1.11277	Early tip
ACTTATCAGGTTCACT-1_S82	0	0.648886	0.648886	Early tip
AGAACCTTCGGCTTGG-1_S82	0	0.588641	0	Early tip
AGAAGCGTCCTACCAC-1_S82	0	1.87437	0	Early trunk
AGACCCGCAATAACCC-1_S82	0	1.4052	0	Early tip
AGAGCAGTCGCTCTAC-1_S82	1.17407	2.40316	1.17407	Early tip
AGAGCCCCATAGACTC-1_S82	0	1.12013	0	Early tip
AGATGAAGTCTCCTGT-1_S82	0	2.62012	0	Early tip
AGATGCTCACTAAACC-1_S82	1.06766	1.57218	1.06766	Early trunk
AGCCACGGTCACCGAC-1_S82	0	1.2651	0.991633	Early tip
AGCCACGTCCCAAGCG-1_S82	0.62361	2.17371	0	Early tip
AGCGCTGCATGTCGTA-1_S82	1.01219	1.88785	0.300345	Early trunk
AGGATAATCCTTCTAA-1_S82	0	2.36372	0	Early tip
AGGATCTAGTGCTCAT-1_S82	0	0.598324	0.598324	Early trunk
AGGCATTGTCTACAAC-1_S82	0	2.33077	0	Early tip
AGGCTGCCAGCCCAGT-1_S82	0	2.41392	0.578242	Early tip
AGGGAGTCACCCTGAG-1_S82	1.00941	2.07643	1.5014	Early tip
AGGGAGTGTGCGGTAA-1_S82	0	0.869699	0.526559	Early tip
AGGGCTCGTGTTCATG-1_S82	0.765631	2.90445	1.19414	Early tip
AGGTCATGTAACATGA-1_S82	0.657663	0.873556	0.657663	Early tip
AGTGATCGTATTAAGG-1_S82	0	1.22262	0	Early tip
AGTGTTGAGAACGTGC-1_S82	0.516544	1.4773	0.516544	Early trunk
AGTGTTGTCCCAGTGG-1_S82	0	0.744883	0.744883	Early tip
AGTTCCCAGCGGTAAC-1_S82	0	1.98961	0	Early tip
ATAGACCGTTCTCTCG-1_S82	0.203092	1.36798	0.642243	Early trunk
ATCCCTGGTTCGTACA-1_S82	0.902186	1.68547	0.902186	Early trunk
ATCCTATAGTTCACTG-1_S82	0.48841	1.89725	0	Early tip
ATCGGCGTCTTCCAGC-1_S82	0	0	0	Early tip
ATCTCTACAGAAACCG-1_S82	1.1861	1.1861	1.56663	Early tip
ATCTTCACATCGTCCT-1_S82	1.21754	1.42836	0.95008	Early tip
ATGAAAGTCGCATTAG-1_S82	0	0.986278	0.986278	Early tip
ATGACCAGTGGAAGTC-1_S82	0	1.98003	0	Early tip
ATGCCTCCACAACGAG-1_S82	0.551754	1.81711	0.551754	Early trunk
ATGGGAGAGAGGGTAA-1_S82	0	2.44833	0	Early tip
ATTCCATGTATATGGA-1_S82	1.08468	0	0	Early tip
ATTTACCTCGTTCCCA-1_S82	1.22406	1.75819	0	Early tip
CAACAACGTGTAGTGG-1_S82	0.726378	3.52915	1.43574	Early trunk
CAATCGAGTTTGTGGT-1_S82	0	1.08649	0	Early tip
CACCAAAAGGCTCTCG-1_S82	0	0.564131	0	Early tip
CACGTTCCATTCTGTT-1_S82	0.86381	2.0619	1.63248	Early trunk
CAGAGCCTCACCCATC-1_S82	0.99488	2.62344	1.26881	Early trunk
CAGATACTCTATACGG-1_S82	0.353242	1.57134	0.820231	Early trunk
CAGCCAGAGGGAGAAT-1_S82	0	0.663157	1.56101	Early tip
CAGGCCAAGGGCAAGG-1_S82	0	0.938324	0	Early tip
CAGGGCTCAGTGAGCA-1_S82	0	1.96637	0.212151	Early tip
CAGTTCCCATCCCACT-1_S82	0	0.639523	0	Early trunk
CATAAGCAGCGGTAGT-1_S82	0.695657	2.4895	2.3071	Early tip
CATCCACAGCTCGCAC-1_S82	0	2.17829	0.361211	Early tip
CATCGGGCACAGAAGC-1_S82	0.351348	2.09884	0.987281	Early trunk
CATGCCTCAGGACGAT-1_S82	0.616505	0.616505	0	Early tip
CATGGTAAGCACTCAT-1_S82	0	0	0	Early tip
CATTGAGAGATCCCGC-1_S82	0.902186	1.53954	0.549562	Early trunk
CCAATGACATAGAGGC-1_S82	0	1.92587	0	Early tip
CCACTTGAGTCCCAGC-1_S82	0.385941	2.27351	0	Early trunk
CCCAACTCATACCACA-1_S82	0.447725	2.82215	1.60004	Early trunk
CCCAACTGTCCCAAAT-1_S82	0	2.58098	0	Early tip
CCCGGAAGTTACCTTT-1_S82	0	1.63338	0.708179	Early trunk
CCCGGAATCATGTCAG-1_S82	0	1.12199	0	Early tip
CCCTAACCACTGATTG-1_S82	0	1.56141	0	Early tip
CCCTTAGAGTACTGTC-1_S82	0	1.9026	1.14382	Early tip
CCGCAAGTCCTCAGAA-1_S82	0	0.924346	0	Early tip
CCGCAAGTCGCATAGT-1_S82	0.537128	1.3466	1.51632	Early trunk
CCGGTGATCCACACCT-1_S82	1.01808	2.52502	0.633365	Early tip
CCTCAACAGGTTCCAT-1_S82	0	2.9068	1.63288	Early trunk
CGTAATGAGCTTGTGT-1_S82	1.0471	1.75931	0.746513	Early trunk
CGTAATGCAACTCATG-1_S82	0	1.13769	1.13769	Early trunk
CGTGATAAGAGTAACT-1_S82	0	1.3433	0	Early tip
CTAGACACATCGGAGA-1_S82	0	0.569377	0	Early tip
CTATAGGCATTCACCC-1_S82	1.28313	0.501972	0	Early tip
CTCAAGACATCCTGTC-1_S82	0	1.21133	0	Early tip
CTCCACAGTGTCATCA-1_S82	0	3.41448	0.637078	Early tip
CTCCCTCCACATCCCT-1_S82	0.491841	0	0.491841	Early tip
CTGCAGGGTTTGAACC-1_S82	0	2.3343	0	Early tip
CTGCATCTCCGTGCGA-1_S82	0	0	0	Early tip
CTGGACGGTCTACATG-1_S82	0.979945	2.23233	1.64109	Early trunk
CTTACCGCATTACGGT-1_S82	0	2.26772	0.893185	Early tip
CTTGAGACAATTGTGC-1_S82	0.849131	0	0	Early tip
GAAACCTTCATTTACC-1_S82	0	1.84614	0.343879	Early tip
GAATCACTCGTAGCCG-1_S82	0.888587	2.36687	1.44014	Early trunk
GAATCGTCAGTCGCTG-1_S82	1.35652	3.053	0	Early tip
GACCAATCACAACGTT-1_S82	0	0.954397	0.426814	Early tip
GACCCAGAGCTGAGTG-1_S82	0	0.667566	0	Early tip
GAGAGGTGTAGGAGGG-1_S82	0	2.61937	0.8401	Early trunk
GATCACAGTACAAGCG-1_S82	0	0.517582	0	Early tip
GATGACTTCTCGTCAC-1_S82	0	1.61286	0	Early tip
GATGCTACATAACTCG-1_S82	1.32679	2.69764	0	Early trunk
GATGCTATCTCGACGG-1_S82	0	0	0.636701	Early tip
GCAGCTGCATATCTGG-1_S82	0	0	0	Early tip
GCAGGCTAGCCTCAGC-1_S82	0	0	0	Early tip
GCAGTTAAGCAACAAT-1_S82	0	0.525936	0	Early tip
GCATTAGAGGGATCAC-1_S82	1.61045	2.90992	2.03798	Early trunk
GCATTAGCAACTCATG-1_S82	0.544287	0.894764	0.544287	Early tip
GCCGTGACACGGCTAC-1_S82	0.336221	1.33435	0.336221	Early tip
GGAATCTCAGCTCATA-1_S82	1.02699	3.05949	1.38323	Early trunk
GGAGGTAAGTCGCCCA-1_S82	0	1.35233	0	Early tip
GGAGGTACAAATCCCA-1_S82	1.31706	2.14173	0	Early trunk
GGATCTACAGCTGTAT-1_S82	1.34246	3.59335	1.51195	Early trunk
GGCTTTCCAGTGTGGA-1_S82	0	0	1.21849	Early tip
GGGACCTTCATACGAC-1_S82	0.556304	1.82608	0.556304	Early tip
GGGACTCGTTGGTAGG-1_S82	0	2.82859	1.04279	Early tip
GGGCTACCACGCCAGT-1_S82	0	2.24038	0	Early tip
GGGTATTGTGAATGAT-1_S82	0	2.93762	0	Early tip
GGGTCTGTCATGGATC-1_S82	0.619461	2.16577	0	Early tip
GGGTGTCAGGGACACT-1_S82	0	0	0	Early tip
GGGTGTCGTCACTTCC-1_S82	1.23814	0	1.23814	Early trunk
GGTAACTCACAGTCAT-1_S82	0.821615	0.276527	0.821615	Early trunk
GGTAACTGTGTTCAGT-1_S82	0	0.523513	0	Early trunk
GGTAATCAGTCCCTAA-1_S82	0	2.1828	0.346612	Early trunk
GGTAATCCACTCCTGT-1_S82	0.595206	1.23553	0	Early tip
GGTGAAGAGTTGTCAC-1_S82	0	1.55421	0	Early tip
GGTGATTAGCCGGATA-1_S82	0	1.93822	0.649629	Early tip
GTAACCATCAACACGT-1_S82	0	1.02512	0.467379	Early trunk
GTACAGTCAAGTGATA-1_S82	0	1.24584	0	Early tip
GTAGAAACAGAATTCC-1_S82	0	1.35428	0	Early trunk
GTAGATCAGGACACTG-1_S82	0	1.06266	0	Early tip
GTCAGCGGTACTAACC-1_S82	0	2.74105	0	Early trunk
GTCCACTCAAGAATGT-1_S82	0	2.00301	0.825171	Early trunk
GTCGTTCAGTAGGCCA-1_S82	0	1.88456	0	Early tip
GTCGTTCTCAAGGCTT-1_S82	0.756395	1.7088	1.18208	Early trunk
GTCTGTCGTTCGGACC-1_S82	0	0.693923	0.405982	Early trunk
GTCTTTAAGTTGCGAG-1_S82	0.74821	1.69614	0	Early trunk
GTGACGCCAGGGTCTC-1_S82	0	1.02313	0	Early tip
GTGCAGCCACTCATAG-1_S82	0	0.590394	0.590394	Early trunk
GTGCAGCTCTGGACTA-1_S82	0	1.35724	1.07283	Early tip
GTGCTTCAGGCTCTCG-1_S82	0	1.56006	1.18034	Early trunk
GTGGGAAAGCCGATAG-1_S82	0.805551	2.26856	0.805551	Early trunk
GTGGTTATCATGACAC-1_S82	1.05417	2.24211	0.383491	Early trunk
GTGTGGCGTTACCTTT-1_S82	0.912542	3.21287	2.04225	Early trunk
GTTGAACCATCGAGCC-1_S82	2.12114	3.10704	0.511226	Early trunk
GTTGCTCCACTCACTC-1_S82	0	0	0	Early tip
GTTGTAGAGCTTAGTC-1_S82	1.19522	0	0.766463	Early tip
GTTTACTAGGAATTAC-1_S82	0	1.97363	0.573571	Early tip
TAACCAGGTGTCTTGA-1_S82	0	0.637751	0.637751	Early tip
TACGCTCTCTTACCAT-1_S82	0	0.692797	0	Early tip
TACGGTATCTCACCCA-1_S82	1.02845	2.23908	1.38493	Early trunk
TAGAGTCTCTAGGAAA-1_S82	0	0.745057	0	Early tip
TATATCCAGCAATTAG-1_S82	0	2.72704	0	Early tip
TATCAGGGTAGACTGG-1_S82	1.83413	1.50551	1.50551	Early trunk
TATTGCTAGGTAACTA-1_S82	1.16055	2.02487	0.548449	Early tip
TCAAGCATCAGACTGT-1_S82	0	0	0	Early tip
TCAATCTCATCGTTCC-1_S82	0	2.14937	0.524159	Early tip
TCAATTCAGATGCTAA-1_S82	1.64516	2.35693	0.786098	Early trunk
TCACACCGTTGCCTAA-1_S82	0	1.68651	0.487754	Early tip
TCAGCAATCCGATAGT-1_S82	0	0.619303	0.356846	Early tip
TCAGCCTGTACCGCGT-1_S82	0	3.75191	0	Early tip
TCAGGGCGTGGAGAAA-1_S82	0	0	0	Early tip
TCAGTCCCAGGACGAT-1_S82	0	2.89173	0.665676	Early tip
TCAGTGAAGTTAGAAC-1_S82	0.645741	0	0.374112	Early tip
TCAGTGACAACGTAAA-1_S82	0	2.67508	0	Early tip
TCAGTTTAGGTGCAGT-1_S82	0	1.16692	0.366322	Early tip
TCAGTTTTCGACCAAT-1_S82	0	1.40689	0.610243	Early trunk
TCATACTGTACCATAC-1_S82	0	0.864936	0	Early tip
TCATATCAGCAGGCTA-1_S82	1.60481	3.88616	0	Early trunk
TCATCATGTCTGATCA-1_S82	0.700528	3.14957	1.10844	Early tip
TCATCCGAGAGAGTTT-1_S82	0.473008	1.86305	0.473008	Early trunk
TCATTCACACAAATAG-1_S82	0	2.57412	0.793885	Early tip
TCATTCAGTCCACATA-1_S82	0.69455	2.83585	0.69455	Early tip
TCATTGTGTTGCGGAA-1_S82	0.357091	2.85119	0.619679	Early tip
TCCTCGACATACTTTC-1_S82	0	0.812914	0	Early tip
TCCTCTTGTGAATAAC-1_S82	0.530447	2.79687	1.33468	Early trunk
TCCTGCATCGGCTGAC-1_S82	0	0.841749	0.364741	Early tip
TCGAAGTCAGTAGGAC-1_S82	0	1.44269	0	Early tip
TCGACGGCAGGTTCGC-1_S82	0	1.23226	0	Early tip
TCGGGACTCAGTGCGC-1_S82	0	1.9559	0.743694	Early tip
TCGTAGAAGTCACTGT-1_S82	0	2.15544	0	Early tip
TCTAACTAGCCGATCC-1_S82	0	0.544424	0	Early trunk
TCTCACGGTTCCGCAG-1_S82	0	2.40529	0.697222	Early tip
TCTCTGGGTAACTAAG-1_S82	1.17076	2.80766	0	Early trunk
TCTTAGTTCCCAAGCG-1_S82	0	0.63029	0	Early tip
TCTTCCTTCCATTTGT-1_S82	0	1.82274	0.766895	Early trunk
TGAATCGTCAGTGCGC-1_S82	0	2.24542	1.05658	Early tip
TGAGACTTCATGCATG-1_S82	1.99175	2.28845	0.817867	Early trunk
TGAGCATGTACAGCGA-1_S82	0.397462	1.08254	0.681118	Early trunk
TGAGGGAAGCTGACTT-1_S82	1.55667	4.22499	2.50381	Early trunk
TGATCTTGTTTAGTCG-1_S82	0	1.70043	1.38233	Early trunk
TGATTTCCACCAACAT-1_S82	1.03875	2.63963	1.18849	Early trunk
TGCATGAAGCAAACAT-1_S82	0	0	0.843167	Early tip
TGGAACTCAGAGGCTA-1_S82	0.643976	2.05159	1.18176	Early trunk
TGGATCAAGGTCGACA-1_S82	0	1.68935	0	Early tip
TGGATCATCGCCTTGT-1_S82	0.994469	2.68282	0	Early trunk
TGGGAGATCGGTCTGG-1_S82	0.654163	2.5654	0.654163	Early tip
TGTACAGGTAGACTGG-1_S82	1.85491	2.64278	1.26799	Early trunk
TGTACAGGTTCCACGG-1_S82	0	2.69407	0	Early tip
TGTCCTGTCGCGCCAA-1_S82	0	1.52234	0	Early tip
TGTGGCGCATGATGCT-1_S82	0	0	0	Early tip
TGTTGGATCCCGAGAC-1_S82	1.08106	1.76977	0.680011	Early tip
TTAATCCGTACTAACC-1_S82	0	0.61796	0	Early tip
TTCACGCAGCACTCCG-1_S82	0	2.0162	0.693898	Early tip
TTCACGCGTCTCTCAC-1_S82	0	0.517966	0	Early tip
TTCCGTGAGATGTTGA-1_S82	0	2.07536	0.626435	Early tip
TTCCTAACAGCGGATA-1_S82	0.458372	2.27444	0	Early trunk
TTCGGTCCAGGATTCT-1_S82	0	1.54266	0	Early tip
TTCTGTACAGGAATCG-1_S82	0	1.38368	0.914196	Early tip
TTGATGGGTGTCCGGT-1_S82	0.518406	0	0	Early tip
TTGGGCGTCCCGAGAC-1_S82	0.985252	2.57787	0.35039	Early tip
TTGTGGAGTTGTCAGT-1_S82	0	1.02439	1.02439	Early tip
TTGTGTTCATCCGGCA-1_S82	0.93752	1.73359	0	Early tip
TTTAGTCCAGACTGCC-1_S82	0	1.87487	0	Early tip
TTTCATGCAAGGTCGA-1_S82	0	1.83399	0	Early tip
TTTCATGCAGTGAGCA-1_S82	0	2.41854	0.900709	Early tip
AAAGGTAGTTGCAACT-1_S88	0	0	0	Early tip
AACCTGAAGCTGAAGC-1_S88	0	0	0.454703	Early tip
AAGAACACACCAGTAT-1_S88	0	0.498637	0	Early tip
AAGCATCTCTCAACCC-1_S88	0.535244	0	0	Early tip
ACAAGCTCACTTGAGT-1_S88	0	0.544378	0.544378	Early tip
ACATGCAAGCTGCGAA-1_S88	0.215012	0.891696	0.788178	Early trunk
ACATTTCCATCGGAAG-1_S88	0	0	0.465385	Early tip
ACCATTTAGTCTTCGA-1_S88	0.386266	1.21116	0.881462	Early trunk
ACCATTTTCATGCGGC-1_S88	1.53441	1.71348	1.03648	Early trunk
ACCTGAAGTAGCTTGT-1_S88	0	0.620918	0.252219	Early trunk
ACGATCAAGGCTCCCA-1_S88	0.542592	1.35631	0	Early tip
ACGATGTGTGCATCTA-1_S88	0	0	0	Early tip
ACGGAAGTCGAACTCA-1_S88	0.306542	0	0	Early tip
ACGGGTCGTACGTGAG-1_S88	0.4531	1.10065	0.4531	Early tip
ACGTACACAGGCACAA-1_S88	0	2.2302	0	Early tip
ACGTACAGTGTTGATC-1_S88	0.913909	1.30544	0.261449	Early trunk
ACGTCCTCACATCATG-1_S88	0	0	0	Early tip
ACGTCCTTCCGCCTAT-1_S88	0	0	0	Early tip
ACTTTGTAGGCCGCTT-1_S88	0	0	0	Early tip
AGAACAAGTCCATAGT-1_S88	1.52217	1.17522	0.370023	Early tip
AGAACCTCAATCGCGC-1_S88	0	0	0	Early tip
AGAACCTTCGTGGTAT-1_S88	1.47045	0	0.750032	Early tip
AGACAAACACCTGTCT-1_S88	0.623972	0	0	Early tip
AGAGAATTCACGGAGA-1_S88	0	0	0	Early tip
AGATCCAGTACCACGC-1_S88	0	0	0	Early tip
AGATGAACAGTATTCG-1_S88	0.285532	0.285532	0.507383	Early tip
AGGACGATCGCCAGAC-1_S88	0	0	0	Early tip
AGGAGGTAGCAATAAC-1_S88	0	0.524722	0.29639	Early tip
AGGAGGTGTAGATCGG-1_S88	0	0	0	Early tip
AGGAGGTTCCCAACTC-1_S88	1.34264	0.487778	0.27334	Early trunk
AGGCATTTCTTTCGAT-1_S88	0	1.02055	0	Early tip
AGGGTGAGTCCTCCAT-1_S88	0.356076	0	0.356076	Early tip
AGGTCTAGTTGCGAAG-1_S88	0	0	0	Early tip
AGTACCAAGATGAAGG-1_S88	0.56411	0.408962	0	Early tip
AGTAGCTTCTCCAATT-1_S88	1.00544	0	1.00544	Early trunk
AGTAGTCCACCTTCGT-1_S88	1.05585	0.877887	0.532336	Early trunk
AGTCATGGTACAGAGC-1_S88	0	0.614511	0.821157	Early tip
ATATCCTAGTGTTGTC-1_S88	1.82473	1.00566	0.624253	Early trunk
ATCGGATCACTGCTTC-1_S88	0	1.15328	0.734426	Early tip
ATCGTCCCAGCAGTTT-1_S88	0	0	0	Early tip
ATGAAAGCACCTAAAC-1_S88	1.03808	1.10738	0.34024	Early trunk
ATGACCATCTGAGAGG-1_S88	1.16181	0	0.549221	Early trunk
ATGGGTTCAGCTCGGT-1_S88	2.06693	0.765508	0.765508	Early trunk
ATTCATCTCCGAGAAG-1_S88	0	0.458265	0	Early tip
ATTCCCGTCGCGCTGA-1_S88	0.520808	0.996383	0.520808	Early tip
ATTCTACTCAACCGAT-1_S88	1.26413	0.819781	0.819781	Early trunk
ATTCTTGTCTAGGAAA-1_S88	0	0	0	Early tip
CAAGCTATCTGCAGCG-1_S88	0	0.49088	0	Early tip
CACATGAAGACGCAGT-1_S88	0	0	0	Early tip
CACCAAAGTTGGGCCT-1_S88	0.730537	1.85332	0.430546	Early tip
CACCAAATCCGATGCG-1_S88	0.430377	0	0.430377	Early tip
CACTGTCTCTATCGTT-1_S88	0	1.68154	0	Early tip
CAGAGCCTCTGTCGCT-1_S88	0	0	0	Early tip
CAGATCAAGCTTCTAG-1_S88	0	0.450907	0	Early tip
CAGCACGTCAAATAGG-1_S88	0	0	0	Early tip
CAGGCCAGTCTATGAC-1_S88	0	0	0	Early tip
CATACTTGTCAACCAT-1_S88	1.89939	1.2761	0.709541	Early trunk
CATCCGTCAATCCTAG-1_S88	0	0	0	Early tip
CATCGGGGTCGGTGTC-1_S88	0	0.633572	0	Early tip
CATGCAACAACTGATC-1_S88	0	0.725813	0	Early tip
CATGCGGAGTTCATCG-1_S88	0.7075	0.415056	0.415056	Early tip
CATGCTCCAGGTGGAT-1_S88	0	1.0913	0	Early tip
CATGGATTCCTCACCA-1_S88	0.752843	0	1.47455	Early tip
CATTCTACAGTGGTGA-1_S88	0.926257	0.476244	0.266209	Early trunk
CATTCTAGTATTAAGG-1_S88	0	0	0	Early tip
CATTGAGGTCTACATG-1_S88	0	0.330435	0	Early trunk
CATTGCCTCGCCAATA-1_S88	0.740265	0	0	Early tip
CCATAAGGTGATAGTA-1_S88	0	0.910229	0.55529	Early tip
CCCATTGAGGCTAACG-1_S88	0	0	0.414952	Early tip
CCCGGAATCACGTAGT-1_S88	0	0.627552	0	Early tip
CCGAACGGTAGACAAT-1_S88	0.208536	0.964362	0.769815	Early trunk
CCGGTAGCACAGTCGC-1_S88	0	0.948866	0	Early tip
CCTCAACGTAAGGCTG-1_S88	0	0.833391	0	Early tip
CCTCTAGGTACGATCT-1_S88	0.506936	0	1.2922	Early trunk
CCTTGTGAGCTTCTAG-1_S88	0	0	0	Early tip
CGGGACTTCATTACTC-1_S88	0	0.456286	0.624495	Early trunk
CGGGTGTTCAGCCTCT-1_S88	0	0	0	Early tip
CGTAGTACATTGAAGA-1_S88	1.12806	0.420296	0.715311	Early tip
CGTGTCTAGCACGATG-1_S88	0	1.00368	0	Early tip
CGTTAGAAGAGTGAAG-1_S88	0	0	0.840724	Early tip
CTAACTTGTCTCTCAC-1_S88	0	1.27508	0	Early tip
CTAGGTAGTAGGATAT-1_S88	0	1.20791	0	Early tip
CTAGGTATCGAGCACC-1_S88	0	0.749169	0	Early tip
CTATCCGTCTAGTGAC-1_S88	0	0	0	Early tip
CTCAATTAGTGGGAAA-1_S88	0.456434	0.768659	0	Early tip
CTGCCATAGCAATTCC-1_S88	0	0	0	Early tip
CTGCTCAGTCATTCCC-1_S88	1.22279	0	0	Early trunk
CTGGCAGAGTGCACTT-1_S88	0	0.551645	0	Early tip
CTGTACCCAGAGTTCT-1_S88	0	0	0.351729	Early trunk
CTGTCGTCATAGGTAA-1_S88	0	0	0	Early tip
CTTTCGGTCTCTCTAA-1_S88	0.622194	0.765785	0.252835	Early tip
GAAGGGTTCTTGATTC-1_S88	0	0	0	Early tip
GACACGCTCCTCACGT-1_S88	0	0.643162	1.18057	Early tip
GACCAATGTTCTTGTT-1_S88	0.953449	0.426279	0.724207	Early tip
GACCTTCAGGCGAAGG-1_S88	0.764249	0.764249	0.453424	Early trunk
GACGCTGTCGCCTTTG-1_S88	0.601737	0	0	Early tip
GACTCTCAGATGTTAG-1_S88	1.18132	0.479956	0.890908	Early trunk
GACTCTCTCTAGCCAA-1_S88	0	1.12827	0	Early tip
GAGGCCTAGATGACAT-1_S88	0.485412	0.661278	1.25258	Early tip
GATAGAAGTACCGTCG-1_S88	0	0.585626	0.585626	Early tip
GATAGCTTCTACTGAG-1_S88	0	0.453654	0	Early tip
GATCACAAGTAAGCAT-1_S88	1.32451	0	1.32451	Early trunk
GATGAGGGTCGGCCTA-1_S88	0	0.290995	0.516121	Early trunk
GCACGTGCATATACCG-1_S88	0	0.409115	0	Early tip
GCAGCCAAGTAAACGT-1_S88	0	0.439131	0.866427	Early trunk
GCAGCCACATCGATGT-1_S88	0	0	0	Early tip
GCAGCTGTCCATTGTT-1_S88	0.312382	1.27165	0.550058	Early tip
GCAGTTATCTACCAGA-1_S88	0.738378	0.547172	0.547172	Early trunk
GCCAGGTGTTCGTACA-1_S88	0.581423	0.581423	0.581423	Early tip
GCCATGGCACAGCTTA-1_S88	0	0	0	Early tip
GCCCGAATCACCCATC-1_S88	0	1.37291	0	Tip
GCCGTGAAGGCACAAC-1_S88	0	0	0	Early trunk
GCCTGTTCATCCGAGC-1_S88	0.892716	0.542834	1.1514	Early trunk
GCGAGAAGTCATCCGG-1_S88	0	0	0.949643	Early trunk
GCGATCGAGGCGCTTC-1_S88	0	0	0	Early tip
GCGTGCATCCAAACCA-1_S88	0	0	0.576289	Early tip
GCGTGCATCTAAGAAG-1_S88	1.53686	1.0385	0	Early trunk
GCTACAAGTTGTGTAC-1_S88	0	0	0	Early tip
GCTACAATCTGCACCT-1_S88	0	1.21292	0.387068	Early tip
GCTCAAACATGAATAG-1_S88	0	0	0	Early tip
GCTTGGGTCCTTATAC-1_S88	0	0	0	Early tip
GGAATGGGTGCTCCGA-1_S88	0	0	0	Early tip
GGACGTCCAGCCTATA-1_S88	1.53773	1.16078	0	Early trunk
GGAGGATCACAGTATC-1_S88	0.574655	0.32805	0	Early tip
GGGCCATTCATATGGC-1_S88	0	1.23195	0	Early tip
GGGTCTGGTAGCGAGT-1_S88	0	0	0.519038	Early tip
GTAGAAATCCTTCACG-1_S88	1.84857	0.957518	1.14432	Early trunk
GTAGCTATCATCGACA-1_S88	1.29484	0.633116	1.01774	Early tip
GTAGTACGTCGTATTG-1_S88	0.502521	1.82826	0.736273	Early trunk
GTCACTCAGTAGCATA-1_S88	0	0	0	Early tip
GTCTCACAGAGTGTTA-1_S88	0	1.41341	1.41341	Trunk
GTGAGGAGTGGTGATG-1_S88	0	0.880221	0	Early tip
GTGATGTGTCTTACAG-1_S88	0.537365	0.388202	0	Early trunk
GTGCTTCAGATCCAAA-1_S88	0	0	0	Early tip
GTGTAACAGCTCGACC-1_S88	0.354266	1.13965	0	Early tip
GTGTGATGTAGTGGCA-1_S88	0.59984	1.63103	0.972163	Early tip
GTGTTCCGTGAGATAT-1_S88	0.676522	0	0.676522	Early tip
GTTCATTTCAGCTTGA-1_S88	1.69959	0.79731	0.341119	Early trunk
GTTCGCTAGACATGCG-1_S88	0.250139	0	0.250139	Early tip
GTTGTAGCAACTGCCG-1_S88	0	0	0	Early tip
GTTGTAGGTCGGTGAA-1_S88	1.60757	1.25858	1.31653	Early trunk
GTTGTGAGTGTGTGTT-1_S88	0	0.315071	0.315071	Early tip
TACCCACCAGTCTCTC-1_S88	0	0.540339	0	Early tip
TAGAGTCAGTGTAGTA-1_S88	1.3648	0	0	Early trunk
TAGATCGAGGTACAAT-1_S88	0	0	0	Early trunk
TATCGCCCATGGTACT-1_S88	2.06839	2.06839	1.00357	Early trunk
TATCGCCGTGACACGA-1_S88	0	1.22673	0	Tip
TCAAGACGTATACGGG-1_S88	1.06829	0.670493	0	Early trunk
TCAATCTGTGATACCT-1_S88	0.772966	1.41338	0.328387	Early tip
TCACACCCATCTTTCA-1_S88	0	0	0	Early tip
TCAGTTTTCTACTCAT-1_S88	0	0.730667	0.306618	Early tip
TCCATGCTCACTCACC-1_S88	0	0.682253	0.398216	Early tip
TCCTGCAGTGATGTAA-1_S88	0	0.851549	1.10357	Early tip
TCGAACAAGGGAGGGT-1_S88	1.10285	2.085	0.850933	Early tip
TCGAACAAGGTTCCAT-1_S88	0.215566	0.789738	0.392804	Early trunk
TCGAAGTCAAGGTCAG-1_S88	0	0.512498	0.288728	Early tip
TCGACCTCACACACGC-1_S88	0.371092	0.515201	0	Early trunk
TCGCACTTCGAACTCA-1_S88	0	1.2649	0.492063	Early tip
TCGCTTGAGGCGCTCT-1_S88	0	0.821585	0	Early trunk
TCGCTTGAGTTAACGA-1_S88	0.555701	0	0	Early tip
TCGTGCTTCGTAACAC-1_S88	0.598324	0	0	Early tip
TCTAACTAGCCACAAG-1_S88	0	1.72938	0	Early tip
TCTAACTTCCTACCAC-1_S88	0	0	0	Early tip
TCTACATTCTGCTCTG-1_S88	0	1.00215	1.00215	Trunk
TCTACCGTCTGAATCG-1_S88	0.339855	1.23211	1.10649	Early trunk
TCTATCAAGTCAACAA-1_S88	0	0.731028	0	Early tip
TCTGCCAGTGCCTTTC-1_S88	0	0.317035	0	Early tip
TCTTAGTAGGCGCTTC-1_S88	0	0	0.558568	Early tip
TGAATCGTCGAATCCA-1_S88	0	0.903174	0	Early trunk
TGAGACTAGCGAACTG-1_S88	0.431244	1.5051	1.06025	Early tip
TGAGGAGCAGCAAGAC-1_S88	0	0	0	Early tip
TGAGGAGCAGGTCAGA-1_S88	0.816597	0.816597	0	Early tip
TGAGGAGGTCAAGGCA-1_S88	1.48435	0.995489	0	Early tip
TGATCAGAGGCGTTAG-1_S88	0.50737	1.60251	0	Early tip
TGCAGATCAGATCATC-1_S88	0	0.505653	0	Early tip
TGCGACGTCACTGGGC-1_S88	0	0	0.377268	Early tip
TGGAACTCAAGCACAG-1_S88	0	0	0	Early tip
TGGAGAGAGCTTGTTG-1_S88	0	0	0	Early tip
TGGAGAGCAACAGTGG-1_S88	0	0	0.730797	Early tip
TGGAGAGTCCTACGAA-1_S88	0	0	0.553492	Early tip
TGGAGGAAGACGAGCT-1_S88	0	0.427323	0	Early trunk
TGGATCACACGGTGCT-1_S88	0	0.458907	0	Early tip
TGGGCGTAGTGCAAAT-1_S88	0	0	0	Early tip
TGGGCTGCAGAGATTA-1_S88	1.52963	0.675182	0.215996	Early trunk
TGTAACGCAAAGCACG-1_S88	0	0	1.50418	Early trunk
TGTCAGAAGCGCATCC-1_S88	0	1.0207	0.464813	Early tip
TGTTCATAGCCTTTCC-1_S88	0	0	0.228227	Early trunk
TGTTCTATCGAACCTA-1_S88	1.27214	0	0.997808	Early trunk
TTACTGTGTATCGCTA-1_S88	0	0	0.256956	Early tip
TTACTGTTCCTCTAGC-1_S88	0.468661	0.468661	0.640158	Early tip
TTAGTCTGTGTTGATC-1_S88	0	1.79846	0	Early tip
TTATTGCGTCGCATTA-1_S88	0.189735	0.715226	0.189735	Early trunk
TTCCGTGAGGTTCTAC-1_S88	1.25076	1.25076	0.809371	Early trunk
TTCTTGAAGACTTCCA-1_S88	0	0	0.505079	Early tip
TTGGGATTCATGTCTT-1_S88	0	0.476221	0	Early trunk
TTTACTGTCGACCACG-1_S88	1.22934	0	0	Early tip
TTTAGTCTCGTGGACC-1_S88	1.72732	0	0.654984	Early trunk
TTTCGATGTAGCCAGA-1_S88	0	0	0.476591	Early tip
AAACCCACAAGACTGG-1_S91	0.895107	1.35974	0.393752	Early trunk
AAAGGTAAGCCATATC-1_S91	1.714	1.63654	0.602934	Early trunk
AAATGGAAGCTTCGTA-1_S91	0	1.24805	0.807267	Early tip
AAATGGACACTAGAGG-1_S91	0.530015	1.3339	0.530015	Early tip
AAGCGTTAGAGAGAAC-1_S91	0	0.36415	0	Early tip
AATAGAGAGGGAGTGG-1_S91	1.25348	2.5399	0.981455	Early trunk
ACACAGTCACGACTAT-1_S91	1.18193	0	0.756275	Early trunk
ACACGCGTCTCTTGCG-1_S91	0	0	0	Early tip
ACATCGACAACCAGAG-1_S91	0.246892	0.98591	0	Early trunk
ACCTGTCTCATCTATC-1_S91	0	0.37939	0	Early trunk
ACGGTCGCACTTGAAC-1_S91	1.6748	0.581475	0.780706	Early trunk
ACGTTCCCACACAGCC-1_S91	0.456328	1.35875	0	Early tip
ACTTATCGTGACACGA-1_S91	0.596578	0.596578	1.11177	Early trunk
ACTTTGTCAGGTTACT-1_S91	0	0.739749	0	Early tip
AGACTCAGTAGCGTCC-1_S91	0	0.290603	0	Early tip
AGATCCAAGGCGATAC-1_S91	0	1.43003	0	Early tip
AGCGCCATCCACTTTA-1_S91	0	0.183357	0.183357	Early trunk
AGCGTATTCGCAACAT-1_S91	0	1.4415	0.430377	Early trunk
AGGGAGTAGCATCAAA-1_S91	1.03399	0.645073	0.645073	Early tip
AGGTGTTTCTGGACTA-1_S91	0.257883	0.777832	0.462711	Early trunk
AGTACCACAACCCGCA-1_S91	0.523233	0.864976	0.523233	Early tip
AGTCATGAGTCTACCA-1_S91	0.337942	0	0	Early tip
AGTGACTAGCCTCTGG-1_S91	0	0.44106	0.746076	Early tip
ATACTTCGTTCTTAGG-1_S91	0	1.02523	1.02523	Early trunk
ATAGAGACATGTGACT-1_S91	0.444488	1.47205	0.985471	Early tip
ATCGGATAGTCATAGA-1_S91	0	0	0	Early tip
ATCGTGACAGAATGTA-1_S91	0	0.238114	0.430292	Early tip
ATGATCGGTAATGCTC-1_S91	1.26013	0	0.698312	Early trunk
ATGCCTCAGTAAGGGA-1_S91	0.444689	0.444689	0	Early tip
ATGCGATGTGAGCCAA-1_S91	1.75827	0.314382	0.314382	Early trunk
ATGGTTGTCGACTCCT-1_S91	0	1.0277	0	Early tip
ATTCACTAGCGCGTTC-1_S91	0	0	0.500919	Early tip
ATTCATCGTCTAACGT-1_S91	0.585009	0	0	Early tip
ATTCCCGTCACTTCTA-1_S91	0	0	0	Early tip
CAAGAGGCATGTGTCA-1_S91	0	0	0	Early tip
CAATACGGTAGAATGT-1_S91	0	0.385858	0	Early tip
CACGGGTAGACATCAA-1_S91	0.21192	1.78457	0.386689	Early trunk
CACGGGTCAGAGGAAA-1_S91	1.15113	0.933783	0.480972	Early trunk
CAGATACTCGACATTG-1_S91	0.403888	0.403888	0	Early tip
CATAAGCAGTGGATTA-1_S91	0	1.04045	0	Early tip
CATACAGAGATGTTCC-1_S91	1.83292	1.36554	1.36554	Early trunk
CATACTTCAGGAAGTC-1_S91	0	0.899756	0.547833	Early tip
CATCCCATCATAGGCT-1_S91	0	0	0.786911	Early tip
CATGCTCAGAAATGGG-1_S91	0.333954	0	0.333954	Early tip
CATTCATAGCATTGAA-1_S91	0	0.304258	0	Early tip
CATTCTAAGTTGCATC-1_S91	0.974827	1.57932	1.16345	Early trunk
CCACACTTCTTTACAC-1_S91	0	0.775949	0	Early tip
CCACGTTAGGGACAGG-1_S91	0	0.529728	0.529728	Early tip
CCACGTTCAAGCTGTT-1_S91	1.19618	1.94582	0	Early trunk
CCACGTTGTGGACTGA-1_S91	0	1.18169	0	Early tip
CCCGAAGGTACGATCT-1_S91	0	0.440527	0	Early tip
CCGTAGGCACTTCCTG-1_S91	0	0	0	Early tip
CCGTGAGGTGCGTCGT-1_S91	0	0	0	Early trunk
CCTAACCCACGGAAGT-1_S91	0	0	0	Early tip
CGCAGGTTCTCTGAGA-1_S91	0.939699	0.939699	0.576392	Early trunk
CGGAATTCAAATGGTA-1_S91	0	0.679899	0	Early trunk
CGTTCTGTCATCGTAG-1_S91	0	0.257409	0.257409	Early trunk
CTACATTGTAGCCAGA-1_S91	1.14562	1.14562	1.25327	Early trunk
CTCAAGAGTACTCCGG-1_S91	0	0	0.606477	Early tip
CTGAGGCTCAGCGGAA-1_S91	0	2.44032	1.01019	Early trunk
CTGGACGAGGAGAGTA-1_S91	0.842301	1.83845	0	Early trunk
CTGTAGAAGACTGGGT-1_S91	0	0.401897	0	Early tip
CTTAGGACATGAATAG-1_S91	0	0	0	Early tip
CTTCCTTTCCAAATGC-1_S91	0.799011	0	0.96741	Early tip
CTTCGGTCATCTGGGC-1_S91	1.6437	1.12724	0.419884	Early trunk
CTTGAGATCGAAGGAC-1_S91	0	0.769622	0.457093	Early tip
CTTGATTAGTAGTCAA-1_S91	0	1.47464	0.247476	Early trunk
GAAGCCCTCTCTGAGA-1_S91	0	1.35056	0	Early tip
GAAGGGTGTTACACTG-1_S91	1.37515	0	0	Early trunk
GACGCTGCACGTACAT-1_S91	1.28276	1.17379	0.750052	Early trunk
GACGCTGGTTAACAGA-1_S91	0	1.37618	0	Early tip
GACTATGGTTGACTGT-1_S91	0	1.92195	1.7116	Early trunk
GAGAAATCATGGGCAA-1_S91	0	1.27685	0	Early tip
GAGAGGTAGTCCTACA-1_S91	0.432266	0.432266	0	Early trunk
GAGCTGCTCACTACTT-1_S91	0	1.21075	0	Early tip
GAGGGTATCCTACTGC-1_S91	0	0.513049	0.513049	Early tip
GATCATGGTAGTCACT-1_S91	1.95138	0.830271	1.27756	Early trunk
GATGAGGCATGGATCT-1_S91	0	0.978323	0.604314	Early trunk
GCAACATCAGTGTGGA-1_S91	0	0.389173	0.389173	Early tip
GCAGTTATCTACCACC-1_S91	1.2094	0	0.777366	Early trunk
GCATCTCCACATACTG-1_S91	0.242105	1.24281	1.07072	Early trunk
GCATTAGAGACTCTAC-1_S91	0	0.637442	0	Early tip
GCCCAGACACGCAGTC-1_S91	1.33262	0.58635	0.786694	Early trunk
GCCGTGACAGCCTTCT-1_S91	0	0.258305	0	Early tip
GCGAGAACAACGGCTC-1_S91	0	0	0	Early tip
GCGGATCGTAAGTTGA-1_S91	0.751776	1.59385	0.986243	Early tip
GGGAGATAGTAACGTA-1_S91	0.642684	0.470661	0	Early trunk
GGGCCATAGCCGATCC-1_S91	0	0	0	Early tip
GGTGGCTGTGTCCAAT-1_S91	0.503081	1.08567	0.503081	Early tip
GTAGGTTAGTTGCGAG-1_S91	0	0.688603	0	Early tip
GTCAAACCAGAGGTTG-1_S91	1.71526	0.699584	0.92401	Early trunk
GTCATCCAGTCCCGGT-1_S91	0.510586	0.846955	0.692847	Early trunk
GTCATCCCAACAGCTT-1_S91	0	1.1642	0.74274	Early tip
GTCTACCTCGACCACG-1_S91	1.20223	1.20223	0.658044	Early trunk
GTCTGTCTCTAGCCTC-1_S91	0.199774	1.29569	0.366206	Early trunk
GTCTTTAAGACGGAAA-1_S91	0	0	0	Early tip
GTGAGGATCCCGAGGT-1_S91	0	0	0	Early tip
GTGCAGCCAAGCTGCC-1_S91	0.22911	0.415389	0.572357	Early trunk
GTGTTAGGTGCTTCAA-1_S91	1.48879	2.37241	0	Early trunk
TAACACGTCGCGTCGA-1_S91	0	0.335856	0	Early tip
TAACTTCGTCTAATCG-1_S91	0	0.81512	0	Early tip
TAACTTCTCTGGAAGG-1_S91	0	0.48096	0.804355	Early tip
TAATTCCTCCGCATAA-1_S91	0.717991	2.44262	0.717991	Early tip
TACAGGTAGACGCATG-1_S91	0.548202	1.16015	0	Early tip
TATTCCAAGGATATAC-1_S91	0	0.811625	0	Early tip
TCAAGTGAGTCCTGCG-1_S91	0.309642	1.15613	0.896801	Early trunk
TCACAAGCACCAGCGT-1_S91	0	0	0	Early tip
TCAGTTTAGTATGAAC-1_S91	0.307359	0.307359	0	Early tip
TCATTACAGAATAACC-1_S91	0	0	0	Early tip
TCATTGTCACACGGAA-1_S91	0.299918	1.23786	0.530332	Early tip
TCCATCGTCAGCTTCC-1_S91	0.453256	0.453256	0.252091	Early trunk
TCCCATGGTACGATGG-1_S91	0	0.843959	0	Early tip
TCCGGGACATGCACTA-1_S91	1.25102	1.41522	1.15757	Early trunk
TCGATTTGTCCAGCCA-1_S91	0	0.885486	0.885486	Early tip
TCGCAGGTCCGGGACT-1_S91	1.73244	0.634757	0.845802	Early trunk
TCTACATCACACCGCA-1_S91	0.407139	1.50798	1.50798	Early trunk
TCTATCACACTTTATC-1_S91	0	0.358242	0.621449	Early tip
TCTATCATCCTATTTG-1_S91	0.332877	0	0	Early tip
TCTGGCTTCCCGTGAG-1_S91	1.42878	1.31378	0.645396	Early trunk
TCTTTGAGTACCATAC-1_S91	0.38161	0.38161	0.38161	Early tip
TGAATGCGTGCAATGG-1_S91	1.62973	1.17487	0.913011	Early trunk
TGACAGTTCAAACTGC-1_S91	0	0.686579	0	Early tip
TGACGCGGTGCTCCGA-1_S91	1.04817	0	1.54859	Early tip
TGCTCGTAGTGTGTTC-1_S91	0.742566	0	1.16398	Early tip
TGCTTCGTCCCAGCGA-1_S91	0.779234	1.01874	0	Early trunk
TGCTTGCAGACTTGTC-1_S91	0	0.546192	0	Early tip
TGGATCACACGTCGTG-1_S91	0	0	0	Early trunk
TGTCCTGGTAACGTTC-1_S91	0	0.859677	0.859677	Early tip
TGTGAGTTCCGAGGCT-1_S91	0	0.579137	1.21	Early tip
TGTGATGCATGAATCC-1_S91	1.55968	0	0.917455	Early trunk
TGTGCGGAGTCTGGTT-1_S91	0	1.8991	0	Early tip
TTAATCCTCAGACCTA-1_S91	0	2.30025	0	Early tip
TTACAGGGTTAAGAAC-1_S91	1.08117	0.796417	0.680095	Early trunk
TTCACCGTCAATGTCG-1_S91	0.741615	0.438037	0	Early tip
TTCCAATTCCACTGAA-1_S91	0	0	0	Early tip
TTCCGGTAGGCCACCT-1_S91	0	0	0.948866	Early tip
TTCCTTCAGGGCAGAG-1_S91	0.428001	0.428001	0.726764	Early tip
TTCGCTGTCGAGAACG-1_S91	0	0.767952	0.207883	Early trunk
TTCTAGTTCTGCTCTG-1_S91	0	0.716796	0.23267	Early trunk
TTGAGTGCATAATGCC-1_S91	0	0.544196	0.308669	Early trunk
TTGCCTGGTCGTGTTA-1_S91	0	0.911339	0	Early tip
TTGCCTGGTGAGCTCC-1_S91	0	0	0	Early tip
TTGCGTCTCCATAAGC-1_S91	0.417306	1.73356	1.27797	Early trunk
TTGTGTTAGAGGATGA-1_S91	1.45905	1.16354	0.865326	Early trunk
TTGTTTGCAGTTAGGG-1_S91	0	0.355884	0.355884	Early tip
TTTACGTCAAGACGGT-1_S91	0	0.662907	0	Early tip
TTTACGTCATCACCAA-1_S91	1.66568	0.999052	0.999052	Early trunk
TTTACGTGTAGATTAG-1_S91	1.65615	0.880882	0	Early trunk
TTTCACATCCCTCTAG-1_S91	0	0.398988	1.4889	Early trunk
TTTCACATCGAGTTGT-1_S91	0	0.842526	0	Early tip
TTTCCTCAGTCGGCAA-1_S91	0	0	0	Early tip
TTTCCTCGTAAGGTCG-1_S91	1.353	1.06908	0.671077	Early trunk
AACAAGAGTCTGTCCT-1_S113	0	0	0	Early trunk
AACCTGAAGCTCCCTT-1_S113	1.39066	1.39066	0	Early trunk
ACGGTTATCGCTTACC-1_S113	0.548156	1.36615	0.311176	Early tip
ACTGTCCTCAGCTAGT-1_S113	0	0.683295	0.398908	Early trunk
ACTTCCGTCTTTCAGT-1_S113	0	2.10122	1.02749	Early tip
ACTTCGCGTCGTCGGT-1_S113	0	2.32368	0	Early tip
AGCGTCGCAGCCCAGT-1_S113	1.61168	2.19972	0.848901	Early trunk
AGCTTCCGTCGATTTG-1_S113	0	2.39332	1.38252	Early trunk
AGGCCACGTATCACCA-1_S113	0	2.29729	0	Early trunk
ATAGACCAGGTAGTAT-1_S113	0.672013	1.83577	0.391426	Early trunk
ATAGGCTAGTGGTCAG-1_S113	1.83712	2.82348	1.29177	Early trunk
ATCAGGTCACTCCGGA-1_S113	1.34459	2.34712	0	Early trunk
ATGGAGGAGTGTTCAC-1_S113	2.20595	1.44257	0	Early trunk
ATGGGTTGTAGGTGCA-1_S113	1.34613	1.89987	0	Early trunk
CACATGAGTGCTGATT-1_S113	0.88638	2.25738	0	Early tip
CACGTTCCATTGAGGG-1_S113	1.94791	1.30098	2.1993	Early trunk
CAGCAATGTGGCAGAT-1_S113	1.58679	3.10835	0	Early trunk
CATACTTGTGATTCAC-1_S113	0	1.8338	0	Early tip
CATCAAGTCCTAGAGT-1_S113	0.488264	2.28369	0	Early tip
CATGGATAGTATAGGT-1_S113	0	0.760862	0	Early trunk
CCGAACGTCCTTCTTC-1_S113	0	1.94288	0.617408	Early tip
CCTAAGAAGGATTTCC-1_S113	1.79984	2.37367	2.40671	Early trunk
CGAATTGGTCAACGCC-1_S113	0.831538	2.53937	0.831538	Early tip
CGGGTGTCAAGGCGTA-1_S113	1.44715	2.15009	1.21907	Early trunk
CTCCCTCCAGTAGATA-1_S113	0	2.42356	0	Early tip
CTTCTAACAGAGCTAG-1_S113	0	2.25457	0.884539	Early tip
CTTCTAACAGTAACGG-1_S113	0	2.17185	1.92146	Early tip
CTTGAGACACAGTACT-1_S113	1.61083	2.03839	0	Early tip
CTTTCAAGTGATTGGG-1_S113	0	0.579793	0	Early tip
CTTTCGGGTCTCCTGT-1_S113	0	1.52712	0	Early trunk
GAACGTTCATATTCGG-1_S113	1.16163	2.48288	1.45692	Early trunk
GACCGTGCACATGACT-1_S113	0	1.72741	1.40709	Early tip
GACTCAATCAGCTCTC-1_S113	0.448419	0.992327	0	Early tip
GACTCTCGTGGCATCC-1_S113	0	2.01333	1.44553	Early tip
GAGTGTTTCCAGTGCG-1_S113	0	2.39267	0	Tip
GAGTGTTTCCCTGTTG-1_S113	1.25558	2.02663	0.813124	Early tip
GATGTTGTCGTACCTC-1_S113	0.705782	2.37412	0	Early tip
GCGTGCAGTGTTAGCT-1_S113	0	0.690954	0.690954	Early trunk
GCTGCAGTCTGAATGC-1_S113	0	1.0776	0.498269	Early tip
GGACGTCCAGCGTTGC-1_S113	1.3274	2.13799	0	Early trunk
GGGCTCACAAAGCAAT-1_S113	0.384402	1.65223	0	Early tip
GTCATCCTCCATTTAC-1_S113	0.724728	1.84385	0.724728	Early trunk
GTGATGTGTGGCCTCA-1_S113	0	0	0	Early tip
GTGTGATTCGAAGGAC-1_S113	0	2.25047	0	Early tip
GTTAGTGAGTGGAATT-1_S113	0.879492	2.11424	0.53347	Early trunk
GTTAGTGCAAACTCGT-1_S113	0.674847	1.57999	0	Early tip
GTTATGGGTTGCCGCA-1_S113	0.612492	1.93372	0	Early trunk
GTTTACTTCCACGTGG-1_S113	1.29503	2.19203	0.843959	Early tip
TACAGGTGTTAAGGGC-1_S113	1.46332	2.5087	0.509257	Early tip
TAGACTGGTAGAGTTA-1_S113	0	1.53033	0.791436	Early trunk
TATCTGTAGGCCACCT-1_S113	0.82292	2.9381	0	Early trunk
TCAATCTCAAATGAGT-1_S113	1.57727	2.67042	0	Early trunk
TCACTATAGGCACGAT-1_S113	1.62659	2.46585	1.17217	Early trunk
TCCCAGTGTATCGGTT-1_S113	0.737836	2.85481	2.21763	Early trunk
TCGCACTCACAAATAG-1_S113	1.4318	2.49748	0	Early tip
TCGCTTGTCAACCCGG-1_S113	0	1.60765	0.954135	Early trunk
TCGGGTGCAATACAGA-1_S113	1.4401	3.08819	0.959567	Early trunk
TGAACGTCAGCTGTCG-1_S113	1.23363	3.36686	2.37348	Early trunk
TGCATGATCCAAGGGA-1_S113	0.829347	3.38168	0	Early tip
TGGGAAGGTCTGTGTA-1_S113	0	1.72368	0.766062	Early tip
TGGTTAGTCGAAATCC-1_S113	0.409999	1.51463	0	Early tip
TGTTTGTCAATATCCG-1_S113	1.35524	2.823	0.891526	Early trunk
TTCCGGTAGTCCTACA-1_S113	0	0	0	Early trunk
TTCCTAATCGTAGCTA-1_S113	1.17016	2.24555	1.41379	Early tip
TTCCTTCGTAACTGCT-1_S113	1.31531	3.34142	0.859913	Early trunk
TTCGCTGCAAGGGTCA-1_S113	0	2.97798	0	Early tip
TTGCTGCGTACCCGAC-1_S113	0	1.39456	1.00549	Early tip
TTGGTTTTCCTAAGTG-1_S113	1.61813	2.57498	0	Early trunk
AAACCCACACGACTAT-1_S9	0	1.37633	0	Early tip
AAACGAACATCATCCC-1_S9	0	0.319755	0	Early tip
AAACGAATCCACGTGG-1_S9	0.721832	0.721832	0.42468	Early trunk
AAACGAATCTGGGAGA-1_S9	0	0	1.09094	Early tip
AAAGAACCATAGGAGC-1_S9	0	0	0.98276	Early tip
AAAGGGCCACTGCACG-1_S9	0.583867	0	0	Early tip
AAAGGGCGTAGAATGT-1_S9	0	0	0	Early tip
AAAGGTACATTCACCC-1_S9	0.590741	0.9596	0.590741	Early tip
AAAGGTATCACACCCT-1_S9	0.656745	0.269647	0	Early tip
AAAGTCCGTTGCTCGG-1_S9	0	0	0.53498	Early tip
AAAGTCCTCAGAGCGA-1_S9	0	1.13682	0	Early trunk
AAAGTGAGTCGTTATG-1_S9	0	0	0	Early tip
AAAGTGATCTGCATGA-1_S9	0	0	0.648799	Early tip
AAATGGAAGAGGTTTA-1_S9	0	0	0.621848	Early tip
AAATGGATCCCTAGGG-1_S9	0	1.13654	0	Early tip
AACAACCCAACTCGAT-1_S9	0	0	0.509655	Early tip
AACACACGTGGCAACA-1_S9	0.303978	0.303978	0.303978	Early tip
AACACACTCATCGCAA-1_S9	1.90356	0.998024	1.34933	Early trunk
AACACACTCCGATAAC-1_S9	1.22729	0	0.958574	Early tip
AACCAACCATTGCCTC-1_S9	0	0	0.525907	Early tip
AACCACAAGGTATAGT-1_S9	0.454577	1.00303	0	Early tip
AACCACACAGGCGAAT-1_S9	0.843079	1.01692	0.632516	Early tip
AACCATGGTGTCCCTT-1_S9	0.596706	0.96784	0	Tip
AACCTGAAGTGGATTA-1_S9	1.36721	0	0	Early trunk
AACCTGAGTTAGCGGA-1_S9	0.718368	0.718368	0	Early tip
AACGGGAAGCTCATAC-1_S9	0.667335	0.885236	0	Early tip
AACTTCTTCATGAGTC-1_S9	0	0	0.545444	Early tip
AAGACAATCATGCCAA-1_S9	0	0	0	Early tip
AAGACAATCGATACTG-1_S9	0.944043	0	0.420978	Early tip
AAGCATCAGCATAGGC-1_S9	0.194166	0.356692	0	Early trunk
AAGCGAGAGTATGCAA-1_S9	0.67562	0	0	Early tip
AAGCGAGAGTCTGGAG-1_S9	0.911851	0	0.556447	Early tip
AAGCGTTGTGTCGATT-1_S9	0	0	0	Early tip
AAGTACCCAAATGCGG-1_S9	0	0	0	Early tip
AAGTACCCACGAGGTA-1_S9	0.610236	0.350962	0	Early trunk
AAGTACCCACGCAAAG-1_S9	2.18049	0.627165	1.50167	Early trunk
AAGTCGTCAGGTGTTT-1_S9	0.39687	0	0	Tip
AAGTCGTTCAGCGGAA-1_S9	0	0	0	Early tip
AAGTGAACACGCAGTC-1_S9	0	1.35061	0	Early trunk
AAGTTCGCATGGCTGC-1_S9	0.837291	0.580012	0.580012	Early trunk
AATAGAGAGGCATCTT-1_S9	0	1.06392	0.667243	Early tip
AATCGACCATCCAATG-1_S9	0.962991	0.732214	0.431679	Early tip
AATCGACCATCGGAGA-1_S9	1.61072	0.848213	1.02268	Early tip
AATCGTGCATCGTGCG-1_S9	0	0.933927	0	Early tip
AATGAAGAGTACTCGT-1_S9	0	1.61813	0	Early tip
AATGACCCAAAGCACG-1_S9	0	0	0	Early tip
AATGGAAAGGTTTACC-1_S9	0.918087	0.560899	0.319271	Early tip
AATGGAATCGCAACAT-1_S9	0.435247	0	0	Early trunk
AATGGCTGTAGCGATG-1_S9	1.14956	0.431263	0.431263	Early trunk
AATGGCTTCCGTGGCA-1_S9	0	0.341166	0	Early tip
AATTCCTCATCCGCGA-1_S9	0	0	0	Early tip
AATTTCCAGAAGGGAT-1_S9	0	0.847039	0	Early tip
ACACAGTAGGTTTGAA-1_S9	0	0	0.620891	Early tip
ACACCAAGTCCCAAAT-1_S9	0	0	0.814927	Early tip
ACACTGATCCATCTAT-1_S9	0	0	0	Early tip
ACAGGGAAGCTGGAGT-1_S9	0	0.542668	1.25905	Early tip
ACAGGGACATATGGCT-1_S9	0	0	0.475161	Early tip
ACAGGGAGTCGTAATC-1_S9	0.547433	0	0	Early trunk
ACATCCCCAATTAGGA-1_S9	0.715685	0.715685	0	Early tip
ACATCGAAGACGACGT-1_S9	0	1.23532	0	Early tip
ACATTTCGTGAGAGGG-1_S9	0	0	0	Early tip
ACCAAACCAGTTCACA-1_S9	1.85799	0.733412	0.308017	Early trunk
ACCACAAAGTTGTAAG-1_S9	0.563348	0.563348	0	Early tip
ACCCTTGTCCAAGAGG-1_S9	0	0	0	Early tip
ACCGTTCCACCGCTAG-1_S9	0	0.379645	0	Early tip
ACCGTTCGTCACTGAT-1_S9	0	0.519811	0	Early tip
ACCTACCTCTGTAACG-1_S9	0	0	0	Early tip
ACCTGTCTCAAGGCTT-1_S9	0	0	0	Early tip
ACGATCAAGACCGCCT-1_S9	0	0	0	Early tip
ACGATCAAGCAGTAAT-1_S9	1.27147	0.997213	0.997213	Early trunk
ACGATCAAGGTCACTT-1_S9	1.09829	0.336335	0.587573	Early trunk
ACGATGTCAATCGCGC-1_S9	1.82509	0.336655	1.09904	Early trunk
ACGCACGTCGGTTCAA-1_S9	1.63378	0.819195	0.491237	Early trunk
ACGGAAGCAAGAGTGC-1_S9	0	0.983294	0	Early tip
ACGGTTAGTTGGTGTT-1_S9	0	1.11618	0	Early tip
ACGTTCCAGTGCTACT-1_S9	0	0.369346	0	Early tip
ACTCCCACAAGCAGGT-1_S9	0.78759	0.214804	0.391526	Early tip
ACTCTCGGTGTCCATA-1_S9	0	0	0.601737	Early tip
ACTGATGCAACACAAA-1_S9	0	0.71861	0	Early tip
ACTGATGTCACATACG-1_S9	0	0	0.642541	Early tip
ACTGCAACAGTTCTAG-1_S9	0.897511	0.546238	1.15695	Early tip
ACTGCAATCAAGCCGC-1_S9	1.14865	0	0.541148	Early trunk
ACTGCAATCTGAGAGG-1_S9	0.348454	0	0	Early trunk
ACTGTCCAGCACACAG-1_S9	0	1.38289	0	Early tip
ACTGTCCTCTGCCCTA-1_S9	0.605959	0	0	Early tip
ACTTATCGTAACTAAG-1_S9	1.11148	0.627966	0.459025	Early tip
ACTTATCGTGGCTGCT-1_S9	1.42661	0.948672	0.948672	Early trunk
ACTTCGCAGGAATTAC-1_S9	0.989319	1.26246	0	Early tip
ACTTTCAGTACGACTT-1_S9	2.08	0.773531	0	Early trunk
ACTTTGTAGTAAACGT-1_S9	0	1.08976	0	Early tip
ACTTTGTGTCTAATCG-1_S9	0.699176	0.409489	0.409489	Early tip
AGAACCTCAATACAGA-1_S9	1.77122	0	0	Early trunk
AGAACCTCATCGTCCT-1_S9	1.64624	0	0	Early tip
AGAACCTGTACGACAG-1_S9	0.62357	0.767374	0.62357	Early tip
AGAAGCGAGCGTTGTT-1_S9	0.773871	0.659856	0.20996	Early trunk
AGAAGCGGTCATCCGG-1_S9	0.644621	0.644621	0.373377	Early tip
AGAAGTAGTGAAAGTT-1_S9	0	0	0	Early tip
AGACAAACATCCCGTT-1_S9	0.309671	0.736652	0.309671	Early tip
AGACACTTCAGTGGGA-1_S9	0	0.388775	0	Early tip
AGAGAGCAGTCGCCAC-1_S9	0.654252	1.04641	0.654252	Early tip
AGAGAGCCACGGCCAT-1_S9	0.364553	0.631133	0	Early tip
AGAGAGCGTATGTCTG-1_S9	0	0.567849	0	Early tip
AGATAGAGTGTTACAC-1_S9	1.43714	1.07335	0.825687	Early trunk
AGATCGTTCCGACAGC-1_S9	0.185544	0.341991	0	Early trunk
AGATGCTTCGTAGCTA-1_S9	0	0.642584	0	Early tip
AGATGCTTCTGGCCAG-1_S9	0.631793	0.631793	0	Early tip
AGCCACGCATATAGCC-1_S9	0	0.52153	0.294386	Early tip
AGCCACGTCAAGCTTG-1_S9	0.483855	0.483855	0	Early tip
AGCCAGCGTAATGTGA-1_S9	1.23801	1.01128	0.875171	Early tip
AGCGATTAGATGACCG-1_S9	0	0	1.42697	Early tip
AGCGATTCAATCTCTT-1_S9	0.58078	0.331974	0	Early tip
AGCGATTTCGTGGCTG-1_S9	0.709593	0.482364	0.482364	Early trunk
AGCGTATTCCAAGCCG-1_S9	0	0	0	Early tip
AGCGTCGCAGAGCGTA-1_S9	2.12132	1.23761	1.23761	Early trunk
AGCGTCGTCTGAGGTT-1_S9	0.923247	0.923247	0.923247	Early trunk
AGCTACACAGCAGTCC-1_S9	0.207948	0.38001	0.38001	Early tip
AGCTACAGTTACCCTC-1_S9	0.194056	0	0.194056	Early trunk
AGCTTCCTCACATTGG-1_S9	0.878599	0.661837	0.384701	Early trunk
AGGAAATTCAACACGT-1_S9	0	0	0	Tip
AGGACTTCAACTGCCG-1_S9	0	1.02034	0	Tip
AGGACTTGTTGCCGCA-1_S9	0.943947	0.370599	0.51456	Early trunk
AGGACTTTCACTTTGT-1_S9	0	0	0	Early tip
AGGATAAAGAATCTAG-1_S9	0	0.914106	0.404252	Early tip
AGGCCACTCTATACGG-1_S9	0.310796	0.547556	0.310796	Early tip
AGGCTGCTCGGTAGAG-1_S9	0.665515	0	0	Early trunk
AGGGAGTTCGCACTCT-1_S9	0.9257	0.566346	0.9257	Early tip
AGGGCCTTCAGAGCGA-1_S9	0.414472	0.228557	0.414472	Early tip
AGGGCTCAGTAGGAAG-1_S9	0	0	0	Early tip
AGGGTGAGTACCAGAG-1_S9	0.709699	1.12062	0	Early tip
AGGGTTTAGTAAGAGG-1_S9	1.66566	1.19681	0.841455	Early trunk
AGGGTTTGTCTTGGTA-1_S9	0	0.579206	0	Early tip
AGGGTTTTCATTCGGA-1_S9	0.218163	0.797033	0.218163	Early tip
AGGTAGGAGAGGGTAA-1_S9	0.664895	0	0	Early tip
AGGTAGGGTCCACGCA-1_S9	0.407956	0	0	Early trunk
AGGTGTTCATCATCCC-1_S9	0	0	0	Early tip
AGGTTACAGGGAGGTG-1_S9	0.982116	0	0.748298	Early trunk
AGGTTACGTGGTCTTA-1_S9	0.436618	0	0	Early tip
AGGTTACGTTACCCTC-1_S9	0	0	0	Tip
AGGTTACTCAAGCTTG-1_S9	0.305213	0	0.727906	Early tip
AGGTTGTCAGTATACC-1_S9	0.465749	0.636477	0.465749	Early trunk
AGTACCAAGTGATGGC-1_S9	1.00649	0.713731	0.298027	Early tip
AGTACCAAGTTAGTGA-1_S9	0	0	0	Early tip
AGTACCACACGTCGTG-1_S9	1.45728	0	0	Early tip
AGTACTGGTTGGTGTT-1_S9	0.781701	0	0.465363	Early tip
AGTAGTCTCACCTGGG-1_S9	0	0	1.4988	Early tip
AGTCACAAGCCGAACA-1_S9	0	0.920057	0	Early tip
AGTCACAGTCGAAGCA-1_S9	0	0.92508	0.265754	Early tip
AGTCACATCGATAACC-1_S9	0	0	0	Early tip
AGTCATGCACAGGATG-1_S9	1.08897	0.332352	0.332352	Early tip
AGTCATGCACCCATAA-1_S9	0	0.574248	0	Early tip
AGTCATGGTCAGTCTA-1_S9	1.33269	0.27013	0.482593	Trunk
AGTGACTAGGGCTAAC-1_S9	0	0.599124	0.241775	Early tip
AGTGACTGTTGTCTAG-1_S9	0.39506	0	0	Early tip
AGTGCCGAGCTTAGTC-1_S9	0	0.37589	0	Early tip
AGTGTTGGTGCCTATA-1_S9	0	0	0	Tip
AGTTAGCCACCGTACG-1_S9	0.605171	1.36366	0.347683	Early tip
AGTTAGCTCAGGAAAT-1_S9	0.748816	0.555606	0.315904	Early tip
AGTTCCCGTACAGGTG-1_S9	0.942415	0.420063	0.231928	Early trunk
AGTTCGAGTACGCTAT-1_S9	0.853769	0.698812	0	Early tip
AGTTCGATCAAAGGTA-1_S9	0.554563	0.554563	0	Early tip
AGTTCGATCATGGATC-1_S9	1.76834	0	1.12601	Early trunk
ATACCGATCAGTGATC-1_S9	0	0	0	Early tip
ATAGACCAGCCGAATG-1_S9	0	0	0.52861	Early tip
ATAGGCTTCTCTTGCG-1_S9	0.572357	0	0.934083	Early tip
ATATCCTGTATGTCAC-1_S9	0.456901	0.625275	0.625275	Early trunk
ATATCCTGTCTTACTT-1_S9	0	0.88659	0	Early tip
ATCACGAAGCTAGCCC-1_S9	0	0	0	Early tip
ATCACGATCATGACAC-1_S9	0	0	0	Early tip
ATCACTTAGCCTGAAG-1_S9	0	0	0	Tip
ATCACTTTCTATCACT-1_S9	0.70168	0	0.411162	Early tip
ATCAGGTCACGCGCAT-1_S9	0	0	0.576528	Early tip
ATCATTCGTACAGTCT-1_S9	0	0.959815	0	Early tip
ATCATTCTCATTGCGA-1_S9	0	0	0.656835	Early tip
ATCCATTCAGCGCTTG-1_S9	0	0	0	Early tip
ATCCATTTCGGCTATA-1_S9	0.48773	0	0	Trunk
ATCCCTGCACAGTCCG-1_S9	0.398682	0.398682	0.398682	Early tip
ATCCGTCAGGACAGCT-1_S9	0.789252	0.392515	0.542934	Early trunk
ATCGCCTGTACGAAAT-1_S9	0.986437	0	0	Early tip
ATCGGATCACGGGTAA-1_S9	1.22837	1.22837	0.590681	Early trunk
ATCGGCGGTAGCGAGT-1_S9	0	0.891747	0.622528	Early tip
ATCGTAGAGAGAGTGA-1_S9	0	0	0	Early tip
ATCGTAGGTCGCATCG-1_S9	0	0.541749	0	Early tip
ATCGTCCAGAATTTGG-1_S9	0	0	0	Early tip
ATCGTCCTCGCCACTT-1_S9	0	0.680516	0	Early tip
ATCTTCACAACATCGT-1_S9	0.3837	0	1.0546	Early tip
ATGACCATCAATCTCT-1_S9	0.904089	1.01654	0.462395	Early tip
ATGACCATCGACGATT-1_S9	0	0	0	Early tip
ATGACCATCTTAGCTT-1_S9	1.67787	1.80498	0.545627	Trunk
ATGAGGGAGGGAGGCA-1_S9	0	1.2116	0	Early tip
ATGAGGGGTATGAAGT-1_S9	0.863803	0.998868	0	Early trunk
ATGAGGGGTATGACAA-1_S9	0	0	0	Early tip
ATGATCGTCTGCCTCA-1_S9	0.188833	0	0	Early trunk
ATGCCTCGTAGAGATT-1_S9	0.59601	0	0	Early tip
ATGGATCCAGGAGGAG-1_S9	0	0.553147	0.907223	Early tip
ATGGATCGTTACCCAA-1_S9	0	0	0	Early tip
ATGGGAGAGTTATGGA-1_S9	0	0	0	Early trunk
ATGGGAGTCCACCTCA-1_S9	1.28914	0	0	Early trunk
ATGGGAGTCCCGTGAG-1_S9	0.883234	0.387235	0.387235	Early trunk
ATGGGTTTCCACATAG-1_S9	0	0	0	Early tip
ATGTCCCTCCGGCAGT-1_S9	0	0	0.610025	Tip
ATGTCTTTCGCTACGG-1_S9	0	0	0	Early tip
ATTACTCCAGCGGATA-1_S9	1.9669	0.705445	0.41368	Early trunk
ATTCACTCACCAACAT-1_S9	0	0	0.990941	Tip
ATTCCATCACCGGAAA-1_S9	0	0.608991	0.608991	Early tip
ATTCCATGTCGTGATT-1_S9	0	0	0	Early tip
ATTCCATGTGGTTTGT-1_S9	0.541478	0.30695	0.890805	Early trunk
ATTCCCGGTATTGCCA-1_S9	1.50616	0.62986	0.62986	Early tip
ATTCTACGTATGCTAC-1_S9	0.540938	0.730648	0	Early tip
ATTCTACGTCATCAGT-1_S9	1.44712	0.543726	0.543726	Early trunk
ATTGGGTGTGCAACGA-1_S9	0	0.832785	0.196076	Early trunk
ATTGTTCCAAGGCCTC-1_S9	0.478474	0	0	Early tip
ATTTACCGTAGACGTG-1_S9	0	0.542985	0	Early tip
ATTTCTGAGAGTCAGC-1_S9	0	0	0.609258	Early tip
CAAAGAAAGCAGCCTC-1_S9	0.526616	0.379893	0.207879	Early trunk
CAACAACAGAGTGGCT-1_S9	0	0.345378	0	Early tip
CAACAACGTTCTCTCG-1_S9	0.7785	0	0	Early tip
CAACCTCCAGTTCTAG-1_S9	1.3568	0.344981	0.973749	Early trunk
CAACGGCCAGATACTC-1_S9	2.22523	0.601886	0	Early trunk
CAAGAGGTCACAAGGG-1_S9	0	0	0.349401	Early tip
CAAGCTATCCTCTTTC-1_S9	0	0.332397	0	Early tip
CAAGGGAAGCCTGCCA-1_S9	0.536538	0.88383	0	Early trunk
CAATACGGTACTGCGC-1_S9	0.639396	0.639396	0.261167	Early tip
CACAACAGTCACAGTT-1_S9	1.36222	0.545932	0.545932	Early trunk
CACAACATCTAGGAAA-1_S9	1.40547	0.977228	1.34566	Early trunk
CACAGATTCTATTGTC-1_S9	0	0.926829	0.567154	Tip
CACAGGCGTTTGGAGG-1_S9	0	0	0	Early tip
CACCAAAGTATTGAGA-1_S9	0.566956	0.411179	0.926552	Early tip
CACCAAATCAGGAACG-1_S9	1.34803	0.537927	0.885793	Early trunk
CACCGTTAGGTTCACT-1_S9	1.34427	0.535816	0.724289	Trunk
CACGAATGTTGGATCT-1_S9	0	1.08132	1.08132	Early tip
CACGGGTCAATACGCT-1_S9	0.35362	0	0.820943	Early trunk
CACGTTCCAACGTATC-1_S9	0	0.390072	0	Early tip
CACGTTCGTTGCCATA-1_S9	1.46659	0.26477	0.646786	Early trunk
CACTGAATCCTCACCA-1_S9	0.571584	0	0	Early tip
CACTGTCCAGACAAGC-1_S9	0	0.821098	0	Early tip
CACTGTCTCATGCCGG-1_S9	1.44413	0.431584	0	Early trunk
CACTGTCTCCACGAAT-1_S9	0.318358	0	0	Tip
CACTTCGAGCAGGTCA-1_S9	0	1.14934	0	Early tip
CACTTCGCAAATTGGA-1_S9	0.8698	0.297589	0.712864	Early tip
CAGAGCCGTATCGTAC-1_S9	0.590681	0.590681	0	Early tip
CAGATACTCTGACGCG-1_S9	0	0	0	Early tip
CAGATTGAGCTGTCCG-1_S9	1.40366	1.07117	0.766062	Early trunk
CAGATTGAGGTTCCGC-1_S9	0.961573	0.654052	0.654052	Early tip
CAGCAATTCTTTGGAG-1_S9	0.411127	1.10991	0	Early tip
CAGCACGAGAGTGACC-1_S9	1.11848	1.46968	0.41545	Early tip
CAGCAGCAGGGTGAAA-1_S9	0.720551	1.06472	0.19154	Early trunk
CAGCAGCAGTTGAATG-1_S9	0.529987	0.529987	0	Early tip
CAGCCAGGTTCCTTGC-1_S9	1.72594	0.795349	1.23269	Early trunk
CAGGCCACAGAGTTGG-1_S9	0	0.492335	0.614199	Early trunk
CAGTTAGAGCCTGCCA-1_S9	0	0	0	Early tip
CATAAGCTCAGTGTCA-1_S9	0	0	0.683246	Early tip
CATACAGAGCAAGGAA-1_S9	1.21643	0.583167	0.949109	Early tip
CATACAGTCCCAATAG-1_S9	1.04661	0	0.479948	Early tip
CATACCCCAAGTTTGC-1_S9	0.384432	0.384432	0.210577	Early trunk
CATCAAGAGACCCTTA-1_S9	0	0.18551	0	Early trunk
CATCCACTCGAACTCA-1_S9	0	0	0	Early tip
CATCCACTCGCCATAA-1_S9	1.4363	1.22491	2.15318	Early trunk
CATCCCAGTGGCAACA-1_S9	1.0304	0.733	0.733	Early tip
CATCCGTCAAAGTATG-1_S9	0	0.602597	0	Early tip
CATCCGTGTCCTGTTC-1_S9	1.03719	0	0.474426	Early tip
CATCCGTTCATTTACC-1_S9	1.12563	0.466812	0.260401	Early trunk
CATCGCTTCTGTACAG-1_S9	0.634299	1.51354	0.36662	Early tip
CATCGTCGTCGTTATG-1_S9	0	1.20333	0	Early tip
CATCGTCTCCTTATCA-1_S9	0.623932	0.623932	0	Early tip
CATGCCTCAAACTCGT-1_S9	0.466491	0.783343	0	Early tip
CATGCCTCAACACGAG-1_S9	0.520184	0.293542	0	Early tip
CATGCTCAGCTGGTGA-1_S9	0.532675	0	0	Early tip
CATGGATAGCTGTTCA-1_S9	0.690557	0.690557	0	Early tip
CATGGTAGTCGGAACA-1_S9	0	0	0.350589	Early tip
CATGGTATCCTCTCGA-1_S9	0.507357	0	0	Early tip
CATTCCGAGACTCTTG-1_S9	0	0	0	Early tip
CATTCTAGTAACAGGC-1_S9	0	0	0	Early tip
CATTTCAGTGCCCGTA-1_S9	0.502797	0.502797	0.736636	Early trunk
CCACAAAGTTAAGGAT-1_S9	0	0	0	Early tip
CCACCATCAAAGGTTA-1_S9	0	0.803196	1.24281	Early tip
CCACGTTGTCGATTTG-1_S9	0.563012	0.22473	0	Early tip
CCATAAGGTACCAATC-1_S9	1.24502	0.601215	0.601215	Early tip
CCATCACAGCATGAAT-1_S9	0	0.811417	0	Early tip
CCCGAAGTCTTCTTCC-1_S9	0	0	0	Early tip
CCCGGAACACTTCAAG-1_S9	0	0	0	Early tip
CCCTCAACAAGAGCTG-1_S9	0.999237	0.295086	0	Early tip
CCCTGATGTTGGGTTT-1_S9	0	0	0	Early tip
CCCTTAGCATTGCCGG-1_S9	0.423712	0.720394	0	Early tip
CCGAACGAGGTAGCAC-1_S9	0	1.0385	0	Trunk
CCGAACGCAGTCGCAC-1_S9	0	0	0	Early tip
CCGATCTTCTGGACTA-1_S9	1.00105	0.219838	0	Early trunk
CCGATGGGTGTCCTAA-1_S9	0	1.56639	0	Early tip
CCGCAAGAGAATCTAG-1_S9	0.617055	0	0	Early tip
CCGGACAGTGCCCGTA-1_S9	0	0	0	Early tip
CCGGACAGTTCTCCCA-1_S9	1.22941	0.851865	0.238074	Early trunk
CCGGGTAAGAAGGTAG-1_S9	0.279349	0	0.279349	Early tip
CCGGTAGCACGGCGTT-1_S9	0	0	0.6251	Early tip
CCGTAGGCACTGAGGA-1_S9	0	0.447817	0	Early tip
CCGTGAGAGATTGCGG-1_S9	0	0	0	Early tip
CCGTTCATCGCATAGT-1_S9	1.68252	0.811451	0	Early trunk
CCTACGTAGTGAGTTA-1_S9	0.386115	0	0	Tip
CCTACGTGTTATAGAG-1_S9	0	0	0	Tip
CCTCAACGTCTTCAAG-1_S9	0	0	0	Tip
CCTCATGGTGCGTTTA-1_S9	0.790053	0.790053	0	Early tip
CCTCCAAAGCCACTCG-1_S9	0	1.12569	0.940698	Early trunk
CCTCCAAAGCGCATCC-1_S9	0.418049	0.230713	0.418049	Early trunk
CCTCCTCTCACATTGG-1_S9	1.29191	0.506779	0.506779	Early trunk
CCTCTAGCAGGATGAC-1_S9	0.902884	0.902884	1.16317	Early trunk
CCTCTAGGTCCCTGTT-1_S9	0.884206	0.725515	0.536803	Early tip
CCTCTCCCACCTGATA-1_S9	0.452474	0.452474	0.251613	Early trunk
CCTGCATAGTCTCGTA-1_S9	0.710277	0.936811	0	Early tip
CCTGTTGCAGACGATG-1_S9	1.97143	1.07553	0	Early tip
CCTTGTGAGGGTAATT-1_S9	0.991665	0.292031	0	Early tip
CGAAGGATCGTTGTGA-1_S9	0	0	0.408708	Early tip
CGAAGTTCAAATCGGG-1_S9	0.475391	0	0.475391	Early tip
CGAAGTTGTATCTCTT-1_S9	1.27666	0	1.00177	Early trunk
CGAATTGCACGAGGTA-1_S9	0.768535	0.571584	0	Early tip
CGAATTGGTGACTAAA-1_S9	1.38362	0.914151	0.558088	Trunk
CGAATTGTCTATTTCG-1_S9	0.503793	0	0	Early tip
CGAGAAGTCTGAATCG-1_S9	1.55646	0	0.660364	Early tip
CGAGGCTCACCTGATA-1_S9	0.285212	0.50687	0	Early tip
CGAGTGCAGTGATGGC-1_S9	1.68702	0	0	Early trunk
CGAGTGCTCTGGGCGT-1_S9	1.64458	0	0.607465	Early tip
CGAGTTATCACGTCCT-1_S9	0.942014	0	0.486158	Early tip
CGAGTTATCGAACTCA-1_S9	0	0	0	Early tip
CGATGCGGTGTGTGTT-1_S9	0	0.614316	0.99206	Early tip
CGCAGGTTCCATATGG-1_S9	0	0.662838	0	Early tip
CGCATAAGTTCCTACC-1_S9	0	0.351566	0.351566	Early trunk
CGCATAATCGCATAGT-1_S9	0	0	0	Early trunk
CGCCATTAGGTTGTTC-1_S9	0.845663	1.2972	0.286967	Early trunk
CGCGTGACACTCCGAG-1_S9	0.238045	0.238045	0	Early tip
CGGAATTTCGGTAACT-1_S9	0	1.13044	0	Early trunk
CGGAATTTCTGAATGC-1_S9	1.35599	0	0	Early tip
CGGCAGTCACCTGCTT-1_S9	0	0	0	Early tip
CGGCAGTTCGACGATT-1_S9	0.412426	0.70357	0.227326	Early tip
CGGGACTAGTATTGCC-1_S9	1.17717	1.47425	1.17717	Early trunk
CGGGTCATCGAGAAAT-1_S9	0.225228	1.10554	0.922531	Early trunk
CGGGTGTTCGTCGATA-1_S9	0	0	0	Early tip
CGTAAGTTCGTCGATA-1_S9	0	1.31907	0.330325	Early tip
CGTAGTACACAGAGAC-1_S9	1.86982	0.691974	0.691974	Early tip
CGTAGTATCCGTACGG-1_S9	0	0.576073	0.230857	Early tip
CGTAGTATCTGCGTCT-1_S9	0.892206	0.542472	0.542472	Early tip
CGTCAAAGTGAGGATC-1_S9	0	0.609948	0.986068	Early tip
CGTCCATTCTTGCAAG-1_S9	0	1.21643	0	Tip
CGTTAGACACTCCGAG-1_S9	1.05707	0	0	Early tip
CGTTAGAGTCTCTCAC-1_S9	1.21995	0	0	Early tip
CGTTAGATCGGAGATG-1_S9	1.72155	0	0	Early tip
CGTTGGGGTTATCTTC-1_S9	0	0.618986	0	Early tip
CGTTGGGTCAGTCCGG-1_S9	0	0	0	Early tip
CTAACCCCATTGCCGG-1_S9	0.235021	0.951509	0	Early tip
CTAACTTTCACTGCTC-1_S9	0.658553	0.270535	0.483247	Early trunk
CTAAGTGTCGGCTCTT-1_S9	0	0	0	Early tip
CTACATTGTGTATACC-1_S9	1.09511	0.977549	0.286371	Early tip
CTACTATGTGAACGGT-1_S9	1.53629	0	1.03803	Early trunk
CTAGACATCTAAGCGT-1_S9	0	0	0	Early tip
CTAGGTAAGCGCCCAT-1_S9	0.730853	0.730853	0.541103	Early trunk
CTAGGTAGTACGTGAG-1_S9	0.795629	0.217662	0.547833	Early tip
CTAGGTATCTCGACGG-1_S9	0	0	0	Early tip
CTATAGGAGGATACCG-1_S9	0	0	0	Early tip
CTATAGGCAATCCTTT-1_S9	0	0	0	Early tip
CTATAGGGTCCAAAGG-1_S9	0	1.00165	0.296063	Early tip
CTCAAGAGTGCAACAG-1_S9	0	0	0	Early tip
CTCACTGAGAGTTGCG-1_S9	0	0.472416	0.791965	Early tip
CTCACTGCATGAGAAT-1_S9	0.441823	0.245116	0	Early trunk
CTCAGTCCATAAGCGG-1_S9	0	0	0	Early tip
CTCAGTCGTAGGTTTC-1_S9	0.560174	0.405899	0.405899	Early tip
CTCATCGGTTAATGAG-1_S9	0	0	0	Early tip
CTCATGCAGTGCTCAT-1_S9	1.85814	0.685096	0	Early trunk
CTCATGCTCCTCACGT-1_S9	1.63272	0	0	Early trunk
CTCATTAGTTATCCAG-1_S9	1.68075	0.678549	0.395757	Early trunk
CTCCAACCATGCAGGA-1_S9	0	0	0	Early tip
CTCCAACGTGAAGCGT-1_S9	0	0.344777	0	Early tip
CTCCAACTCGTACACA-1_S9	1.57867	0.495559	0.278168	Trunk
CTCCACAAGGGAACAA-1_S9	0	0	0	Early tip
CTCCATGGTCACATTG-1_S9	0	0	0	Early tip
CTCCGATAGCTACAAA-1_S9	1.01693	0.563207	0.224821	Early trunk
CTCCGATAGGCTCAAG-1_S9	0	0.401505	0	Early tip
CTCCGATGTGAGTAAT-1_S9	0.920693	0.562762	0	Early tip
CTCCTTTTCCAAGAGG-1_S9	1.10102	0	0.84936	Early trunk
CTCGAGGTCAGGTGTT-1_S9	0.585873	0.952861	0	Early trunk
CTCTCAGAGACCCGCT-1_S9	0.219002	0.799384	0.219002	Early trunk
CTCTCGACAGGTCCCA-1_S9	0	0	0	Tip
CTCTGGTAGGTAGACC-1_S9	0	0	0	Tip
CTCTGGTTCACGATAC-1_S9	0	0	0	Tip
CTGAATGCATCATCCC-1_S9	2.24951	0	0.571651	Early trunk
CTGAATGGTAGGAGTC-1_S9	0	0	0	Early tip
CTGAGCGAGTCCGTCG-1_S9	0	0	0	Early tip
CTGAGGCTCCTTTGAT-1_S9	0.787058	0	0.640639	Early trunk
CTGATCCGTCGTCATA-1_S9	0	1.08403	0	Early trunk
CTGCCATTCGAGAACG-1_S9	0.254693	0	0	Early trunk
CTGCCTACAACACAAA-1_S9	0.444317	0.246635	0.444317	Early tip
CTGCCTAGTTGTTGAC-1_S9	0	0	0.450143	Early tip
CTGCTCATCTCGGTAA-1_S9	1.02519	1.02519	0	Early tip
CTGGCAGCACCATTCC-1_S9	0.605682	0	0	Early tip
CTGGCAGCATTGACTG-1_S9	0	0.230009	0.416882	Early tip
CTGGTCTAGTTGGCGA-1_S9	1.37705	0.731179	0.8531	Trunk
CTGGTCTCACACGGTC-1_S9	0	0	0	Early tip
CTGTACCTCACGAGGA-1_S9	0	0	0	Tip
CTGTATTTCGATCCAA-1_S9	0	0	0.346739	Early trunk
CTGTCGTGTTGCTTGA-1_S9	0.848328	0.511547	0	Early trunk
CTGTCGTTCATTGGTG-1_S9	1.25665	1.25665	0.608608	Early tip
CTGTGAAGTCATTGCA-1_S9	0	0	0	Early tip
CTGTGGGAGTTACTCG-1_S9	0	0	0	Early tip
CTGTGGGTCTAGTACG-1_S9	1.08795	0.247772	0	Early tip
CTTACCGAGTTGCTGT-1_S9	0	0	0.673729	Tip
CTTCGGTGTAGCGCTC-1_S9	1.35478	0.391581	0.672248	Early trunk
CTTCGGTGTAGCGTAG-1_S9	0	0	0	Early tip
CTTCGGTTCGGTGCAC-1_S9	0	0.791261	0	Early trunk
CTTCTCTCACCAAATC-1_S9	0	0	0	Early tip
CTTCTCTCATGCCATA-1_S9	1.28743	0	0.283624	Early trunk
CTTCTCTTCATGCCGG-1_S9	0	0.97901	0	Early tip
CTTGATTCAACTCGTA-1_S9	0.986384	0.350924	0	Trunk
CTTTCAACAGTTCTAG-1_S9	0	0	0	Early tip
GAAATGACACTTACAG-1_S9	0.504065	1.08732	0	Early trunk
GAAATGAGTACCTATG-1_S9	0.500765	0.500765	0	Early tip
GAAATGAGTGCCGAAA-1_S9	0	0	0	Early tip
GAACGTTTCTACACTT-1_S9	1.89239	0	0.811938	Early trunk
GAAGAATAGTGCTCAT-1_S9	0	0	1.03003	Early tip
GAAGCCCCATTGCAAC-1_S9	0.558664	0	0	Tip
GAAGCGAAGTAGCCAG-1_S9	1.23398	0.964412	0.964412	Early tip
GAAGCGACAATCGCGC-1_S9	0	0.462449	0	Early tip
GAAGGGTAGGATGCGT-1_S9	1.08632	0.36207	0.836771	Early trunk
GAATAGAAGTCACGAG-1_S9	1.38243	0.595523	0.240061	Early trunk
GAATAGACAAATAGCA-1_S9	0	0	0.564001	Early tip
GAATAGACACTCTAGA-1_S9	1.01927	0	0	Early tip
GACACGCTCCGGACTG-1_S9	0.610794	0	0	Early tip
GACCAATCAACTGCTA-1_S9	0.872001	0	0	Early tip
GACCAATTCAAGCCCG-1_S9	0.777609	0	0.257789	Early trunk
GACCAATTCAAGTGGG-1_S9	0.545444	0.896393	0	Early tip
GACCGTGAGCGGACAT-1_S9	1.85248	1.17552	1.17552	Trunk
GACCGTGTCGCCAATA-1_S9	1.9846	1.12883	1.6456	Early trunk
GACCTTCAGCCAAGGT-1_S9	0	1.38272	0	Early tip
GACGCTGAGCGTTCAT-1_S9	0.908664	1.00351	0.554174	Early trunk
GACGTTAGTGTTGAGG-1_S9	0	0	0	Early tip
GACTATGTCCGTGGCA-1_S9	0	0.465297	0	Early tip
GACTCAATCGTAGGAG-1_S9	0	0	0	Early tip
GACTCTCCAGTGTACT-1_S9	0.602185	1.63521	0.602185	Early tip
GACTCTCGTCACCGCA-1_S9	0.505888	0	0	Trunk
GACTCTCGTCGTGCCA-1_S9	0	0.62745	0	Early tip
GACTGATCAAAGCACG-1_S9	0	0.806511	0	Early tip
GACTGATCACCACATA-1_S9	0	0.649083	0.649083	Early tip
GACTTCCTCGTCTCAC-1_S9	0.801499	0.478988	0	Early trunk
GAGACTTAGGGAGAAT-1_S9	0.677077	0.677077	0.279679	Early tip
GAGCCTGCAGCACACC-1_S9	0.26501	0	0.26501	Early trunk
GAGCTGCCAGCGAACA-1_S9	0.250972	0	0.250972	Early tip
GAGGCAATCCATAGGT-1_S9	0	0	0	Early trunk
GAGGCCTGTCTTGAGT-1_S9	0	0	0	Early tip
GAGTCTATCCTACTGC-1_S9	0	0	0	Early tip
GAGTGTTGTCCACTTC-1_S9	0	0.410622	0	Early tip
GAGTTACCAATGCAAA-1_S9	0	0	0	Early tip
GAGTTGTCAGTCGGTC-1_S9	0	0.623128	0.623128	Early tip
GAGTTGTCATAATGAG-1_S9	0.248576	0	0	Early trunk
GAGTTTGCATTCCTCG-1_S9	0	0	0	Early tip
GATAGAAGTGAGCGAT-1_S9	1.0209	0.725332	0.303904	Early trunk
GATAGAATCGGAAACG-1_S9	0	1.21765	1.21765	Early trunk
GATCACAGTTCCTACC-1_S9	1.80862	0.449095	0.757898	Trunk
GATCATGGTCCTATAG-1_S9	0.315081	0.747214	0.315081	Early tip
GATCCCTGTACCCGAC-1_S9	0.505157	0	0	Tip
GATCCCTGTCTGTGCG-1_S9	0	0	0	Early tip
GATGCTATCGACTCCT-1_S9	0.921932	0.473533	0.793587	Early tip
GATGGAGAGGCGTCCT-1_S9	0	0.250593	0.760407	Early tip
GATGGAGCAAAGCAAT-1_S9	1.95112	1.27734	0	Trunk
GATGGAGTCTGACGCG-1_S9	0.368012	0.368012	0	Early trunk
GATTCGAAGCAGTACG-1_S9	0.655184	0	0	Early trunk
GATTCTTAGGACTAAT-1_S9	0	0	0	Early tip
GATTCTTAGTATGATG-1_S9	0	0	0	Tip
GATTGGTCATGAGGGT-1_S9	0.73582	0.434115	0	Early trunk
GCAACATAGGCAGGTT-1_S9	0	0	0	Tip
GCAACATCAGTAACAA-1_S9	0.418014	1.03542	0.938766	Early trunk
GCACATAAGATGTTGA-1_S9	0.600261	0.242317	1.07137	Early tip
GCACATATCATCTGTT-1_S9	0.870183	0.380113	0.380113	Early tip
GCACGGTAGCACTCTA-1_S9	0.54919	0	0	Early tip
GCACGGTAGGACTGGT-1_S9	0.976682	0	1.46123	Early trunk
GCACGTGGTCAGACTT-1_S9	1.30437	0.261113	0.261113	Early trunk
GCACGTGGTCGTTGGC-1_S9	0.595973	0	0	Early trunk
GCACTAAAGTATGATG-1_S9	0.325979	0	0	Tip
GCAGCCAAGACCCTTA-1_S9	1.14912	0	0	Early trunk
GCAGTTATCTGTGCTC-1_S9	1.00852	0	0	Early tip
GCATCGGCAGAAGTGC-1_S9	0.414028	0.705964	0	Early tip
GCATCTCTCAAACCCA-1_S9	0	0.707031	0	Early tip
GCATTAGCAAGTCCAT-1_S9	0	1.84718	0	Trunk
GCATTAGGTGATTGGG-1_S9	1.39534	0.624616	0.360303	Early trunk
GCCAGGTTCGCGTTTC-1_S9	0	0	0	Tip
GCCATTCAGAAGCGAA-1_S9	0	0	0	Tip
GCCCAGAGTAGTCGTT-1_S9	0	0	0	Tip
GCCTGTTGTCCTGGTG-1_S9	0.475471	0	0.648756	Early tip
GCGATCGAGACGCAGT-1_S9	0	0	0	Early tip
GCGATCGCAGCGTTTA-1_S9	0.703712	0.703712	0	Early trunk
GCGATCGGTGCCAAGA-1_S9	0.384133	0.532104	0	Early trunk
GCGGAAACATACCACA-1_S9	0.891502	0.344357	0.186929	Early trunk
GCGTGCACATACCACA-1_S9	0	0.712546	0	Early tip
GCGTTTCAGAGCAGTC-1_S9	0.737608	0	0	Early tip
GCGTTTCAGTGCAGGT-1_S9	1.10654	0	0	Trunk
GCGTTTCGTCTGCAAT-1_S9	0.897152	0.394878	0.793222	Early trunk
GCTCAAAGTCAACATC-1_S9	1.10512	0.986932	0.290128	Early tip
GCTCAAATCCATACTT-1_S9	0.726194	0	0.304342	Early tip
GCTCAAATCTGCTCTG-1_S9	0.83166	1.15117	0.359335	Early tip
GCTGCAGCACCAATTG-1_S9	1.41329	0	0	Early tip
GCTGGGTCAGTACTAC-1_S9	0.896013	0	0.80768	Early trunk
GCTGGGTGTCGAGCTC-1_S9	0.860731	0.738078	0.241359	Early trunk
GCTTGGGCACAGCATT-1_S9	0	0.564033	0	Early tip
GCTTGGGTCGTAGAGG-1_S9	0	1.46904	0.983022	Early tip
GGAACCCTCCGAACGC-1_S9	0	0	0.288879	Early tip
GGAAGTGCAGTTGAAA-1_S9	0	0	0	Early tip
GGACGTCAGGGATGTC-1_S9	1.2301	0.868674	0.525837	Early trunk
GGAGAACAGTTGGAGC-1_S9	0.656298	1.04917	0.871906	Early tip
GGAGAACCATTGTGCA-1_S9	0.25169	0.619818	0.452599	Early tip
GGAGATGTCTTCGTAT-1_S9	0	0.583657	1.21721	Tip
GGAGGATAGGACTTCT-1_S9	1.56519	0.939204	0.51144	Early trunk
GGAGGATTCTGATGGT-1_S9	1.35655	0.600843	0.600843	Early tip
GGAGGTATCAAGGAGC-1_S9	1.02864	0.853543	0	Early trunk
GGATCTAAGAGCATAT-1_S9	1.69989	1.34721	0.96572	Trunk
GGATCTAAGTGAGCCA-1_S9	0.247556	0.98781	0	Early tip
GGATGTTCACACAGCC-1_S9	0	1.31694	0	Tip
GGCACGTAGACCAACG-1_S9	0.543711	0.393117	0	Early trunk
GGCACGTTCCGTGTAA-1_S9	0	0.249612	0.249612	Early tip
GGCGTCAAGAAACTAC-1_S9	1.91362	0	0.674437	Early trunk
GGCGTCAAGACCTCCG-1_S9	0	0	0	Early tip
GGCGTCACAAGGTCAG-1_S9	0.610697	0	0.351261	Early tip
GGCGTCAGTCTCAAGT-1_S9	0	0	0	Early tip
GGCTTGGAGTGACACG-1_S9	0.574706	0.328083	0	Early tip
GGCTTTCTCTAACACG-1_S9	0.909564	0.259782	0.259782	Early tip
GGGACCTGTCTCACGG-1_S9	1.09662	0	0.335617	Early tip
GGGACTCCACGAGAAC-1_S9	0	0	0.510479	Early tip
GGGAGATAGGTCTTTG-1_S9	0	0.588427	0.588427	Early tip
GGGAGTATCACGTAGT-1_S9	0.182532	0.182532	0.182532	Early trunk
GGGATCCAGACGAAGA-1_S9	0.574333	0	0.771921	Early tip
GGGATGAGTAGCGAGT-1_S9	0	0	0	Early tip
GGGCCATGTTGCAACT-1_S9	1.71991	0.650657	0.37734	Early tip
GGGCCATTCTCTATGT-1_S9	0	0.543741	0.543741	Early tip
GGGCGTTAGTCGCCCA-1_S9	0.837936	0	0.197701	Early trunk
GGGCTACTCTTCGTGC-1_S9	0	0	0	Early tip
GGGCTCAAGCCGTTGC-1_S9	1.01989	0.845726	0	Early tip
GGGCTCATCAAGCGTT-1_S9	1.4837	0	0	Early trunk
GGGCTCATCCGCACGA-1_S9	0	0	0.502178	Early tip
GGGTAGATCGCAGAGA-1_S9	0	0.58252	0	Tip
GGGTATTAGTCTGGAG-1_S9	0	0	0	Early trunk
GGGTCTGAGGAACTCG-1_S9	1.54464	0	0	Early trunk
GGGTCTGGTTGTGGCC-1_S9	0.638678	0	0	Early tip
GGGTGAACAGAGTGTG-1_S9	1.18376	0.499323	0.280508	Early trunk
GGGTGAACAGTGGTGA-1_S9	2.48097	1.20808	0.577933	Early trunk
GGGTGTCAGATGCGAC-1_S9	0.542492	0	0	Early trunk
GGGTTATGTCATCACA-1_S9	0.471441	0.471441	0	Early tip
GGTAATCCATCAGCGC-1_S9	0.536951	0	0	Early tip
GGTCACGAGGGTGGGA-1_S9	2.30302	0.496627	1.27332	Early trunk
GGTCTGGTCGCAGTGC-1_S9	0	0	0	Early tip
GGTGAAGGTCATCCGG-1_S9	0	0	0	Early tip
GGTGAAGTCCTCACTG-1_S9	0	0	0	Early tip
GGTGATTCAATTCACG-1_S9	1.22269	0.391542	1.14952	Early trunk
GGTGGCTGTAGCCCTG-1_S9	0.651206	0	0	Early tip
GGTGGCTGTGAACCGA-1_S9	0	1.35114	0	Tip
GGTGTCGCAGCTCCTT-1_S9	0	0	0	Early trunk
GGTGTTATCTGCACCT-1_S9	1.55022	0	0.269552	Early trunk
GGTTGTACAGAGTTGG-1_S9	0	1.25092	0.979218	Early trunk
GTAACACCAGACCAGA-1_S9	1.21676	0	0.783042	Early trunk
GTAACACCATCCCGTT-1_S9	1.22428	0	1.75845	Early trunk
GTAAGTCGTGTCATCA-1_S9	0.360421	0	0.624797	Early tip
GTAATGCCATAGATGA-1_S9	0	0	0	Tip
GTACAACAGCGTTGTT-1_S9	1.94449	0	1.27177	Early trunk
GTAGAAATCTACAGGT-1_S9	0	0.594987	0.797287	Early tip
GTAGAGGAGAGGTGCT-1_S9	0.57687	1.20638	0	Early tip
GTAGAGGCAAAGCGTG-1_S9	0	0	0	Early tip
GTAGATCTCATTTCCA-1_S9	0.692822	0.692822	0	Early tip
GTAGCTACAGAGATTA-1_S9	0	0.899669	0	Early tip
GTAGGAGTCGGCTTCT-1_S9	0.351548	0.351548	0	Early trunk
GTAGGTTGTTAGGGTG-1_S9	0	0	0	Early tip
GTATTGGAGATTGACA-1_S9	0.853015	0.290187	0.290187	Early tip
GTATTGGAGCCTGTCG-1_S9	0	0	0	Early tip
GTATTGGCACAACGAG-1_S9	0.83433	0.360763	0	Early trunk
GTATTTCAGCCTCACG-1_S9	0.895921	0	0	Early tip
GTCAAACAGCAGGGAG-1_S9	0	1.13396	0	Early trunk
GTCAAGTGTACAGCGA-1_S9	0	0	0	Early tip
GTCACTCGTTTACGAC-1_S9	0	0	0	Early tip
GTCACTCTCGAGCCAC-1_S9	0	0.455673	1.00492	Early tip
GTCAGCGTCAAACGAA-1_S9	0.632123	0	2.08602	Early trunk
GTCATTTCAAACACGG-1_S9	1.30628	0.640519	0.202423	Early trunk
GTCCTCAAGTGTACCT-1_S9	0.233807	0.582328	0.947946	Early tip
GTCCTCAGTGTCCAAT-1_S9	1.29651	1.51337	0	Early trunk
GTCTACCAGCCGAATG-1_S9	0.385241	0	0.385241	Early tip
GTCTAGATCTTCCCAG-1_S9	0	0.2018	0.2018	Early tip
GTCTCACAGGACATCG-1_S9	0	0	0.2999	Early tip
GTCTCACCAGGATCTT-1_S9	0	0	0	Early tip
GTCTTTACAGACCTGC-1_S9	0	0.501406	0	Early tip
GTCTTTAGTCGTCAGC-1_S9	0	1.00963	0.458393	Early tip
GTGACGCGTCGGTGTC-1_S9	0.464725	0.464725	0.464725	Early tip
GTGAGCCAGGCAGTCA-1_S9	0.677554	0.49837	0	Early tip
GTGAGTTCAAACTGCT-1_S9	0.537631	0.885375	0.537631	Early trunk
GTGCACGTCGACCAAT-1_S9	0.887892	0	0	Early tip
GTGCGTGCACAGTATC-1_S9	0.306466	0.306466	0.306466	Early tip
GTGCTGGCAATGTTGC-1_S9	0	0.601439	0	Early tip
GTGCTGGCATTGTGCA-1_S9	0	0	0	Early tip
GTGCTGGGTACGCTAT-1_S9	0	0	0	Early tip
GTGCTTCCACAGCTGC-1_S9	0	0	0.357272	Tip
GTGGAAGCACTCAGAT-1_S9	1.07943	0.195476	0.358918	Early trunk
GTGGAAGTCCACTAGA-1_S9	0.980205	0.605682	0	Early tip
GTGGAAGTCTATGTGG-1_S9	0	0	0.564655	Early tip
GTGGAGAAGGTTCAGG-1_S9	0	0	0	Early trunk
GTGGAGAGTCGTGGTC-1_S9	1.58679	0.575267	0	Trunk
GTGGAGAGTCTCCCTA-1_S9	0	0.59984	0.972163	Early trunk
GTGGCGTCAATGCTCA-1_S9	1.26792	0.739234	0	Early tip
GTGGCGTCATAATCCG-1_S9	0	0	0	Early tip
GTGGTTATCCGCACGA-1_S9	0.661021	0.661021	0.661021	Early trunk
GTGTGATAGCTCCATA-1_S9	0	0.730481	0	Early tip
GTGTGATAGTGTACAA-1_S9	0.982541	0	0.848863	Early trunk
GTGTGATTCTCGTGAA-1_S9	1.1985	0	0.380508	Early trunk
GTGTGGCTCTTTGCTA-1_S9	0	0	0	Early tip
GTGTTAGGTTGACGGA-1_S9	1.03992	1.03992	0	Early tip
GTGTTAGTCACGATCA-1_S9	1.0552	0.189016	0.347921	Early trunk
GTTACAGTCTCACTCG-1_S9	2.02218	1.287	0	Trunk
GTTACCCCAAACGGCA-1_S9	0	0	0	Early tip
GTTACCCGTGGCTAGA-1_S9	0.975187	0.602036	1.45939	Early tip
GTTACCCTCTATTGTC-1_S9	0	0.315592	0	Early tip
GTTACGAAGTTCCGGC-1_S9	0.846157	0.510027	0.510027	Early trunk
GTTAGACTCGACGTCG-1_S9	0	0	0	Early tip
GTTAGTGGTGCATCTA-1_S9	1.00442	1.39329	0.359478	Early trunk
GTTCATTCATCTTCGC-1_S9	1.31114	1.03209	0.856624	Early trunk
GTTCATTTCAGCCTTC-1_S9	0	0.51638	0.372	Early tip
GTTCCGTCACCAACAT-1_S9	0	0.556262	0	Early tip
GTTCCGTGTACGGTTT-1_S9	0.75317	1.05531	0.318144	Early trunk
GTTCGCTGTTCCCACT-1_S9	0.636575	0.465827	0.465827	Early trunk
GTTCTATCAGTCCGTG-1_S9	0.915519	0.753091	0.559065	Early trunk
GTTCTATCATAGGTTC-1_S9	0.813005	0	0.223891	Early trunk
GTTGAACCAGCACAAG-1_S9	1.21232	0.945532	0.838035	Early trunk
GTTGCGGGTGTGAGCA-1_S9	0	0.875593	0.38306	Early tip
GTTGCTCTCTAAGCCA-1_S9	0.555247	0.688049	0.402069	Early trunk
GTTGTAGAGTAGAATC-1_S9	0.926995	0	0.476707	Early tip
GTTGTAGTCCGTACGG-1_S9	1.2169	0	0	Early tip
GTTGTCCCACAGTCGC-1_S9	1.02343	0.538298	0	Trunk
GTTGTGATCACTACGA-1_S9	0.26304	0.26304	0.26304	Early tip
GTTTACTAGGATTTCC-1_S9	0	0	0	Early tip
GTTTACTCAACCTAAC-1_S9	1.16915	0	0.314721	Early tip
GTTTACTCACCTTCCA-1_S9	0	0.805723	0	Early tip
GTTTACTTCCTGTACC-1_S9	1.42493	0	0.489507	Early tip
GTTTGGACAAGCACAG-1_S9	0	0	0	Early tip
GTTTGGAGTGGTCTTA-1_S9	0	0.873096	1.332	Early trunk
TAACACGAGAAGCCTG-1_S9	0	0	1.16438	Early tip
TAAGCCAAGAAGTCAT-1_S9	0.458265	0.458265	0.458265	Early tip
TAAGCGTGTAATTAGG-1_S9	0.617349	1.38355	0.617349	Early tip
TAAGCGTGTCACGTGC-1_S9	2.00458	0.77372	0	Early trunk
TAAGTCGCAGGATCTT-1_S9	0.622538	0.830941	0.195495	Early trunk
TAATTCCAGGATACCG-1_S9	1.25241	0.485316	0	Early trunk
TAATTCCTCAGCGTCG-1_S9	0.608838	0.350056	0.350056	Early trunk
TACAACGTCGTCGACG-1_S9	0	0.863783	0	Early tip
TACAACGTCGTGGACC-1_S9	1.7337	0.382645	0.658718	Trunk
TACAGGTAGTAAAGCT-1_S9	0	0.669491	0.213748	Early tip
TACAGGTCACTTGGCG-1_S9	0.301037	0	0	Early tip
TACAGGTTCCGACAGC-1_S9	0	0	0.474471	Early tip
TACATTCAGGCAGGTT-1_S9	0	0	0	Early tip
TACATTCTCGGCATAT-1_S9	0.525257	0	0	Early trunk
TACCCGTCATAACTCG-1_S9	0	0.816773	0	Early tip
TACCCGTGTTCGGACC-1_S9	1.03359	0	0.204077	Early trunk
TACCCGTTCTGTGCGG-1_S9	0	0.655385	0	Early tip
TACCGGGCAGAACTAA-1_S9	0.884372	1.14173	0.536921	Early tip
TACCTCGTCATTCCTA-1_S9	0	1.08239	0	Tip
TACGCTCAGAGCATAT-1_S9	1.58883	0.939699	0.576392	Early trunk
TACGGGCCAACTGAAA-1_S9	0	0.267333	0.267333	Early tip
TACGGTATCTGGAGAG-1_S9	0	0	0.704901	Early tip
TACGTCCCAGCGTTGC-1_S9	0.551177	0	0	Early tip
TACGTCCCATGATGCT-1_S9	0.417164	0.417164	0.417164	Early tip
TACTGCCTCCTGTTAT-1_S9	0	0	0	Early tip
TACTGCCTCGGACGTC-1_S9	0.505927	0	0.284623	Early tip
TACTTACGTGAGTAGC-1_S9	0	0	0	Early tip
TAGAGTCAGCGAACTG-1_S9	0.650899	1.04187	0.865374	Early trunk
TAGAGTCCAGCTTTCC-1_S9	0.769871	0.769871	1.49928	Early trunk
TAGCACAGTATTTCGG-1_S9	0.978046	1.53695	0	Trunk
TAGGAGGCACGTCTCT-1_S9	1.13584	0.792031	0.644958	Early trunk
TAGGTACAGAAGCCAC-1_S9	0	0.516126	0.371804	Early trunk
TAGGTTGTCCTGGCTT-1_S9	0	0.941222	0	Early tip
TAGTGCAGTACTTCCC-1_S9	0.593261	0.339995	0	Early tip
TATACCTGTGTTAGCT-1_S9	0.554837	0.804731	0.40175	Early tip
TATGTTCTCAGACTGT-1_S9	0.992923	0.395725	0.395725	Early tip
TCAAGACAGAGCTGCA-1_S9	0	0.445525	0	Tip
TCAAGACCAGCAATTC-1_S9	0.521669	0.862753	0	Early tip
TCAAGCAGTTGCATAC-1_S9	0	0.554879	0	Early tip
TCAAGTGCAGCAGATG-1_S9	1.11487	0.705367	0.930937	Early tip
TCAATCTCACACACGC-1_S9	0	0.349734	0	Early tip
TCAATTCAGCAACCAG-1_S9	0	0.551364	0.904719	Tip
TCACAAGAGGTCGTGA-1_S9	1.38607	0.692997	0	Early trunk
TCACAAGGTGCGCTCA-1_S9	0	0	0	Early tip
TCACACCTCCTTCGAC-1_S9	0	0	0	Early trunk
TCACTATTCTTAGGAC-1_S9	0	0	0	Tip
TCACTCGCACGGCGTT-1_S9	0	0	0.194185	Early trunk
TCAGCAATCGAGCCTG-1_S9	0.508094	0.689731	0.285976	Early tip
TCAGCCTTCTAGCATG-1_S9	0.183868	0.339122	0.591905	Early trunk
TCAGGGCAGACGAAGA-1_S9	0	0	0	Tip
TCAGGGCAGTCATACC-1_S9	0	0.273475	0	Early tip
TCAGGGCCAACACGTT-1_S9	0	0	0	Early tip
TCAGGGCGTCGCCTAG-1_S9	0	0.49088	0	Early tip
TCAGGGCTCGTTAGTG-1_S9	0.957205	0.727358	0	Early trunk
TCAGTGAAGACGGTTG-1_S9	0	1.28253	1.28253	Early trunk
TCAGTGATCCGTTGGG-1_S9	0	0.561077	0	Tip
TCAGTGATCGCATTGA-1_S9	1.71238	0.646281	1.03562	Early trunk
TCATACTAGGCATGCA-1_S9	0.361106	0	1.00783	Early tip
TCATACTTCTGCCTGT-1_S9	1.39161	0	0	Early trunk
TCATATCCAGGAGACT-1_S9	0	0	0	Early tip
TCATCCGCAATTGCAC-1_S9	0.538848	0.538848	0	Early tip
TCATGTTTCACCGGTG-1_S9	0.892163	0	0.542442	Early trunk
TCATTACAGGGTTTCT-1_S9	0	0	0	Early trunk
TCATTCAAGTATGAGT-1_S9	0	0	0	Early tip
TCCACGTAGGGCAAGG-1_S9	0.850434	0.369415	0.638572	Early tip
TCCACGTCAAGACAAT-1_S9	0	0	0	Early tip
TCCACGTCATGCAGCC-1_S9	0	0	0	Tip
TCCCACAGTACCGGCT-1_S9	1.15109	0.732764	0.623078	Early trunk
TCCGAAAGTTATGGTC-1_S9	0	0.543499	0.543499	Early trunk
TCCGAAATCGCATTAG-1_S9	0	0	0	Early tip
TCCGGGAAGGCTCACC-1_S9	0	0	0	Early tip
TCCGGGACAGAGCTAG-1_S9	2.01467	1.62164	0.964915	Early trunk
TCCTAATCATCAGCGC-1_S9	1.16829	0	0	Early tip
TCCTAATGTTCAACGT-1_S9	0	0	0	Early tip
TCCTAATTCGGATACT-1_S9	0	0	0	Early tip
TCCTCGACAGAGGGTT-1_S9	0	0	0.627816	Early tip
TCCTCGAGTAGGAGTC-1_S9	0.861804	0.521002	0.294054	Early tip
TCCTTCTAGCTCATAC-1_S9	1.08057	0.575795	1.41444	Early tip
TCCTTCTCACTGCACG-1_S9	0	0.466269	0.466269	Early trunk
TCCTTTCAGTGCACTT-1_S9	0.315683	1.04941	0	Early tip
TCGAACATCAAGCCTA-1_S9	1.47362	0.816198	0.816198	Early trunk
TCGAAGTTCACTTGTT-1_S9	0	0.572963	0.934928	Early tip
TCGACGGAGGAATCGC-1_S9	0.727371	0	0.727371	Early tip
TCGACGGTCGCAACAT-1_S9	1.0093	1.67881	0	Early tip
TCGATTTAGCCTATCA-1_S9	0	0	0	Early tip
TCGATTTGTAGGATAT-1_S9	0	0.804577	0.481114	Early tip
TCGCAGGAGCTTAAGA-1_S9	0.696944	0.696944	0.407998	Early tip
TCGCAGGCATAATCCG-1_S9	1.30314	0.429289	0.429289	Early trunk
TCGCAGGGTGATACTC-1_S9	0.524074	0.524074	0	Tip
TCGCTCACAGGGATAC-1_S9	1.57529	0	0.823027	Early trunk
TCGCTTGAGACATAAC-1_S9	0.479456	0	0	Early tip
TCGGGCAAGACCCGCT-1_S9	0	0	0	Tip
TCGGGCACAGGCGTTC-1_S9	0	0	0	Early tip
TCGGGCAGTAACATGA-1_S9	0	1.11717	0	Early tip
TCGGGCAGTGGATCGA-1_S9	1.90195	0.595608	0.595608	Early trunk
TCGGGCATCTGAATCG-1_S9	0.78626	0.639946	0	Early trunk
TCGGGTGGTAGCGTCC-1_S9	0.515713	0	0	Early tip
TCGTGCTGTCGGCTAC-1_S9	0	0.385542	0.385542	Early tip
TCTACATGTAGTCACT-1_S9	0.857666	0.373321	0.644535	Early tip
TCTACATTCATCGCCT-1_S9	0.789659	0.47083	0.262873	Early trunk
TCTACATTCGAACCAT-1_S9	0	0	0	Tip
TCTACCGGTTAGGGTG-1_S9	0.702527	1.80734	1.1111	Trunk
TCTATACCATTCACAG-1_S9	0	0.516516	0	Tip
TCTCAGCCAACGATTC-1_S9	0	0	0.249775	Early tip
TCTCAGCCACTGCGTG-1_S9	1.6907	1.49072	0	Early trunk
TCTCAGCTCACCTACC-1_S9	0	0	0	Early tip
TCTCAGCTCTAGTTCT-1_S9	0	0	0	Early tip
TCTCCGATCTACGGTA-1_S9	0.692132	0.287175	0.846138	Early tip
TCTGGCTCATCTTTCA-1_S9	0	0	0	Early tip
TCTGTCGAGGTGATAT-1_S9	0.729089	0.357168	0.357168	Early trunk
TCTTGCGGTCCATAGT-1_S9	0.921224	0.921224	0.224791	Early trunk
TCTTTGAAGATGACAT-1_S9	0	0.431489	0.431489	Tip
TGAATCGAGGGCCAAT-1_S9	1.20781	0.330039	0.577761	Early tip
TGACCCTTCCATCCGT-1_S9	0.722895	0.722895	0.951883	Early tip
TGACGCGAGCAAATCA-1_S9	0	0	0.198465	Early trunk
TGAGACTCATCCAATG-1_S9	1.61869	0.551426	1.04356	Early trunk
TGAGCATAGGCGAACT-1_S9	0.347122	0	0	Early tip
TGAGCATCAAGGGTCA-1_S9	1.76049	0	0.865334	Early trunk
TGAGGGAAGGCGAACT-1_S9	1.0417	0	0	Early tip
TGAGGTTGTTAACCTG-1_S9	0	0	0	Tip
TGAGTCATCCATACTT-1_S9	1.1258	0.419151	0	Trunk
TGATGGTAGCGACTAG-1_S9	1.65605	0.325936	0	Early trunk
TGATGGTAGGTAACTA-1_S9	0	0	0	Early tip
TGATGGTCACCCTTAC-1_S9	0.99954	0.619779	0	Early trunk
TGATGGTCATGTTCGA-1_S9	0	0	0	Early tip
TGATGGTGTTCTCACC-1_S9	0	0	0.348111	Tip
TGATTTCAGGTGCCAA-1_S9	1.63781	0	0.977405	Early trunk
TGCACGGTCATGGATC-1_S9	0	0	0.392406	Tip
TGCACGGTCCTCTAGC-1_S9	2.25394	0.475575	0	Early trunk
TGCAGTAGTCATGCAT-1_S9	0	0.353962	0	Early tip
TGCAGTAGTGTCTAAC-1_S9	0.397358	0.218287	0.218287	Early tip
TGCAGTATCGACACCG-1_S9	1.69732	0	1.17238	Early trunk
TGCAGTATCGTTCTCG-1_S9	0	0	0.575505	Early trunk
TGCGACGAGATACATG-1_S9	0	1.93156	0	Early tip
TGCGACGGTACCTTCC-1_S9	0.496074	0	0.496074	Early tip
TGCGATAGTGTCCAAT-1_S9	0.502887	0.683214	0	Early tip
TGCTTCGTCCGGGACT-1_S9	1.22148	0	0.468784	Early trunk
TGCTTCGTCGATCCAA-1_S9	0	1.25893	0	Early tip
TGCTTCGTCGATCCCT-1_S9	0	0.466269	0	Early tip
TGGAACTAGAGTCAAT-1_S9	0	0.825868	0.618374	Early trunk
TGGAACTAGGACTGGT-1_S9	0.332375	0	0	Early tip
TGGAGAGAGAGTATAC-1_S9	0.615702	0.993959	0	Early trunk
TGGAGAGAGCTAGAGC-1_S9	0.374885	0.860555	0.759432	Early trunk
TGGAGAGCACAAATAG-1_S9	0	0	0	Early tip
TGGATCAGTGGGACAT-1_S9	0	0.589284	0	Early tip
TGGATCAGTTCTCCCA-1_S9	1.02142	1.51607	0	Early tip
TGGATGTAGCACGGAT-1_S9	1.34976	0.451902	0.451902	Early trunk
TGGGAAGTCGAAACAA-1_S9	0.84459	0.84459	1.01862	Early trunk
TGGGAGAAGGGCAGTT-1_S9	0	0	0	Early tip
TGGGCGTGTTTCCATT-1_S9	0.393171	0.215785	0	Early trunk
TGGTAGTGTACTGACT-1_S9	0.507449	0.84247	0	Early tip
TGGTGATAGCTGGCTC-1_S9	0	0	0	Early tip
TGGTGATGTCACTACA-1_S9	0.652571	0.378598	0	Tip
TGGTTAGGTTCATCGA-1_S9	0	0	0	Early tip
TGTAACGAGTGATGGC-1_S9	0	0.54202	0	Early tip
[truncated: 13,831 more rows]

## Sheet: Fig 4j
Fig 4j. Average expression of the three sets of TFs in scRNA-seq.
Common TFs Module Score							Acinar TFs Module Score							Ductal TFs Module Score
Tip	Acinar	Trunk	Duct	EP	Endocrine		Tip	Acinar	Trunk	Duct	EP	Endocrine		Tip	Acinar	Trunk	Duct	EP	Endocrine
0.612068	0.403231	0.847058	0.64756	-0.132674	0.152773		0.389647	0.767279	-0.254742	-0.213591	-0.250732	-0.00118742		-0.470772	-0.608581	0.370415	0.187774	-0.201894	-0.428435
0.358118	0.397794	0.955754	0.748557	0.0682854	0.151123		0.331212	0.368091	0.137113	0.128706	-0.222815	0.121597		-0.23806	-0.447629	0.909623	0.195863	-0.277403	-0.164607
0.48808	0.275822	0.690416	0.39261	0.0840326	0.118197		0.376643	0.634067	-0.274351	-0.427134	-0.344089	0.212594		-0.450041	-0.427344	0.240614	-0.0622892	-0.561314	-0.266282
0.652355	0.715454	0.882631	0.653262	0.256973	0.335896		0.234368	0.688343	0.0680651	-0.189478	0.0437741	-0.114321		-0.285367	-0.401575	0.654858	0.328092	-0.0741093	-0.4139
0.654754	0.399472	0.908272	0.739234	0.207769	-0.0308876		0.525371	0.591745	0.161308	-0.0103947	0.0661169	-0.0062705		-0.522791	-0.572908	0.711877	0.473413	-0.355835	-0.293458
0.639351	0.577356	-0.0116744	0.792357	-0.0735654	-0.114933		0.596661	0.338371	-0.37498	-0.0741521	-0.115357	-0.256904		-0.268087	-0.271882	0.545724	0.30354	-0.448974	-0.389421
0.674553	0.681381	0.548624	0.737264	0.0868052	-0.0779977		0.28511	0.717613	-0.00183603	-0.0056078	-0.0572363	0.0181879		0.106945	-0.512896	0.243977	0.46862	-0.350037	-0.141242
0.626677	0.560807	0.47012	0.26668	-0.0164464	0.140745		0.371726	0.494888	0.270099	-0.313379	-0.273619	-0.101931		-0.250441	-0.407014	0.410055	-0.0655779	-0.35282	-0.339138
0.705263	0.610533	0.504406	0.178398	0.154514	0.0549185		0.398859	0.652151	0.214539	-0.487307	-0.378756	0.0216368		-0.0939269	-0.466844	0.281051	-0.0457394	-0.337244	-0.351723
0.79142	-0.0754568	0.582034	0.727948	0.10109	0.148867		0.414209	0.32256	-0.00558687	-0.246855	-0.129302	-0.014043		-0.0715506	-0.332864	0.492418	0.406999	-0.116722	-0.224801
0.521749	0.463118	0.690024	0.629825	0.196884	0.173614		0.606458	0.187097	0.0857551	-0.191014	-0.199707	-0.157343		-0.513377	-0.463246	0.532214	0.20307	-0.226651	-0.125217
0.61232	0.565263	0.806651	0.593658	0.522769	0.286899		0.419934	0.743692	-0.0420955	-0.265666	0.046202	-0.0982608		0.0926976	-0.584916	0.389899	0.290547	0.0309904	-0.360317
0.787631	0.711839	0.488758	0.629628	0.256998	0.103252		0.321432	0.519814	0.116475	-0.200775	-0.153993	0.0167606		-0.140904	-0.226225	0.251269	0.486378	-0.612512	-0.173577
0.590579	0.161404	0.681589	0.308805	0.14917	0.130486		0.296806	0.445414	0.169992	-0.208475	-0.129281	-0.0207724		-0.223968	-0.446913	-0.098244	0.0471307	-0.386769	-0.0791221
0.676317	0.346508	0.420081	0.68032	-0.0110302	0.22351		0.256535	0.630556	-0.150421	0.0457861	-0.191535	0.0137545		-0.213704	-0.438955	0.291268	0.242962	-0.359116	-0.285755
0.558453	0.547451	0.522643	0.239719	-0.15876	-0.0337255		0.437804	0.684991	0.0895039	-0.415851	-0.271771	-0.059014		-0.369643	-0.496427	0.108618	0.599762	-0.247781	-0.217322
0.430594	0.272484	-0.0873104	0.852339	0.0817524	-0.0403891		0.609008	0.420682	-0.322968	-0.150942	-0.152313	0.106839		-0.307069	-0.267452	0.467442	0.529721	-0.441306	-0.506684
0.695831	0.557057	0.406893	0.387247	-0.110446	-0.218397		0.0372301	0.765787	-0.0681015	-0.28333	-0.320222	-0.0873008		-0.229286	-0.398477	0.211298	0.148782	-0.207921	-0.0374968
0.565972	0.662105	0.640327	0.601882	-0.0245223	-0.0278832		0.642612	0.635327	-0.0757128	-0.0479723	-0.295812	0.0102804		-0.373421	-0.340203	0.494632	0.187997	-0.233465	-0.459545
0.746772	0.595283	0.655407	0.566229	-0.0795256	-0.141528		0.536759	0.458894	0.144814	-0.117982	-0.110925	-0.0608424		-0.156849	-0.187789	0.280792	0.335946	-0.195465	-0.0339777
0.622494	0.275637	0.760806	0.801546	0.564855	0.0218803		0.286162	0.400509	-0.184228	0.174882	0.0418592	-0.276493		-0.124345	-0.517349	0.435706	0.122821	0.255908	-0.39589
0.375839	0.113625	0.561484	0.798336	0.258741	-0.0126611		0.503921	0.217161	-0.0242192	-0.0227489	-0.0567166	0.0728343		-0.491259	-0.264028	0.104908	0.643113	-0.574822	-0.435601
0.827987	0.550458	0.596978	0.722726	-0.0528211	0.20806		-0.0424691	0.299209	0.0606151	0.221557	-0.287321	-0.225555		0.259991	-0.337557	0.568509	0.443919	-0.329717	-0.410478
0.503508	0.259646	0.607442	0.704147	0.126333	0.189346		0.786347	0.612208	0.0703402	-0.0116625	-0.295312	0.238434		-0.296147	-0.287939	0.201056	0.0241103	-0.462288	-0.407247
0.744689	0.445744	0.854929	0.616357	-0.134119	-0.066479		0.463097	0.568683	-0.116727	0.00864573	-0.0377582	0.0884363		-0.00466908	-0.566778	0.451138	0.388543	-0.340879	-0.155773
0.412827	0.443165	0.585749	0.583176	0.188408	0.124335		0.455007	0.235269	-0.218016	0.21449	-0.279085	-0.0420541		-0.339948	-0.525658	0.236553	0.0277109	-0.337783	-0.340226
0.724609	0.709547	0.879612	0.549992	0.0736467	0.224944		-0.0854577	0.495157	0.0077246	-0.193719	-0.261577	0.17209		0.146467	-0.533887	0.554176	0.588762	-0.169357	-0.323791
0.788959	0.442321	0.605393	0.649394	-0.135677	0.176929		0.213523	0.628107	-0.273044	0.112288	-0.246517	0.170649		0.155602	-0.514722	0.454268	0.184743	-0.234875	-0.431157
0.573927	0.485105	0.523695	0.582177	-0.12619	0.220994		0.33578	0.295777	0.0102611	-0.131608	-0.0131379	0.0980081		-0.188238	-0.327236	0.258008	0.178924	-0.389045	-0.2829
0.685893	0.509018	0.40907	0.464715	-0.248822	0.282289		0.681649	0.581589	-0.372185	-0.532405	-0.273078	-0.127019		-0.25492	-0.242466	0.157726	-0.0110045	-0.639164	0.177536
0.805951	0.254809	0.832719	0.828134	-0.0553847	0.00535814		0.822837	0.543772	0.0147353	0.0150773	-0.308163	-0.000708241		-0.365864	-0.452748	0.302727	0.426562	-0.454942	-0.339107
0.797172	0.179001	0.805268	0.906799	-0.0209588	0.0110969		0.354218	0.397691	0.0761459	0.203967	-0.273983	-0.169855		-0.0898843	-0.346176	0.577177	0.330351	-0.294607	-0.029927
0.756577	0.43996	0.541047	0.174776	-0.188976	0.161344		0.297333	0.545787	0.0321994	-0.323865	-0.314733	0.238925		-0.0618662	-0.297808	0.216645	0.156387	-0.18881	-0.322339
0.57997	0.53736	0.342005	0.854849	-0.0241639	0.134536		0.852775	0.55122	0.0510795	0.108006	-0.252381	-0.184144		-0.309869	-0.356542	-0.0716011	0.454898	-0.403797	-0.564998
0.596434	0.581151	0.77245	0.263581	-0.26606	-0.0577816		0.275321	0.92123	0.0987532	-0.12656	-0.34158	-0.1745		-0.0571438	-0.300065	0.386957	0.387082	-0.239567	-0.0289442
0.461511	0.328184	0.875014	0.521683	0.0750261	0.119337		0.435162	0.659286	0.317828	-0.504004	-0.0491367	-0.24602		-0.421296	-0.540222	0.63847	0.213149	-0.376489	-0.451729
0.723357	0.720798	0.572928	0.750555	0.0492319	-0.13309		0.624321	0.831351	-0.0839577	-0.104694	-0.0613893	-0.208474		-0.43679	-0.491553	0.251325	0.225657	-0.521538	-0.409399
0.411199	0.575371	0.626651	0.424755	0.264943	0.29912		0.327972	0.871751	0.118035	-0.398831	-0.22006	0.233902		-0.427038	-0.51157	0.32475	-0.00576426	-0.0422756	-0.0987525
0.842991	0.366379	0.666877	0.676534	-0.112061	-0.294812		0.266493	0.484733	0.392813	-0.0901047	-0.263	-0.449153		0.043759	-0.537358	-0.0926023	-0.0431702	-0.54151	-0.546987
0.760617	0.487677	0.346491	0.78336	0.150108	0.111769		0.357833	0.465868	-0.194545	-0.374711	-0.386018	-0.0287686		0.0128825	-0.570725	0.39065	0.129204	-0.461053	-0.289698
0.997644	0.160861	0.544394	0.761591	0.320981	-0.0476518		0.447988	0.762629	-0.322837	-0.271912	0.104964	-0.181896		0.172887	-0.450634	0.274422	0.428169	-0.49757	-0.581239
0.742431	0.672224	0.509958	0.349516	0.0225632	0.149521		0.184304	0.535447	-0.0552627	-0.270585	-0.263463	0.207701		-0.379629	-0.351761	0.222111	-0.0996502	-0.379265	-0.276131
0.453459	0.420099	0.538267	-0.0964006	-0.144078	0.354749		0.260508	0.63467	-0.0411623	-0.453166	-0.578838	0.228107		-0.231602	-0.231509	0.291456	0.0816837	-0.351376	-0.564324
0.418028	0.114919	0.631936	0.489628	-0.0532085	-0.291046		0.215744	0.194029	-0.232133	0.0126057	-0.300644	-0.166651		-0.281691	-0.444782	0.437332	-0.000656316	-0.296358	-0.501678
0.670157	0.133451	0.976442	0.388267	0.0748314	-0.0824991		0.746676	0.701617	-0.187327	-0.079263	-0.323468	-0.0611859		-0.201358	-0.424203	0.611965	0.1451	-0.0425791	-0.0733133
0.409085	0.516699	0.56458	0.263411	0.197016	0.181159		0.496976	0.112681	-0.0219465	-0.529016	-0.210339	0.25272		-0.479302	-0.552531	-0.259856	-0.0182867	-0.599849	-0.209488
0.858267	0.093923	0.646003	0.757033	0.300039	0.0649551		0.432326	0.246318	0.267863	0.00728405	0.0841966	-0.0370752		-0.00231657	-0.448945	-0.0412435	0.000588258	-0.346272	-0.394808
0.822864	0.462841	0.705526	0.734653	0.0138043	0.201158		0.444794	0.425617	-0.275988	0.0642428	-0.408873	0.0691406		-0.0971681	-0.396853	0.327854	0.458189	-0.156146	-0.106007
-0.222332	0.481823	0.577733	0.659895	0.398958	0.205865		0.440862	0.78607	0.112228	-0.0831137	0.109281	-0.103059		-0.373259	-0.393433	0.357064	0.182227	0.0179958	-0.665749
0.771688	0.578124	0.209723	0.668576	0.312586	0.231822		0.41524	0.426676	-0.17786	-0.211288	-0.075278	0.333045		0.359986	-0.0137519	-0.0347757	0.447348	-0.416377	-0.281432
0.76634	0.259552	0.480322	0.847461	0.145215	0.301673		0.0472154	0.276889	-0.310661	-0.231592	-0.225987	-0.0865753		0.389936	-0.412878	0.314558	0.00323769	-0.355961	-0.22589
0.564481	0.433977	0.671959	0.281535	0.077195	0.0284264		0.735046	0.375291	0.135752	-0.158606	-0.244814	-0.0684729		-0.363263	-0.318465	0.449651	0.308345	-0.323243	-0.0859705
0.653688	0.401316	0.458993	0.429725	-0.194303	0.0345101		-0.269599	0.758134	0.182356	-0.292673	-0.224448	-0.026162		-0.139152	-0.468255	0.2329	0.429313	-0.615453	-0.057753
0.78482	0.481401	0.616766	0.948118	0.228042	-0.0483576		0.683156	-0.00292349	0.154857	0.0248551	-0.217246	0.200077		-0.248815	-0.214124	0.137962	0.376662	-0.618958	0.0824025
0.829021	0.343502	0.547707	0.563867	0.270481	0.2534		0.218264	0.170158	-0.0898404	-0.318873	0.125207	-0.000840064		0.210467	-0.380922	0.394854	-0.0363407	-0.307188	-0.374411
0.900059	0.53417	0.340059	0.434468	-0.0173232	0.0559219		0.134464	0.326142	0.243128	-0.21871	-0.185942	-0.0682428		0.313166	-0.443084	0.419904	0.352124	-0.00208914	-0.438782
0.642555	0.422322	0.563402	0.345353	0.209726	0.140114		0.480603	0.686253	-0.0853534	-0.156725	0.012735	-0.0252354		-0.252491	-0.354694	0.486161	-0.0274206	-0.463272	-0.201358
0.194961	0.45477	0.305129	0.50238	-0.039008	-0.174821		0.43192	0.570428	0.0534743	-0.220304	-0.282412	-0.280747		-0.561343	-0.526882	0.0902795	-0.0782325	-0.466748	-0.427734
0.840464	0.651725	0.680422	0.428781	0.426458	0.185386		0.4385	0.681341	0.230101	-0.178912	-0.162488	0.0206464		-0.0237309	-0.21652	0.199481	0.138225	0.156061	-0.383161
0.584732	0.387718	0.0488976	0.753526	0.316397	-0.216792		0.330907	0.718054	-0.19862	0.23163	-0.0770423	-0.233615		-0.0564606	-0.368177	-0.182451	0.575905	-0.339405	-0.420569
0.665294	0.540036	0.184519	0.5093	-0.0818087	0.152175		0.222875	0.171702	-0.349497	-0.245817	-0.617462	0.178431		0.224693	-0.240374	0.366536	-0.0222694	-0.423899	-0.366512
0.714317	0.212943	0.93048	0.706193	-0.0940902	0.127777		0.544956	0.44488	0.208226	-0.280451	-0.00462755	-0.0827181		-0.14257	-0.298985	0.325811	0.170943	-0.376469	-0.357864
0.791391	0.392825	0.90223	0.561019	0.455872	0.0294774		0.164848	0.34857	0.00264928	-0.335199	-0.0624743	-0.0199936		-0.195709	-0.50496	0.307779	0.0951264	-0.274142	-0.368259
0.5614	0.346384	0.547112	0.580941	0.298583	0.0618439		0.471511	0.471911	-0.0832495	0.0912699	-0.125018	-0.0245943		-0.321151	-0.379572	0.181414	0.207798	-0.356412	-0.0802138
0.395257	0.352747	0.125997	0.740455	-0.0241991	0.12809		0.228254	0.347723	-0.353733	-0.155789	0.0166347	0.0562102		-0.19363	-0.295504	0.136486	0.59067	-0.256313	-0.261388
0.159783	0.516874	0.353329	0.365773	0.0270944	0.00359968		-0.334689	0.242328	-0.182554	-0.221433	-0.152097	-0.172286		0.064155	-0.166947	0.0204374	-0.116381	-0.537531	-0.329057
0.717311	0.490113	0.63331	0.551374	0.39475	0.466125		0.0465311	0.52742	0.00726815	0.0949797	0.0313079	0.00452664		0.132037	-0.227632	0.167011	0.511653	-0.0372418	-0.171077
0.845009	0.300787	0.528398	0.691454	-0.159079	0.208025		0.561333	0.163534	0.101957	-0.13829	-0.398593	0.128794		-0.0556321	-0.482688	0.630042	0.371846	-0.33675	-0.0767952
0.75136	0.557019	0.763739	0.442165	-0.148361	-0.108045		0.59202	0.179655	0.088082	-0.165821	-0.35982	-0.166552		0.0555116	-0.122759	0.364444	0.379935	-0.546146	-0.258703
0.458691	0.541957	0.314184	0.575904	0.194521	0.174286		0.26375	0.123814	-0.0978424	0.107247	-0.00711677	0.147357		-0.399051	-0.58242	-0.0729551	-0.0532614	-0.486706	-0.358006
0.699459	0.657946	0.107811	0.347956	-0.0801526	0.0979683		0.351527	0.367297	-0.218658	-0.24332	-0.00249524	-0.0122436		-0.0629005	-0.581612	0.0839691	0.0469749	-0.385152	-0.259771
0.70828	0.362145	0.670166	0.609148	-0.0975826	0.108127		0.197981	0.640581	-0.0747288	-0.133199	-0.15652	-0.0607841		0.194388	-0.322383	0.591724	0.235368	-0.297597	-0.425225
0.194858	0.397588	0.680014	0.652893	-0.164231	-0.159484		-0.151424	0.283984	0.0696895	-0.103523	-0.203527	-0.198157		-0.49384	-0.422663	0.45594	0.136584	-0.492825	-0.115807
0.748663	0.409126	0.263844	0.644679	0.134332	0.136889		0.571514	0.35191	-0.411947	-0.0345318	-0.193513	-0.147572		-0.237592	-0.468017	0.0153065	0.17237	-0.299469	0.089965
0.443419	0.0507914	0.478584	0.332853	-0.0528798	0.110351		0.202926	0.302329	0.304364	-0.180005	-0.0845846	-0.136271		-0.240854	-0.354376	-0.11977	0.138819	-0.415642	-0.371893
0.496017	0.436527	0.543819	0.282385	-0.015891	0.171782		0.138776	0.44686	-0.455509	-0.070277	-0.365366	0.0914779		-0.456921	-0.439754	0.440352	0.167613	-0.22467	-0.361493
0.691835	0.383743	0.664287	0.958208	-0.255355	0.0404749		0.575159	0.441484	-0.103954	-0.192833	-0.482349	0.0192912		-0.238453	-0.37359	0.506457	0.442153	-0.27298	-0.358031
0.543179	0.340942	0.551877	0.673946	0.135908	0.168552		0.238172	0.446735	-0.168316	0.17531	0.0161213	-0.205049		-0.498564	-0.449205	0.380401	0.0808	-0.216789	-0.455873
0.124894	0.406247	0.70637	0.319249	-0.0380886	0.350034		0.142885	0.472009	-0.178419	-0.338562	-0.276808	-0.116334		-0.580279	-0.350659	0.600716	0.409138	-0.27998	-0.28223
0.737383	0.52683	0.624409	0.548853	-0.0854651	-0.0358521		0.450614	0.305647	0.0860459	-0.353866	-0.276453	-0.142716		-0.222032	-0.467981	0.2037	0.0965997	-0.335537	-0.332389
0.404936	0.599905	0.684039	0.573477	-0.241678	-0.0851218		0.0713009	0.545562	-0.117207	-0.065044	-0.377728	-0.10592		-0.372921	-0.421167	0.38549	0.0618401	-0.432323	-0.367807
0.683412	0.554874	0.19607	0.419593	-0.184884	0.363296		0.48521	0.361761	-0.294606	-0.393884	-0.281787	-0.157395		-0.51489	-0.507345	-0.0891187	0.022162	-0.280916	-0.026736
0.554229	0.478516	0.667422	0.410799	-0.126249	0.139373		0.225848	0.509846	-0.206871	-0.200501	-0.0820964	-0.0268834		-0.0597044	-0.402591	0.0164647	0.084834	-0.378052	-0.257381
0.605486	0.458793	0.496349	0.421305	-0.171592	0.130626		0.503074	0.367995	-0.324601	-0.00567515	-0.096653	0.0777641		0.0453055	-0.406681	0.444701	0.208952	-0.356582	-0.369661
0.557967	0.359379	0.474279	0.318083	-0.0711941	0.0595631		0.346753	0.527964	0.0371042	-0.367659	0.0862714	-0.142149		-0.213662	-0.440894	0.500346	-0.0745806	-0.311684	-0.281556
0.77073	0.439274	0.701161	0.630998	0.00670358	-0.0187869		0.617282	0.748075	0.0576453	-0.413834	-0.315332	-0.1108		-0.34085	-0.427996	0.461115	-0.0170873	-0.187961	-0.181623
0.459149	0.601733	0.320658	0.632163	0.227287	-0.0422341		0.767871	0.380101	-0.231391	-0.210542	-0.255536	-0.142137		-0.206792	-0.385764	0.661295	0.0988534	-0.441762	-0.192562
0.374062	0.265961	0.460901	0.63372	0.0806936	0.0146044		0.490099	0.431533	-0.0672965	0.024642	-0.146503	0.065977		-0.413369	-0.452408	-0.141362	-0.0178438	-0.299976	-0.456069
0.590764	0.513182	0.659524	0.280961	-0.00768157	0.116264		0.663862	0.661935	-0.0978586	-0.143043	-0.2202	0.0175113		-0.259907	-0.292035	0.161853	0.190894	-0.445731	-0.281769
-0.0168707	0.476984	0.85465	0.546122	0.212644	0.0963451		0.116254	-0.020026	0.106799	-0.332897	-0.130596	0.0862115		-0.40769	-0.163733	0.168243	0.501543	-0.292138	-0.185979
0.444601	0.266866	0.729927	0.45671	-0.110085	0.153239		0.396279	0.280083	-0.0253306	-0.225664	-0.0898925	-0.0521711		-0.351915	-0.566314	0.510569	0.47381	-0.343903	-0.305283
0.787176	0.392001	0.769442	0.769565	0.0971113	0.213779		-0.0314409	0.366721	0.0586237	0.240265	-0.0152742	0.243577		0.354991	-0.447049	0.352373	-0.0352556	-0.144783	-0.265208
0.770432	0.493513	0.360507	0.772994	-0.14881	0.355576		0.202717	0.317614	-0.133578	0.104536	-0.220648	0.101351		-0.00694885	-0.407943	0.227066	0.51627	-0.2338	-0.213213
0.417898	0.515323	0.415524	0.732973	-0.0681941	-0.369706		0.405366	0.486707	-0.169122	-0.210526	-0.230127	-0.110186		-0.233485	-0.220005	0.135553	0.575443	-0.296284	-0.190713
0.527805	0.573957	0.59341	0.702081	0.548384	-0.14256		0.0980147	0.599411	0.137047	-0.284283	-0.0813608	-0.0229494		-0.283357	-0.201467	0.14315	0.292238	0.181597	-0.370811
1.01959	0.373308	0.688828	0.460119	0.130663	0.203096		0.611914	0.461651	-0.0260187	-0.450099	-0.118692	0.0539086		-0.273321	-0.446414	0.465145	0.168062	-0.448154	-0.492845
0.569843	0.625414	0.583038	0.455849	0.240257	-0.0707556		0.466389	0.474183	-0.119968	-0.237551	-0.266695	-0.194434		-0.483209	-0.513433	0.388849	-0.0186717	-0.296651	-0.165986
0.755082	0.428635	0.336023	0.0288703	0.44532	0.216096		0.194363	0.372558	-0.148601	-0.0489669	-0.158633	-0.0612611		-0.136361	-0.482225	0.25212	-0.263134	0.118432	-0.40873
0.744117	0.480471	0.657652	0.547134	0.0458218	0.0276063		0.0294194	0.475099	-0.222556	-0.00925868	-0.436888	0.245245		-0.157213	-0.444595	0.604934	0.31788	-0.41751	-0.351548
0.708449	0.529632	0.642727	0.628634	0.00347402	-0.306759		0.268753	0.11176	-0.0744882	-0.411834	-0.242117	-0.422185		0.32202	-0.579788	0.40969	0.420827	-0.308236	-0.328753
0.56176	0.346031	0.586328	0.734799	-0.0307983	0.519849		0.290806	0.194684	-0.0924806	0.0702847	0.173481	0.148604		-0.558714	-0.604114	0.384933	0.435105	-0.490001	-0.149145
0.742684	0.533138	0.631671	0.484532	0.201185	0.121927		0.0109812	0.540643	-0.0996449	-0.223139	0.0915286	-0.00561952		0.0598523	-0.494298	0.294244	0.129797	-0.333906	-0.575543
0.46149	0.383508	0.443823	0.388533	0.0839538	0.0748576		0.457392	0.252192	-0.302058	-0.432342	-0.160385	-0.0234446		0.0525706	0.0207845	0.127566	-0.0507787	-0.384545	-0.23917
0.752076	0.492243	0.811649	0.373513	-0.0886705	-0.0149347		0.722144	0.727395	0.125622	-0.377429	-0.364846	-0.15702		-0.302503	-0.314485	0.554871	0.0453762	-0.343852	-0.13226
0.493745	0.606436	0.785405	0.498309	-0.0330399	0.199351		0.196623	0.411792	0.0360201	0.0282859	0.0456286	-0.0207174		-0.337868	-0.389377	0.227678	-0.00263624	-0.211472	-0.397899
0.45496	0.348421	0.428193	0.163655	-0.0245218	0.147595		0.793229	0.263188	-0.044128	-0.537817	-0.151944	-0.0161772		-0.203569	-0.371742	0.389696	-0.0265884	-0.250754	-0.152225
0.98042	0.465653	0.715981	0.541337	-0.0420005	-0.227098		0.630774	0.524703	0.138476	-0.214797	-0.125739	-0.317467		-0.0985372	-0.39735	0.571496	0.151031	-0.185009	-0.242486
0.704049	0.376382	0.807798	0.00389788	0.0515203	0.232978		0.540482	0.388864	0.236356	-0.530654	-0.223369	0.146805		-0.342277	-0.472632	-0.0413568	0.348634	-0.617804	-0.425588
0.451099	-0.0251506	0.134749	0.561652	-0.0775918	-0.0192023		0.32008	0.349526	-0.386178	-0.221138	-0.448947	-0.159889		-0.31665	-0.374057	-0.262084	0.366283	-0.272158	-0.450798
0.542496	0.387746	0.472197	0.203444	-0.00972272	-0.0278868		0.458024	0.32176	-0.0491178	-0.101531	-0.349256	-0.0622028		-0.384159	-0.235516	-0.0749968	0.0421896	-0.30888	-0.317393
0.74908	0.277263	0.739812	0.672691	0.0515631	0.0406624		0.595113	0.424192	-0.0533472	-0.202235	0.447633	-0.0748899		-0.185316	-0.385432	0.457897	0.481406	-0.327204	-0.179496
-0.202653	0.397704	0.641119	0.364316	0.00862563	0.0590649		-0.0991011	0.533668	-0.133769	-0.34799	0.138101	0.115904		-0.366712	-0.411414	0.28561	0.237266	-0.510505	-0.419135
0.76537	0.23027	0.390697	0.702544	0.0946173	-0.0711417		0.512972	0.280027	-0.387436	-0.220355	-0.158314	-0.0444477		-0.0810421	-0.521593	0.219162	0.274471	-0.179197	-0.234144
0.711575	0.504727	0.315697	0.547726	0.0306687	0.0130406		0.262707	0.312368	0.217028	0.0205444	-0.18106	-0.135642		-0.344998	-0.562927	0.258763	0.287857	-0.333962	-0.271951
0.864776	0.648299	0.626666	0.453279	-0.304325	0.100129		1.00738	0.7172	-0.096552	0.168584	-0.496003	-0.127824		0.0438011	-0.299762	0.391715	0.349938	-0.387919	-0.594579
0.672508	0.368457	0.545376	0.592339	-0.00549396	0.106046		0.302251	0.488021	-0.115133	-0.315164	-0.334467	-0.155799		0.172327	-0.401874	0.685403	0.251374	-0.142662	-0.301703
0.428275	0.463631	0.162316	0.721925	-0.158875	0.157068		0.485798	0.40564	0.286747	0.223247	-0.353526	0.137662		-0.523698	-0.550962	-0.477595	-0.116197	-0.197691	-0.233549
0.594171	0.616179	0.848459	0.470342	-0.0321795	0.28476		0.545536	0.691589	-0.0224523	-0.187782	-0.257857	0.174228		-0.425785	-0.207149	0.6641	0.0310782	-0.199906	-0.0772352
0.516731	0.131389	0.355037	0.347445	-0.0945515	0.0280586		0.420725	0.471009	-0.316806	-0.316648	-0.116685	0.00174932		-0.389742	-0.47435	0.0816704	0.16198	-0.256983	-0.262552
0.819003	0.758199	0.407109	0.593664	-0.104775	0.0397058		0.691117	0.81677	-0.0619207	-0.409253	-0.192446	-0.285376		0.0420069	-0.193368	0.29954	0.322139	-0.1689	-0.254906
0.515253	0.666322	0.421508	0.499778	-0.324591	0.165531		0.673801	0.356118	0.109486	-0.0882837	-0.214926	0.0223884		-0.361015	-0.459773	0.382348	0.207544	-0.0869359	-0.335297
0.455024	0.35852	0.824612	0.602679	0.105933	0.0386498		0.594048	0.434028	-0.266361	-0.0753661	-0.484457	-0.32236		-0.426906	-0.363439	0.621123	0.462507	-0.342117	-0.535436
0.740291	0.501028	0.0349284	0.755784	-0.110193	0.444803		0.286498	0.385871	-0.29599	-0.0315607	-0.371563	0.35362		0.0824459	-0.52597	0.00366575	0.175011	-0.378669	-0.140231
0.721608	0.115957	0.100021	0.586408	-0.182061	-0.0863125		0.349129	0.260418	-0.358261	-0.170176	-0.603922	0.0140045		-0.111575	-0.290524	0.138165	0.0296454	-0.233753	-0.281181
0.240545	0.341188	0.738054	0.853636	-0.0894712	-0.153359		-0.146715	0.466929	-0.142626	0.274501	-0.247644	-0.259996		0.29599	-0.34057	0.13193	0.185239	-0.232893	-0.345221
0.756807	0.470872	0.670415	0.59535	-0.170617	0.139283		0.257101	0.55224	0.637878	-0.103843	-0.290376	-0.109656		-0.307701	-0.591682	-0.0268045	0.174639	-0.369812	-0.153789
0.758974	0.252503	0.71441	0.607686	-0.227979	0.190851		0.719286	0.102818	0.238243	0.0477355	-0.470965	0.0294397		-0.103362	-0.57265	0.260021	0.0601542	-0.180492	-0.318092
0.582687	0.616381	0.434189	0.244532	-0.224886	0.265175		0.490367	0.71449	0.0875105	-0.124535	-0.116578	0.107514		-0.291123	-0.457148	-0.030978	-0.00521541	-0.113634	-0.168361
0.615648	0.273702	0.781923	0.644533	-0.213542	-0.0895355		1.15607	0.405245	-0.232282	-0.136943	-0.392174	-0.1744		-0.25196	-0.478126	0.395501	0.425676	-0.301339	-0.15929
0.894066	0.379333	0.136251	0.935386	-0.211281	0.203177		0.78474	0.175266	-0.363619	0.20726	0.0570589	0.143686		-0.203075	-0.455612	0.162738	0.214371	0.0210096	-0.463557
0.672403	0.420477	0.571368	0.607406	-0.089785	0.119097		0.253856	0.623833	0.0516949	-0.0158002	-0.15344	-0.21858		0.347207	-0.434604	0.355801	0.231425	-0.296238	-0.290907
0.775356	0.462586	0.782362	0.222442	-0.0133854	-0.400388		0.516308	0.705382	0.144427	-0.337811	-0.573884	-0.337174		-0.29103	-0.431356	0.272116	0.134875	-0.415126	-0.279742
0.49767	0.512489	0.617062	0.675205	-0.345559	0.0304214		0.696454	0.624372	0.00759477	-0.0216715	-0.327389	0.108429		-0.248179	-0.285854	0.432167	0.124368	-0.317546	-0.472027
0.577887	0.385672	0.541051	0.57418	0.152963	0.0375515		0.480015	0.39521	0.0406981	-0.377599	-0.204735	0.108834		-0.237532	-0.613311	0.350998	-0.122634	-0.136784	-0.216338
0.480379	-0.362614	0.772297	0.662244	-0.453152	0.211772		0.672746	-0.343208	0.239829	-0.0217222	-0.347064	-0.0315096		-0.338026	-0.440734	0.122705	0.261066	-0.265558	-0.185606
0.534147	0.451359	-0.206567	0.569336	0.0725516	0.278685		0.819348	0.19719	0.189975	-0.0340854	0.0316005	-0.0491676		-0.35276	-0.00936299	-0.440384	0.540377	-0.388188	-0.596268
0.519544	0.164839	0.659443	0.39107	-0.225102	0.00674588		0.443559	0.309007	0.265807	-0.420323	-0.254935	-0.163622		-0.553208	-0.465672	0.158226	0.174049	0.0287367	-0.551345
0.823367	0.570173	0.615815	0.497774	0.0930205	0.101949		0.602285	0.606655	0.00673345	-0.251707	-0.493062	0.0973335		-0.270748	-0.46131	0.463596	0.273633	-0.183948	-0.345854
0.889505	0.599387	0.86846	0.655768	-0.255162	0.190316		0.365705	0.60628	0.263169	-0.116226	-0.45501	-0.0577874		0.0828766	-0.460624	0.188414	0.0217352	-0.429744	-0.306654
0.78889	0.269601	0.733916	0.642641	0.0938257	0.167032		0.285865	0.183397	0.227506	-0.0367232	-0.322425	0.0899622		-0.247212	-0.446611	0.452252	0.210779	-0.168054	-0.15414
0.631973	0.00115229	0.498345	0.700341	-0.0686137	-0.0686532		0.491175	-0.0925267	-0.255216	0.0468613	-0.206255	-0.0143874		-0.182695	-0.407541	-0.103203	0.481553	-0.218632	-0.184909
0.516227	0.0986126	0.534247	0.803455	-0.278493	-0.195896		0.675042	0.285481	-0.22003	0.101921	-0.388284	-0.273278		-0.343765	-0.461224	0.587279	0.272922	-0.4123	-0.207832
0.320561	0.487557	0.585481	0.526276	-0.0729252	0.0891961		-0.143267	0.53936	-0.167201	-0.237152	-0.398877	-0.0231414		0.413033	-0.368386	0.434175	0.308668	-0.258859	-0.505217
0.507842	0.435336	0.698117	0.585844	-0.0343969	-0.0508141		0.167866	0.367465	-0.420372	0.0182162	-0.153426	0.0472525		-0.556903	-0.504198	-0.0174846	0.587004	-0.287781	-0.344482
0.572439	0.0771198	0.746073	0.361231	0.189777	0.115879		0.370173	0.435634	-0.00942392	-0.363555	-0.441294	-0.216554		-0.45478	-0.265724	0.645267	0.236088	-0.0980111	-0.298738
0.133719	0.377365	0.653809	0.409768	-0.21876	0.370394		0.0819448	0.540477	0.0956617	0.0294887	-0.217619	0.00751283		-0.404471	-0.50692	0.594101	0.374177	-0.279305	-0.294046
0.731174	0.170876	0.568616	0.428982	-0.130039	0.105596		-0.0253251	0.491264	-0.131297	-0.224054	-0.306158	-0.0881585		0.095557	-0.482743	0.479991	0.336503	-0.358142	-0.0984228
0.821609	0.31931	0.539918	0.317663	-0.0484046	-0.0197787		0.958307	0.500162	0.0112452	-0.511985	-0.559973	-0.0190365		-0.283312	-0.39271	0.573495	-0.0234176	-0.341627	-0.121765
0.766691	0.259235	1.04548	0.870488	-0.0305033	-0.12009		0.513504	0.380668	0.333371	-0.0671062	-0.541256	-0.267614		-0.195701	-0.415865	0.344849	0.289052	-0.33749	-0.370837
0.74323	0.267319	0.643579	0.429139	0.0379842	-0.137729		0.503889	0.543787	0.132711	-0.0475863	-0.0238068	-0.035273		-0.137416	-0.486264	0.319728	-0.0545462	-0.352233	-0.0931976
0.706904	0.00380418	0.667277	0.674734	-0.0431084	0.00760325		0.201342	0.109567	0.499542	-0.116446	-0.228004	-0.030638		0.298988	-0.325141	0.0314045	0.337701	-0.380811	-0.209334
0.623866	0.758718	0.387119	0.756513	-0.144314	0.107462		0.509379	0.563867	-0.286329	0.143642	-0.36923	-0.12215		-0.0105994	-0.340595	0.221717	0.436317	-0.401884	-0.508926
0.638046	0.257907	0.537226	0.827131	-0.083675	-0.39104		1.12522	0.351967	0.0713978	0.233492	-0.417796	-0.274445		-0.267224	-0.45807	0.437864	0.869802	-0.423348	-0.212351
0.596876	0.773681	0.33644	0.756254	-0.138038	-0.00904835		0.430169	0.39271	-0.0792395	0.0381372	-0.56554	0.0638238		-0.176357	-0.198838	0.324247	0.337383	-0.299149	-0.311767
0.695743	0.612043	0.279961	0.542921	-0.269839	0.0191871		0.460726	0.387119	-0.455445	0.104771	-0.266204	-0.29457		-0.180938	-0.140856	0.0354581	0.159311	-0.424941	-0.522601
0.758669	0.412164	0.551844	0.554438	0.172003	0.185643		0.32116	0.670807	-0.0319351	-0.13233	-0.467834	0.138179		0.166221	-0.449611	0.231142	0.0111768	-0.300655	-0.324285
0.728104	0.441002	0.603447	0.730813	0.141838	0.0973903		0.221888	0.34452	-0.0305487	-0.00158121	-0.0935165	-0.0949466		-0.0379912	-0.576246	0.591171	0.384706	-0.188161	-0.447595
0.468977	0.585773	0.586792	0.576988	-0.181782	0.301175		0.354541	0.390756	-0.312823	-0.205807	-0.508501	0.0611011		-0.274676	-0.368936	0.550743	0.197255	-0.383768	-0.0749412
0.646049	0.53983	0.631109	0.778149	-0.153553	-0.151203		0.29722	0.427885	-0.335127	0.0385902	-0.449917	-0.236948		0.153513	-0.500142	0.38038	0.183854	-0.379517	-0.353725
0.677989	0.482867	0.827443	0.731019	-0.0863197	0.194338		0.815097	0.537095	0.210864	-0.0210653	-0.468354	0.295856		-0.24745	-0.363447	0.188764	0.249637	-0.176708	-0.130062
0.607595	0.260819	0.316704	0.880492	-0.152312	0.163733		0.676541	0.619871	-0.304521	0.00785246	-0.612649	-0.151864		-0.122697	-0.431604	0.531797	0.470353	-0.351572	-0.664932
0.362255	0.450848	0.648588	0.0782245	-0.237445	-0.0842686		0.188955	0.470257	-0.0945734	-0.392976	-0.0468214	-0.265499		-0.295496	-0.436681	0.166751	0.6099	-0.346716	-0.251385
0.762975	0.323755	0.833941	0.288428	-0.383572	0.0717708		0.166696	0.459033	-0.0299907	-0.352867	-0.320933	0.0794348		0.0406525	-0.462186	0.62688	0.122799	-0.382038	-0.594573
0.487806	0.526881	0.721344	0.795852	0.0546137	0.192087		-0.116917	0.671666	0.0965909	0.169268	0.0197134	0.185971		0.112511	-0.382418	-0.107389	0.372241	-0.235856	-0.355432
0.547607	-0.432829	0.587766	0.593848	0.0726067	0.239436		0.29722	-0.214502	-0.24275	-0.194676	0.103188	0.0320578		-0.366626	-0.479465	0.335747	0.339393	-0.344896	-0.364213
0.592705	0.102487	0.91998	0.589655	-0.0187847	0.0636751		0.326346	0.171203	0.10665	-0.03082	-0.462838	-0.269226		-0.269419	-0.350267	0.451071	0.0554567	-0.420952	-0.406502
0.807933	0.447362	0.622357	0.604038	0.342863	0.17706		0.282903	0.472315	-0.193196	0.0383609	-0.0939296	0.184323		-0.193358	-0.41633	0.439155	0.241905	-0.389891	-0.408349
0.671743	0.366861	0.632357	0.650384	-0.182388	0.124602		0.318816	0.478951	-0.152841	-0.14792	-0.457959	0.0141738		-0.205705	-0.297885	0.0511982	0.226808	-0.396463	-0.398295
0.724572	0.0687741	0.737887	0.546981	0.00196049	-0.125377		0.610053	0.29766	0.144374	0.245339	-0.414831	-0.234879		-0.332292	-0.372507	0.494235	0.526941	-0.0176067	-0.211884
0.689381	0.488106	0.636607	0.754043	-0.247809	0.00386709		0.159772	0.209639	-0.145958	0.204691	-0.432072	0.000813192		0.0167891	-0.420857	0.40963	0.171308	-0.353093	-0.110876
0.578093	0.146842	0.746828	0.614966	-0.128379	-0.153858		0.343699	0.16733	-0.188829	-0.215868	-0.38946	-0.251578		0.0884091	-0.262565	0.490374	0.142468	-0.338971	-0.436389
0.462231	0.539159	0.718543	0.663179	0.0134999	0.203544		0.205313	0.288784	-0.10453	-0.0379279	-0.281889	0.132643		-0.322627	-0.260598	0.286973	0.595485	-0.238979	-0.413683
0.658928	0.450586	0.777611	0.513729	0.0540343	0.0177257		0.576411	0.52784	0.472664	0.179831	-0.122021	0.122876		-0.303918	-0.376818	0.400623	0.00684154	-0.335669	-0.385539
0.827412	0.348254	0.671478	0.713906	-0.272247	0.214353		0.197922	0.488306	0.416725	-0.0576217	-0.319313	-0.111024		-0.104545	-0.369905	-0.195432	0.287007	-0.24425	-0.334009
0.599083	0.212975	0.436869	0.679707	-0.0202532	-0.0063382		0.225189	0.413732	-0.394876	0.0699038	-0.172847	-0.154417		-0.222634	-0.542481	0.304002	0.188254	-0.146769	-0.30949
0.71967	0.343806	0.0853472	0.55791	-0.398242	0.0366083		0.154841	0.286843	-0.305685	-0.365689	-0.443732	-0.269508		0.167437	-0.367284	0.419581	0.488661	-0.315946	-0.043959
0.645622	0.55824	0.681107	0.605443	-0.165668	-0.167231		0.546935	0.655011	-0.0345801	-0.184771	-0.374567	-0.0430225		-0.249707	-0.608513	0.238284	0.245989	-0.307207	-0.0252959
0.454799	0.351253	0.824177	0.835222	-0.115872	0.254413		0.351227	0.434389	0.0274175	0.0315233	-0.150259	0.129725		-0.411799	-0.483231	0.194133	0.412189	-0.405002	-0.351751
0.733585	0.358605	0.601929	0.518362	-0.247158	0.0597197		0.332923	0.511137	0.218487	-0.208575	-0.213568	0.0192171		-0.226877	-0.358233	0.479751	0.128549	-0.414884	-0.322006
0.979237	0.39084	0.218033	0.822203	-0.105185	0.23587		0.360642	0.355439	-0.38803	-0.103143	-0.459853	0.359239		-0.154167	-0.344433	0.128776	0.360344	-0.101354	-0.221858
0.619001	0.62547	0.34828	0.475644	-0.0920149	-0.0695435		0.485117	0.49207	0.0478012	0.0359362	-0.182658	-0.409822		-0.113813	-0.426366	0.512803	0.290068	-0.235075	-0.172618
0.819075	0.202035	0.558103	0.809736	0.287147	-0.0551409		0.626609	0.566471	-0.206168	0.0475983	-0.322877	-0.290692		-0.243205	-0.440481	0.274237	0.529658	0.0993714	-0.28715
0.777177	0.50332	0.316651	0.404807	-0.272147	-0.234602		0.192812	0.72722	-0.387112	-0.265431	-0.307611	-0.300074		-0.118815	-0.607486	0.524356	0.239339	-0.0806252	-0.381176
0.815176	0.511216	0.551906	0.245071	-0.14232	0.302866		0.444649	0.510195	0.409159	-0.644557	-0.363554	-0.0216812		0.0298719	-0.19023	0.0837773	-0.312207	-0.206834	-0.23534
0.860097	0.260722	0.427754	0.573567	0.159383	0.175622		0.0662456	0.530542	0.236712	-0.402913	-0.513357	0.0917997		0.170445	-0.328511	0.0246142	0.444448	-0.245694	-0.127734
0.713769	0.489094	0.646398	0.481124	-0.0543497	-0.138993		0.596648	0.474412	0.158895	-0.192493	-0.155858	-0.384589		-0.15989	-0.384575	0.100482	0.193466	-0.400169	-0.362192
0.67752	0.689502	0.984711	0.613718	-0.0779819	0.0165884		0.342945	0.620619	0.112161	-0.0906484	-0.238656	0.00868789		-0.131711	-0.450798	0.428233	0.459518	-0.188616	-0.428719
0.740619	0.512689	0.505083	0.649369	-0.0393548	-0.0747923		0.485179	0.719405	-0.163685	-0.183247	-0.501981	0.077178		-0.159232	-0.571573	0.145721	-0.0107878	-0.384991	-0.105482
0.783114	0.670568	0.303707	0.753032	0.0276229	0.454208		0.18485	0.705295	0.0735616	0.134906	-0.476574	0.0572581		0.0497276	-0.322484	0.350584	0.295273	-0.495122	-0.171709
0.71418	0.522191	0.443153	0.749824	-0.242243	0.161755		0.577934	0.853919	-0.302991	-0.208376	-0.490319	-0.132144		-0.277326	-0.454694	0.152114	0.348759	-0.435498	-0.380046
0.391256	0.362484	0.455554	0.551813	-0.270194	0.0547959		0.210737	0.470015	-0.15146	-0.107708	-0.596568	-0.038266		-0.169602	-0.340681	-0.215569	0.296656	-0.558142	-0.238889
0.597601	0.604692	0.515417	0.356522	-0.238235	0.159059		0.541167	0.982896	-0.00579627	-0.457414	-0.535357	0.0735191		-0.195356	-0.379616	0.437205	-0.146727	-0.351612	-0.105197
0.673037	0.562989	0.799685	0.433408	-0.23888	0.141782		0.501823	1.08091	0.123366	-0.0705401	-0.266099	0.0658518		-0.201738	-0.200271	0.414689	0.471104	-0.240165	-0.510985
0.46397	0.0896583	0.389771	0.672047	-0.047679	-0.331281		0.442086	0.805652	0.0510362	-0.17248	-0.256442	-0.422498		-0.489635	-0.220066	-0.0121834	0.577349	-0.158822	-0.410787
0.759865	0.628331	0.544389	0.687937	-0.291436	0.0112366		-0.140914	0.683446	-0.0759712	0.050499	-0.0563255	-0.312886		0.163265	-0.13542	0.30319	-0.114634	-0.190231	-0.511521
0.522525	0.494692	0.587215	0.488071	-0.120858	0.13198		0.31174	0.114358	-0.17439	-0.197431	-0.546269	-0.122223		-0.11174	-0.271411	-0.0541547	-0.0471217	-0.387786	-0.182358
0.720533	0.2767	1.07723	0.494986	-0.297741	0.462506		0.565101	0.309445	0.402326	-0.172359	-0.246801	0.179286		-0.418103	-0.399338	0.756105	-0.172907	-0.558942	0.0235683
0.458861	0.416575	0.736221	0.603391	-0.374899	0.264214		0.36465	0.404274	-0.0329671	-0.144667	-0.280505	0.275184		-0.273172	-0.332226	0.125848	0.343052	-0.124801	-0.476667
0.801836	0.548172	0.665134	0.66398	-0.226916	-0.0294011		0.138304	0.546389	-0.302059	-0.350173	-0.0687083	-0.109638		-0.141164	-0.321518	0.0834563	0.370656	-0.176715	-0.353483
0.648444	0.459438	0.553728	0.60755	-0.147173	0.250967		0.186345	0.608884	0.0548359	0.129311	-0.276617	0.332427		0.0788913	-0.398232	-0.017138	0.405923	-0.431085	-0.230581
0.545601	0.266792	0.430968	0.638523	-0.217038	0.39978		0.231357	0.309895	-0.333594	-0.163728	-0.560573	0.00994716		0.0702324	-0.488302	0.376781	0.494726	0.0554152	-0.355567
0.65454	0.377094	0.805782	0.23822	-0.131057	-0.0468312		0.545323	0.715084	-0.255627	-0.424637	-0.249612	0.0896664		-0.168047	-0.406199	-0.112559	0.107764	-0.162387	-0.268467
0.647081	0.160422	0.786092	0.610481	-0.339762	-0.0780821		0.128932	0.2861	0.168015	0.123117	-0.462702	-0.0735698		0.0819467	-0.434582	0.000235275	0.200123	-0.496913	-0.294748
0.775228	0.623748	0.695582	0.693693	-0.235687	0.1465		0.522447	0.566876	-0.072023	0.10487	-0.145292	0.152736		-0.264885	-0.353876	0.500365	0.480477	-0.252265	-0.148409
0.422674	0.439287	0.402014	0.655066	-0.220929	0.135307		0.230007	0.280612	0.175491	-0.0525993	-0.405957	0.141082		-0.351167	-0.414383	0.38922	0.261744	-0.468796	-0.331905
0.656003	0.00521235	0.662145	0.983234	-0.0354419	0.11874		0.359114	0.0634177	0.215626	-0.0231149	-0.0723909	-0.224457		-0.519301	-0.254701	0.296041	0.409135	-0.182575	-0.298263
0.873127	0.331684	0.69227	0.528266	-0.275152	0.379274		0.118256	0.363238	-0.066282	0.0596742	-0.186469	0.0236935		0.227131	-0.373195	0.210104	0.171439	-0.300924	0.0522757
0.149335	0.507606	0.639061	0.634726	-0.242142	-0.117826		-0.464585	0.917721	-0.124896	-0.0117616	-0.43882	-0.05095		0.16384	-0.329366	0.163478	0.424729	-0.363716	-0.263914
0.562588	0.6116	0.806265	0.869713	-0.158909	-0.0136844		0.382969	0.623075	-0.0247733	0.154861	-0.397111	-0.285886		-0.341044	-0.362359	0.523461	0.428231	-0.315821	-0.130082
0.447125	0.60019	0.688031	0.62054	-0.025069	-0.0809576		-0.0537171	0.44022	-0.190073	-0.217517	-0.427556	-0.134619		-0.253667	-0.148236	0.22421	0.355638	-0.397005	-0.624204
0.605413	0.562603	0.699873	0.624588	-0.0653433	-0.0839044		0.269428	0.649139	0.268635	-0.133828	-0.455444	-0.149989		-0.293829	-0.344847	0.605012	0.50016	-0.230906	-0.0666463
0.45112	0.406568	0.567087	0.54047	-0.27285	0.252655		0.224784	0.399902	-0.0263024	-0.153052	-0.385734	0.0644505		-0.703515	-0.37784	-0.0398908	-0.000889476	-0.175104	-0.322759
0.347199	0.567251	0.493872	0.540604	-0.29508	0.1942		-0.101291	0.530335	0.115276	-0.166304	-0.436025	-0.0241609		-0.386308	-0.305064	0.163548	0.458384	-0.237134	-0.53577
0.643628	0.333506	0.858562	0.556818	-0.359642	0.182242		0.542775	0.410739	0.0183398	-0.0766745	-0.327479	0.0962949		-0.436934	-0.236877	0.116531	0.0628726	-0.135695	-0.431003
0.567341	0.460476	0.699732	0.578313	-0.299309	-0.199985		0.153244	0.537865	0.157291	0.165472	-0.161071	-0.401136		-0.269912	-0.438046	0.0854932	0.308435	-0.435104	-0.455915
0.70698	-0.075493	0.621063	0.768284	-0.116078	-0.0316807		0.281917	0.218404	0.195376	0.155476	-0.411473	0.013642		0.0422928	-0.431172	0.0437716	0.309426	-0.343897	-0.355717
0.774894	0.0529964	0.694361	0.532551	-0.384369	0.0891348		0.409265	0.351223	0.0618185	-0.203488	-0.579111	-0.0145723		0.280625	-0.382342	0.37505	0.179257	-0.34086	-0.411375
0.829688	0.271956	0.463864	0.654764	-0.292271	0.00217562		0.545496	0.85419	-0.0197477	-0.230221	-0.319268	-0.105082		-0.240263	-0.280535	0.00663131	0.125687	-0.434796	-0.451285
0.4809	0.274205	0.585067	0.169531	-0.187161	0.146922		0.469239	0.59715	-0.240642	-0.376627	-0.375098	0.00725685		-0.455736	-0.463181	0.538997	0.242247	-0.482285	-0.305481
0.600115	0.510848	0.766824	0.74678	-0.267119	0.0870925		0.326063	0.648195	0.16174	-0.140222	-0.400899	-0.158447		-0.06356	-0.467101	0.766192	0.3617	-0.461409	-0.503747
0.701797	0.581169	0.59261	0.56588	-0.0113905	-0.139296		0.5274	0.204255	0.138132	0.157005	-0.282865	-0.00869459		-0.43884	-0.489665	-0.034388	0.192099	-0.282901	-0.269172
0.784122	0.420066	0.441681	0.46433	-0.144819	0.092397		0.750503	0.420545	-0.0179296	0.248793	-0.448286	0.15924		0.00881735	-0.453081	0.244074	-0.11343	-0.358618	-0.149343
0.696521	0.424267	0.574245	0.527784	-0.484454	0.0529767		0.609916	0.250737	0.280506	-0.397072	-0.390888	-0.120047		-0.289799	-0.51223	0.582027	0.179471	-0.251391	-0.481976
0.766413	-0.0133895	0.567106	0.360071	-0.299865	0.0759636		0.380198	0.351315	-0.0223683	-0.40878	-0.402733	-0.117143		-0.00380866	-0.354495	0.472172	0.113432	-0.398451	-0.14188
0.591105	0.4838	0.146164	0.359246	-0.265186	0.170713		0.569725	0.535578	-0.139807	-0.229402	-0.570734	0.0655285		-0.257294	-0.428807	0.436393	-0.00538387	-0.204177	-0.340901
0.604937	0.354057	0.312136	0.763724	-0.327493	-0.345239		0.270368	0.334177	-0.270831	0.100504	-0.241603	-0.378487		-0.0758643	-0.371036	0.465763	0.239204	-0.248723	-0.201883
0.613529	0.717494	0.701473	0.546258	-0.311916	0.0131371		0.539144	0.581062	-0.0172567	-0.0756164	-0.0957644	-0.228783		-0.525844	-0.437465	0.386333	0.27155	-0.297336	-0.305958
0.296172	0.40925	0.649757	0.567354	-0.297633	0.211985		0.263883	0.672916	0.0763237	-0.162241	-0.460353	-0.0946106		-0.421377	-0.433673	0.089346	0.0700184	-0.427702	-0.374677
0.966645	0.510028	0.413968	0.56681	-0.2945	-0.227078		0.687652	0.745043	-0.0629321	-0.0943016	-0.198731	-0.00817676		0.119962	-0.371868	-0.0762073	-0.0135685	-0.268344	-0.21863
0.901546	0.44646	0.948957	0.728438	-0.282892	-0.0702529		0.420886	0.605731	0.0254759	0.247213	-0.460347	0.00888505		-0.0793899	-0.478262	0.500867	-0.180093	-0.254832	-0.52763
0.666031	0.487666	0.671411	0.618973	-0.2393	-0.388969		0.737792	0.384384	0.0277187	-0.319614	-0.403153	-0.377216		-0.0439833	-0.387268	0.236586	0.154085	-0.46968	-0.475682
1.00632	0.386825	0.454197	0.40171	-0.38391	-0.0236533		0.163877	0.55001	-0.202337	-0.379947	-0.186654	0.000891339		-0.239326	-0.414916	0.614006	0.484549	-0.206249	-0.422718
0.536747	0.311403	0.113596	0.559946	-0.0720383	0.233091		0.329986	0.484131	0.258342	-0.202687	-0.192067	-0.273009		-0.201987	-0.474905	0.249207	0.248958	-0.319913	-0.468224
0.699387	0.604781	0.749097	0.365113	-0.38674	-0.318523		0.226479	0.629453	-0.0934355	-0.26721	-0.30374	-0.141676		-0.188543	-0.448509	0.432156	0.280651	-0.444869	-0.312402
0.441198	0.331134	0.514807	0.435531	-0.251814	0.0449827		-0.164679	0.245968	-0.194219	0.185483	-0.469066	0.190545		0.0229258	-0.531685	0.482574	0.273841	-0.267256	-0.316154
0.693793	0.368664	0.766112	0.816434	-0.0888168	0.0823418		0.0682954	0.205105	0.257325	0.316643	-0.390598	-0.05436		0.0805082	-0.0924171	0.560587	0.722133	-0.333372	-0.513166
0.424231	0.420076	0.544397	0.558248	-0.588943	0.134244		-0.32756	0.306009	-0.161711	0.0106989	-0.480618	-0.159728		-0.189076	-0.543957	0.344493	0.247405	-0.254155	-0.394551
0.783474	0.517786	0.699992	0.579463	-0.38839	0.172229		0.663828	0.425473	-0.0103875	-0.124068	-0.471495	0.00380914		-0.270007	-0.455691	0.487263	0.213816	-0.401717	-0.392532
0.423262	0.0556525	0.25511	0.541512	-0.374291	-0.0600627		0.273777	0.221754	-0.322263	-0.143332	-0.446765	-0.211554		-0.172462	-0.373751	0.150145	0.078846	-0.352088	-0.281409
0.554539	0.397536	0.46185	0.924723	-0.130278	0.0372447		0.48251	0.2892	-0.208121	0.607676	-0.512105	-0.109011		-0.190376	-0.567299	0.219828	-0.0223667	-0.121186	0.0578791
0.758846	0.655836	0.600477	0.583409	-0.346489	-0.201218		0.583147	0.936146	-0.151018	-0.27893	-0.346035	-0.36328		-0.00956546	-0.0303075	0.54522	0.105318	-0.388563	-0.0541591
0.509653	0.603087	0.570697	0.60705	-0.426976	-0.230847		0.0887559	0.199667	-0.294271	-0.18322	-0.519802	-0.576259		-0.436606	-0.302184	0.248995	0.0675503	-0.355072	-0.556268
0.576788	0.339155	0.708238	0.468253	-0.0913182	0.349763		0.472697	0.468767	0.111625	-0.228265	-0.413584	-0.188153		-0.402818	-0.540547	0.323334	0.405167	-0.244625	-0.402192
0.552308	0.377439	0.169466	0.7606	-0.365333	-0.0499822		-0.0231318	0.411187	-0.258295	-0.0488417	-0.358407	0.0230048		-0.263865	-0.18711	-0.228004	0.541609	-0.360429	-0.458984
0.54925	0.342565	0.521081	0.585193	-0.242809	0.116093		0.443894	0.701025	-0.151428	-0.000792704	-0.520059	-0.192131		-0.238989	-0.560018	0.319205	0.364657	-0.380743	-0.403812
0.71761	0.468152	0.58019	0.402937	-0.015254	0.0696827		1.01211	0.43686	-0.140908	-0.0162282	-0.448592	-0.200994		-0.174652	-0.520941	0.219773	0.29373	-0.287262	-0.318791
0.366858	0.72238	0.322659	0.555367	-0.0161213	0.0287013		-0.0835119	0.387825	-0.314924	0.135761	-0.0712907	-0.0477837		-0.479365	-0.0975613	-0.201396	0.441324	-0.608511	-0.215447
0.666643	0.277662	0.84623	0.615243	-0.258776	0.0304182		0.354582	0.624936	0.329919	-0.0907873	-0.25399	-0.288954		-0.373661	-0.44056	0.334766	0.206011	-0.602157	-0.469311
0.757925	0.303004	0.645801	0.32137	-0.304503	0.311813		0.733976	0.387724	-0.0475521	-0.269011	-0.492103	0.223451		-0.169918	-0.285125	0.236358	0.203803	-0.35284	-0.488251
0.65962	0.55195	0.536063	0.879784	-0.337623	-0.0411163		0.193034	0.589947	0.128401	0.132851	-0.345757	-0.190632		-0.215796	-0.419984	0.409849	0.463424	-0.366568	-0.340098
0.414918	0.590034	0.717406	0.326766	-0.00930137	0.0743092		-0.00835596	0.928939	0.330308	-0.170909	-0.400979	-0.200984		-0.00939911	-0.322073	-0.174771	0.17859	-0.216651	-0.368403
0.601729	0.390931	0.702057	0.894956	-0.127673	0.117036		0.855214	0.259821	-0.0368153	-0.21607	-0.464441	-0.0174211		-0.152611	-0.347445	0.316713	0.464549	-0.393274	-0.386128
0.605651	0.623635	0.656167	0.617907	-0.267982	0.393944		0.152758	0.404271	0.0229433	-0.0710717	-0.249043	0.0720523		0.57667	-0.459985	0.37402	-0.0432716	-0.425069	-0.320514
0.806183	0.455094	0.653606	0.493839	-0.316707	-0.0977122		0.322007	0.473485	0.225623	-0.147171	-0.592233	-0.212595		0.129154	-0.12986	0.389138	-0.0558692	-0.287042	-0.220806
0.576891	0.52566	0.0946937	0.378002	-0.0335933	0.391842		0.316981	0.0762039	-0.539587	-0.427503	-0.280224	0.115943		-0.307454	-0.56739	0.151054	0.143652	-0.315378	-0.365334
0.473562	0.385227	0.189793	0.332598	0.0944646	0.0458875		0.19226	0.583049	0.0600468	-0.418191	-0.242733	-0.177382		-0.437544	-0.414626	-0.428693	-0.00329828	-0.104418	-0.461597
0.317312	0.613299	0.391199	0.539684	-0.115254	0.00607052		0.631613	0.514267	-0.327543	-0.045541	-0.282007	-0.0110565		-0.477196	-0.148848	0.165918	0.327183	-0.550018	-0.219982
0.644577	0.573229	0.554777	0.284571	-0.155325	0.09526		0.449736	0.431733	-0.206024	-0.368965	-0.216262	-0.155604		-0.545432	-0.341168	0.124401	0.117298	-0.401589	-0.417078
0.608846	0.219539	0.269603	0.560989	0.254445	-0.095486		0.659317	0.758965	-0.345486	-0.00992948	-0.351481	-0.152581		-0.235876	-0.402131	0.158024	0.174116	-0.363521	-0.410869
0.619588	0.554823	0.410688	0.523567	-0.132385	-0.236825		0.340426	0.589513	-0.0739884	0.039571	-0.199371	-0.431315		-0.124337	-0.417084	-0.104502	0.270331	-0.288859	-0.55701
0.562594	0.366655	0.743682	0.5799	0.0652167	-0.0414102		0.237811	0.659248	-0.112943	-0.175314	-0.493159	0.0423733		0.135935	-0.37073	-0.101611	0.25074	-0.323504	-0.0511444
0.775888	0.382627	0.806939	0.561733	-0.234437	-0.214832		0.691142	0.402395	-0.0549896	0.0396981	-0.58629	-0.190964		-0.110119	0.133946	0.488272	0.0551271	-0.299862	-0.296935
0.574656	0.270512	0.435859	0.726283	-0.151628	0.131814		0.348859	0.275808	0.190162	-0.0360495	-0.469527	0.0308528		-0.372205	-0.52694	-0.164959	0.0367706	-0.363886	-0.352052
0.648912	0.232596	0.944427	0.555434	-0.564308	-0.0272778		0.640152	0.283537	0.110951	-0.151241	-0.333912	0.000882214		-0.247586	-0.158053	0.192016	0.286271	-0.431902	-0.411665
0.730879	0.504722	0.356816	0.537475	-0.361334	0.190065		0.555645	0.597422	0.163361	-0.103643	-0.383521	0.134604		-0.195499	-0.49279	-0.0240061	0.127787	-0.414131	-0.334245
0.687205	-0.0628053	0.53453	0.344753	0.136347	0.186368		0.377054	0.394641	0.0513573	-0.400998	-0.0529676	0.0436497		-0.265921	-0.344796	-0.308443	0.425329	-0.399044	-0.189585
0.84443	0.642923	0.279677	0.452587	-0.219179	0.385561		0.564157	0.661166	-0.428159	-0.0901877	-0.16031	0.0870671		0.0395897	-0.405627	-0.149365	0.207991	-0.260978	-0.530001
0.396929	-0.0429271	0.0882418	0.360767	-0.031141	0.121714		0.408557	0.12261	-0.216242	-0.0689292	-0.137273	-0.17231		-0.452405	-0.409652	-0.0490769	0.405211	-0.276424	-0.489775
0.321082	0.550472	0.503177	0.55727	-0.357558	0.0584263		0.33627	0.443447	0.24206	-0.297506	-0.529425	-0.438568		-0.312954	-0.526714	-0.185568	0.302426	-0.301225	-0.392413
0.677478	0.427573	0.531683	0.452892	-0.270902	-0.00973615		-0.197599	0.474954	-0.0736428	0.373416	-0.184511	0.172285		-0.133619	-0.448765	0.176998	0.102679	-0.328926	-0.216458
0.696766	-0.292012	0.3897	0.560613	-0.306274	-0.343669		0.353639	0.0142496	-0.383568	-0.172822	-0.486369	-0.236775		0.0178512	-0.433061	0.259599	0.273951	-0.378535	-0.345538
0.719216	0.46233	0.516805	0.543835	-0.245088	-0.0292569		0.542959	0.520603	-0.186453	0.0368521	-0.366003	-0.0569036		-0.475843	-0.436707	0.216743	-0.112475	-0.256734	-0.351917
0.728294	0.277194	0.0732403	0.517156	-0.267725	0.0898677		0.308034	0.0948502	-0.338099	-0.0270581	-0.321831	-0.00179176		0.299494	-0.375359	0.262402	0.379292	-0.524238	-0.583778
0.584926	0.428762	0.45494	0.494037	-0.276368	-0.0810127		0.33371	0.254451	0.192564	-0.0967954	-0.334377	-0.0606939		-0.463673	-0.087439	0.332297	0.385255	-0.164459	-0.41925
0.617676	0.359469	0.649598	0.531243		0.459011		0.394573	0.56316	0.253414	-0.25229		0.0501427		-0.348366	-0.485055	0.458907	0.0403442		-0.0856148
0.683283	0.559818	0.561221	0.649543		0.112867		0.727554	0.594191	-0.404336	-0.215796		-0.0550144		-0.28928	-0.3017	0.512956	0.0378888		-0.361402
0.647535	0.471321	0.597692	0.724687		-0.0549172		0.368967	0.433474	0.298724	-0.178921		0.0278763		-0.319106	-0.443286	0.0367118	0.373472		-0.646851
0.688504	0.311567	0.218698	0.749383		-0.0532548		0.130105	0.451262	-0.323457	0.05463		-0.23339		-0.190663	-0.369563	0.255981	0.681652		-0.405843
0.602778	0.492208	0.419057	0.487303		0.115057		0.578391	0.360685	0.128216	-0.16234		-0.125177		-0.327216	-0.52398	0.302072	0.044144		-0.556532
0.581391	0.551192	0.221463	0.509314		-0.135326		-0.118796	0.319489	-0.220292	-0.249265		-0.267916		0.0863698	-0.343505	0.183854	0.0728257		-0.397988
0.351581	0.623727	0.400449	0.700377		-0.00595934		0.0678018	0.440346	-0.0815807	-0.026012		-0.113874		-0.174504	-0.322924	0.397656	0.169055		-0.166099
0.81357	0.448793	0.580071	0.573185		-0.229824		0.162862	0.26795	-0.0394742	0.0333268		-0.287127		0.236534	-0.365888	0.0764866	0.0803727		-0.442146
0.427858	0.240741	0.589908	0.598839		0.00900195		0.163141	0.350338	-0.269538	-0.0581478		0.0448364		0.039978	-0.462651	-0.00632718	0.0790875		-0.342854
-0.170993	0.382446	0.161062	0.598309		-0.0853054		-0.499903	0.183868	0.0367333	-0.321585		0.327901		-0.478371	-0.436439	0.207783	0.437367		0.0130618
0.893337	0.455106	0.519814	0.258809		0.135121		-0.165801	0.484458	-0.0910787	-0.026523		-0.286954		0.0588145	-0.496161	0.125158	-0.119303		-0.223038
0.677997	0.52707	0.748853	0.757142		-0.0963152		0.0937025	0.588117	-0.11554	0.0321164		-0.299808		-0.483773	-0.430247	0.238527	0.178515		-0.31036
0.655956	0.574161	0.51419	0.654523		0.245734		0.658955	0.222525	-0.117872	-0.23469		0.0795264		-0.366512	-0.0844784	0.193568	0.371034		-0.312306
0.624631	0.130236	0.412527	0.718105		0.637543		0.0790226	0.317255	-0.303167	0.112182		0.426343		-0.00176102	-0.369838	-0.330392	0.402591		-0.281327
0.601002	0.607551	0.571045	0.71687		-0.163256		0.450897	0.629865	0.0414997	-0.300274		-0.300329		-0.292929	-0.521656	-0.11371	0.59892		-0.256729
0.484745	0.467027	0.536318	0.524625		0.00260869		0.509708	0.215713	-0.380598	-0.183586		-0.125517		-0.373849	-0.519712	0.648715	0.412976		-0.299874
0.539648	0.0354149	0.511718	0.484437		0.289106		0.0112933	0.0260019	-0.0207964	0.110751		-0.165358		-0.405092	-0.408291	0.222071	0.313632		-0.115149
0.584584	0.268481	0.161706	0.677023		-0.0391355		0.302188	0.532966	-0.182133	0.131283		-0.0687836		-0.0973045	-0.359609	0.49538	0.290201		-0.327939
0.670082	0.207039	0.50413	0.649457		0.0135386		0.14943	0.390471	-0.0716469	-0.139253		-0.186914		-0.00919131	-0.506897	0.465034	0.0653158		-0.149211
0.648733	0.569425	0.362792	0.932216		0.288296		0.644136	0.542503	0.0269751	0.0861693		-0.163931		-0.0881518	-0.264319	-0.131332	0.472696		-0.567947
0.481195	0.217746	0.227914	0.287829		-0.191568		0.128969	0.33111	-0.0560035	-0.21458		-0.157929		-0.455395	-0.481248	0.660773	-0.0941405		-0.380329
0.847879	0.422678	0.464396	0.514716		-0.105154		0.377581	0.635631	-0.150202	-0.166588		-0.315857		0.12519	-0.457478	0.111379	0.106836		-0.304296
0.641317	0.462095	0.42886	0.575714		-0.332531		-0.027882	0.56274	-0.289202	-0.21177		0.0410605		-0.3339	-0.270367	0.774464	0.333418		-0.198615
0.663261	0.548421	0.208706	0.851376		0.0869234		0.404805	0.562463	-0.358947	0.250451		0.161226		-0.0498815	-0.256231	0.289294	0.161109		-0.302572
0.113811	0.479054	0.595735	0.286398		0.170586		0.17813	0.200705	0.0928988	-0.352526		-0.147554		-0.311357	0.0385026	0.0457464	0.0686537		-0.511072
0.639014	0.38179	0.433979	0.506803		0.162162		0.434492	0.397098	-0.379929	-0.320009		-0.355582		-0.554553	-0.346615	0.320072	0.213352		-0.270276
0.782785	0.530379	0.622527	0.423787		-0.0224041		0.226655	0.63884	0.250406	0.0409118		-0.0336447		0.053127	-0.450494	0.167275	0.199201		-0.353119
0.308146	0.16214	0.411981	0.806367		0.108835		-0.375819	0.109039	0.256136	-0.030508		-0.00766613		0.126823	-0.357267	-0.47445	0.255917		-0.312849
0.65386	0.448881	0.0468734	0.500855		-0.158924		0.463094	0.357142	-0.331876	-0.243129		-0.0519463		-0.267975	-0.505505	-0.0621468	0.405667		-0.338839
0.481509	0.39357	0.226768	0.499967		0.132315		-0.0183653	0.588768	-0.301331	-0.324645		0.0904748		-0.145668	-0.456937	0.490891	-0.05895		-0.224449
0.317724	0.453536	0.385481	0.295614		0.0372795		0.116216	0.670256	-0.163626	-0.184189		-0.0330192		-0.390812	-0.470614	0.272404	0.216977		-0.202316
0.550305	0.658588	0.406779	0.639906		-0.112228		0.166714	0.679157	-0.357505	0.00859537		-0.12076		-0.102569	-0.244792	0.547425	0.0426464		-0.374356
0.655382	0.573611	0.511962	0.341152		-0.04146		0.414051	0.403057	-0.293233	-0.270919		-0.0753621		-0.360333	-0.56061	0.45303	0.346322		-0.304431
0.974877	0.479844	0.515605	0.394557		-0.0557283		0.171568	0.166591	-0.00354138	-0.145065		0.0992897		-0.207469	-0.418543	0.0381437	0.195707		-0.318118
0.57877	0.776677	0.489294	0.478554		-0.0669788		-0.163084	0.325619	-0.121713	-0.000590979		-0.226931		0.219079	-0.176505	0.356653	0.409249		-0.306969
0.687626	0.371182	0.616098	0.559815		0.2783		0.106423	0.597643	0.266077	0.115323		-0.11393		-0.249359	-0.221237	0.193405	0.175131		-0.437801
0.145221	-0.0137717	0.250058	0.584313		0.170946		-0.280128	-0.0586625	-0.128532	-0.276046		-0.137343		-0.534554	-0.480667	0.226952	0.0685039		-0.350381
0.584594	0.61289	0.42575	0.472272		-0.222149		0.114465	0.652991	0.0974299	0.230839		-0.118242		-0.236105	-0.343418	-0.0445443	0.211144		-0.34903
0.554226	0.286138	0.528355	0.465472		-0.106618		0.412849	0.37451	-0.166646	-0.112133		-0.0041743		-0.314191	-0.416014	0.6452	0.168993		-0.321697
0.423962	0.673388	0.592997	0.853288		-0.0520167		0.763985	0.728827	-0.105148	-0.127853		-0.166206		-0.466968	-0.368269	0.232531	0.566361		-0.289294
0.758569	0.435382	0.434126	0.879819		0.00627469		0.354192	0.395159	-0.223591	0.305488		-0.185858		-0.28145	-0.415559	-0.174407	0.560393		-0.160624
0.625314	0.69177	0.480177	0.744592		-0.0501232		0.426899	0.51416	-0.334422	-0.287521		-0.0478737		-0.233653	-0.416507	0.468311	0.351315		-0.260319
0.741589	0.364535	0.308009	0.57055		-0.0482849		0.296773	0.311883	-0.130246	0.101291		-0.146		-0.532215	-0.565818	0.0171157	0.329048		-0.120317
0.561991	0.553647	0.165644	0.460137		0.0235274		0.266013	0.617481	-0.480784	-0.0586388		-0.0335857		-0.265641	-0.332473	0.489692	-0.0852374		-0.413929
0.295129	0.211742	0.680243	0.903518		0.0760953		-0.17137	0.321432	-0.0754563	0.252117		0.158813		-0.343015	-0.489155	0.476875	0.507372		-0.361277
0.61848	0.511527	0.122102	0.341118		-0.10146		0.396684	0.244206	-0.271134	-0.161575		-0.229095		-0.171766	-0.495488	0.418749	0.121596		-0.161972
0.917816	0.714574	0.547895	0.43154		-0.0404537		0.397066	0.324004	-0.0565954	-0.180159		-0.0143368		0.0266797	0.0127939	0.338699	0.429574		-0.215954
0.791959	0.407678	0.410358	0.410159		0.0744913		0.518547	0.271604	0.136158	-0.182629		-0.0228035		-0.259307	-0.504117	-0.175448	-0.00644269		-0.46887
0.210354	0.338441	0.476968	0.420462		-0.0431851		0.240157	0.2975	-0.0819906	-0.24078		-0.188408		-0.207971	-0.163217	0.208714	0.302111		-0.262561
0.682837	0.500145	0.312692	0.816065		0.292922		0.208972	1.02518	0.0707553	-0.227875		0.217178		-0.0642576	-0.287817	0.164547	0.563969		-0.203399
0.417492	0.655711	0.246135	0.627752		-0.370453		0.530173	0.729856	0.188912	-0.329838		-0.196813		-0.348288	-0.415956	0.0805141	0.440561		-0.0541037
0.751749	0.600832	0.42523	0.897307		-0.098643		0.148026	0.487861	-0.130328	-0.114405		0.074124		0.142793	-0.45911	0.0422403	0.0600887		-0.316711
0.472621	-0.142641	0.415362	0.815005		0.0279487		0.534463	-0.0671461	0.111713	0.182152		0.12478		-0.436326	-0.247656	0.207435	0.476661		-0.316716
0.468077	0.432042	0.450619	0.409003		0.0140303		0.487597	0.356706	0.384565	-0.364892		-0.149311		-0.504183	-0.369651	-0.399802	0.275956		0.0248549
0.862719	-0.0719768	0.540855	0.598938		0.00111739		0.88487	0.0176274	0.0092076	-0.265658		0.1198		-0.502878	-0.458404	0.226099	0.109968		-0.301336
0.683141	0.381602	0.161867	0.550973		-0.439769		0.490914	0.324124	-0.272855	-0.0980628		-0.341422		-0.493653	-0.12611	0.26833	0.0176184		-0.305875
0.602931	0.249066	0.422377	0.425433		-0.0570098		0.361892	0.381677	-0.163164	-0.176319		-0.195774		0.0605382	-0.676819	0.393849	0.311495		-0.322117
0.335874	0.612704	0.0231804	0.604821		0.00728938		0.333439	0.698177	-0.29543	-0.172565		0.0462358		-0.313211	-0.468446	0.402747	0.253537		0.00619293
0.839313	0.0581895	0.688237	0.438039		-0.0593755		0.398158	0.218677	0.342099	-0.314584		-0.261192		-0.436895	-0.58847	-0.384347	0.200303		-0.22229
0.610547	0.360612	0.158462	0.450305		-0.333124		0.52091	0.347175	-0.0939195	0.139889		-0.144487		-0.26047	-0.485833	0.169914	0.358446		-0.233587
0.571654	0.290041	0.57345	0.83256		-0.0390342		0.541188	0.492736	-0.0616593	-0.282863		-0.0859233		0.0636929	-0.378054	-0.0878464	0.462797		-0.321405
0.636498	0.215695	0.672714	0.511514		0.297584		0.514333	0.47004	-0.0858606	0.0185218		0.184759		-0.313342	-0.3609	0.436818	0.140433		-0.358222
0.693739	0.347882	0.483887	0.684224		0.173241		0.0310168	0.312444	0.118053	0.109533		-0.0575648		0.0142286	-0.556888	-0.247748	0.184194		-0.531917
0.503402	0.371703	0.256184	0.73963		0.445679		0.506693	0.575647	-0.37138	0.0222086		-0.278634		-0.0956529	-0.237684	0.199389	0.293578		0.147329
0.71192	0.540745	-0.0739579	0.479132		-0.184336		0.772265	0.383606	-0.481783	-0.260751		-0.0499041		-0.110568	-0.427596	-0.20639	0.239201		-0.245478
0.498082	0.615457	0.403271	0.475027		0.115549		0.0917749	0.614815	-0.24665	-0.116695		0.167165		-0.352927	-0.375008	0.370112	0.0183418		-0.10031
0.703171	0.366419	0.88497	0.355206		-0.117916		0.122186	0.377411	-0.294888	-0.0372456		-0.487202		0.0348731	-0.486116	0.696819	0.210363		-0.47548
0.469677	0.516763	0.532486	0.91344		-0.0332983		0.376502	0.418437	-0.388256	-0.0623895		-0.184282		-0.47845	-0.384458	0.247536	0.680183		-0.514512
0.690529	0.370222	0.15487	0.478045		-0.180055		0.1099	0.4901	-0.141697	-0.0210617		-0.137959		-0.180716	-0.483143	0.175236	0.642139		-0.240477
0.806871	0.458833	0.69148	0.262696		0.0612829		0.244666	0.470604	0.474304	-0.319969		0.0317835		-0.0711112	-0.363284	-0.294038	0.0259097		-0.661023
0.594741	0.404607	0.464877	0.617354		0.000454061		0.29526	0.772839	-0.365156	-0.0235821		-0.0626941		-0.384982	-0.417948	0.116952	0.357419		-0.165802
0.522669	0.117178	0.678047	0.462719		-0.281088		0.48914	0.251489	0.00801593	-0.354439		-0.436646		-0.263636	-0.455412	0.11303	0.0318761		-0.413629
0.616936	0.471014	0.159217	0.449462		-0.00437537		0.390095	0.405423	-0.108213	-0.284799		0.147188		-0.348374	-0.46917	0.173502	-0.146445		-0.401876
0.415996	0.541965	0.41314	0.631175		0.00266064		0.430919	0.544102	-0.0592516	0.247907		0.127175		-0.38532	-0.486154	0.0074041	0.19755		-0.509182
0.397145	0.331697	0.589596	0.674923		-0.0240421		0.229921	0.422138	-0.484241	-0.0844284		0.0951981		-0.335563	-0.542235	0.372185	0.314379		-0.380744
0.73008	0.436037	0.215621	0.310325		-0.189068		0.549896	0.703292	-0.383106	-0.425502		-0.338067		-0.265627	-0.441436	0.158743	0.108049		-0.460441
0.708661	0.364613	0.511107	0.818905		0.0282563		0.783641	0.483043	-0.289284	0.00483786		0.294852		-0.347889	-0.566649	0.0531945	0.396907		-0.245707
0.466503	0.288579	0.590034	0.421053		-0.13556		0.463803	0.505456	0.0862896	-0.397665		-0.289118		-0.197246	-0.592813	0.347225	-0.0192804		-0.327442
0.734333	0.485934	0.404421	0.747311		0.130825		0.526325	0.669875	-0.164579	0.0511397		-0.0667147		-0.535561	-0.390258	-0.240011	0.566859		-0.0545312
0.603218	0.627035	0.478927	0.756232		-0.0477209		0.284511	0.220103	-0.12514	-0.102735		0.0570527		-0.0904902	-0.533893	0.104359	0.412558		-0.31706
0.565267	0.552848	0.977214	0.834705		-0.0806547		0.447364	0.451726	-0.0362281	0.0345519		-0.123106		-0.301603	-0.500438	0.308959	0.366772		-0.277382
0.0748147	0.682847	0.68288	0.518434		-0.222834		0.106173	0.878049	0.701263	0.57012		-0.387795		-0.278015	-0.336579	-0.333152	-0.00500001		-0.326567
0.679411	0.381552	0.42281	0.884891		0.0537169		0.151257	0.302069	-0.30893	0.215351		0.0348385		0.117926	-0.394314	0.0131993	0.327257		-0.245462
0.787851	0.381129	0.625276	0.514935		-0.00252314		0.419549	0.620272	-0.169243	-0.212613		0.0128238		-0.102724	-0.196923	0.497307	0.160819		-0.386036
0.738404	0.491532	0.257259	0.864028		-0.135735		0.666603	0.429101	0.145676	-0.0327688		-0.00313377		-0.361519	-0.169265	-0.0845266	0.582177		-0.558537
0.497737	0.216851	0.249199	0.809586		0.105701		-0.2053	0.547206	-0.201305	0.00740769		-0.0939612		0.0516941	-0.580791	-0.14666	0.747516		-0.352679
0.579519	0.0413487	0.760825	0.816777		-0.229217		0.357851	0.0466886	-0.0611182	-0.0860962		-0.369452		-0.350769	-0.396562	0.631434	0.0205772		-0.283312
0.624016	0.621925	0.675053	0.717532		-0.012144		0.754629	0.352742	-0.180415	0.0386487		0.0180637		-0.306708	-0.348765	0.625253	-0.0277512		-0.456115
0.403248	0.632476	0.548009	0.265428		0.214188		0.590944	0.555307	0.266307	-0.443387		0.0961406		-0.442508	-0.531882	0.141654	-0.153002		-0.285153
0.662757	0.484911	0.284634	0.31792		-0.0179305		0.495863	0.296828	-0.0165756	-0.0488306		-0.184785		-0.418572	-0.521469	-0.286731	0.144084		-0.134655
0.883837	0.345879	0.606787	0.750406		0.140374		0.452934	0.0867868	-0.351542	0.103508		0.0296022		0.0261175	-0.437495	0.581501	0.126899		-0.11017
0.772508	0.456798	0.417107	0.932343		0.228325		0.574267	0.419921	0.221479	0.269167		-0.152399		-0.281819	-0.57316	-0.380313	0.511707		-0.526994
0.466053	0.454505	0.288675	0.6798		0.255959		0.452197	0.40576	-0.340766	0.184897		0.093717		-0.246521	-0.304995	0.188704	-0.188257		-0.230842
0.751457	0.602525	0.237588	0.745427		0.0120641		0.762847	0.201759	-0.412219	0.0119018		-0.26173		-0.14823	-0.301512	0.0478587	0.378155		-0.011478
0.546539	0.61597	0.204281	0.762931		-0.211001		-0.0701316	0.466256	-0.286353	-0.0670438		-0.473192		0.115559	-0.429551	0.383819	0.0243871		-0.265135
0.570445	0.745255	0.354945	0.601615		-0.400157		0.165119	0.982959	-0.551652	0.153126		-0.355007		-0.0360954	-0.465896	0.39994	0.245268		-0.0987239
0.47513	0.0754408	0.451364	0.455474		-0.136545		0.889714	0.0241435	-0.00606576	-0.120766		-0.314442		-0.188535	-0.544713	0.229309	-0.0379267		-0.280882
0.850417	0.721019	0.456132	0.59259		0.178813		0.324899	0.71144	-0.181069	-0.00731459		-0.0108299		0.0803576	-0.266301	0.229353	0.151646		-0.249598
0.289217	0.352588	0.58693	0.521709		0.15917		0.22012	0.500965	-0.0221238	-0.329342		-0.0716002		-0.517626	-0.492831	0.808962	0.302795		0.0030967
0.535909	0.309024	0.413924	0.515986		-0.143117		0.358148	0.156834	-0.0803615	-0.291976		-0.174919		-0.395657	-0.421951	0.268964	0.636279		0.0137748
0.789222	0.399906	0.563647	0.485555		0.215402		0.465591	0.153792	-0.0779889	-0.164991		0.134061		-0.211247	-0.367882	0.0340553	0.179003		-0.438088
0.543031	0.429396	0.656479	0.769619		0.204101		0.770513	0.60319	-0.28166	0.0561629		0.135664		-0.386348	-0.523063	0.0762731	0.519632		-0.1398
0.749246	0.452309	0.488909	0.770763		-0.168123		0.283476	0.434681	0.166123	-0.0596125		-0.373053		0.161532	-0.331754	-0.271167	0.469048		-0.182396
0.572548	0.484311	0.355715	0.32921		-0.330133		0.343824	0.27859	-0.262771	-0.276167		-0.0418133		-0.315897	-0.251242	0.336768	0.252778		-0.228488
0.572351	0.357632	0.510637	0.820577		-0.266512		0.548957	0.223707	-0.418387	0.250307		-0.159386		-0.00749266	-0.386917	0.279019	0.117623		-0.159187
0.555722	0.446985	0.623176	0.596929		0.207513		0.56577	0.470569	-0.04504	0.0857317		-0.162113		-0.461296	-0.355962	0.139501	0.0150453		-0.515576
0.539193	0.509779	0.852757	0.730986		0.0682047		0.00835856	0.586385	0.0737079	-0.0349205		0.0071197		-0.197064	-0.440823	0.579103	0.327216		-0.332299
0.580423	0.409342	0.292947	0.458462		0.195733		0.879565	0.630927	-0.140147	-0.212591		-0.40412		-0.070382	-0.396954	-0.199734	0.123333		0.152766
0.211638	0.48732	0.547395	0.746569		-0.23265		0.191879	0.395886	-0.0287311	-0.0608606		-0.22293		-0.534217	-0.215113	0.291259	0.496501		-0.209088
0.581194	0.13336	0.610372	0.30397		0.0518179		0.260399	0.443277	-0.062592	-0.211869		-0.134154		-0.400647	-0.295708	0.325942	0.107713		-0.283586
0.612641	0.559487	0.489508	0.419082		0.128315		0.538566	0.870666	0.176123	-0.412905		0.152836		-0.315787	-0.511067	-0.241308	-0.123884		-0.179588
0.767559	0.608607	0.508552	0.620241		0.465397		0.307685	0.572858	0.148227	0.426207		0.129084		-0.105228	-0.446863	0.160633	0.0351104		-0.292281
0.308471	0.693317	0.528175	0.655471		0.0105833		0.3171	0.461348	-0.338595	-0.305863		-0.173743		-0.445364	-0.356282	-0.291201	0.384729		-0.105012
0.645476	0.342668	0.370327	0.614417		0.000432957		0.31963	0.0834742	-0.115714	0.0674137		-0.166093		-0.207233	-0.41914	0.381937	0.381417		-0.103683
0.841871	0.603134	0.380146	0.487243		0.0360891		0.66169	0.698808	-0.109291	0.107342		-0.181434		-0.0305258	-0.365634	-0.202215	-0.145237		-0.101493
0.411703	0.384809	0.580804	0.483705		-0.416347		0.403626	0.124073	0.133735	-0.457795		-0.364821		-0.461158	-0.426577	0.0973243	0.113247		-0.369481
0.846584	0.477328	0.546674	0.620992		0.277411		0.579405	0.396827	0.42309	0.152676		0.0833467		-0.318598	-0.479567	-0.140769	0.509367		0.0116667
0.34148	0.757417	0.565947	0.559598		-0.00598002		-0.167638	0.893577	-0.172113	0.247161		-0.245696		-0.432157	-0.0606499	0.378748	0.132575		-0.118083
0.684314	0.418609	0.272001	0.623154		0.00618406		0.304561	0.665558	-0.337705	0.145741		0.0313873		-0.416604	-0.4362	0.241773	0.166741		-0.139034
0.542403	0.351137	0.459117	0.635131		-0.225117		-0.0748151	0.453139	0.0822368	-0.208296		-0.258889		-0.444461	-0.455077	0.0356405	0.279059		-0.303181
0.674819	0.463534	0.886081	0.322386		-0.32756		0.745553	0.475932	0.254484	-0.00178893		-0.378935		-0.235157	-0.546876	0.126999	-0.0708514		-0.170486
0.762829	0.457881	0.57773	0.544235		-0.108125		0.946819	0.456226	0.196858	-0.00834562		-0.282135		-0.301985	-0.419445	0.262964	0.506477		-0.0915766
0.68263	0.802565	0.867099	0.506409		0.0970825		0.69031	0.687023	-0.291923	-0.19234		0.0377558		-0.221282	-0.442168	0.499677	0.11854		-0.339611
0.689642	0.0650936	0.417689	0.77632		-0.456176		0.885936	0.199878	-0.283255	-0.0118808		-0.389489		-0.20888	-0.454843	0.653753	0.109045		-0.176548
0.651041	0.605529	0.232464	0.780387		-0.215508		0.227859	0.506165	0.173965	0.315471		-0.404115		-0.359657	-0.430143	0.112885	-0.0836355		-0.292367
0.659195	0.409938	0.449766	0.608985		0.273265		0.198496	0.587505	-0.476169	0.0476754		-0.251471		0.032048	-0.405632	0.00386169	0.419075		0.272144
0.589738	0.531636	0.710819	0.684032		0.0396217		0.190239	0.530692	0.0768753	-0.153696		-0.100735		-0.309727	-0.385001	0.42383	0.231462		-0.315476
0.559612	0.698631	0.616975	0.608059		-0.137506		0.50409	0.40335	-0.159632	-0.41172		-0.0393091		-0.47261	-0.511499	0.317778	0.215865		-0.124955
0.760551	0.389782	0.470443	0.740008		0.0959656		0.489007	0.265074	0.412913	0.077953		0.0198926		-0.213814	-0.563475	-0.453265	0.0377147		-0.255703
0.658239	0.227346	0.189143	0.47606		-0.0878876		0.726579	0.242911	-0.161998	-0.386999		-0.164605		-0.281634	-0.333519	-0.300531	0.133131		-0.626617
0.64431	0.798011	0.332359	0.357189		0.149464		0.422399	0.36745	-0.331154	-0.294653		-0.0878801		-0.0252741	-0.479503	0.351978	0.0958572		-0.292979
0.795701	0.557946	0.174248	0.646386		-0.34855		-0.263047	0.820977	-0.279097	-0.00852953		-0.353505		0.269641	-0.540408	-0.137856	0.229701		-0.432739
0.579614	0.593878	0.118442	0.335874		-0.290892		0.138925	0.523547	-0.465545	-0.287258		-0.592752		-0.302768	-0.591778	-0.218067	0.172548		-0.510077
0.632417	0.604028	-0.00536604	0.882027		-0.194028		0.147745	0.515359	-0.204049	0.119124		-0.407695		-0.0323992	-0.446524	0.134429	0.534103		-0.347732
0.73334	0.367373	0.192975	0.437948		-0.0870615		0.587571	0.275435	-0.547513	-0.267825		-0.109333		-0.209496	-0.339686	-0.104221	0.00465393		-0.201049
0.365714	0.555409	0.158835	0.517976		-0.116048		0.214638	0.525231	-0.30005	-0.294396		-0.100757		-0.247269	-0.200474	0.0856295	0.448297		-0.259371
0.311988	0.689654	0.217718	0.44734		0.00935383		-0.0478064	0.38151	-0.24676	-0.238514		-0.134535		-0.0329918	-0.507945	-0.190364	0.216494		-0.441183
0.363064	-0.052413	0.0538179	0.868518		0.207446		0.263626	0.14552	-0.407701	0.409836		-0.00702231		-0.332037	-0.387626	-0.0895744	0.405953		-0.310706
0.61559	0.735416	0.0032531	0.650056		-0.309118		0.342201	0.457664	-0.327349	-0.213119		-0.433019		-0.371945	-0.295106	0.13489	0.275039		-0.394647
0.695919	0.0690193	0.227137	0.536817		-0.00975664		0.485201	0.180874	-0.328547	-0.11708		-0.338047		0.347367	-0.386867	0.155862	0.0258857		-0.0258821
0.831701	0.540752	0.191084	0.848582		0.0887876		0.423489	1.02761	-0.456087	0.35716		0.0611042		-0.204102	-0.349983	0.0392161	0.267679		-0.298995
0.747119	0.424347	0.0522432	0.375359		0.27922		0.374664	0.477035	-0.394816	-0.0460991		-0.0521144		-0.128134	-0.3844	0.300357	-0.0144883		-0.481754
0.840648	0.577778	0.11146	0.555969		-0.274688		-0.00879596	0.442242	-0.162362	-0.410966		-0.0709404		0.305465	-0.512677	0.467517	0.0991471		-0.300524
0.774482	0.475879	0.0537002	0.64284		0.0794222		0.486564	0.35387	-0.326884	-0.275991		-0.00412882		-0.0973346	-0.349475	-0.297798	0.514212		-0.25611
0.792128	0.580435	0.0406378	0.41396		0.130725		0.353685	0.363471	-0.594152	-0.249126		0.255867		-0.290413	-0.436529	-0.0541939	0.152344		0.152262
0.532523	0.107272	0.266727	0.713445		-0.131784		0.386845	0.253378	-0.114699	-0.0852431		-0.156562		-0.419087	-0.401565	0.181113	0.54387		-0.277294
0.661162	0.556466	0.0835421	0.313788		-0.349318		0.264526	0.491013	-0.327371	-0.30052		-0.417959		0.320552	-0.504025	0.142761	0.0145196		-0.375107
0.69671	0.512937	0.23346	0.763575		0.020469		0.189494	0.791573	-0.47537	0.00689961		-0.218965		0.157416	-0.561642	-0.129774	0.456798		-0.178618
0.731403	0.697948	0.0259992	0.570305		0.404766		0.778044	0.509107	-0.394248	0.00498364		-0.0663068		-0.236338	-0.496123	0.305174	-0.20892		-0.105086
0.69717	0.481395	0.148824	0.839032		0.327677		0.216092	0.716806	-0.500981	0.291047		0.00473292		-0.221607	-0.429086	0.204765	0.366099		-0.194076
0.742627	0.426943	0.170979	0.848771		-0.111265		0.804517	0.372239	-0.208663	0.317841		-0.233964		0.182046	-0.408747	0.166574	0.0246666		-0.587077
0.676161	0.526209	-0.000802112	0.470987		0.19005		0.161608	0.666382	-0.28948	-0.0252772		0.0586869		0.238681	-0.353704	-0.173034	0.344359		-0.289451
0.628388	0.365227	0.0917533	0.917736		-0.0124946		0.42913	0.475408	-0.314371	0.249011		-0.00687225		0.0770836	-0.532428	0.215232	0.321925		-0.389032
0.5614	0.271457	0.0919899	0.45486		0.215838		0.41747	0.0693089	-0.232696	0.18644		-0.0176911		-0.520536	-0.353461	-0.289518	0.506992		-0.237551
0.713597	0.711493	0.0708815	0.648423		0.0669061		0.739214	0.671808	-0.503866	-0.0930827		-0.245675		-0.354666	-0.48166	0.216131	0.472152		-0.167582
0.893902	0.588552	0.0306	0.851978		0.133486		0.514726	0.762649	-0.343363	-0.00393567		0.016369		-0.0192283	-0.408003	-0.106771	0.432457		-0.11327
0.630256	0.59079	0.204289	0.636777		-0.3196		0.945797	0.509458	-0.442058	0.160324		-0.476081		-0.515352	-0.381269	0.567517	0.503005		-0.283061
0.582434	0.578681	0.0887023	0.792055		-0.238799		-0.0848327	0.71567	-0.438687	0.132895		-0.116234		-0.0154047	-0.376715	0.112724	0.416639		-0.387935
0.704542	0.472432	-0.151387	0.658363		-0.0561528		0.596118	0.432747	-0.368384	-0.0387941		-0.0484993		0.066197	-0.294026	0.332821	0.399352		-0.349645
0.59896	0.347474	0.0618115	0.577134		-0.298387		0.268944	0.511193	-0.315166	-0.0903974		-0.137844		-0.21675	-0.379225	-0.0930748	0.0445548		-0.347082
0.627217	0.772756	0.243234	0.572082		0.335543		-0.0308415	0.534955	-0.354491	0.0193791		0.323943		0.167245	-0.421313	-0.141081	0.29209		-0.160257
0.728145	0.356376	0.211239	0.494775		0.368484		0.748554	0.48792	-0.403184	-0.163359		-0.0399801		-0.374482	-0.504081	-0.178742	0.415745		-0.255358
0.574241	0.582794	0.278319	0.52841		0.0436272		0.203032	0.705242	-0.190173	-0.130356		-0.234452		0.0361382	-0.50885	0.0533593	0.0423378		-0.0960586
0.778833	0.542787	0.244967	0.487905		-0.0659565		0.40393	0.624568	-0.27539	-0.149049		-0.000103455		-0.0249574	-0.279884	-0.175615	0.0810148		-0.452729
0.666243	0.486246	0.140765	0.52751		-0.201032		0.463738	0.363524	-0.24762	-0.194604		-0.375623		-0.331656	-0.344984	0.145377	0.380543		-0.265856
0.499657	0.134541	0.182046	0.418635		-0.00818342		0.218668	0.119881	-0.317937	-0.062134		-0.173036		-0.263302	-0.305829	0.145716	0.321258		-0.300225
0.755153	0.573387	-0.0290431	0.651729		0.221801		0.223998	0.321554	-0.237118	-0.250321		-0.0786867		0.117393	-0.530429	-0.464892	0.25336		-0.152845
0.747063	0.307272	0.204433	0.55933		-0.386542		0.207449	0.235888	-0.346605	-0.0885223		-0.493886		0.134085	-0.4134	0.360226	0.441127		-0.13239
0.651986	0.450685	0.0336383	0.966563		0.213643		-0.00380368	0.382763	-0.412332	-0.143998		-0.0967271		0.0884529	-0.373388	-0.111407	0.370339		-0.246627
0.505227	0.536833	-0.0249534	0.400225		0.110331		0.211854	-0.0029124	-0.258935	-0.310181		-0.0589393		-0.383174	-0.292623	0.314345	0.370574		-0.272502
0.921755	0.471163	0.21225	0.773575		-0.372988		0.481172	0.193731	-0.147021	-0.197808		-0.367137		0.31949	-0.486035	-0.145124	0.0572353		-0.342676
0.823595	0.593936	-0.0622481	0.323609		0.216164		0.369295	0.657821	-0.280826	-0.115584		0.3704		-0.00445193	-0.433001	-0.0427342	0.108644		-0.0862682
0.836782	0.463412	0.30041	0.187616		0.0378943		0.401503	0.332096	-0.190905	-0.174552		-0.26799		-0.0458415	-0.447547	-0.0624473	0.147757		-0.3035
0.74062	0.247234	0.0793031	0.648027		-0.245366		0.668756	0.391947	-0.321106	0.313224		-0.335808		-0.0460363	-0.360051	-0.0180989	0.177885		-0.0827159
0.796073	0.529218	-0.0648539	0.248405		-0.288489		0.511651	0.412292	-0.331194	-0.327408		-0.366661		0.0439794	-0.522486	0.0484508	-0.0479228		-0.140897
0.827353	0.588924	0.210569	0.401182		-0.109661		0.188628	0.54988	-0.28973	-0.418309		-0.124003		0.0240805	-0.354618	0.0982497	0.078347		-0.134423
0.584519	0.397681	0.0834135	0.530852		-0.0535091		0.52065	0.173977	-0.144135	0.0613048		-0.164142		0.0746106	-0.493854	-0.390627	0.0719731		-0.310463
0.577209	0.512251	0.146303	0.864114		-0.114851		0.513247	0.651398	-0.441839	0.0761732		-0.108028		-0.223863	-0.231349	0.397105	0.484872		-0.214572
0.709703	0.558348	0.0379344	0.493539		-0.19781		0.187295	0.316575	-0.508997	-0.290808		-0.184023		-0.0370104	-0.248761	0.239852	0.386066		-0.295206
0.716298	0.596085	0.049355	0.433115		0.0390846		0.21636	0.212193	-0.307184	-0.0173812		-0.274032		-0.115059	-0.336586	0.00598722	0.582937		-0.211228
0.663783	0.313883	0.156762	0.454523		0.0978584		0.625288	0.520319	-0.431379	-0.306939		-0.162844		-0.416844	-0.403098	0.359467	0.241745		-0.120566
1.05393	0.573648	0.0933221	0.716244		-0.350343		0.316503	0.42541	-0.250732	0.0244506		-0.257162		0.192407	-0.335987	0.126224	0.275079		-0.0829387
0.643202	0.535491	0.229358	0.40182		-0.082706		0.155224	0.641355	-0.328189	-0.147268		0.105902		-0.429631	-0.291266	0.263496	0.177645		-0.0527728
0.882328	0.425169	0.100097	0.526679		0.0389501		0.363601	0.17188	-0.312671	0.142281		-0.134327		0.142295	-0.462074	-0.354139	0.0471255		-0.371633
0.562	0.617301	-0.00335948	0.445287		-0.056406		0.43181	0.394392	-0.372286	-0.412946		-0.0210744		-0.0289434	-0.625058	0.112308	-0.131675		-0.417284
0.823151	0.553627	0.135221	0.299957		0.171935		0.092048	0.509911	-0.212426	-0.332135		0.177504		0.349873	-0.417176	-0.195182	-0.13525		-0.20531
0.732131	0.560837	0.159387	0.798629		0.0111106		0.75661	0.383379	-0.0599586	0.122982		-0.0146103		-0.297054	-0.527057	-0.157346	0.197132		-0.384176
0.723365	0.0971894	-0.0774235	0.448555		0.087808		0.660476	0.105651	-0.34274	-0.215637		-0.0289603		-0.279531	-0.43808	0.042529	0.416124		-0.147197
0.628925	0.604685	-0.0141004	0.619071		-0.265976		0.454703	0.450067	-0.338849	-0.131144		-0.375311		-0.290129	-0.325652	-0.164828	0.337353		-0.0742607
0.503451	0.518487	0.161438	0.758778		0.201266		0.132187	0.214707	-0.264731	-0.0688515		0.020457		-0.180148	-0.439109	0.147484	0.207689		-0.15973
0.44629	0.275497	-0.0641952	0.566126		0.216124		0.100849	0.437431	-0.360173	-0.110287		0.142781		-0.301918	-0.449266	-0.146788	0.125784		-0.23951
0.78458	0.413485	0.261591	0.758084		0.222479		0.515552	0.14476	-0.396668	-0.00213039		0.137868		-0.306379	-0.284909	0.0827587	0.598115		-0.294399
0.557135	0.0221476	0.15763	0.319631		-0.25552		0.287336	0.162018	-0.316414	-0.208903		-0.16562		-0.402387	-0.389928	0.137279	-0.173759		-0.198082
0.86891	0.454972	0.0868508	0.679202		0.238119		0.216898	0.232777	-0.351583	-0.475877		-0.0664914		0.278836	-0.23287	0.172625	0.296426		-0.264145
0.44285	0.377582	0.247844	0.692344		0.404614		-0.142058	0.0158909	-0.346321	-0.104171		0.117793		0.148629	-0.394366	0.0644574	0.542774		-0.142272
0.872465	0.415019	0.255527	0.568389		0.112948		0.180774	0.414143	-0.140433	-0.331205		-0.0920801		0.334155	-0.417909	0.0374461	0.459625		-0.276148
0.708845	0.631499	0.102683	0.658642		0.0903383		0.351032	0.252439	-0.281633	0.00118116		-0.0877175		-0.166643	-0.381505	0.10035	0.167185		-0.221386
0.81362	0.513972	-0.157259	0.758709		-0.0603063		0.708024	0.620112	-0.336125	0.323394		-0.281972		-0.0762389	-0.534615	0.0126058	0.413475		-0.389332
0.823848	0.441625	0.159103	0.398158		0.17525		0.818306	0.779185	-0.227699	-0.550152		-0.193656		-0.409275	-0.4931	0.180387	0.118643		-0.310188
0.331181	0.756995	0.182518	0.553656		-0.0222167		0.410852	1.17964	-0.362679	-0.203438		0.181965		-0.505862	-0.311676	0.00117472	0.48904		-0.207573
0.668861	0.578025	0.345695	0.893119		-0.432736		0.53954	0.355795	-0.0785784	-0.00717657		-0.365299		-0.232841	-0.423085	-0.359469	0.271616		-0.162864
0.615412	0.644277	0.191585	0.264883		-0.389133		0.380675	0.716761	-0.295116	-0.312207		-0.406733		-0.373338	-0.469869	0.125487	0.256844		-0.302514
0.503461	0.614957	0.0752953	0.516049		0.141409		0.14437	0.453769	-0.158444	-0.101643		0.123854		-0.344992	-0.454494	0.0737725	0.111651		-0.266932
0.687447	0.583435	0.0711602	0.85408		-0.309277		0.546194	0.637015	-0.251013	-0.225496		-0.523733		-0.274348	-0.396935	-0.230236	0.330173		-0.0531706
0.428875	0.063008	0.383138	0.976412		0.190013		0.437107	-0.076729	-0.230523	0.165695		-0.0231089		-0.469213	-0.437349	0.186454	0.316276		-0.151381
0.618553	0.602939	0.0355328	0.722563		0.0847183		0.549943	0.566129	-0.259332	0.0211286		-0.0534019		-0.264485	-0.3957	0.382369	0.0999542		-0.0460805
0.906556	0.517283	0.169236	0.403693		-0.491805		0.0527859	0.559233	-0.166795	-0.034043		-0.522745		0.120563	-0.515027	-0.307967	0.192118		-0.26602
0.887405	0.386691	0.0825965	0.351697		-0.331371		0.173005	0.259517	-0.405783	-0.429638		-0.423704		0.0845261	-0.484833	-0.0882533	0.181162		-0.387704
0.695514	0.561509	0.233746	-0.0801573		-0.177252		0.522341	0.369022	-0.424202	-0.21641		-0.329915		-0.236558	-0.373837	-0.14495	0.562142		-0.283893
0.576429	0.489089	0.204736	0.560357		-0.160422		0.592401	0.285914	-0.362549	-0.190547		-0.35082		-0.192321	-0.441755	0.152086	0.188763		-0.198706
0.687431	0.611999	0.0675897	0.496169		0.265126		0.58034	0.34621	-0.389308	-0.273728		-0.12971		-0.203574	-0.285167	0.0584777	0.154325		-0.65418
0.796738	0.37629	-0.0681067	0.851143		0.0726639		0.821046	0.557103	-0.487832	0.094088		-0.127176		-0.246796	-0.479536	0.0344962	0.307692		-0.167684
0.874949	0.401533	0.135603	0.428723		0.0746109		0.386442	0.491598	-0.543922	-0.0200663		-0.218685		0.0232691	-0.328686	0.0950144	0.219272		-0.320478
0.721245	0.457094	0.182231	0.614425		-0.187151		0.463639	0.393603	-0.406142	-0.324606		-0.249704		-0.271357	-0.236076	-0.01563	0.418951		-0.304657
0.7563	0.574138	0.037392	0.380709		-0.196205		0.318777	0.249296	-0.449114	-0.393258		-0.327807		0.450721	-0.363751	-0.0793373	0.350426		-0.397564
0.61243	0.505635	-0.00990967	0.575599		0.332504		0.51978	0.569469	-0.342199	-0.277288		-0.167163		-0.292785	-0.287048	0.275492	0.415393		-0.148895
0.834221	0.433574	0.126264	0.806247		-0.0744755		0.291528	0.2964	-0.333505	0.123456		-0.121663		0.128589	-0.295651	-0.155496	0.192293		-0.33078
0.791396	0.67488	0.0266911	0.948609		0.0556447		0.384208	0.614712	-0.333908	0.13904		-0.0189463		0.197354	-0.328883	-0.297681	0.135864		-0.128239
0.844509	0.333392	-0.054984	0.492101		0.0244864		0.395386	0.382112	-0.524492	-0.258712		-0.0327545		0.0355936	-0.327998	-0.105385	0.101968		-0.265468
0.50502	0.512272	0.108642	0.68732		0.00697372		0.196455	0.592723	-0.378282	-0.20854		-0.138737		-0.405196	-0.394159	-0.124041	0.288928		-0.157083
0.808593	0.484005	0.129121	0.616005		0.286377		0.238843	0.479804	-0.426395	0.0178687		-0.256381		0.000680779	-0.471731	-0.19432	0.0585967		-0.165369
0.807473	0.48725	0.0421412	0.663965		-0.416559		0.655682	0.540492	-0.349766	-0.442335		-0.289515		-0.242759	-0.498156	-0.210962	0.239641		-0.0974467
0.646103	0.390335	0.207216	0.412917		-0.461263		0.284602	0.466336	-0.377585	-0.493829		-0.483171		-0.334188	-0.510319	0.125978	0.182963		-0.327199
0.767629	0.469933	0.275181	0.867675		0.170763		0.247673	0.205985	-0.292765	-0.129016		-0.316437		0.0783311	-0.556408	0.180482	0.292387		-0.0743875
0.653533	0.702108	0.00730288	0.85283		-0.0340732		0.649407	0.451549	-0.287294	-0.0257734		-0.131655		-0.23681	-0.296069	-0.47174	0.406768		-0.372179
0.667148	0.729323	0.213334	0.284449		0.0368183		0.261925	0.432968	-0.419981	-0.418835		-0.210809		-0.31841	-0.298048	0.330057	0.529949		-0.135889
0.918784	0.597349	0.25404	0.744167		-0.258931		-0.0632391	0.585829	-0.309817	0.404831		-0.231842		0.148786	-0.330105	-0.0558948	0.130847		-0.37679
0.811321	0.350768	0.312271	0.628336		0.240255		-0.0776319	0.373403	-0.218596	-0.0657478		-0.0770318		-0.010909	-0.458221	-0.10735	0.53772		-0.121453
0.638505	0.366006	0.300096	0.600396		-0.232997		0.507684	0.224836	-0.160785	-0.0191374		-0.302598		-0.280736	-0.462713	0.103837	0.317011		-0.420313
0.751268	0.621609	0.166971	0.615766		0.481487		0.686553	0.420066	-0.381311	-0.285242		-0.0461858		-0.373686	-0.333219	0.327631	0.321631		0.00115756
0.755743	0.697898	0.198625	0.926484		0.0882348		0.205696	0.312911	-0.383327	0.091584		-0.101224		-0.102686	-0.341896	0.448721	0.492145		-0.446575
0.595994	0.659402	0.114547	0.388431		0.365445		0.250114	0.593475	-0.481854	-0.0406419		-0.256408		0.0483712	-0.216379	-0.0669156	-0.0534887		-0.267886
0.630177	0.456279	0.0571069	0.407895		0.00313624		0.399015	0.511065	-0.27258	-0.23475		-0.312502		-0.299854	-0.521951	-0.153192	0.155314		-0.420288
0.480027	0.564464	0.332573	0.332147		-0.0677069		-0.023685	0.674462	-0.131266	-0.524845		0.0437213		0.0927016	-0.389103	-0.315167	-0.0579719		-0.354638
0.685518	0.605468	0.159372	0.5359		-0.178141		0.39831	0.482114	-0.182261	-0.196052		-0.247753		-0.0879627	-0.249499	-0.180686	0.350433		-0.131869
0.629265	0.240795	0.104823	0.694049		0.300872		0.760919	0.245296	-0.145374	-0.410904		0.0166706		-0.392699	-0.509385	-0.253672	0.152087		-0.304256
0.773328	-0.123219	-0.072071	0.850046		0.211849		0.399144	-0.187592	-0.352623	-0.11642		0.126648		-0.17733	-0.217379	-0.251071	0.315455		-0.394838
0.856262	0.279165	0.0108154	0.684695		-0.266907		0.432965	0.336796	-0.442603	-0.0014586		-0.493944		-0.0949615	-0.351797	0.0786693	0.482374		-0.0244378
0.60913	0.384611	0.23553	0.624919		-0.106953		0.38484	0.0101491	-0.272946	-0.0718258		-0.345028		-0.393255	-0.406023	0.0805423	0.468946		-0.278563
0.444885	0.402406	-0.141003	0.447071		-0.476622		0.603571	0.398175	-0.402461	-0.0532202		-0.449471		-0.44775	-0.337673	0.183555	0.46179		-0.387366
0.660007	0.357009	-0.0055764	0.503152		-0.369155		0.558063	0.460329	-0.410847	-0.217386		-0.263927		-0.0708362	-0.518226	-0.0866798	0.295006		-0.40802
0.574107	0.464653	-0.00109791	0.386744		-0.112481		0.145108	0.41533	-0.506813	-0.27446		-0.0924088		-0.137912	-0.412055	-0.158809	-0.09392		-0.437779
0.48376	0.612997	0.118551	0.712934		0.0237039		0.894397	0.397972	-0.442249	0.0542974		-0.11975		-0.459304	-0.412928	-0.0650219	0.243392		-0.264334
0.76302	0.351558	-0.044724	0.4887		-0.229378		0.145682	0.322134	-0.558768	-0.377521		-0.201304		-0.0780328	-0.480649	0.222958	0.469938		-0.125412
0.597985	0.810476	0.179441	0.431814		-0.168043		0.140076	0.854809	-0.387618	-0.159957		-0.430103		-0.295623	-0.502777	0.207393	0.430308		-0.361732
0.519493	0.0882274	0.15874	0.935029		-0.208179		0.238146	-0.060874	-0.379733	0.328559		-0.112333		0.0966571	-0.567618	0.338865	0.630039		-0.382737
0.701159	0.48347	0.0973293	0.53278		-0.288424		0.203219	0.103583	-0.357136	-0.3786		-0.407272		0.0454716	-0.477987	0.0927892	0.546543		-0.290807
0.721147	0.394279	0.0108399	0.35686		-0.0817079		0.421045	0.18659	-0.529224	-0.318425		0.105836		-0.358876	-0.409577	0.1589	0.472258		-0.526607
0.628386	0.459197	0.125464	0.238782		-0.490575		0.338041	0.680327	-0.0126838	0.0477512		-0.156877		-0.213105	-0.532403	-0.15813	0.217262		-0.113957
0.500561	0.707524	0.135978	0.606173		-0.262943		0.537745	0.464325	-0.317557	-0.0742428		-0.352206		-0.479502	-0.280494	-0.107159	0.707162		-0.047598
0.592067	0.461959	0.239601	0.585757		-0.0960926		0.193671	0.282971	-0.30268	-0.208677		-0.196274		-0.177893	-0.447271	-0.112066	0.103954		-0.192987
0.368478	0.475857	0.14458	0.618928		0.0193071		0.484539	0.535787	-0.227956	-0.0885363		-0.243662		-0.415299	-0.544007	-0.00457176	0.249877		-0.0704313
0.569932	0.505706	0.366524	0.353618		-0.00218231		0.301763	0.396446	-0.197751	-0.283167		0.0422958		-0.474663	-0.36154	0.146412	0.345113		-0.381922
0.60648	0.552474	0.103352	0.132788		-0.208718		0.169	0.783412	-0.234198	-0.309058		-0.163058		-0.104049	-0.354819	-0.16936	0.193449		-0.357282
0.56797	0.290478	-0.120245	0.319816		-0.413024		0.310053	0.581121	-0.337234	-0.396988		-0.538813		-0.284776	-0.250238	0.205452	0.332172		-0.608703
0.533315	0.488295	0.130135	0.73607		-0.216888		0.473315	0.492664	-0.2727	-0.286551		-0.124727		0.166267	-0.444533	0.130393	0.435966		-0.310041
0.757455	0.607582	0.034781	0.482894		-0.279054		0.221058	0.836993	-0.358761	-0.010751		-0.376272		0.0815297	-0.380496	0.0846028	0.234498		-0.29217
0.753196	0.565499	-0.00479294	0.774225		0.0554245		0.517231	0.39779	-0.383434	-0.0379743		-0.225858		-0.020902	-0.242199	-0.395934	0.269333		-0.059635
0.847997	0.593024	0.226932	0.483558		-0.00907488		0.156842	0.427762	-0.36393	-0.185349		-0.211672		-0.0328692	-0.441991	0.0781447	0.390581		-0.49974
0.681956	0.28019	0.141074	0.326628				0.355864	0.428422	-0.325028	-0.300298				-0.0859613	-0.339865	0.257017	0.215446
0.482575	0.494554	0.105211	0.401522				0.049135	0.338836	-0.257915	-0.127525				-0.0443021	-0.369583	0.15839	0.0749006
0.922411	0.719676	0.129893	0.154599				0.431287	0.626265	-0.175792	-0.436308				-0.0557595	-0.268894	0.493545	0.186168
0.784134	0.213125	0.249662	0.522522				0.318791	0.251397	-0.211562	-0.287399				0.0986425	-0.433505	-0.104576	0.311032
0.599052	0.568594	-0.0196522	0.45241				0.327326	0.578634	-0.291615	-0.106344				0.0226753	-0.405309	0.0218996	0.327977
0.707857	0.407174	0.292425	0.538279				0.580004	0.0651687	-0.388897	0.10033				0.0593014	0.159332	0.447773	0.175725
0.882936	0.465672	0.0637069	0.179205				0.533446	0.38505	-0.301371	-0.442816				-0.256685	-0.454277	-0.133403	0.090321
0.585355	0.601568	0.0361723	0.597341				0.708767	0.483994	-0.494366	-0.020307				-0.423783	-0.419763	-0.22914	0.17381
0.554411	0.494723	0.0509044	0.498854				0.763072	0.574558	-0.412567	-0.168452				-0.290169	-0.32193	-0.216184	0.401325
0.583183	0.38884	0.201567	0.20864				0.788024	0.657346	-0.168243	-0.262296				-0.25057	-0.375238	-0.342582	-0.0787743
0.549236	0.516458	0.0395877	0.625352				-0.288561	0.277807	-0.288658	0.253747				0.0999182	-0.49395	-0.160534	0.54439
0.607425	0.550748	0.27403	0.279309				0.230676	1.074	-0.392813	-0.132749				-0.080907	-0.378277	0.260924	0.279004
0.713031	0.668991	0.0853665	0.683993				0.119226	0.510071	-0.276488	0.12957				0.194349	-0.378555	-0.21442	0.406502
0.426606	0.405499	0.24884	0.606779				0.184954	0.526566	-0.365809	-0.123493				-0.122298	-0.408633	0.467197	0.198348
0.790825	0.220463	0.0952044	0.362893				0.310048	-0.201719	-0.0752868	-0.394893				0.242251	-0.488853	0.0443085	0.464083
0.593945	0.627851	0.019185	0.3476				0.545024	0.636975	0.175164	-0.344469				-0.709745	-0.370405	0.20058	0.181894
0.873713	0.45553	0.185338	0.576542				0.755052	0.522017	-0.232766	-0.150536				-0.0668039	-0.444022	-0.315964	0.125289
0.702867	0.591895	-0.0797761	0.520261				0.541006	0.496372	-0.39408	-0.135644				-0.47009	-0.573639	-0.203439	0.194835
0.723753	0.188583	0.209963	0.400425				0.703751	0.51445	-0.406458	-0.529439				0.114709	-0.0310022	0.233529	0.104478
0.427322	0.487691	0.196992	0.33756				0.340848	0.247361	-0.308126	-0.0690086				-0.0641179	-0.605181	0.215048	0.830914
0.34541	0.407419	0.0695645	0.444849				0.461164	0.512089	-0.413266	-0.328609				-0.502565	-0.393747	0.192668	0.250285
0.422473	0.44738	0.038768	0.386376				0.012	0.352078	-0.308943	-0.492965				-0.0594644	-0.271415	0.143369	0.0871901
0.452684	0.583874	0.110745	0.272323				0.382094	0.422502	-0.369182	-0.277189				-0.271673	-0.36585	-0.167122	0.1853
0.815942	0.582641	0.313762	0.785401				0.169264	0.468867	-0.332609	0.0231498				0.230854	-0.257996	0.313319	0.26332
0.675709	0.536383	0.241033	0.210304				0.483604	0.417853	-0.331239	-0.357712				-0.382994	-0.529736	0.414098	0.404453
0.265068	0.303708	0.212038	0.572118				0.193103	0.325756	-0.101312	-0.454368				-0.444163	-0.369296	-0.188301	0.407536
0.78465	0.450611	-0.0298521	0.23302				0.466031	0.633404	-0.488558	-0.534771				0.0911111	-0.426665	0.118588	0.490588
0.552111	0.30848	0.0460234	0.460944				0.390162	0.344052	-0.475287	-0.225261				-0.368367	-0.488679	0.076652	0.332905
0.691242	0.5879	0.0285219	0.679624				0.279341	0.331886	-0.438445	-0.250671				-0.313105	-0.597726	0.0239154	-0.105999
0.604374	0.615785	0.349895	0.229713				0.135356	0.312154	-0.380983	-0.35551				-0.296864	-0.392947	0.244916	-0.0740151
0.732785	0.610363	0.0414452	0.376622				0.542088	0.682093	-0.640891	-0.271926				-0.195208	-0.354707	-0.0651427	0.0987828
0.659867	-0.420572	0.166113	0.221304				0.546368	-0.359748	-0.420883	-0.341511				-0.333777	-0.389073	0.278263	0.26315
0.571576	0.675519	0.11436	0.401762				0.299957	0.781214	-0.42876	-0.358182				-0.309935	-0.48703	-0.108858	-0.0452186
0.385092	0.68971	0.201031	0.642456				0.276548	0.614796	-0.37361	-0.165081				-0.530977	-0.393236	0.0507873	-0.0373277
0.420137	0.237476	0.123078	0.446957				0.361711	0.399486	-0.335635	-0.417153				-0.418778	-0.561358	0.12996	0.392965
0.837225	0.498851	0.385791	0.577271				0.867019	0.313069	-0.260739	-0.115993				0.0146131	-0.400993	0.140547	0.303046
0.739527	0.560095	-0.116246	0.32994				0.352948	0.63749	-0.425024	-0.361721				-0.390107	-0.473686	-0.121172	0.290245
0.463567	0.479643	0.235261	0.306191				0.620888	0.573214	-0.356397	-0.26978				-0.535445	-0.35617	0.0468282	0.409906
0.281307	0.0914201	0.345093	0.13399				-0.306168	0.0134871	-0.219928	-0.608287				-0.0106343	-0.387916	-0.0346576	0.504003
0.5645	-0.158236	0.176921	0.605722				0.540203	-0.0749047	-0.346981	0.105259				-0.134753	-0.296203	-0.245129	0.19239
0.68668	0.560188	0.0225313	0.266965				0.16854	0.641828	-0.322365	-0.449258				0.200789	-0.195345	-0.152426	0.14859
0.911254	0.615772	0.0685946	0.495417				0.583018	0.554697	-0.192603	0.00927069				-0.384449	-0.494685	0.0567171	-0.0942604
0.350218	0.511719	0.253665	0.386467				0.144478	0.668043	-0.281052	-0.0521712				-0.00410231	-0.219604	-0.325827	0.26105
0.869763	0.489307	0.0073874	0.171251				0.0820046	0.363355	-0.326371	-0.451807				0.198257	-0.443316	-0.114101	0.22741
0.739743	0.654835	0.169923	0.670627				0.429662	0.445043	-0.402903	-0.279729				-0.209663	0.182351	0.122625	0.298575
0.302845	0.540493	0.220577	0.445102				0.586755	0.123191	-0.254616	-0.13943				-0.319618	-0.416218	-0.368102	0.410799
0.789379	0.270567	0.106933	0.506865				0.356247	0.4555	-0.272559	-0.0566961				-0.140537	-0.357704	0.00150192	0.377819
0.345551	0.542332	0.242554	0.663434				0.277329	0.533128	-0.273799	-0.189047				-0.386542	-0.335997	-0.0895373	0.133705
0.781614	0.328281	0.286192	0.618176				0.525812	0.227274	-0.151463	-0.33861				-0.238852	-0.449539	0.00826278	-0.16297
0.446163	0.608328	0.182331	0.641877				0.485989	0.603356	-0.303844	-0.123736				-0.558525	-0.386638	0.143218	0.139688
0.538835	0.451879	-0.059945	0.61533				0.28622	0.150238	-0.362671	-0.259063				-0.215991	-0.458484	-0.136692	0.497945
0.66834	0.542062	-0.0864592	0.639354				0.303645	0.421061	-0.328455	-0.179878				-0.480643	-0.312526	-0.154487	0.199472
0.519711	0.397273	0.00712838	0.277789				0.254791	0.162919	-0.360448	-0.201982				-0.291245	-0.45734	0.237198	0.205609
0.641661	0.597919	0.0893233	0.43964				0.678807	0.244902	-0.316904	-0.292467				-0.0742113	-0.38416	-0.076832	0.2664
0.524981	0.330924	-0.0941401	0.651905				0.0122332	0.361322	-0.502796	-0.351328				-0.474316	-0.554284	-0.438345	0.411878
0.806948	0.397018	0.0862828	0.458383				0.473184	0.336045	-0.178421	-0.278929				-0.272446	-0.556012	0.171054	0.125115
0.567004	0.691557	0.260558	0.53621				-0.0969818	0.410257	-0.376385	-0.0805431				0.21216	-0.322826	0.0687994	0.362296
0.759173	0.397351	0.110979	0.273997				0.655019	0.296028	-0.199683	-0.48161				0.0519111	-0.442078	-0.398461	0.079128
0.773027	0.367248	-0.0495936	0.509022				0.361028	0.33905	-0.555763	-0.459598				0.14135	-0.473264	-0.0699683	-0.106313
0.353598	0.669655	0.168405	0.353147				0.445897	0.490314	-0.467812	0.0851893				-0.538477	-0.408817	-0.0352528	0.109312
0.462248	0.496419	0.181523	0.567612				0.266425	0.432678	-0.194961	-0.156493				-0.449708	-0.219919	-0.260814	0.238312
0.588178	0.425121	0.197549	0.782952				0.530281	0.136522	-0.32749	0.0817449				-0.388674	-0.444239	0.163161	0.407355
0.576927	0.513586	-0.0332655	0.486803				0.811718	0.447724	-0.37469	-0.164218				-0.260085	-0.419578	-0.147787	0.407303
0.459784	0.46459	0.0150418	0.694808				0.282669	0.470874	-0.344486	-0.399661				-0.452196	-0.576495	-0.233035	0.226081
0.727851	0.572968	0.0620982	0.304311				0.463701	0.261108	-0.252348	-0.100446				-0.355181	-0.346037	0.417518	-0.0560709
0.893778	0.394348	0.184267	0.565073				0.38844	0.618834	-0.345406	-0.327144				-0.376265	-0.375204	-0.177703	0.194152
0.647929	0.541266	0.286803	0.063316				0.535576	0.633755	-0.4374	-0.384391				-0.242888	-0.527557	-0.353679	0.23395
0.62356	0.490625	0.0966467	0.501129				0.415793	0.47168	-0.289789	-0.216012				0.37173	-0.485288	-0.130081	0.0632413
0.709453	0.476532	0.20381	0.356222				0.59692	0.650446	-0.166729	-0.154306				-0.114643	-0.386447	0.0162013	0.0964305
0.881996	0.39241	0.0700548	0.29022				0.0509807	0.685559	-0.326111	-0.189158				-0.0194872	-0.391769	0.103343	0.101816
0.496615	0.215247	-0.0342098	0.309933				-0.243442	0.066523	-0.473008	-0.342299				0.0937055	-0.291881	-0.0645036	-0.0406269
1.03736	0.579621	0.00199653	0.295908				0.524884	0.246378	-0.347988	-0.36987				-0.0192241	-0.147121	-0.0240915	0.287278
0.582345	0.430106	-0.015842	0.423436				0.00242747	0.142288	-0.489605	-0.335962				0.0545903	-0.21366	-0.351378	0.484835
0.666326	0.747848	0.186253	0.220865				0.539014	0.0176451	-0.290768	-0.441347				-0.385515	-0.153999	0.0513386	0.174802
0.549233	0.567789	0.0794748	0.724185				0.640994	0.759533	-0.352526	-0.0644635				-0.309975	-0.509835	0.00839275	0.511429
0.89028	0.406121	0.223869	0.0868144				0.740043	0.583734	-0.347962	-0.510823				-0.328897	-0.457475	-0.292337	-0.0917181
0.795199	0.410331	-0.0920082	0.473002				-0.202261	0.417927	-0.482208	-0.267217				0.186888	-0.514138	-0.359294	0.424895
0.84599	0.516385	0.0287075	0.522482				0.0658589	0.347944	-0.286025	-0.0397568				-0.229648	-0.392159	-0.134612	0.392914
0.778887	0.509584	0.260817	0.160247				0.69991	0.602514	-0.072753	-0.56187				-0.308595	-0.42488	-0.0709694	-0.0203048
0.719291	0.537512	0.184101	0.665519				0.478016	0.510822	-0.346442	-0.290637				-0.388588	-0.436443	-0.153816	0.576683
0.667537	0.675468	0.405758	0.383365				0.110803	0.253532	-0.137816	-0.117982				-0.248457	-0.395064	-0.148037	-0.0781802
0.0652033	0.64711	0.0725712	0.723024				-0.111073	0.158943	-0.231197	-0.0153822				-0.0627356	-0.349309	-0.216457	0.457132
0.517649	0.461541	0.261227	0.762556				0.249298	0.596447	-0.176289	-0.148947				-0.257517	-0.356697	0.044954	-0.0235786
0.889306	0.355618	-0.0134051	0.614929				0.718511	0.395763	-0.405566	-0.287765				-0.144534	-0.423168	-0.202049	0.472304
0.981618	0.593953	0.192553	0.542086				0.0876282	0.632327	-0.277208	-0.21266				0.283012	-0.494997	-0.153527	0.435143
0.688921	0.649771	0.105306	0.760438				0.0805429	0.435966	-0.319655	-0.186376				0.375369	-0.474591	0.119452	0.440479
0.724422	0.710777	0.0485147	0.386221				0.695876	0.870712	-0.424044	-0.185787				-0.357485	-0.30352	0.162316	0.139974
0.702156	0.491875	0.103277	0.721812				0.652073	0.505642	-0.389736	0.0552691				-0.359671	-0.356917	-0.0255414	0.130291
0.577067	0.356245	0.0465224	0.380819				0.504261	0.582245	-0.22838	-0.464878				-0.276739	-0.407368	0.139474	0.0254655
0.58941	0.0999231	0.108641	0.790998				0.562174	0.277617	-0.51784	0.198032				-0.286831	-0.323033	0.0619451	0.15987
0.715932	0.414572	0.178203	0.321682				0.492324	0.233658	-0.463637	-0.265165				0.333875	-0.316996	0.50867	0.29196
-0.05565	0.377429	0.115594	0.512573				-0.158466	0.284785	-0.388173	-0.207098				-0.27739	-0.369576	-0.189169	0.0971199
0.236661	0.0131865	-0.0674195	0.297423				-0.10225	0.388287	-0.310556	-0.148243				-0.306552	-0.415162	-0.29333	0.458328
0.469061	0.308961	0.0295009	0.46011				0.618283	-0.109769	-0.376208	-0.287293				-0.550213	-0.500941	0.177289	-0.0662829
0.526913	0.385056	0.0508593	0.830516				0.352391	0.40169	-0.33551	-0.0017058				-0.0676512	-0.406691	0.055948	0.312964
0.496204	0.424562	0.16673	0.479087				0.304535	0.100561	-0.147071	-0.0162733				-0.463251	-0.265381	-0.262142	0.512669
0.626846	0.350036	0.039548	0.000505134				0.619353	0.338957	-0.541396	-0.0724806				-0.390214	-0.50063	-0.0445255	0.432425
0.882563	0.473263	0.142574	0.400145				0.103012	0.383012	-0.234831	-0.0121263				0.22106	-0.439036	-0.231757	0.0444977
0.470998	0.360543	0.233401	0.774869				0.377506	0.446221	-0.163748	-0.103972				-0.455085	-0.465797	0.168832	0.145306
0.821456	0.253717	-0.0578468	0.515083				0.472455	0.0182525	-0.421552	-0.177527				-0.213733	-0.437855	0.265431	0.0640858
0.837364	0.652448	0.203689	0.625387				0.26391	0.10721	-0.103779	-0.135601				-0.434147	-0.416666	0.0102961	0.52404
0.263209	0.776933	-0.0654622	0.670696				-0.0444841	0.64509	-0.537701	0.00557523				-0.446338	-0.277375	-0.100848	0.234903
0.297588	0.593615	-0.0732626	0.389936				-0.0359602	0.37256	-0.309067	-0.160371				0.172229	-0.327053	-0.181375	0.256032
0.585593	0.542136	0.16968	0.435156				0.4439	0.679814	-0.298643	-0.258144				0.00816644	-0.453418	0.167411	0.342142
0.635626	0.511354	0.00545569	0.722416				0.360122	0.704074	-0.239782	-0.0470872				-0.312536	-0.542608	-0.00540075	0.321493
0.962957	0.653952	0.179972	0.23748				0.937626	0.635183	-0.328281	-0.124962				-0.405768	-0.381372	0.24107	-0.159958
0.668372	0.548726	0.21055	0.567668				0.624789	0.269742	-0.236271	-0.0681352				-0.262832	-0.525422	-0.2177	0.654112
0.651313	0.120255	0.185044	0.208116				0.584317	0.290529	-0.448094	-0.185945				-0.362258	-0.436244	0.140841	0.607885
0.423288	0.367804	0.254575	0.576967				-0.0307079	0.287899	-0.257249	-0.00856722				0.00130707	-0.2857	-0.406963	0.340874
0.724507	0.616915	0.111906	0.346123				0.310651	0.386126	-0.410397	-0.416107				-0.137072	-0.478268	0.202319	0.140126
0.478554	0.311485	0.136695	0.937076				0.319865	0.449392	-0.422018	-0.14269				-0.538911	-0.386703	0.150446	0.660161
0.628995	0.486549	0.013525	0.519817				0.555763	0.541391	-0.381942	-0.288647				-0.197872	-0.370421	0.128208	0.375671
0.903724	0.61016	0.126328	0.256669				0.588836	0.687736	-0.415172	-0.0291517				0.218755	-0.403555	0.0326188	-0.0194302
0.636553	0.627491	0.195408	0.11902				-0.256067	0.754177	-0.420897	-0.175123				0.393767	-0.173881	0.0438478	0.568174
0.537139	0.526971	-0.0832822	0.592132				-0.0133094	0.588557	-0.397012	-0.383605				-0.332622	-0.425771	0.146286	0.0873397
0.482771	0.44233	0.104648	0.609281				0.735962	0.650035	-0.373777	-0.251454				-0.350837	-0.411381	0.162586	0.397116
0.441058	0.399705	0.032305	0.723222				0.233618	0.152153	-0.279316	-0.166711				-0.311472	-0.417244	0.344256	-0.0486667
0.29499	0.596121	-0.151338	0.651041				-0.299556	0.58818	-0.438247	-0.28573				0.141105	-0.482452	-0.0557488	0.628403
0.637495	0.613826	0.113162	0.616794				-0.148032	0.818665	-0.540475	-0.253253				0.133314	-0.442034	0.0213124	0.269227
0.534038	0.541174	0.268382	0.229508				0.606344	0.196846	-0.239172	-0.412259				-0.300232	-0.0846329	-0.0115709	0.273938
0.423339	0.356282	0.0651725	0.596254				0.0788737	0.188766	-0.378564	-0.0296239				-0.161812	-0.237951	0.232301	0.0212947
0.681948	0.629146	0.117563	0.388787				0.610795	0.516505	-0.23909	-0.0220024				0.017049	-0.1745	0.0361228	0.459556
0.741143	0.528391	0.0411805	0.313383				0.375476	0.429069	-0.605896	-0.0684261				-0.235322	-0.365032	0.1068	0.260808
0.879895	0.265847	0.157539	0.519869				0.342756	0.444569	-0.58741	0.0199593				0.139754	-0.44967	0.0573192	0.360353
0.523983	0.51879	0.151679	0.444111				0.367501	0.338244	-0.411054	-0.109978				-0.521169	-0.348738	0.571846	0.0948607
0.634948	0.3758	-0.187874	0.57512				0.625926	0.352331	-0.235485	-0.0902342				-0.334522	-0.37457	-0.477471	0.204476
0.707872	0.446291	0.129977	0.551048				0.317562	0.366851	-0.353256	-0.340043				0.361194	-0.32394	-0.0510433	0.161555
0.905864	0.0546239	-0.0391694	0.303601				0.280319	-0.00968368	-0.468307	-0.404613				0.155129	-0.308471	-0.00726056	0.336174
0.685471	0.629387	0.377902	0.750877				0.69375	0.422601	-0.121577	0.347285				-0.162751	-0.360676	-0.0425796	0.113331
0.571959	0.601374	0.0219361	0.68539				0.378585	0.839318	-0.415939	-0.294431				-0.180186	-0.353276	0.307847	0.0531951
0.690523	0.268869	0.122478	0.584561				0.556852	-0.0241682	-0.28509	-0.0867979				-0.192251	-0.379642	-0.202237	0.295526
0.408038	0.540696	0.0387917	0.5695				0.0445864	0.340117	-0.428964	-0.211234				-0.153106	-0.269642	-0.297082	0.311097
0.364165	0.616023	-0.23336	0.551673				0.542293	0.635562	-0.441421	0.181468				-0.383589	-0.462151	-0.142482	0.131117
0.428891	0.419558	-0.0129094	0.484533				0.376137	0.455291	-0.524448	-0.227181				-0.398567	-0.40601	0.0714761	-0.0720548
0.730093	0.431209	-0.00465057	0.456195				0.700598	0.651645	-0.435371	-0.401768				-0.375391	-0.480926	0.525819	0.453947
0.674277	0.575753	0.210314	0.41702				0.594356	0.477697	-0.213597	-0.124336				-0.256411	-0.558293	-0.249261	0.321903
0.486447	0.542131	0.290466	0.618252				0.238255	0.526659	-0.239211	0.052335				-0.173175	-0.374512	0.0460772	0.666624
0.747563	0.531645	-0.0723375	0.521702				0.373348	0.448966	-0.343663	-0.264604				-0.0663085	-0.426836	-0.0661155	0.26167
0.910465	0.44008	0.194772	0.451304				0.511192	1.10034	-0.347362	0.0740868				-0.13243	-0.24914	0.21342	0.105698
0.520175	0.637447	0.229661	0.27484				0.286148	0.629381	-0.253982	-0.322646				-0.393056	-0.50023	0.162003	0.00411753
0.50759	0.403021	-0.0457507	0.319271				0.766505	0.22781	-0.285887	-0.224252				-0.287741	-0.325254	0.0342379	0.483301
0.6837	0.376964	0.336813	0.0389509				0.453029	0.196836	0.00603816	-0.286242				-0.240011	-0.405683	-0.11755	0.241406
0.535962	0.222996	0.171188	0.680896				0.0272198	-0.00366485	-0.393604	-0.139661				-0.407293	-0.411821	0.131057	0.509017
0.729668	0.763658	0.159324	0.929379				0.376947	0.29476	-0.363773	0.105319				-0.104974	-0.206323	0.267463	0.271762
0.545337	0.433571	0.182358	0.517044				0.560921	0.0212472	-0.425097	-0.204447				-0.0862439	-0.424973	0.206974	-0.0240425
0.763083	0.310923	0.0144174	0.402868				0.431877	0.134302	-0.550821	-0.331178				-0.0272266	-0.389213	0.288421	0.460066
0.838436	0.825217	0.0113776	0.528794				0.357975	0.485738	-0.0875615	-0.125677				0.204603	-0.386386	-0.126114	0.415607
0.717107	0.632164	-0.0165688	0.431636				0.230158	0.766613	-0.38932	-0.165173				-0.247464	-0.437887	-0.148542	0.274971
0.807633	0.694615	0.109757	0.386631				0.4309	0.449409	-0.297574	-0.327581				-0.0959596	-0.24511	-0.233015	0.409996
0.750193	0.603714	0.194765	0.0701147				-0.0937395	0.387411	-0.176872	-0.446954				0.164679	-0.574407	-0.249136	0.188048
0.497813	0.483387	0.209839	0.088959				0.554323	0.469452	-0.014748	-0.351581				-0.121707	-0.487105	-0.131543	-0.207476
0.764861	0.627346	-0.0455148	0.678652				0.622056	0.444891	-0.101816	0.123828				-0.13392	-0.506889	0.243188	0.275088
0.612802	0.542877	0.163151	0.42846				0.0626623	0.358952	-0.349305	-0.399852				0.180856	-0.421199	-0.0510979	0.874895
0.682505	0.399305	0.21235	0.452543				0.656057	0.19938	-0.0840681	-0.251566				-0.102665	-0.373363	-0.361525	0.129431
0.746428	-0.00338335	0.108352	0.100805				0.605442	0.242918	-0.423327	-0.597967				-0.312047	-0.25863	0.102785	0.0467882
0.678736	0.5236	-0.0366309	0.389986				0.41585	0.291207	-0.338066	-0.362524				-0.158258	-0.374864	-0.187995	0.171515
0.688504	0.28983	0.0470839	0.703841				0.833392	0.617831	-0.249553	-0.179989				-0.249688	-0.632488	0.226823	0.488419
0.471542	0.622242	0.0907878	0.663014				0.315629	0.49328	-0.415894	-0.180685				-0.512169	-0.426931	0.0639266	0.48266
0.93328	0.530348	0.146652	0.50095				0.54637	0.524915	-0.257084	-0.0713341				-0.0884685	-0.291338	0.211028	0.314708
0.51133	0.329844	0.171865	0.232422				0.487814	0.0276936	-0.426648	-0.315955				-0.305725	-0.00535837	-0.00590563	-0.019323
0.844541	0.40128	-0.0775692	0.627278				0.559337	0.0835052	-0.354197	-0.365806				0.0934369	-0.431181	-0.038564	0.430581
0.56039	0.371477	0.267832	0.36233				0.145505	0.466946	-0.300205	-0.193967				-0.275076	-0.504355	0.294563	0.553407
0.908191	0.617214	0.186112	0.486142				0.857804	0.653262	-0.332517	-0.0363263				-0.341835	-0.47713	0.2866	0.452696
0.956544	0.76015	0.12908	0.660055				0.404776	0.314695	-0.426015	-0.0622841				0.287882	-0.520032	-0.0564037	-0.00878668
0.45527	0.64493	-0.00969299	0.237023				0.556078	0.61761	-0.33109	-0.38415				-0.462725	-0.350179	-0.0776779	0.36783
0.736547	0.801982	0.0770886	0.360368				0.25835	0.721294	-0.276652	-0.140072				-0.298368	-0.331832	0.375588	0.257655
0.523071	0.366926	0.0406766	0.413565				0.137263	0.327191	-0.556612	-0.260354				0.057115	-0.514952	-0.190364	0.202719
0.745626	0.407337	0.138612	0.162046				0.668437	0.404839	-0.312033	-0.304852				-0.285733	-0.454845	-0.0663034	0.20631
0.400719	0.228529	0.442677	0.754197				0.652612	0.578186	-0.403085	-0.0160559				-0.265317	-0.415014	0.354852	0.394753
0.40153	0.227556	0.178805	0.453038				0.146399	0.331999	-0.237826	0.0270211				-0.470802	-0.39217	-0.0880526	0.208932
0.307525	0.216341	0.190781	0.394057				-0.0129831	0.0024425	-0.282872	-0.289628				0.30719	-0.304505	0.139323	0.52194
0.518407	0.22543	0.283667	0.497759				0.24183	0.0211189	-0.386368	-0.250405				-0.225517	0.0141137	0.052409	0.385152
0.447364	0.167767	0.134914	0.373497				-0.18719	0.157324	-0.427622	-0.234428				-0.107076	-0.549403	-0.169904	0.0973145
0.516229	0.281389	0.294185	0.663876				0.245361	0.274382	-0.0849123	-0.480692				-0.137206	-0.426501	-0.309801	-0.0937058
0.957918	0.181713	0.0763612	0.122678				0.807459	0.343378	-0.197109	-0.41389				-0.23999	-0.544444	-0.142176	0.257676
0.524971	0.286406	0.164724	0.423				0.109209	0.247429	-0.373036	-0.0621891				0.0367174	-0.584786	-0.29801	0.246794
0.473817	0.152073	0.0851059	0.734935				-0.155121	0.0319917	-0.424769	-0.0752742				-0.30942	-0.46149	-0.0983331	0.202781
0.82496	0.53268	0.138759	0.674778				0.409978	0.479947	-0.547136	-0.0500949				-0.345001	0.113498	-0.321038	0.497682
0.58145	0.214583	0.279244	0.503702				0.184204	0.111835	-0.175917	-0.400813				0.256817	-0.439345	-0.036193	0.581759
0.85428	0.200579	0.0822371	0.393513				0.528504	0.51876	-0.387025	-0.191992				-0.422769	-0.486442	0.415508	0.491411
0.457058	0.143977	0.120951	0.852159				0.620578	0.291333	-0.36128	0.271841				-0.242951	-0.463244	0.166649	0.17899
0.682323	0.121317	0.290235	0.71102				0.262494	0.229277	0.00444044	-0.118525				-0.0998519	-0.190758	-0.391526	-0.0184399
0.636005	0.525134	-0.0502173	0.589872				0.696414	0.0689877	-0.50598	0.111619				-0.38132	-0.237366	-0.210171	0.0386133
0.657639	0.342756	0.224814	0.508647				0.153397	-0.184358	-0.122915	-0.0547348				-0.273434	0.0125821	0.0413706	0.0943668
0.65052	0.226418	0.173801	0.454656				0.672064	0.312822	-0.103584	-0.289666				-0.235331	-0.490466	-0.470691	-0.00860047
0.649525	0.41086	0.0854799	-0.0477081				0.0677818	0.0721508	-0.436596	-0.514067				0.381446	-0.271514	0.110681	0.0669166
0.700771	0.383173	0.157845	0.225663				0.397738	0.705168	-0.42477	-0.388529				-0.0679014	-0.284246	0.164586	0.173916
0.717375	0.394351	-0.00349857	0.617402				0.366712	0.408303	-0.415836	-0.194679				-0.188803	-0.507847	-0.268171	0.48986
0.809755	0.39809	0.256838	0.655291				0.619937	0.306541	-0.219291	0.148822				-0.162031	-0.247903	0.244599	0.467956
0.739388	0.367305	0.471748	0.32286				0.789579	0.225601	-0.190723	-0.309421				-0.505721	-0.281539	0.176594	0.660051
0.592235	0.327712	0.0203265	0.589881				0.530385	0.389703	-0.5613	-0.228508				-0.489852	-0.350406	0.0570233	0.311481
0.619493	0.196128	0.0324976	0.495421				0.460155	0.289272	-0.272787	-0.0744514				-0.355478	-0.386152	0.304459	0.290137
-0.365216	0.391032	-0.00191554	0.458399				-0.0810619	0.294054	-0.249992	0.0522442				-0.514632	0.0354086	-0.0602898	-0.0179413
0.650862	0.300658	0.0422815	0.565603				0.734221	0.548071	-0.429091	0.154334				-0.227287	-0.30409	-0.0776242	0.376434
0.684816	0.251041	0.0308984	0.417872				0.695005	0.335496	-0.315832	-0.0148394				-0.392014	-0.420596	-0.00871426	0.52047
0.625203	0.258959	0.057906	0.66784				0.382158	0.660612	-0.384711	-0.289231				-0.376045	-0.242621	-0.356755	0.300876
0.746396	0.463704	-0.105969	0.30753				0.0498988	0.20196	-0.553493	-0.224135				-0.20197	-0.511629	-0.011344	0.319687
0.303005	0.128712	0.0536101	0.433934				0.354975	0.159988	-0.349469	-0.0640328				-0.398347	-0.410865	0.134268	0.217937
0.672025		0.169867	0.40655				-0.448831		-0.441597	-0.0122381				-0.144504		0.273666	0.28836
0.634306		-0.040781	0.213014				0.281176		-0.160659	-0.448745				-0.179754		0.135903	-0.103614
0.629591		0.0852186	0.331043				0.220247		-0.26782	-0.450852				-0.132174		-0.134851	-0.248067
0.57501		-0.162059	0.21631				0.0232518		-0.291616	-0.430584				-0.0678261		0.0910821	-0.0818908
0.8321		0.151191	0.684369				0.896829		-0.181801	-0.483259				-0.318862		-0.399715	0.33138
0.758328		0.199509	0.42178				0.799868		0.0287081	-0.167048				-0.276341		-0.284932	0.168781
0.571155		0.206161	0.407115				0.243231		-0.280918	-0.160182				-0.43255		-0.350814	0.628729
0.425034		0.228053	0.508547				0.315997		-0.371952	-0.191668				-0.0836159		0.0828415	0.40606
0.601726		0.0279843	0.613564				0.250127		-0.147194	-0.187685				-0.268054		-0.14987	0.601255
0.658201		0.142222	0.266439				0.101279		-0.266546	-0.53882				0.0559736		-0.401347	0.20477
0.408422		0.0257149	0.405243				0.295362		-0.233952	-0.0904988				-0.540792		0.0317592	0.156754
0.559364		0.0467536	0.241814				0.1592		-0.366196	-0.357238				-0.566009		-0.261965	0.283553
0.5116		0.0632656	0.877165				0.237019		-0.419913	0.0896681				-0.47185		0.182355	0.243302
0.562606		0.195798	0.613421				0.422229		-0.254313	0.0906463				-0.311428		0.012907	0.357762
0.725514		0.170051	0.653841				0.151783		-0.133765	-0.224768				-0.167025		-0.16399	0.280396
0.531482		-0.00148292	0.358469				0.0238199		-0.433259	-0.376526				0.164149		0.249432	0.259939
0.521933		0.0868779	0.69082				0.442358		-0.381061	-0.152895				-0.0357985		-0.251581	0.381032
0.667474		0.109231	0.831934				0.0013863		-0.493409	-0.261232				-0.0428386		-0.284795	0.414913
0.64923		0.274999	0.592802				0.140766		-0.217961	-0.0103422				-0.206501		0.565556	0.465817
0.899416		0.447401	0.505316				0.55411		-0.205654	-0.100295				0.036413		0.322244	-0.0697878
0.580087		0.121817	0.244057				0.184675		-0.498883	-0.186296				-0.0614474		0.207547	0.0122386
0.426945		0.224482	0.782439				0.402879		-0.0074526	-0.159933				-0.218845		0.447485	0.135093
0.479419		0.172825	0.267146				0.381559		-0.243577	-0.552094				-0.426689		0.404545	0.494908
0.520526		0.0568773	0.311467				0.416813		-0.405775	-0.230212				-0.368941		-0.138256	0.0926735
0.872795		0.129813	0.456601				0.150677		-0.423584	-0.000915924				0.249595		-0.0612228	0.524111
0.691811		0.10883	0.448611				0.551122		-0.334199	-0.00554647				-0.483471		0.230324	0.166467
0.881015		0.520783	0.563259				0.376579		-0.130391	-0.384355				0.572144		0.310515	0.746327
0.413946		0.413433	0.479428				0.300381		-0.124767	-0.0423804				-0.674884		0.14312	0.45811
0.573636		0.126014	0.795011				0.354973		-0.392291	-0.0500893				-0.536187		0.0349329	0.383774
0.625434		0.366218	0.635282				0.846223		-0.264865	-0.12646				-0.488623		0.668937	0.777804
0.819197		0.498007	0.759482				0.351142		-0.0339987	-0.159445				0.0862941		0.19099	0.264789
0.877039		0.2845	0.32686				0.68554		-0.13312	-0.410046				-0.0029903		0.577831	0.16755
0.633327		0.262589	0.761258				0.612662		-0.380952	-0.054977				-0.203922		0.181238	0.00688326
0.792245		0.29119	0.573831				0.395139		0.129653	-0.078133				0.0164723		-0.473272	0.249997
0.597541		0.384412	0.317528				0.899666		-0.260182	-0.505424				-0.445023		0.00876272	0.222864
0.765529		0.323423	0.734403				0.963157		-0.122241	-0.489107				-0.416038		0.206081	0.804307
0.584473		0.394199	0.183039				0.270986		0.00353361	-0.324686				-0.433333		0.490959	0.107062
0.512941		0.276467	0.950403				0.0346529		-0.297209	0.320903				0.332406		0.334782	0.176841
0.54227		0.193337	0.585751				0.10229		0.153342	-0.374691				-0.0427758		0.536269	0.129959
0.50765		0.220108	0.640791				0.22348		-0.254395	-0.202012				0.246476		0.485297	0.288403
0.27045		0.171828	0.248202				0.410661		-0.363413	-0.193615				-0.444506		0.275097	-0.00914296
0.494684		0.103777	0.689423				0.260669		-0.330441	-0.0653033				-0.265569		0.270789	0.247195
0.905324		0.815286	0.727712				0.531971		-0.337656	-0.136495				-0.205208		0.877936	0.277089
0.450952		0.591089	0.811353				-0.0166074		-0.402599	-0.0687021				0.0162241		0.378322	0.25184
0.743458		0.459154	0.789446				0.269864		-0.14488	-0.197843				-0.183249		0.266137	0.337233
0.577902		0.23508	0.561862				0.567802		-0.212274	-0.314464				-0.478953		0.420295	0.346157
0.396418		0.144417	0.526902				0.0428717		-0.478896	0.00267209				-0.481261		0.394641	0.0398257
0.81705		-0.00243916	0.246549				0.281189		-0.388042	-0.391878				0.364323		0.00805804	0.543559
0.714951		0.0837897	0.5683				0.389959		-0.459694	-0.134853				-0.00775955		0.253897	0.542945
0.596101		0.237799	0.677613				0.450869		-0.425647	-0.0664454				0.0302792		0.5857	0.538553
0.710891		0.510475	0.363953				0.72424		0.0211342	-0.160071				-0.273736		0.630058	0.12018
0.818507		0.371294	0.204758				0.547089		-0.320786	-0.374715				-0.169149		0.45382	0.224113
0.993629		0.457285	0.38728				0.737074		-0.285821	-0.158661				-0.0642902		0.533997	0.263451
0.419937		0.254794	0.417307				0.248503		-0.311233	-0.0533003				-0.412378		0.141147	0.420869
0.47128		0.115061	0.161043				-0.117954		-0.361364	-0.392111				-0.0986634		0.436341	0.374282
0.495335		0.0344307	0.486944				0.353789		-0.476542	-0.0365126				-0.522022		0.198998	0.617509
0.399503		0.1695	0.39653				-0.0843277		-0.405775	-0.432872				0.0483046		0.569773	0.327254
0.669089		0.0774533	0.592878				0.400502		-0.438896	-0.381462				-0.285655		0.0928776	0.57116
0.739999		0.470516	0.188082				0.342208		-0.223073	-0.447944				-0.315939		0.492046	0.356689
0.661045		0.235569	0.420711				0.273019		-0.22652	-0.123461				-0.24009		0.218516	0.287493
0.795306		0.398474	0.54429				0.0880236		-0.298417	0.151543				0.223179		0.293775	0.104243
0.601572		0.453685	0.247483				0.557674		-0.0172208	-0.473978				-0.368372		0.442142	0.476925
0.76321		0.285148	0.517486				0.431414		-0.374866	-0.178158				-0.101535		0.570445	0.46746
0.306093		0.365218	0.52907				0.371542		-0.511177	0.271558				-0.544694		0.631056	-0.136975
0.521851		0.265554	0.603322				0.434608		-0.0310608	-0.152094				-0.297283		0.189018	0.511655
0.628422		0.113329	0.463735				0.160665		-0.432515	-0.459437				0.0601038		0.0205724	0.0230374
0.731981		0.100333	0.69559				0.0364506		-0.286137	-0.260284				0.28657		0.149408	0.281435
0.720857		0.149015	0.688001				0.767128		-0.444367	-0.116046				-0.490498		0.0635478	-0.0891495
0.777314		0.418467	0.627761				0.278414		-0.413349	0.273791				-0.0802875		0.267009	0.177159
0.609093		0.125168	0.401688				0.515571		-0.289622	0.00883692				0.233345		0.449926	0.247619
0.716044		0.720939	0.439775				0.263828		-0.067306	-0.0515035				-0.397614		0.297597	0.298705
0.451552		0.11925	0.641512				0.308858		-0.259656	-0.187572				-0.477524		-0.166813	0.366962
0.796121		0.108963	0.70336				0.432828		-0.134995	-0.373733				0.0359515		0.51267	0.498638
0.771018		0.286459	0.265139				0.491928		-0.418819	-0.410429				-0.404621		0.230352	0.0907612
0.724673		-0.119743	0.411666				0.0545072		-0.591661	-0.288995				0.25529		0.294325	0.238004
1.05389		0.0425689	0.384942				0.644732		-0.594098	-0.341124				-0.253303		0.311509	0.00500736
0.42068		0.366266	0.723436				0.411592		-0.195183	0.11382				-0.317419		0.35916	0.354144
0.91644		0.378836	0.697597				0.392578		-0.0220205	-0.302655				0.00254221		0.382366	0.463715
0.441796		0.225016	0.47842				0.317959		-0.293058	-0.190066				0.018725		0.118681	0.389368
0.802425		0.454841	0.161624				0.0782438		-0.155567	-0.499973				-0.00720672		0.368153	0.135839
0.539077		0.0709724	0.563978				0.24274		-0.217901	-0.0475993				-0.389549		0.376182	-0.0218137
0.657041		0.564373	0.154216				0.423645		-0.218687	-0.173954				-0.405952		0.160414	-0.102711
0.918414		0.14225	0.459255				0.332671		-0.267857	-0.262194				-0.0550815		-0.0735079	0.176023
0.702991		0.197455	0.550644				0.494396		-0.339145	0.193392				-0.139011		0.181413	0.609797
0.675061		-0.0807793	0.49689				0.374257		-0.342411	-0.372341				-0.219976		-0.136757	0.286287
0.574737		0.180923	0.0696859				0.597708		-0.120486	-0.507262				-0.241453		0.400798	0.0740086
0.730514		0.245782	0.68604				0.45772		-0.286947	-0.0563723				-0.0500027		-0.00385602	0.13191
0.609379		0.452828	0.296571				0.254771		-0.382919	-0.508237				-0.305322		0.669282	-0.0103739
0.803969		0.30353	0.217098				0.525679		-0.221341	-0.410548				-0.269589		0.626778	0.467976
0.665155		0.208349	0.361244				0.720748		-0.34372	-0.309118				-0.13763		0.431781	0.366302
0.663737		0.303698	0.503147				0.464394		-0.419931	0.102873				-0.0156545		0.358279	0.230916
0.59974		0.116458	0.764181				0.0334682		-0.16739	-0.246878				-0.0496892		0.0698343	0.425314
0.528888		0.258232	0.452556				-0.0532163		-0.272317	-0.464901				-0.0999833		0.0232952	0.455704
0.529709		0.531996	0.616844				0.334147		-0.155708	-0.146901				-0.212889		0.0841161	0.313692
0.819521		0.369742	0.668769				0.320779		-0.250866	-0.152063				-0.0544103		0.530671	0.208096
0.618497		0.127442	0.784299				0.585308		-0.288334	-0.00782182				-0.431181		0.253457	0.37072
0.695618		0.321642	0.36769				0.683527		-0.39639	-0.0377387				-0.527454		0.204091	0.189153
0.610448		0.555557	0.584038				0.370788		-0.111306	-0.0744709				-0.31033		0.274192	0.351117
0.539931		0.120605	0.521869				0.293524		-0.137472	-0.290673				-0.354268		0.452606	0.362032
0.795093		0.460124	0.503195				0.302815		0.014716	-0.336263				-0.0545512		0.407459	0.184522
0.336127		0.230726	0.453102				-0.247927		-0.28795	-0.320232				-0.0346006		0.099713	0.732156
0.587747		0.0289567	0.25617				1.03175		-0.317717	-0.345986				-0.344534		-0.201205	0.28857
0.753611		0.158926	0.299338				0.645366		-0.457073	-0.26151				-0.328288		0.151797	0.371657
-0.249363		0.244277	0.302516				-0.499474		0.0157686	-0.452727				-0.487193		0.647977	0.409475
0.402429		0.21569	0.505215				0.279858		-0.211397	-0.452496				-0.531517		0.207204	0.41058
0.633773		0.0547286	0.322716				0.294115		-0.323264	-0.0724349				-0.469193		-0.0532921	-0.236232
0.51414		0.224321	0.498222				0.356978		-0.183246	-0.404014				-0.362139		0.488115	0.128879
0.668833		0.321025	0.771385				0.542586		-0.0254881	-0.115587				-0.074957		0.0323251	0.238239
0.436132		0.524334	0.491782				0.536521		-0.0425413	-0.444224				-0.322522		0.318961	0.380695
0.57525		0.00852788	0.219811				0.0712616		-0.353573	-0.293486				0.192022		-0.144824	-0.0761948
0.718376		0.0322862	0.305216				0.634829		-0.406689	-0.519669				-0.275449		0.460453	0.150135
0.443002		0.344118	0.544732				0.361474		-0.211385	-0.0786624				-0.541698		0.45607	0.180935
0.514853		0.264871	0.345579				0.518568		-0.14286	-0.0844006				-0.270827		0.330213	-0.061397
0.724972		0.0775078	0.638544				0.691327		-0.445162	-0.0631781				-0.362463		0.175697	0.135982
0.512274		0.272748	0.423128				0.495536		-0.219329	-0.14754				-0.353439		0.495741	0.279775
0.593076		0.24959	0.37114				0.570391		-0.0106038	-0.0741948				-0.0138966		0.335797	0.489628
0.390467		0.342659	0.582163				0.566806		-0.352114	-0.0590524				-0.383877		-0.0546787	0.242904
0.788411		0.542015	0.512282				0.27295		-0.0429032	-0.338712				-0.103622		0.557371	0.271504
0.659448		0.305159	0.311046				0.475749		-0.389992	-0.401847				-0.391093		-0.0435925	0.104599
0.446332		0.0770227	0.604223				0.383424		-0.2723	-0.375232				-0.345087		0.207545	0.545804
0.370271		0.124303	0.618406				0.577623		-0.329916	-0.229195				-0.423897		0.0560139	0.0323364
0.937419		0.155671	0.708723				0.364594		-0.369632	-0.0611373				0.163309		0.153387	0.395943
0.593848		0.36645	0.345919				0.312791		-0.0319484	-0.359932				0.045955		0.497033	0.273391
0.675814		0.0932996	0.178712				0.271975		-0.630379	-0.270398				-0.269828		-0.0465322	0.138131
0.685488		0.188386	0.41563				0.420373		0.0913955	-0.223396				-0.194911		0.391964	0.498128
0.79343		-0.0429925	0.840726				0.516023		-0.424	-0.00804789				-0.266407		0.019103	-0.0356757
0.546731		0.244229	0.399004				-0.0897283		-0.104337	-0.305808				0.167809		0.174285	0.0208795
0.548476		0.419185	0.889463				0.758988		0.092337	-0.300226				-0.428839		0.0350963	0.298348
0.848372		-0.191348	0.369152				0.287559		-0.125493	-0.124621				-0.162121		0.237007	0.324523
0.717677		0.250191	0.47233				0.258397		-0.278314	-0.26934				0.175353		0.275227	0.325062
0.477798		0.0934582	0.55867				0.211168		-0.127591	-0.322731				-0.283312		0.337572	0.137595
0.311561		0.418869	0.293857				0.72171		0.100022	-0.643455				-0.330387		0.572435	0.526192
0.600865		0.356939	0.501117				0.46299		-0.0867428	0.0428006				-0.216741		0.602588	-0.191883
0.507798		0.414097	0.739159				0.660393		-0.184503	-0.299435				-0.325552		-0.00509946	0.630278
0.799828		0.251286	0.29201				0.703044		-0.296686	-0.386776				-0.330556		0.28884	0.0222436
0.306782		0.237018	0.628168				0.306427		-0.455986	-0.0824402				-0.302907		0.377247	0.488767
0.375104		0.348267	0.403409				0.290649		-0.306904	0.0479417				-0.0647476		0.196027	0.00707784
0.617993		0.352451	0.498065				0.656983		-0.225544	-0.183347				-0.347837		0.345811	0.400696
0.56578		0.259311	0.374308				0.43625		-0.269633	-0.299219				-0.327276		0.424523	-0.0370947
0.498549		0.192688	0.506188				-0.263264		-0.0396604	-0.320943				0.318992		0.229532	0.366475
0.592773		0.265621	0.554142				0.380554		-0.156879	0.129363				-0.274933		0.28293	0.596899
0.838885		0.368925	0.646576				0.0314222		-0.0200862	-0.309101				-0.25109		0.394611	0.232912
0.609237		0.469778	0.435228				0.571338		0.16336	-0.278109				-0.218572		0.543723	-0.186493
0.596262		0.232684	0.56583				0.19758		-0.30128	-0.378508				-0.33618		0.470573	0.383863
0.742714		0.315647	0.504577				0.454225		-0.244737	-0.524285				-0.211513		0.407547	0.298021
0.706785		0.0306295	0.485444				0.509154		-0.360006	-0.273945				-0.40889		0.021387	0.491716
0.418344		-0.0335669	0.717722				0.306876		-0.125064	-0.199203				-0.372064		0.477906	0.172605
0.628842		0.173337	0.60614				-0.0571456		-0.00842472	-0.278025				0.0182235		0.199163	0.503488
0.857698		0.202846	0.18803				0.587063		-0.43464	-0.0142336				-0.0333404		0.250181	0.383884
0.785535		0.471451	0.707309				0.522225		-0.035162	-0.0991854				-0.0461755		0.488759	0.309923
0.598207		0.0941686	0.359807				0.624458		-0.396594	-0.248464				-0.245167		0.409901	0.212937
0.512105		0.439797	0.388646				0.0789624		-0.204466	-0.223176				-0.0498873		0.466091	0.214944
0.712009		0.246573	0.222895				0.342598		-0.159706	-0.551895				0.0591574		-0.079045	0.0583648
0.637763		0.390701	0.86222				0.217383		-0.0492304	0.051573				-0.138971		0.253644	0.349926
0.631293		0.544009	0.779645				0.0864319		-0.0462856	-0.222837				0.184183		-0.0131678	0.207069
0.76468		0.689622	0.30379				0.0996247		0.0568949	-0.482767				0.0258615		0.605121	0.321404
0.545019		0.247476	0.345303				0.458168		-0.0121247	-0.233953				-0.160475		0.423877	0.0796186
0.486008		0.148818	0.660869				0.301847		-0.265117	0.167803				-0.355709		0.30248	0.112939
0.67747		0.174395	0.745604				0.521074		-0.331509	-0.00965308				-0.37114		0.312464	-0.0127471
0.785764		0.344023	0.978206				0.551923		0.00527331	-0.280116				-0.163157		0.286474	0.741837
0.80494		0.632667	0.250718				0.708487		0.0532013	-0.348663				-0.25466		0.667925	0.281656
0.767579		0.00472091	0.389444				0.346992		-0.405486	-0.150568				-0.0280885		-0.0727724	0.433722
0.744089		0.605535	0.626224				0.259284		-0.0424086	-0.0613228				0.274167		0.366722	0.147829
0.641597		0.247181	0.34947				0.229651		-0.189119	-0.395169				0.228359		0.499951	0.0450374
0.356104		0.0826742	0.847115				0.474617		-0.0238334	-0.374237				-0.33913		0.131302	0.282944
0.540403		0.180591	0.58486				0.133157		-0.448616	-0.199525				-0.254931		0.445563	0.0751487
0.802777		0.141671	0.607868				0.647311		-0.224328	-0.00359074				-0.123111		0.524678	0.0618499
0.280743		0.367765	0.157414				0.307423		-0.300361	-0.546219				-0.315069		0.402988	0.212041
0.428766		0.0794869	0.690349				0.775585		-0.109973	-0.114454				-0.182028		0.0263258	0.131505
0.512827		0.325503	0.501513				0.469325		-0.403288	-0.0103612				-0.633631		0.378428	0.115801
0.957718		0.314473	0.252978				0.00661855		-0.0502692	-0.451811				0.341344		0.394695	0.216659
0.730502		0.101862	0.555116				0.664673		-0.281055	-0.137582				-0.427675		0.100526	-0.0147541
0.57467		0.288967	0.65532				0.236352		-0.29113	-0.178756				-0.445158		0.555007	0.212846
0.679199		0.382447	0.427968				0.33232		-0.219839	-0.243328				-0.214977		0.313823	0.148947
1.1581		0.172791	0.711503				0.783775		0.0643951	0.0450534				-0.161588		-0.0814271	-0.0560696
0.646697		0.486482	0.500261				0.662738		-0.0997474	-0.382652				-0.376379		0.407531	0.268741
0.580088		0.563059	0.551405				0.461252		-0.0805666	-0.16931				-0.366104		0.389085	0.376831
0.717229		0.0120068	0.27159				0.258719		-0.508505	-0.211968				0.0665564		-0.0310627	0.0458727
0.513144		0.375208	0.558074				0.265646		-0.157506	-0.207738				-0.230146		0.653273	0.148965
0.505136		0.156359	0.598239				0.179217		-0.0946753	-0.255467				-0.402808		0.443257	0.187229
0.56946		0.093346	0.667381				0.475085		-0.394097	0.121597				-0.426823		0.246797	-0.177641
0.652905		0.327429	0.648865				0.394101		-0.500853	-0.0794768				-0.0307215		0.716473	0.465518
0.434779		0.0662485	0.225868				0.254026		-0.451664	-0.334909				-0.375636		0.421007	0.108106
0.613377		0.282311	0.806378				0.222393		0.237181	0.0215017				-0.47162		0.361173	0.517744
0.479582		0.758442	0.784715				0.454885		-0.0205939	0.00376904				-0.388377		0.34907	0.354028
0.758068		0.258579	0.470582				0.215785		-0.148907	-0.376658				0.143358		0.340998	0.49253
0.704916		0.0883124	0.460419				0.251556		0.0154934	-0.484				-0.201281		0.392449	0.0675482
0.913571		0.202886	0.453902				0.931646		-0.301046	-0.161366				-0.19978		0.0936084	0.267176
0.558447		0.329247	0.579492				-0.305461		-0.559075	0.021064				0.123088		0.185156	0.336715
0.412953		0.500907	0.602348				0.486157		0.205552	-0.321284				-0.278691		0.703534	0.495608
0.585405		0.216967	0.767096				0.735913		-0.309172	-0.113664				-0.405132		0.0820657	0.498133
0.623862		-0.20461	0.262947				0.652615		-0.457549	-0.455146				-0.505036		0.20208	-0.030679
0.706081		-0.015027	0.458224				0.364455		-0.248536	-0.298332				-0.26297		-0.140827	0.442111
0.486547		-0.0780546	0.69342				0.483651		-0.442698	-0.172859				-0.118892		0.413297	0.529346
0.891201		0.182242	0.472835				0.296744		-0.224397	-0.00432169				-0.0943344		0.495589	0.675679
0.556159		0.313742	0.485728				0.650697		-0.244993	-0.394606				-0.481988		0.636542	0.101281
0.400186		0.227484	0.473245				0.0120835		0.11843	-0.383008				-0.0955108		0.459333	0.206859
0.938296		0.268951	0.700999				0.692836		-0.292342	-0.340567				-0.231441		0.233601	0.60656
0.506683		0.389304	0.346384				0.730193		-0.0160969	-0.443863				-0.616795		-0.43661	0.25422
0.661078		0.0578966	0.322572				0.216337		-0.109008	-0.403882				-0.215011		0.545522	0.691448
0.913841		0.566868	0.841546				0.279053		-0.182242	-0.0211307				-0.104125		0.795201	0.514124
0.699335		0.102927	0.534091				0.198982		-0.111292	-0.0507812				-0.23655		0.194516	0.130895
0.742384		0.0822103	0.517314				0.102633		-0.146807	-0.115552				0.00670118		-0.21615	0.27391
0.688081		0.212916	0.351766				0.0683322		-0.209259	-0.174569				-0.431121		0.490397	0.0149274
0.466103		0.0980627	0.566843				0.473864		-0.380706	-0.274429				-0.365943		0.290305	0.631732
0.652647		0.327424	0.438568				-0.031249		-0.0144604	0.171833				-0.0655042		0.567555	0.596202
0.656656		0.456924	0.519563				-0.0899113		-0.0300211	-0.137854				0.231639		0.0929159	0.200513
0.805535		0.579284	0.213359				0.269305		-0.123471	-0.289598				-0.251223		0.286524	-0.215835
0.88359		0.311027	0.403909				0.620992		0.434476	-0.364342				-0.171475		0.194794	0.147375
0.875655		-0.0288878	0.525819				0.411365		-0.303052	-0.187076				-0.0943719		0.264257	0.35136
0.804501		0.248494	0.3797				0.581733		-0.395862	-0.0996371				-0.0881606		-0.16942	0.426074
0.730674		-0.0908175	0.196298				0.316299		-0.370697	-0.362828				-0.169707		0.0807364	0.114296
0.642675		0.481582	0.688707				0.576697		-0.288266	-0.0220688				-0.138906		0.371637	0.341591
0.71252		0.607961	0.551507				0.412433		-0.185096	-0.30944				-0.409513		0.445131	0.116312
0.601864		0.0737805	0.646394				0.2789		-0.404302	0.129051				-0.421184		0.66635	0.361054
0.694289		0.340239	0.222353				-0.0449391		-0.0603581	-0.246723				-0.435458		0.635871	0.184447
0.611654		0.496762	0.662672				0.603729		0.122856	-0.136656				0.170505		-0.111682	0.243589
0.716408		0.173678	0.242259				0.135849		-0.130876	-0.686297				-0.393886		0.269579	0.150673
0.591799		0.287826	0.733488				0.333348		-0.227626	-0.223199				-0.0817273		0.496079	0.365618
0.782462		0.184593	0.675167				0.464051		-0.298084	0.160479				-0.156051		0.231387	0.108469
0.551277		0.321868	0.483129				0.331228		-0.328909	-0.36598				-0.183413		0.241287	0.0431374
0.440525		0.364979	0.476061				-0.112969		-0.250548	-0.247633				-0.240232		0.510636	0.725547
0.848867		0.123591	0.630628				0.672693		-0.45213	0.10253				-0.108604		0.468368	0.123176
0.662491		0.0622251	0.768019				0.448224		-0.400288	-0.335311				-0.493618		0.263858	0.0532383
0.557004		0.353522	0.456314				0.67341		-0.214385	-0.450671				-0.340129		0.337259	0.36804
0.887237		0.324144	0.207913				0.365533		-0.212058	-0.326981				-0.224564		0.464994	-0.301151
0.877932		0.422877	0.429648				0.577518		-0.0906647	-0.466792				-0.121154		0.439959	0.399865
0.585674		0.443188	0.660369				0.077932		-0.259735	0.0644003				-0.154117		0.206984	0.0719989
0.454332		0.474918	0.319068				0.305863		0.151826	-0.0435733				-0.38599		0.18599	0.201985
0.71207		0.424822	0.29206				0.514808		-0.136616	-0.214489				-0.312778		0.439572	-0.0194284
0.688432		0.102766	0.300284				0.788079		-0.418782	-0.191329				-0.117526		0.449247	-0.0314525
0.637769		0.134876	0.556785				0.610235		0.156607	-0.275553				-0.0877248		-0.262948	0.406634
0.510488		0.204669	0.607984				0.210408		-0.225254	-0.241786				-0.371592		0.0512493	0.0638146
0.550853		0.265237	0.412989				0.478068		-0.193447	-0.430518				-0.410291		0.632784	0.363241
0.707901		0.386249	0.266271				0.249904		-0.0980315	-0.514941				-0.104196		-0.262516	0.245576
0.297749		0.233169	0.508968				0.398862		-0.312277	-0.162269				-0.250932		0.213409	0.055762
0.850706		0.634227	0.652078				0.686704		-0.0935513	-0.112179				-0.167787		0.323756	0.294494
0.646942		0.526388	0.283655				0.0743952		0.403813	-0.227752				-0.304337		0.173448	0.56737
0.826267		0.334327	0.78275				-0.0668716		-0.213624	0.122141				0.136755		0.037502	0.689784
0.649705		0.76548	0.555027				0.360791		-0.0521741	-0.107845				-0.109139		0.393953	0.14062
0.780317		0.638506	0.151216				0.636416		-0.146189	-0.476918				-0.290678		-0.0445597	-0.144412
0.659453		0.226133	0.278253				0.518579		-0.361316	-0.336441				-0.0650155		0.094804	0.125889
0.832996		0.265735	0.667289				0.326882		-0.0693053	-0.295509				-0.373869		0.48302	0.202982
0.480116		0.117304	0.697828				-0.0271398		-0.29652	-0.204436				-0.224643		0.244895	0.410815
0.502126		0.395675	0.306641				0.198436		-0.134331	-0.520664				0.201764		0.225643	0.0897142
0.506337		0.0892941	0.669498				0.664557		-0.269975	-0.129917				-0.31829		-0.0328274	0.394219
0.433106		0.142617	0.498632				0.38024		-0.613095	-0.381771				-0.253498		-0.232198	0.406134
0.789378		0.360907	0.713992				0.286302		-0.250148	-0.230326				-0.0257279		0.339037	0.120385
0.751637		0.502618	0.146365				0.735321		-0.143579	-0.374534				-0.261222		0.364443	0.436038
0.78832		0.316181	0.738217				-0.064307		-0.413916	0.145514				0.186922		0.632336	0.353861
0.764385		0.164218	0.445055				0.628157		-0.411796	-0.211569				-0.168114		0.4168	0.131512
0.42917		0.134532	-0.0635782				0.449818		-0.360862	-0.552365				-0.258316		0.311641	-0.170755
0.554554		0.193868	0.193957				0.972936		-0.524856	-0.332694				-0.305157		0.408125	0.06635
0.726353		0.256281	0.463505				0.407327		-0.193689	-0.321497				-0.263002		0.0243802	0.255308
0.733412		-0.00538401	0.374009				0.605054		-0.332351	-0.550946				-0.181357		-0.153025	0.260827
0.737004		0.0656586	0.291452				-0.0122036		-0.547276	-0.277939				0.136093		0.264124	-0.399283
0.82029		0.187338	0.422596				0.455612		-0.0760452	-0.428411				-0.145292		0.478897	0.245837
0.643864		0.220995	0.597461				0.773442		-0.159017	-0.0907022				-0.454201		0.309002	0.45444
0.683533		0.203482	0.806618				0.349666		-0.185904	-0.198292				-0.100348		0.118986	0.724049
0.600085		0.312674	0.902864				-0.123794		0.193338	-0.408376				0.0637911		0.717694	0.710908
0.744214		0.266458	0.634116				0.875572		-0.0714315	-0.0190359				-0.323456		0.424377	0.419872
0.330281		0.44414	0.391999				0.548474		-0.135609	-0.0135311				-0.477459		0.767605	0.142135
0.716997		0.20587	0.252354				0.784634		0.0375777	-0.286235				-0.126071		0.39877	-0.00528446
0.584756		0.338317	0.800284				0.614695		-0.132471	0.0531397				-0.392507		0.283561	-0.09854
0.47727		0.649194	0.816443				0.163944		0.0931495	-0.0102369				0.0127462		0.389695	0.526405
0.649685		0.382107	0.132102				0.335602		-0.329268	-0.479597				-0.17594		0.822601	0.122182
0.732388		0.240889	-0.0507091				0.265084		-0.231576	-0.639914				-0.150802		0.185896	0.0215667
0.822113		0.559691	0.496925				0.442839		-0.148764	-0.281654				-0.129374		0.0457611	0.305005
0.67989		-0.264419	0.486685				0.545839		-0.410855	-0.116698				-0.126325		0.331802	0.0712037
0.450496		0.416419	0.335998				0.353412		-0.0729607	-0.489636				-0.448925		0.523357	0.209982
0.561903		0.391214	0.37218				0.692477		-0.142363	-0.349007				-0.237042		0.11171	0.335212
0.715039		0.499586	0.524758				0.208339		-0.0713231	-0.138126				0.253894		0.0943227	0.419734
0.532558		0.359273	0.355744				0.248758		-0.0856953	-0.47264				-0.596315		0.545983	0.341465
0.571573		0.263797	0.712442				0.689131		-0.22214	0.0659999				-0.0345536		0.519082	0.500285
0.437011		0.437237	0.299457				0.272782		0.0224503	-0.510156				-0.263147		-0.0904571	0.324544
0.730314		0.258564	0.316853				0.328751		-0.242977	-0.308326				-0.265488		0.345974	0.166564
0.375195		0.294427	0.340352				0.442232		0.0351232	-0.22521				-0.16007		0.323997	0.206416
0.703282		0.193763	0.527313				0.276133		-0.0180228	-0.456035				-0.123134		0.33185	0.300137
0.612915		0.844465	0.494871				0.298056		0.114126	-0.124957				-0.291481		0.245583	0.168714
0.24436		0.330694	0.497463				0.0582936		-0.347568	-0.28341				-0.393131		0.104665	0.228138
0.767843		0.213333	0.6905				0.485529		-0.104188	-0.120779				-0.17335		0.202743	0.471221
0.530196		0.335011	0.325662				-0.0569521		-0.337722	0.089417				-0.112753		0.266675	0.382479
0.655557		0.417182	0.276633				0.613403		-0.0857814	-0.317293				-0.319594		0.62846	0.208553
0.576067		0.219953	0.190879				0.0377536		-0.264919	-0.569841				-0.340933		0.164889	-0.193503
0.44529		0.452362	0.265085				-0.0151192		-0.246318	-0.416743				-0.11938		0.135472	0.378293
0.534211		0.465586	0.273666				0.416654		0.367087	-0.138859				-0.168181		0.386377	0.647966
0.618289		0.336192	0.809762				0.653588		-0.429052	-0.00870065				-0.446545		0.00444122	0.181707
0.644668		0.453307	0.520235				0.884952		0.0550653	0.00181226				-0.36103		0.274612	0.267934
0.496335		0.294652	0.446996				-0.0547482		-0.294592	-0.222301				-0.0117495		0.34873	0.447353
0.683376		0.216543	0.415327				0.462477		0.0491724	-0.146929				-0.226096		0.350477	0.236789
0.788572		0.283465	0.407834				0.260337		-0.141078	-0.220669				0.0398713		0.0982703	0.248031
0.860224		0.0743489	0.388268				0.447168		-0.318325	-0.301887				-0.104003		-0.111331	0.412291
1.04764		-0.0043174	0.109035				0.535596		-0.317094	0.075184				-0.129469		-0.0470412	0.519775
0.522675		0.313715	0.568346				0.584755		-0.428788	-0.270979				-0.270586		0.332276	0.578378
0.553275		0.0914357	0.552544				0.799204		-0.394536	-0.336461				-0.406375		0.529908	0.291759
0.783575		0.207249	0.434777				0.379195		-0.495628	-0.367811				-0.327136		0.172715	0.662657
0.524315		0.116536	0.408761				0.153745		-0.356747	-0.273892				-0.241979		0.269934	0.288844
0.599748		0.413321	0.550371				0.426119		-0.211851	-0.238944				-0.203078		0.0993203	0.17798
0.40898		0.472801	0.564537				0.203837		-0.122734	0.0980566				-0.280592		0.730599	0.317598
0.532456		0.223484	0.681644				0.357835		-0.378361	-0.17279				-0.421717		0.300766	0.584846
0.514753		0.0401885	0.529387				-0.161998		-0.430669	0.059539				-0.327049		-0.046475	0.0721444
0.698445		0.549184	0.46819				0.467409		-0.132423	-0.446277				-0.334426		0.388841	0.160766
0.515791		0.163515	0.663199				0.00386779		-0.264665	0.0348435				-0.19478		0.802766	0.46521
0.746303		0.18348	0.530519				0.343032		-0.449894	-0.412925				-0.306315		0.148605	0.517886
0.719103		0.168204	0.267146				0.668495		-0.166328	-0.438819				-0.538302		0.270665	0.140707
0.822139		0.229938	0.492387				0.720756		-0.116771	-0.0902282				-0.318777		0.200211	0.0456324
0.630482		0.305838	0.611966				0.621848		-0.52519	-0.145006				-0.296801		-0.108458	0.242465
0.787351		0.473449	0.636858				0.613617		-0.04572	0.0730164				-0.204659		0.208317	0.318425
0.679405		0.40472	0.563828				0.885496		-0.261694	-0.108348				-0.443189		0.512933	-0.233121
0.431148		0.147351	0.724755				0.431156		-0.413236	-0.0691659				-0.0783496		0.758823	0.343571
0.80422		0.542569	0.238348				0.474676		0.0648663	-0.315792				-0.0682156		0.247149	0.128704
0.681414		0.273202	0.369928				0.0580269		-0.615081	-0.278087				0.428206		0.125453	0.256293
0.108282		0.0369361	0.765522				-0.299095		-0.1877	-0.154968				-0.497937		0.209871	0.246393
0.499559		0.0932511	0.200292				0.44053		-0.226837	-0.378237				-0.338112		0.233653	0.174603
0.551583		0.678188	0.453422				0.403824		0.0340574	-0.138619				-0.513727		0.462475	0.338614
0.789254		0.328891	0.171253				0.956983		-0.24604	-0.362067				-0.455214		0.369085	0.292475
0.618819		0.405183	0.269748				0.0476467		-0.101553	-0.125555				-0.18117		0.533511	0.375764
0.643162		0.133783	0.284955				0.478835		-0.328904	-0.169178				-0.227562		0.206854	0.373928
0.228008		0.5022	0.551679				0.0181546		-0.174404	-0.00519805				0.0431141		0.724393	0.33297
0.680197		0.341111	0.369183				0.33736		-0.449469	-0.19063				-0.298432		0.29275	0.526319
0.462321		0.11112	0.553088				0.346476		-0.391488	0.257984				-0.397798		0.104752	0.315674
0.282797		0.3052	0.0839284				0.327238		-0.19071	-0.312848				-0.423897		0.0346508	0.104296
0.599891		-0.0320868	0.244318				0.440616		-0.424704	-0.153919				0.032929		-0.140579	0.411291
1.08989		0.226574	0.461813				0.23545		-0.102638	-0.219126				0.179945		0.517311	0.536042
0.638144		0.377459	0.440523				0.549837		-0.23432	-0.126301				-0.293696		0.238454	0.182423
0.594223		0.509645	0.370897				0.428711		-0.0299732	-0.246875				-0.228656		0.353453	0.509893
0.81964		0.116857	0.282109				0.692337		-0.2033	-0.106159				-0.450646		0.297312	0.240995
0.679186		0.430162	0.292654				0.26023		-0.451921	-0.476146				-0.114165		0.574651	0.247104
0.448549		0.356126	0.211674				0.655629		-0.248574	-0.393456				-0.532356		0.662777	0.303644
0.665005		0.339614	0.271735				0.841982		-0.169632	-0.468962				-0.342898		0.336939	-0.140155
0.558183		0.209379	0.0324625				0.296794		-0.26723	-0.390752				-0.465832		0.0577083	0.271155
0.599463		0.330889	0.294627				0.669134		-0.339949	-0.0996632				-0.451718		0.334757	0.193813
0.646169		0.405335	0.498948				0.415741		-0.0648701	-0.345497				-0.0672494		0.177754	0.347652
0.940579		0.265456	0.183097				0.730021		-0.110911	-0.300624				-0.327688		0.578946	0.501192
0.726032		0.268867	0.728036				0.216749		-0.344501	0.145083				-0.418305		0.496824	0.163881
0.754558		0.312363					0.149167		0.0922085					0.0944794		0.372233
0.537794		0.218616					0.451579		0.0071552					-0.501611		-0.188003
0.601078		0.172777					0.463643		-0.20574					-0.242099		0.404184
0.713656		0.450096					-0.0396389		-0.214778					-0.064685		0.59373
0.820471		0.866749					0.0321977		0.198552					0.0963918		0.497875
0.541777		0.327795					0.438776		-0.179292					-0.502705		0.542477
0.670839		0.0698592					0.371942		-0.545274					-0.264238		0.281823
0.757498		0.243476					0.552648		-0.325113					-0.241357		0.0627718
0.686262		0.189567					0.352816		-0.310619					-0.37634		0.278418
0.674601		0.19803					0.330382		-0.213299					-0.510736		0.067251
0.287493		0.494166					0.172291		-0.192031					-0.391288		0.149146
0.603492		0.245873					0.845854		-0.219348					-0.306806		0.55601
0.788449		0.0323985					0.802993		-0.304085					-0.403743		0.384617
0.649665		0.394206					0.249957		-0.0173498					-0.276755		-0.139191
0.793577		0.144555					0.501575		-0.0776774					-0.247219		0.0983471
0.413262		0.325381					0.584955		0.0109426					-0.442448		0.664168
0.582635		0.421112					0.592475		-0.108064					-0.419712		0.252592
0.170534		0.215115					-0.0718299		-0.504273					-0.20227		0.203968
0.706094		0.58923					0.644015		-0.152667					-0.227787		0.359787
0.520398		0.151539					0.184316		-0.218242					-0.26597		0.194219
0.745451		0.384859					0.812352		0.103901					-0.373156		0.60105
0.751434		0.366143					0.36085		-0.0112511					-0.259111		0.179557
0.406843		0.164519					-0.377026		-0.348761					0.232434		0.294799
0.78179		0.817228					0.770129		-0.0150689					-0.249244		0.678578
0.393295		0.25572					0.434222		-0.230454					-0.421694		0.464017
0.775562		0.28815					0.252685		-0.0752234					0.0824938		0.229199
0.690138		0.259444					0.0433126		-0.595					0.0591114		0.337602
0.927133		-0.0312827					0.349809		-0.116695					-0.0707707		0.49991
0.666111		0.213311					0.269682		-0.294747					-0.501393		0.420302
0.777753		0.161049					0.414174		-0.377003					-0.0592899		-0.116432
0.618264		0.181573					0.231408		-0.163597					-0.17067		-0.153188
0.184732		0.349925					-0.249858		-0.339737					-0.335662		0.419061
0.77581		0.0232823					0.43016		-0.445144					-0.311764		0.11295
0.712393		0.133304					0.257427		-0.449737					0.0145665		0.203037
0.779099		0.227489					0.336754		-0.280319					-0.0118861		0.3845
0.744638		0.180216					0.532605		-0.0851028					-0.200509		0.112783
0.652905		0.0789312					0.400415		-0.285203					-0.144547		0.154073
0.680746		0.145259					-0.10428		-0.33708					0.0717008		0.130418
0.602432		0.186518					-0.0376014		-0.38832					-0.289896		0.0869299
0.430388		0.491537					0.492427		-0.265583					0.184168		0.325922
0.61923		0.257025					0.545422		-0.176477					0.281129		0.000852686
0.297979		0.380792					-0.0846059		-0.233449					-0.28291		-0.0071421
0.857721		0.481192					0.314042		-0.0599802					0.175601		0.553706
0.532096		0.35611					0.307209		-0.171177					-0.282906		0.289855
0.723782		0.106662					0.554206		-0.193971					-0.199847		0.277185
0.31015		0.479803					-0.0373284		-0.202099					-0.0485594		0.473205
0.549172		0.392047					0.181012		-0.18065					-0.0240897		0.62894
0.607685		0.517945					0.236538		0.0571792					-0.223352		0.474066
0.553663		0.242117					0.272275		-0.351027					-0.0687605		0.187456
0.608599		0.459714					-0.0112608		0.186547					-0.156203		0.635487
0.798796		0.0925261					0.647551		-0.151978					-0.236685		-0.0455294
0.565196		0.0738421					0.580325		-0.175443					-0.370836		-0.0228738
0.750917		0.518034					0.759984		-0.153765					-0.344351		0.376361
0.578295		0.297665					0.309458		-0.0283068					-0.374812		0.280964
0.254317		0.15246					0.23644		-0.0469269					-0.417551		0.456862
0.42028		0.184775					0.350562		-0.39132					-0.435373		0.263119
0.75445		0.180752					0.609326		-0.312381					-0.184015		0.325022
0.654716		0.563541					1.09479		-0.106859					-0.412736		0.628571
0.787787		0.225893					0.391502		-0.0678768					-0.360263		0.235014
0.577876		0.0131605					0.114886		-0.320901					-0.0482428		0.0644914
0.830005		0.243252					0.312495		0.097635					-0.170365		0.0219387
0.43935		0.37665					0.0419749		0.307985					-0.344526		0.324952
0.743443		0.522866					0.223836		-0.147554					-0.135113		0.336337
0.524679		0.404691					0.0742412		0.0355217					-0.25704		0.175473
0.543158		0.190346					0.523856		-0.262746					-0.295106		0.289458
0.732734		0.33904					0.307731		-0.0907853					-0.160557		0.361762
0.445198		0.491511					0.130145		-0.093142					-0.440402		0.300559
0.507129		0.243578					0.400503		-0.135758					-0.221992		0.404362
0.367847		0.0640337					-0.140122		-0.310711					-0.460862		-0.0551957
0.714201		0.0509446					0.324833		-0.211604					-0.0267791		0.719085
0.867313		0.541223					0.377234		0.00897133					-0.0474048		0.503025
0.795559		0.434126					0.554901		-0.201673					-0.289018		0.341534
0.885484		0.461752					0.614757		-0.25061					-0.088333		0.177004
0.217316		0.0862082					0.157733		-0.382024					-0.477616		0.231521
0.506023		0.227449					0.594092		-0.345029					-0.582235		0.0472988
0.702462		0.341617					0.14911		-0.216957					-0.415662		0.556532
0.842682		0.330136					0.292337		-0.39139					0.156573		0.309019
0.401089		-0.0413319					0.254686		-0.432631					-0.261514		0.355979
0.69497		0.395091					1.19915		-0.203377					-0.128889		0.230751
0.777701		0.383243					0.216584		-0.179968					0.302589		0.195989
0.56023		0.335685					0.115828		-0.180767					-0.411676		0.474085
0.415732		0.321363					0.328078		-0.135428					-0.493268		0.173585
0.736861		0.514693					0.673677		-0.0882756					-0.373929		0.289592
0.621244		0.443681					0.335392		-0.123643					-0.0351632		0.573576
0.140334		0.290103					-0.047163		-0.249955					0.119962		0.396992
0.963132		0.540481					0.432046		-0.0188613					-0.201347		0.397806
0.405466		0.023247					-0.0151684		-0.312365					-0.135581		0.364874
0.685136		0.088838					0.398985		-0.426672					0.105083		-0.0578106
0.739543		0.256112					0.676536		-0.184304					-0.379849		0.169159
0.710948		0.208217					0.139783		-0.120066					0.179021		0.365977
0.599083		-0.264931					0.190684		-0.380577					-0.50588		-0.00406751
0.564051		0.472985					0.16218		0.0557451					-0.336209		0.970859
0.68369		0.69943					0.0700932		0.111343					-0.138031		0.353729
0.479914		-0.0494137					-0.0524148		-0.310353					-0.154301		0.0990448
0.631927		0.252831					0.448689		-0.229466					-0.143292		0.286534
0.526819		0.177715					0.806646		-0.164506					-0.429932		-0.172318
0.600204		0.260126					-0.0428681		-0.245304					0.203848		0.619774
0.871264		0.144233					0.488252		-0.292936					-0.265881		0.267395
0.543837		0.144191					0.411408		-0.171947					-0.37193		0.47898
0.550726		0.34857					0.465403		-0.134365					-0.150536		0.352941
0.810493		0.392736					0.302163		-0.0429043					-0.299691		0.457369
0.411408		0.561499					0.13489		-0.098137					-0.341242		-0.0247234
0.607559		0.311628					-0.0110565		-0.390487					-0.404244		0.570803
0.667342		0.338535					0.291208		-0.355616					-0.173632		-0.0499189
0.702607		0.301447					0.468197		-0.0295693					-0.00698372		0.796237
0.789296		-0.218778					-0.0569203		-0.397892					0.0252999		-0.192886
0.11094		0.405995					-0.419103		-0.250693					-0.1242		0.288367
0.616305		0.305113					0.112682		-0.0630839					-0.31203		0.489651
0.572425		0.270051					0.398674		-0.21899					-0.632366		0.412724
0.401485		0.0815366					-0.0983126		-0.373988					0.571766		0.600377
0.828155		0.447809					0.381976		0.0958666					0.302348		0.595267
0.70592		0.113784					0.307664		-0.164749					-0.328542		-0.0252964
0.659837		0.51307					0.102881		-0.16074					-0.118645		0.420386
0.755016		0.0853151					0.345841		-0.228393					-0.190598		0.10744
0.692099		0.196028					0.189205		-0.371784					-0.239985		0.337027
0.683187		0.237092					0.847899		-0.393914					-0.293209		0.570579
0.665736		0.11873					-0.187489		-0.0977832					-0.474021		0.262084
-0.127938		0.377144					-0.502654		-0.532345					-0.459493		0.976459
0.7976		0.14034					0.270733		-0.44683					-0.422958		-0.0917842
0.892983		0.0423211					0.00548473		-0.331497					0.160923		0.0106616
0.752393		0.532599					0.0582596		-0.0716476					-0.133665		0.500194
0.743002		0.234419					0.0964729		-0.373887					-0.0746898		0.204125
0.647957		0.280922					0.409348		-0.102905					-0.133143		0.291246
0.511442		0.436029					0.373864		-0.0793254					-0.250217		0.366617
0.360985		0.474654					0.120719		0.0631793					-0.276071		0.235735
0.81491		0.177732					0.482413		-0.387514					-0.472191		0.177191
0.441598		0.453335					0.094613		0.245819					-0.293298		0.054999
0.50226		0.423041					0.141471		-0.271298					-0.609812		0.554089
0.592475		0.151292					0.392062		-0.0132438					-0.442492		0.372631
0.525748		0.163054					0.608759		-0.38834					-0.443023		0.398014
0.695869		0.0578766					1.12713		-0.342327					-0.382735		0.0828854
0.510137		0.663209					0.341246		0.209739					-0.294622		0.223071
0.496595		-0.0959258					0.120924		-0.437409					-0.270846		0.460388
0.643489		0.460078					0.326278		0.00846281					-0.299545		-0.189924
0.319966		-0.00199852					0.225346		-0.170887					-0.0517622		0.287931
0.351898		0.198357					0.0923187		-0.212563					-0.212298		0.349951
0.422689		0.526678					-0.0224785		0.0493613					0.0826779		0.065047
0.918117		0.5634					0.590601		0.129342					-0.280322		0.504552
0.685488		0.498226					0.377769		-0.203397					-0.323901		0.516929
0.594591		0.0259759					0.241871		-0.180472					-0.0384227		0.435709
0.416274		0.281386					0.183218		0.0342289					-0.410019		0.299524
0.68877		0.195849					0.472081		-0.312954					-0.428306		0.612678
0.0111639		0.439402					-0.05106		-0.245089					-0.453529		0.549323
0.559358		0.0693456					0.599252		-0.260999					-0.38966		-0.125437
0.837422		0.0315508					0.660714		-0.0287016					-0.499163		0.232625
0.626896		0.440176					0.198473		-0.343807					-0.0269091		0.544919
0.628958		0.177867					0.180394		-0.215381					-0.395047		0.488369
0.869941		0.381497					-0.0464609		-0.28817					-0.209272		0.335171
0.67409		0.373822					0.454031		-0.102481					-0.312232		-0.040479
0.536867		0.27319					0.433597		-0.246071					-0.235951		0.35307
0.230563		0.415751					-0.257113		-0.183174					-0.352526		0.331278
0.517533		-0.150631					0.274421		-0.412342					-0.172931		0.377043
0.831991		0.411393					0.630518		-0.166423					-0.338771		0.410624
0.420061		0.259265					-0.0448524		-0.152578					-0.0449264		0.395162
0.626091		0.519841					0.939502		-0.117347					-0.233117		0.586931
0.728663		0.387796					0.578035		-0.100456					-0.323819		0.715226
0.772551		0.0134824					0.558359		-0.220128					-0.274009		0.1231
0.324735		0.485229					0.377576		-0.0234013					-0.524935		0.330806
0.520517		0.347379					0.358154		-0.0150072					-0.420943		0.381857
0.524183		0.334503					0.674823		-0.274655					-0.374033		0.225802
0.757211		0.16206					0.793636		-0.129033					-0.460793		0.324652
0.496532		0.310014					-0.0176851		-0.225925					-0.0285828		0.343382
0.689666		0.519955					-0.274097		0.0656271					-0.0435162		0.354681
0.827196		-0.109264					0.200784		-0.39149					-0.292152		0.383857
0.496411		0.618263					0.591438		-0.0594031					-0.377997		0.0571841
0.655733		0.293555					0.236159		-0.316903					-0.437423		0.0400169
0.741782		0.233724					0.364224		-0.421977					-0.13014		0.417316
0.463178		0.49386					0.241981		-0.11439					-0.237455		0.762822
0.828483		0.320414					0.722905		7.58019e-05					-0.148592		0.451055
0.339051		0.244269					0.0761071		-0.397771					-0.502319		0.34812
0.482108		0.510128					0.50842		0.0918321					-0.411069		0.459226
0.703155		0.444429					0.72713		-0.128488					-0.381214		0.370998
0.46688		0.495272					0.215679		-0.242702					-0.126606		0.723266
0.412206		0.261701					-0.264542		-0.216975					0.0486692		0.330462
0.491473		0.324001					0.474645		-0.517096					-0.349579		0.384197
0.45955		0.533438					0.0232236		0.212839					-0.214443		0.563774
0.693218		0.419561					0.629905		-0.154612					-0.411593		0.799064
0.756904		0.28493					0.380968		-0.328347					0.486254		0.370081
0.477152		0.190717					0.50125		0.0266529					-0.486634		0.155544
0.797318		0.106209					0.559979		-0.391637					-0.546336		0.552491
0.673005		0.0627735					0.345995		-0.31255					-0.291742		0.0797476
0.849483		0.0766599					0.28775		-0.209396					-0.201376		-0.14663
0.661896		0.0189998					0.157424		-0.190123					-0.43739		0.416286
0.627633		0.595943					0.081931		0.107769					0.0752209		0.181568
0.422535		0.414024					0.209357		0.143978					-0.134047		0.561866
0.660013		0.486268					0.784664		-0.275617					-0.49124		0.680983
0.808398		0.347132					0.970747		0.221484					-0.406761		0.405702
0.513927		0.216759					0.105414		-0.569059					-0.347898		0.33578
0.533421		0.352173					0.272304		-0.256172					-0.641354		0.155081
0.687392		0.215661					0.115452		0.0837676					0.0463026		0.607138
0.794255		0.139018					0.241969		-0.494689					0.160132		0.0756145
0.925133		0.309016					0.213112		-0.232331					-0.0209964		0.803649
0.499011		0.0614299					0.607922		-0.276725					-0.0629495		0.37104
0.335487		0.550225					0.27389		-0.136414					-0.5808		0.347148
0.542642		0.110558					0.540011		-0.405366					-0.41881		0.215969
0.803452		0.413326					0.00779996		-0.131923					-0.00959273		-0.257794
0.924321		0.260587					0.49475		-0.409177					-0.355729		0.104656
0.704326		0.304075					0.838321		-0.233238					-0.304629		0.329994
0.758812		-0.344311					0.24527		-0.423022					-0.318354		0.227012
0.59903		0.596846					0.478591		0.149771					-0.419921		0.130757
0.625568		0.436806					0.306205		-0.0459568					-0.0799819		0.281809
0.512928		0.159514					-0.00750889		-0.31743					0.00275917		0.475934
0.968934		0.191142					0.640752		-0.234058					-0.0968621		-0.0837768
0.376413		0.389486					0.0839216		-0.0261792					-0.305287		-0.180248
0.595795		0.157985					0.349831		-0.49838					-0.337162		0.113414
0.708663		0.0948135					0.631511		-0.615481					-0.42046		-0.146646
0.373284		0.287351					0.218488		-0.275647					-0.184876		0.449662
0.929211		0.434184					0.643039		0.0690726					-0.440188		0.209553
0.720923		0.125928					0.38094		-0.0716783					-0.145463		0.0927931
0.770436		0.564452					0.262903		-0.114052					-0.0401135		0.0154329
0.657402		0.137389					0.255732		-0.0199351					-0.221129		0.312416
0.563508		-0.0155614					0.769075		-0.563089					-0.269918		-0.0131057
0.938511		0.479425					0.327963		-0.223054					0.14047		0.656604
0.971254		0.298728					0.789371		-0.296688					-0.319869		0.485008
0.682519		0.322254					0.421106		-0.00668351					-0.0794593		0.348193
0.805223		0.426998					0.425938		-0.0198091					-0.314004		0.36092
0.633237		0.117478					-0.0996079		0.0250479					0.314913		0.213774
0.691687		0.233538					0.270715		-0.205214					-0.215254		0.220846
0.602985		0.482415					0.285134		0.204525					0.153539		-0.273738
0.695782		0.540708					0.651507		-0.178483					-0.359388		0.428463
0.675666		0.163732					0.712462		-0.11381					-0.399902		0.452848
0.561893		0.550301					0.512916		0.175023					-0.111138		0.294413
0.490052		0.124878					0.0941664		-0.093631					-0.0693864		0.439001
0.753435		0.173266					0.654856		-0.33389					-0.304487		0.0198572
0.765078		0.121196					0.587091		-0.147498					-0.218324		0.237079
0.765138		0.34597					0.647155		-0.299653					0.367663		0.166027
0.557496		0.212258					0.633102		-0.089578					-0.143449		0.0595215
0.774837		0.0825894					0.532617		-0.215099					0.0151262		0.247205
0.759889		0.0596611					0.576477		-0.427029					-0.50295		0.372632
0.523883		0.309807					0.580541		-0.0399002					-0.607489		-0.02397
0.584661		0.12851					0.394558		-0.0965178					-0.32579		0.339855
0.573044		0.426097					-0.0150281		-0.364198					-0.45818		0.482036
0.263092		0.362425					-0.164258		0.107006					0.103081		0.459894
0.458206		0.167553					0.419711		-0.540175					-0.166056		0.267463
0.493692		0.228178					0.968228		-0.09181					-0.141161		0.333481
0.629491		0.158536					-0.000380331		-0.353427					0.114365		0.316723
0.64325		0.126395					0.246866		-0.105359					-0.358607		0.490279
0.76746		0.210627					0.449504		-0.444473					-0.258987		0.00572287
0.572403		0.0893209					0.288165		-0.208454					-0.0166798		-0.0297216
0.260989		0.175729					0.145669		-0.10571					-0.321621		0.196932
0.292251		0.317386					0.0261181		-0.04123					-0.1508		0.370919
0.912503		0.315017					0.921041		-0.289641					-0.211567		0.335033
0.80319		0.468126					0.585752		-0.149064					-0.34376		0.566093
0.879653		-0.0131482					0.189225		-0.205179					-0.324352		0.320354
0.603619		0.54563					-0.00603245		-0.279467					0.226708		0.232321
0.830693		-0.0477053					0.515743		-0.248897					-0.311808		0.37478
0.330131		0.287599					0.522048		-0.114124					-0.562183		0.420436
0.376457		0.23934					0.418074		-0.206501					-0.465782		0.283901
0.272024		0.131671					-0.0955224		-0.384928					-0.174666		0.304823
0.228653		0.200792					0.196081		-0.293254					-0.360361		0.496309
0.772769		0.068353					0.0889296		-0.247999					0.14945		-0.0712233
0.860044		0.0484061					0.340419		-0.467907					-0.103855		0.250247
0.66988		0.0588017					0.724073		-0.424292					-0.352527		0.207422
0.516024		0.204542					-0.00132651		-0.0336906					-0.0680644		0.635716
0.810046		0.37203					0.173745		0.0779095					-0.391074		0.35292
0.621272		0.231745					0.0365033		-0.341347					-0.114155		0.455371
0.649902		0.254118					0.196007		-0.475554					-0.311147		0.258813
0.481484		0.269252					0.00456076		0.0186011					-0.354738		0.644872
0.577877		0.354283					0.543947		-0.244518					-0.211178		0.0877106
0.652369		0.346275					0.082921		-0.218561					0.14471		0.182944
0.617722		0.432392					0.208363		-0.235183					-0.186521		0.338421
0.728474		0.093583					0.327113		-0.441858					-0.511673		0.0510759
0.386998		0.0845396					0.903629		-0.0191263					-0.291199		0.35355
0.771889		0.135915					0.331605		-0.266682					-0.0855951		0.474457
0.773839		-0.246424					0.617395		-0.247589					-0.531664		0.270289
0.248075		0.125268					-0.391274		-0.376724					0.225477		0.454404
0.791303		0.596778					0.395551		-0.224237					-0.427294		0.185407
0.652341		0.446952					0.00247889		-0.157222					-0.0445807		0.580897
0.485791		0.464353					0.168557		0.0799185					-0.512158		0.532553
0.415892		0.144919					0.00480207		-0.208863					-0.511107		0.226941
0.548399		0.41315					0.646221		-0.306763					-0.495603		0.574573
0.809252		0.427151					0.279519		-0.150726					0.078151		0.279553
0.484587		0.26341					-0.0307275		-0.336333					0.424541		0.479933
0.421547		-0.0148723					-0.168858		-0.566605					-0.290278		0.0803994
0.644926		0.565771					0.336888		0.0938069					-0.306317		0.746506
0.656042		0.254245					0.0685545		-0.19892					-0.0565521		0.30423
0.820417		0.372675					0.43841		-0.155432					-0.524356		0.227113
0.543955		0.257079					-0.219705		-0.259101					0.344159		0.487256
0.413047		0.0955685					0.529699		-0.310983					-0.473716		-0.133167
0.520812		0.10334					0.0726361		-0.087668					0.0724906		0.292626
0.46756		0.738305					-0.029924		0.0738933					-0.266157		-0.373741
0.569987		0.354701					0.253158		-0.207528					-0.35489		0.339721
0.557093		0.354386					0.342657		-0.190496					-0.332856		0.798819
0.71268		0.58401					0.16248		0.138855					-0.3167		0.416422
0.710037		0.257578					0.905299		-0.435178					-0.27636		0.197563
0.466748		0.531803					0.356619		-0.259334					-0.312911		0.214213
0.635842		0.140589					0.306437		-0.128266					-0.109391		0.233468
0.537435		0.233715					-0.117772		-0.323468					-0.404947		0.317069
0.565235		0.196435					0.886843		-0.014525					-0.517845		0.0824737
0.80769		0.464845					0.262279		-0.100762					0.161531		0.270985
0.881824		0.451515					0.485458		0.305604					-0.144282		0.0653008
0.595032		0.615871					0.370426		-0.409435					-0.237712		0.590735
0.249483		0.203523					0.0438203		0.0779195					-0.433865		-0.106414
0.700155		0.0244493					0.387902		-0.608007					-0.415575		0.257912
0.399078		0.140687					0.0224913		-0.308235					-0.00219798		-0.04481
0.636355		0.586677					0.446958		-0.108113					-0.336619		0.365778
0.982047		0.231199					0.781199		-0.188771					-0.376844		0.233235
0.556778		0.486052					0.557477		0.236156					-0.338407		0.279154
0.617003		0.13658					0.392918		-0.205919					-0.000484215		0.543085
0.88498		0.150113					0.881942		-0.243571					-0.208134		0.373471
0.462925		0.060966					-0.261494		-0.222895					-0.503105		0.0263165
0.0735454		0.197651					0.188592		-0.290226					-0.488268		0.317521
0.321771		-0.091967					0.451829		-0.162603					-0.522715		-0.418687
0.737642		0.483895					0.613158		-0.191197					-0.561014		0.466472
0.408756		0.0133464					0.0397109		-0.362462					0.180453		0.428668
0.532934		-0.0638389					-0.245878		-0.196689					-0.246151		-0.240912
0.851556		-0.0703205					0.581363		-0.0644863					-0.367492		-0.0782993
0.442595		0.445847					0.279816		-0.435428					-0.367865		-0.153574
0.68002		0.498115					0.473347		0.0279537					-0.371569		0.239206
0.844707		0.36057					0.840484		-0.401573					-0.39134		0.601152
0.292505		0.0526752					-0.0770557		-0.161072					-0.169479		0.0351596
0.621795		0.14818					0.509396		-0.310235					-0.386035		0.254587
0.699265		0.40782					0.569648		0.18205					-0.35946		0.430032
0.679097		0.139409					0.614572		-0.212224					-0.329022		-0.0619293
0.478716		0.237171					0.118051		-0.302186					-0.279858		-0.126836
0.490664		0.587293					0.0521097		-0.107844					0.11905		0.089371
0.275791		0.0990929					-0.313054		-0.605768					-0.0843166		0.239089
0.62619		0.157758					0.33926		-0.320804					-0.329323		0.339098
0.68926		0.202366					0.453137		-0.5315					-0.336526		0.147242
0.899565		0.329917					0.607204		-0.396688					-0.196366		0.541313
0.659871		0.437938					0.547376		-0.0905012					-0.343743		0.0877137
0.690676		0.514577					0.636941		-0.0393666					-0.0724253		0.524387
0.777002		0.0549908					0.461505		-0.409309					-0.529667		0.165531
0.598831		0.111235					0.295265		-0.264212					-0.311108		0.269934
0.631909		0.498311					0.721582		0.117389					-0.334456		-0.0131119
0.759519		0.391719					0.581848		-0.31982					-0.556709		0.202927
0.68834		0.128336					-0.107282		-0.336962					0.138375		-0.212606
0.428467		0.076775					0.0933127		-0.306975					-0.190028		0.255634
0.693798		0.2138					0.276784		-0.219806					-0.282429		0.145828
0.320577		0.226166					-0.183359		-0.312847					-0.00349312		0.260739
0.544289		0.422653					0.388898		-0.0201614					-0.160774		0.272575
0.900302		0.249322					0.160591		-0.303925					-0.233004		0.63557
1.01167		0.245301					0.723408		-0.217623					-0.341893		-0.124339
0.519013		0.147763					0.503077		-0.378737					-0.467476		0.393235
0.536296		0.395136					0.119166		0.03522					-0.25886		0.490511
0.392043		0.00900631					0.256151		-0.23183					-0.480075		0.0691482
0.591633		-0.00942638					0.543929		-0.338764					-0.291132		-0.193202
0.50221		0.0562262					0.574362		-0.260615					-0.486507		-0.0417839
0.696346		0.114397					0.190621		-0.299154					-0.43349		0.318087
0.819079		0.166428					0.286549		-0.263718					-0.152569		0.191146
0.647215		0.232018					0.486253		-0.51992					-0.0608011		0.249876
0.518949		0.17772					0.406472		-0.223972					-0.60887		0.0268697
0.471453		0.00698939					0.27571		-0.249582					-0.537494		0.326778
0.643867		0.301652					0.307115		0.0499864					-0.468175		0.0279842
0.681824		-0.0826966					0.231387		-0.430319					-0.253778		0.173803
0.736522		0.226027					0.157181		0.0928224					0.163967		0.0425325
0.60555		0.286115					0.575176		-0.118204					-0.43409		0.278192
0.722495		-0.100642					0.501169		-0.397026					-0.356343		0.0617373
0.743498		0.363571					0.0444052		-0.187882					-0.0779162		0.281605
0.587245		0.676944					0.382943		-0.145679					-0.0528494		0.344617
0.67727		0.320672					0.268627		-0.265852					-0.382396		-0.0834236
0.576736		0.0854731					-0.0815235		-0.362449					-0.0592671		0.333764
0.774763		0.0911149					0.4395		-0.149763					-0.208146		0.153678
0.802955		0.709231					0.302024		-0.145518					-0.403387		0.656115
0.807016		0.406383					0.4494		-0.0145523					-0.181746		-0.0817976
0.715562		0.328944					0.147076		-0.424903					0.247322		0.443391
0.671377		0.242169					-0.00586667		-0.41679					0.11422		0.0326461
0.695987		0.229963					-0.0599928		-0.391593					-0.00595356		0.226318
0.918512		0.172906					0.855153		-0.0789114					-0.459345		0.041211
0.803008		0.081272					0.285321		-0.0778051					-0.328963		0.470283
0.518615		0.376737					-0.102157		-0.227364					-0.416855		0.166498
0.703021		0.0367868					0.44353		-0.484968					-0.283433		-0.0558145
0.604832		0.134837					-0.0300047		-0.0871214					-0.021275		0.503924
0.670621		0.141975					0.277411		-0.302972					-0.0649348		0.22219
0.389986		0.279128					-0.173767		-0.288309					0.390943		0.718894
0.498084		0.555303					0.0478028		0.0977214					-0.443655		-0.111256
1.01642		0.195398					0.362612		-0.449422					-0.019898		-0.0304472
0.662631		0.0761146					0.219828		-0.0757868					-0.52894		0.180247
0.637969		0.274503					-0.29601		-0.119999					-0.172164		0.819862
0.755935		0.145303					0.424152		-0.266777					-0.255851		0.231252
0.743142		0.339335					0.282246		-0.00897583					-0.372353		0.153044
0.536098		0.287661					0.416434		-0.13269					-0.370874		0.280498
0.676081		0.364433					0.429656		-0.00646609					-0.531783		-0.00457874
0.868712		0.157242					0.425789		-0.370059					-0.298428		0.366658
0.558001		0.470946					0.298976		0.0258016					-0.291444		0.270975
0.633416		0.155367					0.323843		-0.318432					-0.342979		0.593049
0.550556		-0.040907					0.215322		-0.298996					-0.247792		0.0212352
0.292069		0.390341					0.0508452		-0.145275					0.0870237		0.0181259
0.908249		0.399202					0.650692		0.0282482					-0.292274		0.316877
0.47981		0.247656					-0.111716		-0.504221					0.0453184		0.140286
0.656577		0.130092					0.809804		-0.256641					-0.340167		0.28923
0.5889		0.159534					0.40128		-0.248668					-0.364434		-0.256686
0.650966		0.53302					0.317501		-0.0894797					-0.509536		0.397232
0.733844		0.494296					0.30894		-0.212862					-0.179843		0.659492
0.617459		0.44395					0.523026		-0.245655					-0.35063		0.35019
0.880223		0.722297					0.398981		0.279889					-0.209277		0.00962021
0.602587		0.173354					0.750308		0.0340931					-0.318253		0.399374
0.462799		0.127645					0.15471		-0.354961					-0.305715		0.130567
0.762971		0.0708588					0.365007		-0.260925					-0.342562		0.6185
0.609639		-0.0666639					0.69147		-0.605407					-0.435151		-0.276386
0.812465		-0.0200355					0.695253		-0.253834					-0.39101		-0.179944
0.71581		-0.031055					0.133608		-0.101137					0.0607459		-0.437392
0.468161		-0.00932766					0.352448		-0.253046					-0.274853		-0.0348308
0.419552		-0.0442163					0.188103		-0.295941					-0.262498		-0.302323
0.935838		-0.180724					0.25386		-0.407634					-0.275332		-0.196564
0.618319		0.13097					0.118301		-0.432216					-0.301021		0.121507
0.861103		-0.120084					0.51236		-0.0907616					-0.265841		-0.0786461
0.790567		-0.000787639					0.707127		-0.52003					-0.307867		-0.122594
0.407028		-0.111925					0.0284972		-0.41426					0.106406		-0.207053
0.786006		0.0510665					0.499708		-0.344092					-0.408232		-0.0491098
0.689766		0.0568203					0.241998		-0.145552					-0.120708		-0.268957
0.862994		-0.125322					0.678228		-0.435496					-0.0813532		0.244597
0.602138		-0.160727					0.523706		-0.610264					-0.254465		-0.220898
0.593682		-0.324324					0.188957		-0.446936					-0.244002		-0.619214
0.829269		0.0398779					0.539309		-0.386363					-0.392519		-0.0204717
0.518451		-0.036294					0.276072		-0.459287					-0.383289		0.423964
0.340069		0.0734394					0.441412		-0.291581					-0.437255		-0.0490814
0.786301		-0.0725215					0.231584		-0.440918					-0.0929267		-0.128393
0.730622		-0.0298269					0.45716		-0.441595					-0.219883		-0.00691021
0.319335		0.0897872					-0.242646		-0.343575					-0.0973236		-0.200606
0.566747		0.00931088					0.696266		-0.440968					0.0373924		-0.28542
0.592619		-0.0471192					0.0820988		-0.256929					-0.111859		-0.426195
0.70004		-0.145287					0.165539		-0.17916					0.376435		-0.272694
0.759279		-0.125925					0.470255		-0.311222					-0.156412		-0.0977219
0.852993		-0.0589334					0.399588		-0.49033					0.00324416		-0.199755
0.610614		-0.299905					0.212039		-0.432371					-0.327172		-0.250238
0.848984		-0.0401496					0.659877		-0.434169					-0.232332		0.143956
0.552919		-0.203448					0.128998		-0.332621					0.62073		0.0080116
0.371648		0.114185					-0.251255		-0.178551					0.0816155		-0.22662
0.981456		-0.0546448					0.400768		-0.251027					-0.0882618		0.110066
0.543437		-0.0844696					0.340178		-0.319944					-0.36424		-0.169372
0.784737		-0.0334704					-0.124124		-0.415361					0.426174		-0.295726
0.493708		-0.162399					0.0401505		-0.147939					-0.375766		-0.369002
0.619934		-0.0105118					0.380906		-0.421644					-0.00365854		0.17553
0.808794		0.00789627					0.318387		-0.440025					-0.0724576		0.0542738
0.784558		-0.12231					0.63461		-0.425238					-0.312489		-0.0343928
0.50404		-0.201968					0.0864786		-0.160708					-0.20292		0.431528
0.521707		-0.220693					0.320156		-0.412714					-0.156415		-0.169581
0.708001		-0.131309					0.558562		-0.401521					-0.355767		0.133824
0.68841		-0.17531					0.422234		-0.568973					-0.329804		-0.0609707
0.789586		0.00402091					0.634607		-0.462261					-0.488284		-0.2188
0.774556		-0.221047					0.506733		-0.529361					-0.496291		-0.153683
0.621019		-0.0521306					0.891976		-0.484424					-0.371024		-0.0787896
-0.0664479		0.0683349					-0.286479		-0.439087					-0.385855		-0.0419376
0.69768		0.120892					0.456167		-0.389097					-0.405958		0.097788
0.515408		-0.275732					0.104295		-0.152296					0.0804077		-0.238072
0.417258		-0.273572					0.198921		-0.496314					-0.508092		-0.0968608
0.751281		-0.130465					0.517074		-0.573525					-0.449853		-0.19652
0.91983		0.051178					0.810884		0.0806145					-0.285986		-0.242695
0.427067		0.134584					0.392004		-0.174588					-0.271377		-0.103198
0.494756		0.0961402					0.556841		-0.265986					-0.351206		-0.0101594
0.857015		0.0386937					0.30566		-0.482575					-0.404832		0.174593
0.840818		0.0590593					0.815247		-0.263003					-0.416095		0.0860102
0.419704		-0.150009					0.392464		-0.475729					-0.0828804		0.279177
0.583666		0.0830145					0.501168		-0.326488					-0.391035		0.351613
0.524909		-0.179919					-0.293714		-0.449894					0.0439959		-0.330421
0.269309		-0.112181					0.434606		-0.437752					-0.287495		-0.144116
0.610942		-0.0457108					0.318197		-0.387582					-0.150337		0.0871362
0.544837		-0.102399					0.309535		-0.395036					-0.449939		-0.0291525
0.807624		-0.0423521					0.950558		-0.523928					-0.267768		0.0914858
0.6214		-0.0553694					0.260249		-0.358412					-0.168694		0.113215
0.943095		-0.104624					-0.240012		-0.531039					0.08349		-0.121363
0.426558		-0.0129135					0.421102		-0.479044					-0.337236		-0.037606
0.520411		-0.023922					-0.155277		-0.386534					0.160472		-0.0215298
0.524629		0.0224488					-0.0270942		-0.553038					-0.403186		-0.192317
0.509266		0.183708					0.263651		-0.373434					-0.179222		-0.000914166
0.495918		-0.0845691					0.453607		-0.368083					-0.361676		-0.155848
0.840914		-0.0821652					0.382623		-0.192587					-0.0343429		-0.171802
0.776585		-0.0777407					0.102932		-0.446954					-0.332259		-0.167371
0.618671		-0.0459769					0.235683		-0.389803					-0.570242		0.0815661
0.224313		-0.10575					0.0313868		-0.385161					-0.479267		0.239589
0.53766		-0.204608					0.496543		-0.264104					0.00777091		0.146044
0.559471		-0.159576					-0.014799		-0.25789					-0.0584213		-0.484266
0.649884		0.126999					0.158637		-0.187181					0.0321872		-0.0908672
0.263403		-0.0805121					0.417251		-0.518766					-0.453534		0.0361841
0.619225		-0.203658					-0.0472844		-0.129528					-0.129325		-0.242756
0.792886		-0.160052					0.788371		-0.541302					-0.436526		0.0175688
0.80201		-0.11059					0.902074		-0.289618					-0.0856164		-0.25839
0.559965		-0.0091849					0.314629		-0.520188					-0.346609		0.0841899
0.488754		0.021684					0.450846		-0.405601					-0.497055		-0.0353945
0.490519		-0.11475					0.449459		-0.408933					-0.431308		-0.36552
0.818506		-0.0161693					0.685263		-0.409058					-0.176859		0.0802119
1.11813		-0.0522135					0.851352		-0.390751					0.0528104		-0.110342
0.627151		0.0130824					0.0296029		-0.137593					-0.438905		-0.362257
0.897607		-0.00914168					0.563004		-0.382764					-0.129568		0.0455468
0.748504		-0.0993961					0.409315		-0.368077					-0.239802		-0.180093
0.203786		-0.206139					0.277269		-0.428558					-0.531757		-0.0702667
0.896166		-0.0707919					0.444494		-0.281919					-0.224287		-0.126023
0.636144		0.00398919					0.0368146		-0.457808					-0.0815413		0.0503359
0.718683		-0.095846					0.21116		-0.406568					-0.0430466		-0.354003
0.301109		-0.155394					-0.122851		-0.344727					0.353756		-0.0450217
0.664122		-0.0201912					0.568585		-0.391897					-0.361362		-0.35221
0.935765		-0.0459485					0.134588		-0.463399					-0.422137		0.156013
0.559733		-0.110355					-0.366557		-0.485952					-0.0295193		-0.246326
0.659245		0.0547858					0.259908		-0.574681					-0.503799		0.314495
0.400235		-0.126947					-0.191431		-0.386944					0.164899		0.00147051
0.59722		-0.165747					0.722519		-0.437419					-0.340181		-0.244217
0.97927		-0.259579					0.720176		-0.479522					-0.304742		0.192946
0.69276		-0.018363					-0.0988573		-0.321264					0.206178		-0.252608
0.782534		-0.116858					0.374892		-0.476742					-0.193058		-0.143165
0.462998		-0.163084					0.25252		-0.49432					-0.416883		0.0822204
0.623404		-0.0675167					0.190619		-0.550077					-0.561815		-0.168564
0.583054		0.316699					0.0318323		-0.163442					-0.218249		-0.0508294
0.573212		-0.0236471					0.0814493		-0.368487					0.0942976		0.25397
0.418153		0.00512945					0.389744		-0.235392					-0.515176		-0.0153613
0.631751		-0.00294171					0.0368289		-0.557044					-0.0134721		-0.11586
0.696444		0.247691					0.326925		-0.446684					-0.319331		0.129757
0.817109		-0.0486947					0.716614		-0.522281					-0.357488		0.0130856
0.749083		0.0516836					0.839793		-0.222119					-0.547122		0.342786
0.321389		-0.205776					0.128561		-0.472112					-0.289556		-0.0888928
0.720426		-0.050421					0.378599		-0.297454					-0.195343		0.137452
0.0156745		0.0637826					0.206957		-0.386031					-0.0749116		0.170046
0.564917		0.00809352					0.417704		-0.317269					-0.408416		-0.157859
0.403407		-0.116988					0.479078		-0.431007					-0.239076		0.104638
0.832927		0.13431					0.633771		-0.224046					-0.104024		0.161223
0.886522		-0.261591					0.870371		-0.343646					-0.113289		-0.062419
0.549398		0.00712574					0.273603		-0.475056					0.056465		0.0660757
0.744574		0.167333					0.262149		-0.047552					-0.315285		-0.0904925
0.64974		0.199337					0.333914		-0.302499					-0.251501		0.0720231
0.655227		-0.22074					0.536742		-0.512203					-0.446667		-0.0834842
0.572872		-0.0745187					0.583445		-0.334403					-0.218026		-0.0920265
0.700999		-0.112771					0.335075		-0.370242					0.124255		-0.0782984
0.552025		-0.221942					0.0744331		-0.576137					-0.31449		-0.0646742
0.432198		0.096574					-0.231862		-0.365218					0.0332108		-0.213505
0.656573		0.0406192					0.487894		-0.453541					-0.360767		-0.0415495
0.833475		-0.135136					0.128126		-0.488556					0.38421		0.0997035
0.412317		-0.129821					0.202549		-0.424817					0.115584		-0.174471
0.6726		-0.101441					0.328188		-0.517648					-0.398463		0.201333
0.585721		-0.120903					0.409807		-0.549382					-0.364741		-0.322591
0.680734		0.0680611					0.474387		-0.361647					-0.306599		-0.0758029
0.558762		-0.0079333					0.485086		-0.227382					-0.285939		-0.0382824
0.468618		-0.349115					0.135396		-0.379631					-0.324823		0.128663
0.798796		-0.0741121					0.659868		-0.386917					-0.412845		0.142571
0.587543		-0.0212783					0.0605324		-0.256635					-0.246104		0.121108
0.542355		-0.0333681					0.0243417		-0.465531					0.028255		-0.0897543
0.772782		-0.0631392					0.737873		-0.454919					-0.388265		0.00410938
0.480383		-0.148783					0.299192		-0.369476					-0.481414		-0.422322
0.869149		-0.181449					0.314542		-0.442468					0.266826		-0.250414
1.02132		-0.0911699					0.660128		-0.360407					-0.241203		0.146329
0.694233		0.0577293					0.421533		-0.218842					-0.52755		0.122563
0.744631		-0.107239					0.262652		-0.399174					-0.293747		-0.132811
0.298041		-0.186682					-0.147019		-0.377256					0.0639126		-0.0654368
0.767928		-0.0502756					0.585812		-0.557945					-0.361787		0.00878038
0.433069		-0.170547					0.231582		-0.281476					-0.323962		-0.337474
0.449869		-0.21426					0.304669		-0.303552					-0.423012		-0.268862
0.636368		-0.0745632					0.0568448		-0.431674					-0.460688		-0.144936
0.835715		-0.0744242					0.925563		-0.556367					-0.444753		-0.096995
0.824069		-0.0260528					0.4035		-0.468387					0.270619		0.0720426
0.591266		-0.00756246					0.444023		-0.193125					-0.489481		-0.193076
0.666632		-0.142025					0.602346		-0.417965					-0.315959		0.0784787
0.666184		0.0306337					0.464945		-0.354755					-0.373759		-0.0909873
0.622705		-0.0988735					-0.0270812		-0.489303					-0.192455		-0.0760529
0.714438		-0.131842					0.702617		-0.321409					-0.424211		0.137442
0.45033		0.0104048					-0.171107		-0.153808					0.196934		-0.110227
0.625093		-0.120593					0.504554		-0.242367					-0.165719		-0.0540138
0.603793		-0.116511					0.463991		-0.546068					-0.318682		-0.140684
0.547176		-0.0624611					0.553753		-0.268084					-0.503874		0.0416528
0.696472		-0.0662146					-0.0312443		-0.59705					0.0336751		-0.122955
0.624131		0.107923					0.149117		-0.439221					-0.153306		0.049383
0.560147		0.0393494					-0.0645217		-0.358414					0.287579		-0.0857529
0.832546		0.0377496					0.395031		-0.354224					-0.272846		-0.167949
0.472444		-0.195593					-0.2424		-0.443862					0.238231		0.0884429
0.781085		-0.0840072					0.500849		-0.262799					-0.315667		-0.0427479
0.689713		-0.136702					0.162244		-0.269307					-0.284304		0.0279955
0.459675		-0.100961					0.0725826		-0.532844					-0.0537883		-0.0749584
0.132096		0.0556269					-0.0966268		-0.525895					-0.263928		0.023175
1.03708		-0.170842					0.415698		-0.289862					-0.206996		-0.0698141
0.487205		-0.172784					0.160769		-0.360582					-0.234626		-0.0577857
0.679649		-0.132894					0.172438		-0.355236					-0.255238		0.116172
0.392204		-0.132945					0.00864345		-0.368932					-0.31165		-0.0554294
0.576605		-0.0471601					0.531644		-0.436424					-0.264417		0.0764567
0.403308		-0.116557					0.429643		-0.494634					-0.53281		-0.0730332
0.566669		-0.336755					0.359722		-0.571148					-0.434129		-0.19759
0.528822		-0.024533					0.170515		-0.375714					-0.361656		-0.275842
0.527783		-0.00409555					0.290357		-0.433634					-0.261086		-0.271269
0.826334		0.0479817					0.0726322		0.0128872					0.142987		-0.462419
0.407972		0.175447					-0.202471		-0.265606					0.231432		-0.0134796
0.462725		-0.206229					0.521532		-0.479864					-0.315499		-0.189181
0.206391		-0.184685					0.0725444		-0.560451					-0.467645		-0.0898372
0.755425		0.144416					0.755479		-0.0465473					-0.251847		-0.11495
1.02471		-0.0198978					0.654321		-0.332187					0.0619787		-0.170533
0.686644		-0.140228					0.516692		-0.282544					-0.304203		0.0670112
0.215172		-0.236395					0.682326		-0.335151					-0.381834		0.274076
0.751407		0.100122					0.398991		-0.454096					0.0792802		0.0201709
0.449079		-0.0608851					0.586773		-0.255344					-0.190466		-0.098618
0.582262		-0.0910985					-0.045536		-0.23537					0.186864		-0.389168
0.670533		-0.0351158					0.175666		-0.400476					-0.303588		0.243447
0.777957		0.0467018					0.247673		-0.0677525					-0.305898		-0.300642
0.428586		-0.105849					0.71104		-0.549231					-0.392394		0.116202
0.826649		-0.258348					0.703889		-0.410621					-0.257141		-0.18539
0.321622		-0.244566					0.165352		-0.397988					-0.389697		-0.292115
0.701013		0.293912					0.140482		0.0978724					0.0453385		-0.345809
0.28954		-0.21915					0.0442645		-0.493433					-0.237044		0.116379
0.696926		-0.127973					0.712428		-0.439542					-0.194239		-0.0204952
0.242769		0.0542103					0.188923		-0.126317					-0.483198		0.0783276
0.665536		-0.0211263					0.221943		-0.284534					-0.483375		-0.181072
0.262266		0.150164					0.273518		-0.439172					-0.162571		0.0554537
0.536657		0.0800314					0.447615		-0.52122					-0.23659		-0.0559994
0.686739		-0.367886					0.309156		-0.44728					-0.0933052		-0.277386
0.639772		-0.183823					0.558005		-0.543676					-0.266331		-0.137559
0.746371		-0.0596828					0.752188		-0.35471					-0.296071		-0.084056
0.71697		0.035628					0.612311		-0.395625					-0.310381		-0.201747
0.875075		-0.0233514					0.258663		-0.316782					-0.192478		-0.0897343
0.803249		0.0532244					0.68736		-0.472488					-0.312356		0.34596
0.908726		-0.0596476					0.0381082		-0.356753					0.356189		-0.111452
0.591739		-0.25962					0.0490931		-0.492497					0.184576		0.0756209
0.570917		0.196376					0.499106		-0.519208					-0.0945696		0.270256
0.515254		0.0883105					0.00649539		-0.355366					-0.134281		0.107515
0.769014		-0.10666					0.275419		-0.0765132					-0.500454		-0.409949
0.354425		-0.358406					-0.135473		-0.365612					-0.00153481		0.157121
0.617625		-0.310226					0.558416		-0.613564					-0.130216		-0.299724
0.675584		-0.109261					0.337883		-0.320035					-0.309269		0.0656918
0.412683		0.0714218					-0.0299055		-0.31851					-0.357149		-0.222041
0.750159		-0.0863705					0.610746		-0.51941					-0.226099		0.0098156
0.767307		-0.0127148					0.27476		-0.471213					0.337821		-0.0936865
0.730852		0.119218					-0.230315		-0.170785					0.107622		0.0504343
0.326622		-0.0899319					0.380295		-0.34052					-0.394875		-0.0343217
0.586387		-0.0747799					0.308621		-0.420775					-0.364727		-0.107978
0.579646		-0.218493					0.455444		-0.320373					-0.14447		-0.163565
0.528045		-0.127938					0.146974		-0.158879					-0.330207		0.00166715
0.607575		-0.0506012					0.325036		-0.263053					-0.349239		0.000627721
0.676171		-0.0884715					0.580076		-0.507821					-0.112664		0.115949
0.859962		0.10656					0.960073		-0.163685					-0.156328		0.267551
0.548077		-0.097882					0.346572		-0.43248					-0.438956		0.0547601
0.667978		-0.348311					0.666567		-0.594953					-0.275646		-0.0754043
0.671922		-0.222441					0.4668		-0.475701					-0.331612		0.023841
0.721397		-0.158638					0.0831419		-0.249235					-0.097548		-0.450337
0.663827		-0.0172269					0.904556		-0.506936					-0.376852		0.139934
0.426182		-0.240632					0.499075		-0.494224					-0.46877		-0.184269
0.660335		0.17003					0.394283		-0.34756					-0.398326		0.214244
0.452599		-0.0136313					0.860858		-0.411023					-0.361186		-0.0416853
0.728321		-0.279696					0.302119		-0.377817					-0.442416		-0.257312
0.554407		-0.0800293					0.82076		-0.124338					-0.411358		0.275598
0.659771		-0.148553					0.741235		-0.237444					-0.503868		-0.151617
0.899635		-0.29364					0.652216		-0.39983					0.121915		-0.430177
0.763901		0.0831114					0.347414		-0.281843					0.116139		-0.0931993
0.62936		-0.0813436					0.676604		-0.217368					-0.159694		0.193792
0.785312		-0.0692158					0.268219		-0.412538					0.306025		0.0739984
0.692776		0.202857					0.201048		-0.0200893					-0.167568		0.0150164
0.611031		-0.0228525					0.558605		-0.44337					-0.207611		0.25694
0.472001		-0.0843999					0.104092		-0.318552					-0.0904934		-0.228591
0.68219		-0.104821					-0.0295231		-0.0307781					0.024282		0.117788
0.564004		0.0230316					0.447869		-0.448203					-0.589756		0.105589
0.565763		-0.209777					0.651429		-0.334669					-0.525743		0.337248
0.998092		-0.0922522					0.866418		-0.349736					-0.279238		0.337038
0.418204		-0.25901					0.0967953		-0.185433					-0.502432		0.0830377
0.757075		0.060737					0.09149		-0.136353					0.418247		-0.235898
0.79618		0.0155696					0.824209		-0.402996					-0.340444		0.0214385
0.624377		-0.0426882					-0.043052		-0.449878					-0.168105		0.0690619
0.749039		0.0126927					0.285452		-0.364196					-0.50417		-0.184348
0.524833		0.0246996					0.809862		-0.341547					-0.332343		-0.385515
0.737535		-0.275231					0.362632		-0.455095					-0.279929		-0.0983065
0.610914		-0.0318321					0.399584		-0.336672					-0.271108		-0.109778
0.909162		-0.135611					0.555307		-0.437784					-0.42379		0.122008
0.924161		0.0490982					0.324355		-0.420343					-0.058112		-0.24196
0.774599		-0.0430929					0.390372		-0.282366					-0.365526		0.0742734
0.458106		-0.10909					0.11205		-0.48954					-0.334644		-0.272109
0.565946		-0.0567722					0.527907		-0.400309					-0.369653		-0.190399
0.622407		0.027567					0.531039		-0.59163					0.033513		-0.0927104
0.982303		-0.154245					0.146825		-0.420143					0.646953		-0.0559085
0.702464		0.149254					0.350041		-0.298818					-0.031017		0.0230651
0.354036		-0.216646					0.297453		-0.278648					-0.444706		-0.350932
0.693731		-0.126724					0.641003		-0.347631					-0.455226		-0.0565848
0.172828		0.0236406					-0.478513		-0.374577					0.0289618		-0.0211381
0.445949		-0.101794					0.0213797		-0.403219					-0.348723		0.0748868
0.843137		-0.138935					0.30837		-0.397798					-0.444867		-0.0738342
0.264674		0.190585					0.469499		-0.20124					-0.454205		0.346538
0.257276		-0.101335					-0.0189599		-0.353899					-0.222387		0.0249421
0.829267		-0.158254					0.129536		-0.481215					0.22791		-0.0922855
0.542654		-0.0156327					0.503717		-0.424711					-0.441596		-0.013723
0.7842		0.118271					0.633746		-0.314969					-0.500576		-0.219472
0.320935		-0.00711419					0.00164987		-0.510336					-0.192337		-0.169037
0.550444		-0.200838					-0.10839		-0.366404					0.0622255		-0.148675
0.978505		-0.247065					0.363288		-0.419611					-0.450243		-0.261884
0.718011		-0.0423992					0.465409		-0.236708					-0.0243322		0.3337
0.719795		-0.0832489					0.412009		-0.263136					-0.31029		-0.298909
0.550635		0.0855042					0.481183		-0.341031					-0.0797599		0.0998799
0.419442		-0.254923					0.279684		-0.379982					-0.313457		-0.100008
0.709767		-0.213829					0.471438		-0.310133					-0.19135		-0.236949
0.665453		0.0175467					0.681309		-0.282691					-0.317145		0.12394
0.697113		0.0140699					0.566801		-0.390996					-0.485893		-0.0162414
0.697178		-0.0419109					0.466923		-0.564548					0.160441		-0.115554
0.731974		-0.15445					0.716619		-0.355981					-0.395328		-0.0351466
0.446023		0.0250127					0.0312239		-0.264629					0.31969		-0.153246
0.912005		-0.103929					0.319722		-0.435073					-0.253203		0.156179
0.618485		0.0526786					0.683205		-0.431445					-0.472742		-0.0124684
0.616178		0.234075					0.719984		-0.351697					-0.292032		0.0235883
0.659934		-0.000726344					0.26902		-0.298847					-0.570686		-0.100974
1.06034		-0.294013					0.562849		-0.441929					-0.213365		0.0744611
0.699013		-0.259826					0.408671		-0.482959					-0.601088		-0.188941
0.6306		-0.0055577					0.399836		-0.428764					-0.463103		-0.0349484
0.537169		0.0306321					0.381813		-0.0409157					-0.169573		-0.0711023
0.43999		0.0353862					0.739545		-0.247968					-0.240372		-0.152179
0.55619		0.00134789					0.605644		-0.313197					-0.510908		-0.268762
0.651862		-0.0933577					0.182419		-0.307796					-0.461089		0.0116555
0.87945		0.0359761					0.191662		-0.156707					-0.287855		-0.46728
0.622113		-0.180632					0.309389		-0.290381					-0.224436		-0.0722707
0.578701		-0.202307					0.442492		-0.31851					-0.216414		-0.114171
0.438582		-0.0361651					0.368247		-0.433639					-0.0979988		-0.0738242
0.832165		0.203362					0.532323		-0.248775					-0.176572		0.0802483
0.766822		-0.139148					0.481701		-0.290904					-0.414851		-0.186271
0.893369		-0.0835367					0.15276		-0.360148					-0.42586		-0.377146
0.667388		-0.0225447					0.428449		-0.434839					-0.476053		-0.151452
0.862834		-0.110764					0.668374		-0.565182					-0.510703		-0.249568
0.512758		-0.0486023					0.555972		-0.34912					-0.412111		-0.245241
0.611926		-0.111473					0.0513924		-0.471126					-0.217497		-0.0240401
0.549006		-0.239921					0.0744846		-0.507271					0.0896431		-0.0459131
0.736966		0.104961					0.158531		-0.306115					-0.28335		-0.254564
0.706498		-0.0347314					0.477975		-0.382522					-0.35798		-0.24373
0.815776		0.270446					0.688948		-0.289791					-0.143735		0.261356
0.66476		-0.398683					0.226639		-0.647963					-0.236491		-0.305893
0.0710164		-0.0384505					-0.28777		-0.464759					-0.487039		0.0827334
0.332026		-0.0858744					0.121538		-0.405767					-0.524121		-0.253637
0.483623		-0.14233					0.16476		-0.417062					-0.47685		-0.105714
-0.0611064		0.0528711					-0.296265		-0.311697					-0.0384476		-0.210717
0.32559		-0.0556731					-0.314409		-0.30334					-0.242367		0.0941249
0.202166		-0.197598					-0.094407		-0.466428					-0.33186		0.15064
0.0944348		0.141224					0.142632		-0.0926865					-0.337307		0.0600767
-0.00057638		-0.194685					-0.288932		-0.507822					-0.160614		-0.212742
0.0254563		-0.320393					-0.187534		-0.416841					-0.459692		-0.02039
0.0639561		-0.0613324					-0.36106		-0.225211					-0.0822323		-0.151748
0.13208		-0.104746					-0.143		-0.337856					-0.0224466		-0.0425485
0.170746		-0.157643					-0.0376613		-0.53911					-0.155763		-0.0701143
0.0589561		-0.273045					-0.03863		-0.379827					-0.460075		-0.156029
0.152292		-0.385008					-0.340917		-0.574533					-0.0422652		0.310207
0.272487		0.018413					-0.102264		-0.420849					-0.3398		-0.214631
0.223892		0.18571					0.0158036		-0.420555					-0.46289		0.13244
0.342459		-0.106955					-0.0535091		-0.214082					0.00887247		-0.289011
0.037738		-0.152914					-0.142411		-0.424809					-0.448509		-0.306777
0.336476		-0.252648					-0.471747		-0.459661					-0.112566		-0.343985
0.0528135		-0.108841					-0.394863		-0.334328					0.0521675		-0.0872406
-0.0241062		-0.0101043					-0.444516		-0.30152					0.0480733		-0.197667
0.0792395		-0.186592					-0.323305		-0.310049					-0.424749		-0.00677801
0.0416673		0.00299677					-0.0813743		-0.381467					-0.363596		0.403248
0.182533		-0.129166					-0.426356		-0.559554					-0.00173236		0.0750669
-0.0609737		-0.104363					-0.495318		-0.461178					-0.150372		0.0474758
0.246623		-0.157391					-0.126303		-0.284328					-0.16807		0.374851
0.158757		-0.0902931					-0.393983		-0.457385					0.108334		0.126383
0.174229		-0.00423914					-0.40591		-0.420998					-0.314395		-0.158438
0.334577		-0.0192039					0.0442446		-0.364219					-0.0321943		-0.301521
0.244328		0.0561786					0.232543		-0.426094					-0.356548		-0.227083
0.0673734		-0.22287					-0.220339		-0.546623					-0.239155		-0.280357
0.216362		0.013875					-0.341264		-0.448473					-0.108191		-0.0733037
0.17944		0.182081					-0.14278		-0.113335					-0.195872		0.171439
0.270749		0.00358717					-0.0485354		-0.374966					-0.518894		-0.303188
0.0132139		-0.213118					-0.174783		-0.620328					-0.321973		-0.0932857
0.095864		-0.0360102					-0.346611		-0.498008					-0.398432		0.459955
0.166081		-0.270989					-0.425197		-0.36901					-0.0201968		-0.0930694
-0.0577472		0.174206					-0.11969		-0.267403					-0.21869		-0.151068
0.269501		-0.301214					-0.037727		-0.49045					-0.514212		-0.097562
-0.0751274		-0.067629					-0.255029		-0.621916					-0.147695		-0.108877
0.215684		0.00730781					-0.106317		-0.514909					-0.214746		-0.0763877
0.292817		-0.0541676					0.0457404		-0.416847					-0.308452		-0.0552882
0.0400756		-0.0834618					-0.24822		-0.345627					-0.202849		0.0246514
0.226595		0.134659					-0.205167		-0.177328					-0.237633		-0.337011
0.213086		-0.135581					-0.42467		-0.426433					-0.3244		-0.0411758
0.156376		-0.0896876					-0.244885		-0.23293					-0.0591596		0.0159426
0.0874967		-0.160211					-0.120008		-0.412134					-0.273645		-0.105283
0.222638		-0.0890116					-0.266473		-0.377862					-0.176958		-0.142319
0.141723		-0.299034					0.125548		-0.343743					-0.448955		-0.202689
0.158358		0.0700083					-0.399016		-0.364914					-0.233963		-0.276499
0.1084		0.0386141					-0.271486		-0.271028					-0.427836		-0.171628
-0.130878		-0.205755					-0.249774		-0.550591					-0.296341		-0.0523408
0.404256		-0.265407					0.0606202		-0.33015					-0.23018		-0.201162
0.0325725		-0.242221					-0.232927		-0.213093					-0.164511		-0.252457
-0.124833		0.130094					-0.389908		-0.325872					-0.0760622		0.250858
0.489451		-0.0837974					0.290545		-0.517524					-0.35107		-0.0664571
0.073841		-0.110911					0.24315		-0.264968					-0.412489		-0.176368
0.0512221		0.18631					-0.448892		-0.237527					-0.226146		0.12751
0.0186045		-0.188497					-0.189775		-0.391865					-0.26202		0.0202449
0.173435		-0.0972178					-0.247095		-0.292223					-0.21938		-0.323305
0.154815		0.0506698					-0.293661		-0.309492					-0.012812		-0.173152
-0.032785		0.102284					-0.378917		-0.555177					-0.528294		0.0814258
0.201123		-0.00863504					-0.1203		-0.41426					-0.186023		0.00873455
0.182008		-0.0472577					-0.486055		-0.589198					-0.341842		0.2415
0.178404		-0.0647757					-0.250265		-0.483011					0.035503		0.139145
0.269457		-0.0862135					-0.258275		-0.44206					-0.0759045		-0.254058
0.58142		-0.0599573					0.254314		-0.356014					-0.373765		-0.227638
0.0667068		-0.253393					-0.19962		-0.566023					-0.583503		-0.081661
0.215563		0.0122176					-0.258085		-0.341926					-0.0413315		-0.129024
-0.0882923		0.132633					-0.480648		-0.157821					-0.258034		0.0302205
0.0437094		0.120715					-0.17745		-0.321861					-0.432545		-0.0761696
0.131535		-0.0948708					-0.126648		-0.455388					-0.349461		0.108138
0.206548		-0.31133					-0.153173		-0.513686					0.0838576		-0.217189
0.168488		-0.00961614					-0.363872		-0.278407					-0.394325		0.0918425
0.0837067		0.0741591					0.171688		-0.400182					-0.38336		-0.133154
0.0358595		0.0213768					-0.31989		-0.275897					0.276955		-0.00441455
-0.323203		0.044294					-0.34565		-0.304808					-0.353849		0.00153938
0.184201		-0.00449945					-0.017643		-0.467586					-0.267291		-0.0801091
-0.148942		-0.137802					-0.418901		-0.358018					-0.543689		-0.295246
-0.00111261		-0.0142412					0.104967		-0.192978					-0.27334		-0.20166
0.0818768		-0.037183					-0.167692		-0.420805					0.0783604		0.0735175
-0.0863215		0.0477577					-0.43625		-0.451879					-0.423586		0.183271
-0.118006		-0.183199					-0.475885		-0.533688					-0.490913		0.00217421
0.0986656		-0.0102919					-0.324666		-0.278595					-0.193332		0.135355
0.0778603		0.0489536					-0.185971		-0.318855					-0.0407661		-0.183678
-0.0278934		-0.19902					-0.309929		-0.273182					-0.362369		-0.37684
0.0689725		0.0149479					-0.123901		-0.348678					0.0792883		0.0705997
0.214803		0.00668081					-0.126259		-0.396745					-0.365464		-0.185017
0.0328196		0.11593					-0.397339		-0.278965					-0.170632		0.278578
0.377877		-0.2347					0.162831		-0.403055					-0.28455		-0.494568
0.199684		-0.265981					-0.299895		-0.502634					-0.483131		-0.0137073
-0.0113783		-0.191419					-0.210444		-0.427587					-0.419157		-0.145555
0.148263		0.260169					-0.289909		-0.150514					-0.111387		-0.0220565
0.108739		0.152996					-0.224759		-0.152434					-0.0518087		-0.237085
-0.141443		0.0591252					-0.279801		-0.491625					-0.32096		0.240287
0.122679		0.0528004					-0.317404		-0.362898					-0.222695		0.238608
0.144463		-0.0825089					-0.224953		-0.366407					-0.546357		-0.290982
0.169682		-0.234046					-0.26642		-0.553364					-0.403915		-0.0201934
0.262031		0.0160282					-0.129278		-0.106031					-0.274754		0.0178231
0.0495181		-0.00645097					-0.353254		-0.151184					-0.213241		0.131549
0.139965		-0.0925954					-0.472312		-0.172301					-0.0882491		-0.182149
-0.0290258		-0.00538684					-0.192022		-0.304798					0.0128957		-0.125377
-0.0190294		-0.0228116					-0.212655		-0.418765					-0.139474		0.0330611
0.345611		-0.274036					-0.386222		-0.428465					-0.220926		-0.357576
0.111316		-0.160384					-0.120076		-0.158072					-0.246618		-0.291698
0.278203		-0.0550369					-0.291986		-0.420068					-0.313538		0.0507602
0.0145139		-0.127573					-0.309345		-0.492385					-0.381919		-0.249614
0.178736		-0.0414007					-0.120984		-0.434331					-0.218997		0.465753
0.127571		-0.12028					-0.461233		-0.334452					-0.283526		0.186757
0.354822		-0.0566764					-0.0399139		-0.451253					-0.303747		-0.299031
0.148078		0.159148					-0.102007		-0.567945					0.0932465		0.103861
0.563642		0.0218409					0.135786		-0.0287303					-0.26474		-0.224742
0.354226		-0.276556					-0.173098		-0.59407					-0.359671		-0.024211
0.175776		-0.0912869					-0.157389		-0.459602					-0.444265		-0.290423
0.0376342		-0.278589					-0.202476		-0.496199					-0.10476		-0.109103
-0.0524922		0.0354274					-0.308837		-0.38121					-0.0282984		0.028105
0.214576		-0.201832					-0.141087		-0.47884					-0.175877		-0.0801816
0.0620166		-0.168097					-0.341306		-0.309439					-0.171437		-0.0608994
0.34461		-0.0247851					0.0593264		-0.439487					-0.213817		-0.240332
-0.228504		0.0376691					-0.500195		-0.341505					-0.132597		-0.241627
0.139087		-0.121713					-0.105578		-0.262341					-0.350957		-0.150772
0.55373		0.105805					0.18788		-0.410663					-0.294884		0.0396642
0.0439263		-0.164455					-0.513343		-0.330689					-0.249272		-0.0449241
0.190171		-0.0357575					-0.172514		-0.224779					-0.332846		-0.267997
0.348627		-0.0597394					-0.332972		-0.442816					-0.0331038		0.111297
-0.0854466		-0.103213					-0.385661		-0.332754					-0.347954		-0.0325172
0.106079		0.242457					-0.239636		-0.309172					-0.417244		0.333786
0.390962		-0.275581					-0.0465412		-0.438965					-0.282631		-0.165229
-0.277256		0.0875135					-0.545818		-0.180014					-0.251022		-0.308596
0.148231		-0.0153347					-0.0610811		-0.429137					-0.3681		0.289327
0.401471		0.06039					-0.0768948		-0.328891					-0.265983		-0.0447628
0.197858		0.0689315					-0.154111		-0.35653					-0.163097		0.408424
0.17121		0.0354702					-0.0672994		-0.318456					-0.538414		-0.0979183
0.0900314		0.050021					-0.334679		-0.123438					-0.322329		0.537562
0.276246		0.213362					-0.250351		-0.370933					-0.0264515		0.219107
-0.0131022		0.0145605					-0.540148		-0.36535					0.284448		-0.147603
-0.328711		-0.0936168					-0.534295		-0.408705					-0.626554		0.0263285
0.0917748		0.0800898					-0.192549		-0.468301					-0.426643		0.0373268
0.244151		0.080981					-0.071962		-0.327264					-0.396401		0.107574
0.281174		-0.0669359					-0.256646		-0.448307					-0.202989		0.122452
0.115292		0.131476					-0.31882		-0.507797					0.186346		-0.0796075
-0.210652		-0.0237546					-0.419512		-0.0956577					-0.0389306		-0.43308
0.139446		-0.0771641					-0.268658		-0.564254					-0.193823		0.0678293
0.159499		-0.125246					-0.128278		-0.530188					-0.157996		-0.183608
0.0750915		-0.0371327					-0.225064		-0.535007					-0.374772		-0.17317
0.197886		-0.156612					-0.262314		-0.569735					-0.216962		-0.000699655
0.246144		-0.195037					0.0320427		-0.43953					-0.44505		-0.116281
-0.00153046		-0.140031					-0.178812		-0.441572					0.0281834		0.342019
0.314254		-0.139706					-0.112603		-0.501138					-0.450572		0.110299
0.0462261		-0.105018					-0.128895		-0.513715					-0.389891		-0.176609
0.0798513		0.110581					-0.17209		-0.23494					-0.014253		-0.292923
0.00993757		0.14051					-0.284131		-0.404949					-0.296459		0.240827
0.233732		0.00826314					-0.175951		-0.260715					-0.237417		-0.362387
0.319776		-0.139772					-0.210913		-0.519374					-0.348801		-0.219903
0.0554844		-0.152548					-0.399003		-0.215322					-0.471063		0.287355
0.0400749		0.0114251					-0.433778		-0.273954					-0.372498		-0.162125
0.192688		-0.0646399					-0.148963		-0.601341					-0.202024		0.019513
0.168442		-0.148831					-0.25132		-0.420507					-0.226422		0.023058
0.297266		-0.0197434					0.00744589		-0.310335					-0.302557		-0.264013
0.119907		0.0392342					-0.177312		-0.359761					-0.354896		-0.228478
0.182916		-0.170312					-0.315358		-0.451485					0.149334		0.148738
0.0657444		0.117388					-0.184757		-0.296321					-0.241437		-0.0719323
0.172736		-0.061664					-0.00498127		-0.548844					-0.313209		-0.0144323
0.299189		-0.135026					-0.254263		-0.533778					-0.197869		-0.23527
0.132276		0.0977072					-0.323374		-0.369064					-0.373993		-0.00594671
0.204503		-0.0236702					-0.414127		-0.378955					-0.305399		-0.159471
0.0346786		-0.233178					-0.297168		-0.22597					-0.332793		-0.0222721
0.229062		0.0979914					-0.0845576		-0.28383					-0.349171		0.0570544
-0.0383852		-0.24449					-0.162377		-0.572859					-0.298536		-0.168958
0.137313		-0.189223					-0.199771		-0.505734					-0.400717		0.0694126
0.249741		-0.0584102					-0.130041		-0.365231					-0.150399		-0.0246395
0.247785		-0.222433					-0.162399		-0.396536					-0.211732		0.263151
-0.0237112		-0.0328138					-0.319526		-0.382953					-0.290684		0.194202
0.109473		0.0478837					-0.170487		-0.281273					-0.240498		-0.162438
0.140601		0.0602817					-0.236572		-0.075023					0.129397		-0.368391
0.164905		-0.176362					-0.26431		-0.368838					0.0878705		0.0723139
0.15212		-0.0932867					-0.20265		-0.345248					-0.389383		0.0762508
0.219031		-0.0542078					-0.00912789		-0.539902					-0.399251		0.0635765
-0.0122212		-0.0857273					-0.438839		-0.330058					-0.139067		0.113894
0.124364		-0.0446144					-0.368751		-0.363556					-0.230251		-0.0168957
-0.0446908		-0.290563					-0.516763		-0.494475					-0.205524		-0.174747
0.225158		-0.258443					-0.065998		-0.435689					-0.432796		-0.0203868
0.593512		-0.0470225					0.0811571		-0.370493					-0.0568005		0.506665
0.150329		-0.108659					-0.261135		-0.436634					-0.380027		0.251679
0.0347031		-0.0994763					-0.207951		-0.322795					-0.460368		0.05715
0.169376		-0.162406					-0.0795578		-0.487752					-0.231921		0.0982946
0.208929		0.00294411					-0.388179		-0.398165					-0.23699		0.255113
0.124052		-0.0986851					-0.334744		-0.389027					-0.367739		0.252528
0.140975		0.199329					-0.47597		-0.18123					-0.197651		-0.116734
-0.176002		0.00587414					-0.259824		-0.321392					-0.0103196		0.0369418
0.374706		0.0430485					0.0401053		-0.245347					-0.361867		-0.0972746
0.00506991		-0.241949					-0.280706		-0.401453					-0.468275		-0.00881348
-0.106221		-0.112973					-0.251804		-0.218403					-0.187545		-0.467699
0.103078		-0.281327					-0.244616		-0.607331					-0.216126		-0.0979567
0.152974		-0.0132152					-0.209304		-0.335027					-0.279456		0.0973547
0.153995		0.0186619					0.00583026		-0.312251					-0.227928		0.493853
0.0706982		0.00527866					-0.0804737		-0.456633					-0.00121338		0.271608
0.133509		-0.279936					-0.337415		-0.248264					-0.247809		0.390027
0.0248001		-0.227601					-0.130064		-0.460431					-0.309537		0.0845183
0.279044		0.0637789					-0.380086		-0.357329					0.150921		-0.0416679
0.277171		0.0834413					0.0505745		-0.349977					-0.324019		0.344462
0.0436305		-0.152417					-0.180514		-0.506405					-0.214915		-0.182735
-0.0347776		-0.0875695					-0.128411		-0.373321					0.01678		-0.201027
-0.000534251		-0.264146					-0.201029		-0.375945					-0.336519		-0.168575
0.11041		-0.114121					-0.408343		-0.489895					-0.123491		0.0196094
0.0778616		0.0221153					-0.313342		-0.312415					-0.243168		-0.177158
0.325835		-0.110303					-0.0945399		-0.512351					-0.327115		-0.0745123
0.389153		0.0852168					-0.0126468		-0.13645					-0.367675		0.046922
0.288536		-0.232382					-0.0402982		-0.375847					-0.249456		-0.152887
0.259203		-0.172724					-0.0477437		-0.442051					-0.490947		-0.0896955
0.357772		-0.143431					0.103666		-0.391659					-0.196054		0.115308
0.0840401		-0.114855					-0.197574		-0.440497					-0.291778		0.137466
0.0199372		0.176918					-0.249917		-0.379435					0.0359562		0.303756
0.295467		0.200276					-0.0869196		-0.138586					-0.251382		0.240558
0.252435		-0.0746687					-0.208783		-0.360803					0.125232		0.17886
0.355921		-0.189898					-0.179385		-0.431835					-0.222688		-0.390253
0.159168		-0.122359					0.107647		-0.294822					-0.261298		-0.237482
0.149591		-0.122906					-0.278173		-0.400739					-0.413736		-0.0507693
0.0612332		-0.0594462					-0.128193		-0.430483					-0.213151		-0.40045
0.166679		-0.0968859					-0.00940422		-0.206955					-0.139334		0.122997
0.209003		0.0983508					-0.00589292		-0.29189					-0.218335		0.55617
0.176112		-0.218197					-0.170794		-0.410621					-0.326098		-0.0287238
0.153784		-0.0367976					-0.152288		-0.145083					-0.184809		-0.36116
0.213513		-0.15884					-0.279855		-0.353714					-0.159943		-0.303306
0.0637443		-0.207131					0.144146		-0.264579					-0.231543		-0.492299
0.0596355		-0.192937					-0.22483		-0.451585					-0.576413		-0.0691224
0.171095		0.0618166					-0.0977391		-0.454332					-0.407859		-0.10558
0.302015		-0.230802					-0.117888		-0.442037					0.00125403		-0.216758
0.209884		0.0576334					-0.253443		-0.369696					-0.292708		0.18724
0.113766		-0.0389036					-0.170683		-0.355489					-0.00338276		0.215416
[truncated: 3,748 more rows]

## Sheet: Fig 5b
Fig 5b. Bar plot showing the enriched GO terms of clustered genes in Fig. 5a.
Description	pvalue
tight junction assembly	7.36807e-06
stem cell differentiation	3.0151e-05
BMP signaling pathway	0.000337149
peptide secretion	2.50207e-08
endocrine pancreas development	4.80545e-07
cytoskeleton-dependent intracellular transport	1.34764e-06
regulation of neurogenesis	6.56623e-06
epithelial cell proliferation	1.46773e-08
Notch signaling pathway	7.03655e-07
TGF beta receptor signaling pathway	7.93265e-07
Wnt signaling pathway	7.05607e-06
ERK1 and ERK2 cascade	8.54765e-06
axonal transport	1.44907e-05

## Sheet: Fig 5c
Fig 5c. Box plot showing the expression of ASCL2.
Barcode	ASCL2	cell_type
AATGGCTGTATGCGGA-1_S37	0	Trunk
CAAGGGACACCTTCCA-1_S37	0	Trunk
CTCCTCCTCCATCTAT-1_S57	0.535141	EP
TACTGCCAGCGCATCC-1_S57	0	EP
GTCTCACAGAGTGTTA-1_S88	0	Trunk
TCTACATTCTGCTCTG-1_S88	0	Trunk
AGTCATGGTCAGTCTA-1_S9	0	Trunk
ATCCATTTCGGCTATA-1_S9	1.25689	Trunk
ATGACCATCTTAGCTT-1_S9	0	Trunk
CACCGTTAGGTTCACT-1_S9	1.7241	Trunk
CCGAACGAGGTAGCAC-1_S9	0.796	Trunk
CGAATTGGTGACTAAA-1_S9	0.558088	Trunk
CTCCAACTCGTACACA-1_S9	0	Trunk
CTGGTCTAGTTGGCGA-1_S9	0.23853	Trunk
CTTGATTCAACTCGTA-1_S9	0.350924	Trunk
GACCGTGAGCGGACAT-1_S9	1.02671	Trunk
GACTCTCGTCACCGCA-1_S9	0	Trunk
GATCACAGTTCCTACC-1_S9	0	Trunk
GATGGAGCAAAGCAAT-1_S9	0.621848	Trunk
GCATTAGCAAGTCCAT-1_S9	1.02268	Trunk
GCGTTTCAGTGCAGGT-1_S9	1.61895	Trunk
GGATCTAAGAGCATAT-1_S9	0.59517	Trunk
GTGGAGAGTCGTGGTC-1_S9	0	Trunk
GTTACAGTCTCACTCG-1_S9	1.45335	Trunk
GTTGTCCCACAGTCGC-1_S9	0	Trunk
TACAACGTCGTGGACC-1_S9	1.20321	Trunk
TAGCACAGTATTTCGG-1_S9	0.509045	Trunk
TCTACCGGTTAGGGTG-1_S9	1.40033	Trunk
TGAGTCATCCATACTT-1_S9	0	Trunk
TTACTGTGTGGGAGAG-1_S9	0.651624	Trunk
TTCCTCTGTGTGTGTT-1_S9	1.0819	Trunk
TTCTAACGTTGCTGAT-1_S9	1.41506	Trunk
AAACCCATCGCTTGAA-1_S13	0.543166	Duct
AAACGAAAGGAAGTCC-1_S13	0.732663	Duct
AAACGCTGTCGTTGCG-1_S13	0	Duct
AAAGGATAGTAGCTCT-1_S13	1.42389	EP
AAAGGGCAGATCCCGC-1_S13	0.732626	Duct
AAAGTGAGTAATACCC-1_S13	0.95561	Duct
AACAACCTCTAGGCCG-1_S13	1.07917	Duct
AACAAGAAGGGAGGCA-1_S13	0	Duct
AACAAGATCTACTATC-1_S13	0.479878	Duct
AACACACGTGTTGAGG-1_S13	0	Duct
AACCAACCAGAAGCTG-1_S13	0.534365	EP
AACCACAAGCAAGGAA-1_S13	0	EP
AACCACATCCCGAAAT-1_S13	0.64693	Trunk
AACCTGACACTAACGT-1_S13	0.898172	Duct
AACGAAAAGCGGGTTA-1_S13	0	Duct
AACGGGAGTAAGAACT-1_S13	0.633489	Duct
AACGGGAGTATAATGG-1_S13	0	Trunk
AACGGGAGTGCCGTTG-1_S13	1.23323	Duct
AACGGGATCGGTAGGA-1_S13	0	Duct
AAGAACAAGCACTTTG-1_S13	2.30403	Duct
AAGACTCTCAAACCTG-1_S13	1.64763	Duct
AAGATAGGTTACCTGA-1_S13	0	Duct
AAGATAGTCATGAGTC-1_S13	1.04551	Trunk
AAGCATCAGCCTCTGG-1_S13	0	Duct
AAGCCATTCGAGATGG-1_S13	0	Duct
AAGCCATTCGGAATGG-1_S13	0.787825	Duct
AAGCCATTCTGGGCCA-1_S13	0	Duct
AAGGAATGTAATGATG-1_S13	0.600657	EP
AAGTACCAGCGCCCAT-1_S13	1.9971	Trunk
AAGTACCAGTATTCCG-1_S13	0.636533	Duct
AAGTACCTCAGCCTTC-1_S13	0	Duct
AAGTACCTCTAAGAAG-1_S13	0.302763	Duct
AAGTGAAGTAGTCTTG-1_S13	0	Duct
AATAGAGAGTGAGTGC-1_S13	0	Duct
AATCACGCATAACCCA-1_S13	0.570144	EP
AATCGACTCTCATTAC-1_S13	0.548079	EP
AATGACCAGGGCCTCT-1_S13	0	Duct
AATGACCGTTCCCACT-1_S13	0	Duct
AATGCCACACAGACGA-1_S13	0	Duct
AATGCCACATATACCG-1_S13	0.504558	Duct
AATTTCCAGAGTCTGG-1_S13	2.28489	Trunk
ACAAAGACACATAACC-1_S13	0	Duct
ACAAAGATCGTGGCGT-1_S13	0	Duct
ACAACCAAGCCTATTG-1_S13	1.69076	Trunk
ACACAGTCACACTTAG-1_S13	0	Duct
ACACGCGGTGTTATCG-1_S13	0	Duct
ACACTGAGTCCTGTCT-1_S13	0.941031	Trunk
ACACTGATCATTACGG-1_S13	1.48437	Duct
ACAGAAAGTCGGAAAC-1_S13	0	Duct
ACATCCCAGTCATCGT-1_S13	0.236181	Duct
ACATCCCGTCATCCGG-1_S13	0	Duct
ACCAAACAGTCCGCGT-1_S13	0	Duct
ACCAACAAGGTAGTAT-1_S13	0	EP
ACCAACAAGGTTGCCC-1_S13	1.57015	Trunk
ACCACAAGTCCGGACT-1_S13	0	Duct
ACCATTTGTCGTACAT-1_S13	0	EP
ACCATTTGTCTAACGT-1_S13	0.673305	Duct
ACCATTTTCAAACGTC-1_S13	0	Duct
ACCCAAACACGAGAAC-1_S13	0.544713	Trunk
ACCCAAATCCTCCACA-1_S13	0.449321	Trunk
ACCGTTCCAGGTGACA-1_S13	1.58263	Duct
ACCTACCAGAGCGACT-1_S13	0.388897	Duct
ACCTACCCAGACAATA-1_S13	0	Duct
ACGATCAAGCTAATCC-1_S13	1.55362	Trunk
ACGATCACACAGTATC-1_S13	0	Duct
ACGATGTCAGTGTGCC-1_S13	0	Trunk
ACGATGTTCATGAAAG-1_S13	1.31854	Duct
ACGCACGAGTAATCCC-1_S13	0.59825	Duct
ACGGAAGGTTTGCCGG-1_S13	0	Duct
ACGGGTCGTATGGAGC-1_S13	1.34986	Trunk
ACGGGTCTCCCAATAG-1_S13	0.615584	Trunk
ACGGTCGGTCTCACAA-1_S13	0	Trunk
ACGGTCGTCCTTCTGG-1_S13	0	Duct
ACGGTTATCGAGAGAC-1_S13	0	Trunk
ACGTAACGTACCAGAG-1_S13	1.34818	Trunk
ACGTACATCAGGCGAA-1_S13	1.82782	Duct
ACGTAGTTCTCACTCG-1_S13	0	Duct
ACGTTCCGTCGTGATT-1_S13	0.468538	Duct
ACTACGAGTGGTCTTA-1_S13	0.676142	Duct
ACTATCTGTGTCCACG-1_S13	2.1897	Trunk
ACTATGGAGCGCATCC-1_S13	1.05701	Trunk
ACTATGGGTTCTCGCT-1_S13	0	Duct
ACTATGGTCCTGCTAC-1_S13	1.23019	Trunk
ACTCTCGAGACATAAC-1_S13	2.14612	Duct
ACTCTCGAGATGGCAC-1_S13	0	Duct
ACTCTCGCAGAACTAA-1_S13	0.519922	Duct
ACTCTCGGTATCGATC-1_S13	0.297839	Duct
ACTCTCGTCCTGGTCT-1_S13	0.575369	Duct
ACTGCAACATACTGAC-1_S13	0	Duct
ACTGTGACAGCAAGAC-1_S13	0.415722	Duct
ACTGTGATCTAGGCAT-1_S13	2.28364	Trunk
ACTTAGGAGTCCCTAA-1_S13	0.604681	Duct
ACTTAGGGTACAAGCG-1_S13	0.802754	Duct
ACTTATCTCTTGCAGA-1_S13	0.67819	Duct
ACTTCCGCACGAAGAC-1_S13	0	Duct
ACTTCGCCAACTTCTT-1_S13	0	Duct
ACTTCGCTCTCATGCC-1_S13	0.390821	Trunk
ACTTTCAGTCTGGTTA-1_S13	1.34243	Trunk
AGAACAATCGGCTTCT-1_S13	1.16267	Trunk
AGACAAATCGCCAATA-1_S13	2.35757	Trunk
AGACACTCAGACTGCC-1_S13	0	Duct
AGACACTTCCGAGATT-1_S13	0	Duct
AGACACTTCTATCGGA-1_S13	1.16299	EP
AGACCCGAGTGAGGCT-1_S13	0	Duct
AGACCCGCAAAGTATG-1_S13	0	Duct
AGACTCAAGCAACTTC-1_S13	0.746922	Trunk
AGAGAATAGGCCTTGC-1_S13	0.641092	EP
AGAGAATTCCGCACGA-1_S13	0	Duct
AGAGCAGCACCCTTGT-1_S13	0	Duct
AGAGCAGTCGAACCTA-1_S13	0.898934	Duct
AGATCCAAGCGCCCAT-1_S13	0	Duct
AGATCCAGTAGCGTCC-1_S13	1.93386	Trunk
AGATCCAGTTCTTCAT-1_S13	0	Duct
AGATCCATCCACGTCT-1_S13	0	Duct
AGCATCAAGGAACGTC-1_S13	0	EP
AGCATCAGTCCAATCA-1_S13	0	Duct
AGCCACGAGAGGCGGA-1_S13	0	Duct
AGCCAGCAGTACTCGT-1_S13	0	Duct
AGCGTATAGCTTGTGT-1_S13	0	Duct
AGCGTCGAGAGTAACT-1_S13	0	Duct
AGCTACAGTACCCACG-1_S13	1.32659	Duct
AGCTCAAAGCTGACTT-1_S13	0.936104	Trunk
AGCTCAAGTGGTGATG-1_S13	0.996027	Trunk
AGGAAATCACATTCGA-1_S13	2.39031	Trunk
AGGACGAAGCGTATGG-1_S13	0	Duct
AGGAGGTAGTTGGAGC-1_S13	1.45126	Trunk
AGGAGGTGTGCAAGAC-1_S13	0	Duct
AGGATAAAGATCGCTT-1_S13	0.514452	Trunk
AGGCATTCACTGAATC-1_S13	1.29324	Trunk
AGGCATTTCACCTCGT-1_S13	0	Duct
AGGCCACTCTCTGACC-1_S13	0	Duct
AGGGCTCGTCCGGTGT-1_S13	0	Duct
AGGGTGAGTCCATACA-1_S13	1.44391	Trunk
AGGGTTTGTCGTACAT-1_S13	0	Duct
AGGTAGGCACTGGAAG-1_S13	0	Duct
AGGTCATGTACGCTAT-1_S13	1.76558	Duct
AGGTCTACAAGAGATT-1_S13	0.832834	EP
AGGTTGTCAGCGAACA-1_S13	0	Duct
AGGTTGTTCTAAGGAA-1_S13	0.560302	Trunk
AGTACCACAACCGTAT-1_S13	1.34866	Duct
AGTACCAGTGTGATGG-1_S13	0.895335	Duct
AGTACTGAGAGCTGCA-1_S13	0	Duct
AGTACTGCAGGTCTCG-1_S13	0	Duct
AGTCAACAGATCCCAT-1_S13	1.01904	Trunk
AGTCTCCAGCAGATAT-1_S13	1.28109	Trunk
AGTGCCGCACCTATCC-1_S13	0	Duct
AGTTAGCAGTCTAGCT-1_S13	2.3715	Trunk
AGTTCCCGTAAGGTCG-1_S13	0	Duct
AGTTCCCTCGGCCTTT-1_S13	0.846005	Duct
ATACCGATCAAGCCGC-1_S13	0	EP
ATACCGATCGCTCCTA-1_S13	0.609872	Duct
ATAGAGAAGCCACAAG-1_S13	1.02366	Trunk
ATAGGCTCATACAGAA-1_S13	1.6986	Trunk
ATATCCTTCGGCTGAC-1_S13	0.549067	Duct
ATCATTCCAACACACT-1_S13	0	Trunk
ATCCACCGTGTTAGCT-1_S13	0	Duct
ATCCATTCACTGAGTT-1_S13	0	Duct
ATCCATTCACTTCATT-1_S13	0	Duct
ATCCATTGTTAAGGAT-1_S13	0	Duct
ATCCGTCAGTACCATC-1_S13	0	Duct
ATCCTATGTTCTGACA-1_S13	0.581041	EP
ATCGATGAGCGTGTTT-1_S13	1.82908	Trunk
ATCGCCTGTAACTGCT-1_S13	0.215547	Duct
ATCGCCTGTTTCAGAC-1_S13	0.550648	EP
ATCGGATGTGTATTGC-1_S13	0.998673	Duct
ATCGGCGGTATGGAAT-1_S13	2.4563	Trunk
ATCGTGAGTCACGACC-1_S13	0	Duct
ATCGTGAGTTCACCGG-1_S13	0.78613	Duct
ATCTTCACATTCAGCA-1_S13	0	Duct
ATCTTCAGTGGACCTC-1_S13	0.591113	Duct
ATGAAAGTCTGTCGCT-1_S13	0	Duct
ATGAGGGGTGTGTACT-1_S13	0.57931	Trunk
ATGATCGCATAGGAGC-1_S13	0.637204	EP
ATGCCTCCACCTGCAG-1_S13	0.221181	Duct
ATGGAGGCAACCACAT-1_S13	1.03782	Duct
ATGGAGGGTGCTGATT-1_S13	1.09489	Trunk
ATGGGAGCATCCAATG-1_S13	0	Duct
ATGGGAGTCGTTCGCT-1_S13	1.01566	Duct
ATGGGTTCAAATAGCA-1_S13	0	EP
ATGTCCCCATAGATGA-1_S13	2.65305	Trunk
ATGTCCCGTCTTAGTG-1_S13	0.849552	EP
ATTACCTTCTTCGGTC-1_S13	0	Duct
ATTATCCCACCCAACG-1_S13	1.72589	Trunk
ATTCACTTCCACGAAT-1_S13	2.49616	Trunk
ATTCAGGCAAGATGTA-1_S13	1.25076	Duct
ATTCCATGTGGTTTAC-1_S13	0.923659	Duct
ATTCCCGCAGCAGGAT-1_S13	1.91678	Trunk
ATTCCCGGTGCCTTTC-1_S13	0	Trunk
ATTCCCGTCAAGAGTA-1_S13	0.79256	Trunk
ATTCCCGTCGTTAGAC-1_S13	1.60339	Duct
ATTCTACCAGCAATTC-1_S13	0	Duct
ATTCTTGCAGCAATTC-1_S13	0	Duct
ATTCTTGTCACTCACC-1_S13	0	Duct
ATTGGGTAGATGACAT-1_S13	0.898891	Duct
ATTGTTCTCGCTTTAT-1_S13	0	Duct
ATTTACCCATAGGCGA-1_S13	0	Duct
ATTTCACCATGACTGT-1_S13	1.17732	Duct
ATTTCTGCAACAAAGT-1_S13	1.16925	Duct
CAACAGTCAAAGGATT-1_S13	1.02473	Trunk
CAACGATGTCAAGCCC-1_S13	0.864149	Trunk
CAACGATGTCGCTTGG-1_S13	0	Duct
CAACGATGTCTAACTG-1_S13	1.48656	EP
CAACGGCAGGAAGTCC-1_S13	0.590107	Duct
CAAGACTAGCTAGCCC-1_S13	0.654052	Trunk
CAAGAGGTCGACGCGT-1_S13	1.12226	Trunk
CAAGCTAGTAGCACAG-1_S13	1.24071	EP
CAATTTCGTCTCAGGC-1_S13	1.91752	Trunk
CAATTTCGTTGGGTAG-1_S13	1.19766	EP
CACACAAAGATGCAGC-1_S13	1.96281	Duct
CACAGATTCAAGAATG-1_S13	0	Duct
CACTGAAGTGGATACG-1_S13	0	EP
CACTGAATCCGAGCTG-1_S13	0.604775	Duct
CACTGAATCCGGACTG-1_S13	0.81144	Duct
CACTGGGGTCACGTGC-1_S13	0.640894	Duct
CACTGTCAGTTACGAA-1_S13	0.653963	Duct
CACTGTCCATTGTGCA-1_S13	1.48172	Trunk
CAGATACCACGCCAGT-1_S13	0	Duct
CAGATCACAACTGGTT-1_S13	0.699151	EP
CAGATCATCGGCTGGT-1_S13	1.5438	Trunk
CAGATTGTCAATCCAG-1_S13	0.529671	Trunk
CAGCACGAGCTGACAG-1_S13	0.264299	Duct
CAGCACGCAGAGACTG-1_S13	0	Duct
CAGCACGGTCGATTAC-1_S13	1.05677	Duct
CAGCAGCCATCATCTT-1_S13	1.04348	Duct
CAGCAGCTCTCACGAA-1_S13	0	Duct
CAGGCCAAGCGCCTAC-1_S13	0	Duct
CAGGCCACAGAAATCA-1_S13	0.504013	Trunk
CAGGCCATCGTCGCTT-1_S13	0	Duct
CAGGGCTAGCCAAGCA-1_S13	0.605795	EP
CAGGGCTGTGGAACAC-1_S13	1.15091	EP
CAGGTATAGAAATTCG-1_S13	0	Duct
CAGGTATAGTAACAGT-1_S13	0	Duct
CAGGTATCATCTGTTT-1_S13	1.15546	EP
CAGGTATTCGGTCTGG-1_S13	1.08241	Trunk
CAGGTATTCGTTCGCT-1_S13	1.19964	EP
CAGTGCGCAACACACT-1_S13	0	Duct
CAGTGCGCACCTGCGA-1_S13	0	Duct
CAGTTAGAGCCGATTT-1_S13	0.202038	Duct
CAGTTAGGTATGGTTC-1_S13	1.22027	Trunk
CATAAGCAGACTTCAC-1_S13	0	Duct
CATAAGCAGGTCCAGA-1_S13	0.389834	Duct
CATACAGTCCCAACTC-1_S13	0	Duct
CATCAAGGTGTGAATA-1_S13	0.481031	Trunk
CATCAAGTCGGTGTTA-1_S13	0.593134	Trunk
CATCCACAGGCCTTGC-1_S13	0	Duct
CATCCCATCGAGAAGC-1_S13	0.977198	Trunk
CATCGCTGTGGATCGA-1_S13	0.595791	EP
CATCGGGGTCCTTTGC-1_S13	0	Duct
CATCGGGTCCCTTCCC-1_S13	0.435267	Duct
CATCGTCAGTTGGACG-1_S13	0.50882	Duct
CATCGTCCAAGTGGAC-1_S13	1.51801	Duct
CATGAGTAGTCTGCGC-1_S13	0	EP
CATGAGTTCAAAGCCT-1_S13	0	Trunk
CATGCAAGTACGAGCA-1_S13	1.21284	Duct
CATGCAAGTTTCTATC-1_S13	0	Duct
CATGCCTCACTTCAAG-1_S13	0.56765	Duct
CATGCCTGTAACATCC-1_S13	2.3793	Trunk
CATGCCTGTGAATAAC-1_S13	0	Duct
CATGCCTTCCCGAGAC-1_S13	0	Duct
CATGCCTTCCGCACTT-1_S13	0	Duct
CATGGTACACACAGCC-1_S13	0	Duct
CATTCATAGCCGCTTG-1_S13	0	Duct
CATTCCGAGAGTATAC-1_S13	0	Duct
CATTCCGAGATAACAC-1_S13	0.54004	EP
CATTGAGGTGCGGTAA-1_S13	1.82843	Trunk
CATTGCCGTGCATACT-1_S13	1.21365	Trunk
CATTGTTTCCCTCGTA-1_S13	0	Duct
CCAAGCGGTAAGGCCA-1_S13	0	Duct
CCACAAAAGACGGATC-1_S13	1.43665	Trunk
CCACAAAGTGATGGCA-1_S13	0	Duct
CCACACTCAGGACTAG-1_S13	0	Duct
CCACGAGGTTCGTTCC-1_S13	1.00298	Trunk
CCACTTGAGACACACG-1_S13	0	Duct
CCACTTGCAGCGTTGC-1_S13	0	Duct
CCACTTGGTCAGCGTC-1_S13	0	Duct
CCATCACAGAGGGCGA-1_S13	1.08688	Duct
CCCAACTTCACCTTAT-1_S13	1.24979	Duct
CCCAACTTCGTCTCAC-1_S13	0.453507	Duct
CCCATTGCATGCTGCG-1_S13	1.06219	Duct
CCCGAAGGTGCCTACG-1_S13	0.507751	Trunk
CCCTCAACAGGAGGTT-1_S13	0.687299	EP
CCCTCTCGTGAAAGTT-1_S13	0	Trunk
CCCTTAGAGAGCCCAA-1_S13	0	Duct
CCCTTAGCATAGAGGC-1_S13	0.751805	Duct
CCCTTAGGTCCCGGTA-1_S13	1.1174	Duct
CCGAACGTCACCCTGT-1_S13	0.541358	EP
CCGATCTTCCTAAGTG-1_S13	0.748797	EP
CCGATGGTCGTGTGAT-1_S13	1.28992	Trunk
CCGCAAGAGCAAGCCA-1_S13	0	Duct
CCGGACAAGGGCTTCC-1_S13	0	Duct
CCGGACACAAGAGGCT-1_S13	1.47489	Trunk
CCGGGTAGTGCGGCTT-1_S13	0	Duct
CCGGGTATCGGATACT-1_S13	0	Duct
CCGGTAGAGCCAAGCA-1_S13	1.19647	Duct
CCGTAGGGTCGCCTAG-1_S13	1.2111	Trunk
CCGTTCAAGGGATCGT-1_S13	1.13935	Duct
CCGTTCACAGGTGAGT-1_S13	0	EP
CCGTTCAGTCGAGCTC-1_S13	0.788807	EP
CCTAACCGTTAGAAAC-1_S13	1.26314	EP
CCTACGTTCAAGAAAC-1_S13	0	Duct
CCTATCGCACCAATTG-1_S13	0	Trunk
CCTATCGCAGGCAATG-1_S13	0.221068	Duct
CCTCAGTCACTGTGAT-1_S13	1.00286	EP
CCTCCTCAGCTCATAC-1_S13	0	Duct
CCTCTAGTCAGGAAAT-1_S13	1.41129	Trunk
CCTCTCCTCACTGGGC-1_S13	1.69228	EP
CCTGCATTCTCTGGTC-1_S13	0	Duct
CCTGTTGGTACAATAG-1_S13	0	Duct
CCTGTTGTCTCGAACA-1_S13	1.2373	Duct
CCTTCAGAGGAACGCT-1_S13	2.53443	Duct
CCTTGTGGTGCCCAGT-1_S13	0	Trunk
CCTTGTGGTTATAGCC-1_S13	1.85296	Trunk
CCTTGTGTCTATCGGA-1_S13	0.632268	Duct
CGAAGTTCATGGTGGA-1_S13	0	Duct
CGAAGTTTCCAAGCTA-1_S13	0	EP
CGAATTGTCTCATAGG-1_S13	0	Duct
CGACAGCGTTAGGGTG-1_S13	0	Duct
CGAGAAGGTTAGAAGT-1_S13	1.92312	Duct
CGAGGCTGTTACAGCT-1_S13	0	Duct
CGATCGGCATCGTCCT-1_S13	1.35007	Trunk
CGATCGGGTATCGATC-1_S13	1.1233	Trunk
CGATGGCCACCAAAGG-1_S13	2.34685	Trunk
CGCAGGTAGTCACTAC-1_S13	1.31911	EP
CGCAGGTTCGGCTTCT-1_S13	1.17557	Duct
CGCATAATCGCCCAGA-1_S13	0	Duct
CGCCAGAGTATCCCTC-1_S13	1.27369	Trunk
CGCCATTGTGACAGGT-1_S13	0	EP
CGGAACCTCGGTCGGT-1_S13	0	Duct
CGGAATTTCGAGCACC-1_S13	1.28814	Trunk
CGGACACCAAGCAGGT-1_S13	0.952372	EP
CGGAGAAGTACTCGTA-1_S13	0.583377	Duct
CGGGACTGTGCGTCGT-1_S13	0.287907	Duct
CGGGACTGTGGTCTGC-1_S13	1.03399	EP
CGTAAGTGTAATGATG-1_S13	1.24818	Trunk
CGTAGTAGTTTAAGGA-1_S13	0	Duct
CGTCCATGTTGCATAC-1_S13	1.16663	EP
CGTCCATTCATTTCCA-1_S13	0	Trunk
CGTGAATAGTCGAAGC-1_S13	0	Duct
CGTGAATAGTTTAGGA-1_S13	0.820824	Duct
CGTGAATCAGTCGCTG-1_S13	0	Duct
CGTGCTTAGATCGCCC-1_S13	1.76217	Duct
CGTGCTTTCATCCTGC-1_S13	0.745581	Trunk
CTAACTTAGTCACGCC-1_S13	0	Duct
CTAAGTGGTTCTATCT-1_S13	0	Duct
CTAAGTGTCCCTCGAT-1_S13	0.511547	Duct
CTACCCAAGGCGTCCT-1_S13	0	Duct
CTACTATTCATTTGTC-1_S13	0.609526	Duct
CTAGACACAAGCGGAT-1_S13	1.80451	Trunk
CTATCTACAAGAGCTG-1_S13	0	Duct
CTCAGTCCAGAGAAAG-1_S13	1.60455	Duct
CTCAGTCGTGAGTAAT-1_S13	0.741932	Trunk
CTCATCGAGTGGACGT-1_S13	1.4438	EP
CTCATGCTCAAGAAAC-1_S13	0	EP
CTCATTAAGACTGTTC-1_S13	2.09345	Trunk
CTCATTAAGCTAGCCC-1_S13	0	Duct
CTCCTCCGTAGTATAG-1_S13	1.42549	Duct
CTCCTTTGTCTAGGCC-1_S13	0.952836	Duct
CTCCTTTTCAGGTAAA-1_S13	0	Duct
CTCTGGTCATCCAATG-1_S13	0.483569	Trunk
CTGAGGCGTACCCAGC-1_S13	0	Duct
CTGCAGGGTGGGACAT-1_S13	1.02285	Trunk
CTGCATCAGCCAAGTG-1_S13	0.853131	EP
CTGCATCAGCTGCCTG-1_S13	0.959249	Trunk
CTGCATCCAAATCCCA-1_S13	0	Duct
CTGCATCTCTCCCAAC-1_S13	1.05715	Duct
CTGCGAGGTACTCAAC-1_S13	2.07473	Trunk
CTGCGAGGTCGAAACG-1_S13	0	Duct
CTGGCAGCACTACGGC-1_S13	0.622688	Duct
CTGGCAGCAGAGTAAT-1_S13	0.262831	Duct
CTGGCAGTCCTTCTTC-1_S13	0	Duct
CTGGTCTCAGTTGTCA-1_S13	0.972981	Duct
CTGTACCAGCCATTCA-1_S13	1.24303	EP
CTGTAGATCAGACCTA-1_S13	0	Duct
CTGTCGTAGCAGAAAG-1_S13	1.86089	EP
CTGTGGGCAAGCACAG-1_S13	0	Trunk
CTGTGGGCACATAGCT-1_S13	0	Duct
CTGTGGGTCTAACACG-1_S13	0	Duct
CTGTGGGTCTATTCGT-1_S13	0.384971	Duct
CTTACCGTCATCAGTG-1_S13	0.312382	Duct
CTTCAATAGTTGAAGT-1_S13	0	Duct
CTTCCTTCACCATAAC-1_S13	1.75966	Duct
CTTCTAAAGATTAGCA-1_S13	0	EP
CTTCTAAGTATCGAAA-1_S13	1.30781	Trunk
CTTGAGACAAACTGCT-1_S13	0.671054	Duct
CTTGATTAGTGATAGT-1_S13	0	Duct
CTTTCAATCATGAAAG-1_S13	0	Duct
CTTTCGGAGACTAAGT-1_S13	0	Duct
GAAATGAAGTAAGACT-1_S13	0	Trunk
GAACACTGTTGGTACT-1_S13	0.467779	Trunk
GAACACTTCCAAGCCG-1_S13	0.622968	Trunk
GAACGTTAGGCGCTTC-1_S13	0.523065	Duct
GAACGTTCAAGGGCAT-1_S13	1.18823	Trunk
GAAGAATAGACCAGAC-1_S13	0	Duct
GAAGGACTCGGTCAGC-1_S13	0.983022	Duct
GAAGTAAAGATGAAGG-1_S13	0.759407	EP
GACATCATCTTCGGTC-1_S13	0.662428	Duct
GACCAATTCAGAACCT-1_S13	0.927244	Trunk
GACCCAGAGCGATGAC-1_S13	0.289443	Duct
GACCCTTCACTCACTC-1_S13	1.09609	Trunk
GACCGTGTCGTAGCTA-1_S13	0.980361	Duct
GACGCTGGTATCGGTT-1_S13	0.514668	Duct
GACTATGAGATGAATC-1_S13	0	EP
GACTCTCAGCGTCTGC-1_S13	1.39979	Duct
GACTGATAGAGTTGTA-1_S13	0.620017	Duct
GACTGATTCATTGTTC-1_S13	0.561012	Duct
GACTTCCCAGATACCT-1_S13	0.913614	Duct
GACTTCCGTTATGACC-1_S13	0	Trunk
GAGAAATCAGAATGTA-1_S13	0	Duct
GAGACCCAGACCATAA-1_S13	0	Duct
GAGAGGTGTTGTTGAC-1_S13	1.68856	Trunk
GAGCCTGAGCTAGCCC-1_S13	0	Duct
GAGCCTGGTCTGTAAC-1_S13	0	Duct
GAGCCTGGTTAGGAGC-1_S13	0	Duct
GAGCCTGTCCTACTGC-1_S13	0.770837	Duct
GAGCTGCCACGGCACT-1_S13	0	EP
GAGGCAATCCTAACAG-1_S13	0.749679	Duct
GAGGCCTAGTCAGAGC-1_S13	0.562308	Duct
GAGGCCTCATCCTTGC-1_S13	1.20959	Duct
GAGGGTACAATGTCTG-1_S13	1.00615	Trunk
GAGTCATCACTGAATC-1_S13	0.841324	Duct
GAGTCATGTACCGTCG-1_S13	0	Duct
GAGTGAGCATTGACAC-1_S13	0	Duct
GAGTTACAGCATGGGT-1_S13	0.600323	Duct
GAGTTACGTAACCCTA-1_S13	0	EP
GAGTTACGTCACTTAG-1_S13	1.22378	Duct
GAGTTACTCTGGTCAA-1_S13	1.93548	Trunk
GAGTTGTTCCGCTTAC-1_S13	1.05351	Trunk
GAGTTGTTCGACCATA-1_S13	0	Duct
GAGTTTGAGGTACTGG-1_S13	0.951151	EP
GATCACAGTACAACGG-1_S13	1.50514	Trunk
GATCATGGTAGTCCTA-1_S13	0	Duct
GATCCCTCACCTGTCT-1_S13	0	Trunk
GATGATCAGCAACTTC-1_S13	0	Duct
GATGATCGTTGCGGCT-1_S13	0	Duct
GATGCTAAGGACAACC-1_S13	0.833336	Duct
GATGTTGAGTAAGGGA-1_S13	0	Duct
GATGTTGGTTGCAACT-1_S13	0.748093	Duct
GATTCGATCTCCGAAA-1_S13	0.876438	Duct
GATTCTTAGCCGTTAT-1_S13	0	Duct
GATTCTTAGCGTACAG-1_S13	0	Duct
GATTTCTAGTGTTGAA-1_S13	0.808853	EP
GATTTCTGTACGTGAG-1_S13	0.802092	Trunk
GCACATAGTATGCTTG-1_S13	0.850818	Duct
GCACATATCGCGTTTC-1_S13	1.04024	Duct
GCACGGTCAGGATGAC-1_S13	0	Duct
GCACGTGTCTCCCTAG-1_S13	0	Duct
GCACTAACAAGTGGAC-1_S13	0	Duct
GCAGCTGCAGCACACC-1_S13	0	Duct
GCAGCTGGTGACACGA-1_S13	0	Duct
GCAGGCTAGATTGCGG-1_S13	0	Duct
GCAGGCTAGCGGTATG-1_S13	1.05509	Trunk
GCAGTTAGTAATGATG-1_S13	1.77806	Trunk
GCATCGGAGGATTTGA-1_S13	0	Duct
GCATCGGGTCGCACGT-1_S13	0	EP
GCATGATAGATGCCGA-1_S13	1.06616	EP
GCATGATGTCCTACAA-1_S13	1.41012	Trunk
GCATTAGCAATAGGGC-1_S13	1.3717	Trunk
GCCAGCACAGACAAGC-1_S13	0.579034	Duct
GCCAGCACATCGGTTA-1_S13	1.68666	EP
GCCAGCATCCCTCTCC-1_S13	0	Duct
GCCAGTGGTGATGGCA-1_S13	1.03088	Duct
GCCATGGCAGCATCTA-1_S13	0	Duct
GCCATTCTCAATCTCT-1_S13	0.726304	Duct
GCCCAGAAGAGGTGCT-1_S13	0	EP
GCCGATGAGCTGGTGA-1_S13	0	Duct
GCCGATGCACAAACGG-1_S13	0	Duct
GCCGTGACAGACAAAT-1_S13	0	Duct
GCCTGTTCATCATTTC-1_S13	0.527014	Trunk
GCCTGTTGTGACTGTT-1_S13	0	Trunk
GCGATCGCACGACGTC-1_S13	2.13409	Trunk
GCGATCGCATCACGGC-1_S13	0	Duct
GCGATCGGTGTAAACA-1_S13	0.834478	EP
GCGGAAACAGCTGTTA-1_S13	2.55522	Duct
GCGGATCCAGCAGTTT-1_S13	0	Duct
GCGTGCAAGGCATGCA-1_S13	0	Duct
GCGTGCATCAAAGACA-1_S13	1.55096	Trunk
GCTACCTCATTCATCT-1_S13	0.754048	Duct
GCTACCTGTCTGTAAC-1_S13	0.811904	Duct
GCTCAAAAGACCATAA-1_S13	0.725442	Duct
GCTCAAACAACGCATT-1_S13	0.838966	Duct
GCTCAAATCAAGCTGT-1_S13	0.431754	Duct
GCTCAAATCTTCTGTA-1_S13	1.00585	Duct
GCTGAATGTCGTCAGC-1_S13	1.06607	Duct
GCTGGGTCAAATTGCC-1_S13	0	Duct
GCTGGGTGTCACGTGC-1_S13	1.51941	Trunk
GCTGGGTGTGGATACG-1_S13	0	Duct
GCTTCACGTAGCTTGT-1_S13	2.31904	Trunk
GCTTTCGTCTAGAGCT-1_S13	1.04229	EP
GGAACCCTCATTCACT-1_S13	0	Duct
GGAAGTGCAAGTATCC-1_S13	0.372758	Duct
GGAATCTAGCCTCTTC-1_S13	0.518049	Duct
GGAATGGCAGCCTTCT-1_S13	0.982551	Duct
GGAGCAATCGGCATCG-1_S13	0.387296	Duct
GGAGGATCAATCAAGA-1_S13	0.902913	Duct
GGAGGTATCATTTCGT-1_S13	0	Duct
GGAGGTATCTCGTGAA-1_S13	0	Duct
GGATCTAAGCTAAGTA-1_S13	1.21091	Trunk
GGATCTAGTGGCGTAA-1_S13	2.04078	Trunk
GGATCTATCCGATCTC-1_S13	0.405682	Duct
GGCAGTCAGATGCTAA-1_S13	1.45421	Duct
GGCAGTCAGCACCTGC-1_S13	0	Trunk
GGCAGTCAGGCTTTCA-1_S13	0	Duct
GGCAGTCGTCAGACTT-1_S13	1.04845	Duct
GGCTGTGAGACCATTC-1_S13	0	Duct
GGCTGTGCAGTCGCTG-1_S13	0	Duct
GGCTTGGGTCGCACGT-1_S13	0	EP
GGCTTGGTCAACTGAC-1_S13	0	Duct
GGCTTTCTCCGAGCTG-1_S13	1.16636	EP
GGGAAGTAGTGCGTCC-1_S13	0	Trunk
GGGAGTAAGTGCTCAT-1_S13	0.510612	Duct
GGGCCATCACCCTAGG-1_S13	1.16267	EP
GGGCTACCAAGGATGC-1_S13	0.286917	Duct
GGGCTACGTTGGGAAC-1_S13	0.67439	Duct
GGGTAGATCAAGCGTT-1_S13	1.36798	Duct
GGGTATTAGCGATGGT-1_S13	0	Duct
GGGTGTCAGAGAGCGG-1_S13	1.18911	EP
GGGTTATGTAGAGATT-1_S13	0	Duct
GGTCTGGTCACAGAGG-1_S13	1.51091	Duct
GGTCTGGTCTTGCAGA-1_S13	0	Duct
GGTGAAGCAGGTTTAC-1_S13	0.610409	Trunk
GGTGAAGTCGCTTGAA-1_S13	1.77688	Trunk
GGTGGCTAGACTGGGT-1_S13	0	Duct
GGTTAACTCCTGGGTG-1_S13	0	Duct
GGTTGTAGTACTGAGG-1_S13	0.776498	EP
GTACAACCATACAGAA-1_S13	0	Duct
GTACAACGTGGATCGA-1_S13	0.732046	EP
GTACAGTAGAAGAGCA-1_S13	1.53442	Duct
GTACAGTAGCCTGAAG-1_S13	0.243521	Duct
GTACAGTCACTGGACC-1_S13	1.60473	Duct
GTACAGTGTTCCGCAG-1_S13	0.684024	Duct
GTAGAGGCAGAGGACT-1_S13	0	Duct
GTAGATCCAAGACCTT-1_S13	0	EP
GTAGATCTCAAGCTGT-1_S13	0.640837	Duct
GTAGATCTCGGTTCAA-1_S13	0.626638	EP
GTAGTACCAACTGCTA-1_S13	0	Duct
GTATTGGGTGAGTGAC-1_S13	0.318952	Duct
GTATTTCAGGACGGAG-1_S13	0	Duct
GTCAAGTAGTATTCCG-1_S13	0.650504	Duct
GTCAAGTCAATGGGTG-1_S13	1.11979	EP
GTCAGCGTCATCGCAA-1_S13	1.53014	Duct
GTCATCCTCATGCATG-1_S13	0.829821	Duct
GTCATCCTCATGGCCG-1_S13	0.521488	Duct
GTCATCCTCTTGTTAC-1_S13	0	Trunk
GTCATGAAGGGTTAAT-1_S13	0.580659	EP
GTCCCATTCGCCGAGT-1_S13	0	Trunk
GTCCTCATCTAGGCCG-1_S13	0.886338	Duct
GTCGAATGTTAATGAG-1_S13	0	Duct
GTCGCGAGTAGCGTAG-1_S13	1.42182	Trunk
GTCGTTCTCGAACACT-1_S13	0	Duct
GTCTACCGTACGATTC-1_S13	0.483164	EP
GTCTACCGTTGAAGTA-1_S13	1.16367	Trunk
GTCTACCTCTAGGAAA-1_S13	0.707343	Duct
GTCTCACAGTGACCTT-1_S13	0.879726	Trunk
GTCTTTACAGCACGAA-1_S13	0.422069	Duct
GTGAGCCGTCTGCATA-1_S13	0	Duct
GTGAGGAAGGTACATA-1_S13	1.79027	Trunk
GTGCACGCATGGGTTT-1_S13	0.959418	EP
GTGCGTGCAATCGTCA-1_S13	0.284387	Duct
GTGCTGGAGAGAACCC-1_S13	0	Duct
GTGCTGGAGCAAGCCA-1_S13	1.00692	Duct
GTGCTGGAGGTATAGT-1_S13	0.931978	EP
GTGCTGGTCACTTATC-1_S13	0.599853	Duct
GTGCTTCAGGGTACGT-1_S13	1.0172	Trunk
GTGCTTCTCTTGAGCA-1_S13	0	Trunk
GTGGAGACATACAGAA-1_S13	0.660658	Duct
GTGGGAACAGATCCTA-1_S13	0	Duct
GTGGGAATCTTCCAGC-1_S13	0	Duct
GTGTCCTTCCTTGAAG-1_S13	0	Duct
GTGTGATTCCATACTT-1_S13	1.56601	Duct
GTGTTCCCATTGAGGG-1_S13	1.83586	Trunk
GTTACGAAGTGAACAT-1_S13	1.66826	Trunk
GTTACGAGTTATTCCT-1_S13	1.28284	EP
GTTACGAGTTCCAGGC-1_S13	1.96425	Duct
GTTAGACAGAGGCGGA-1_S13	0	Duct
GTTAGTGAGGAAGTGA-1_S13	1.15945	Trunk
GTTATGGGTTTACCAG-1_S13	0.584604	Duct
GTTCCGTAGGATACAT-1_S13	0	Duct
GTTGAACCAGTAACAA-1_S13	1.83646	Trunk
GTTGCGGCACCATTCC-1_S13	0.615487	Trunk
GTTGCTCAGTGCTACT-1_S13	1.92129	Trunk
GTTGTGACACCTTCCA-1_S13	0	Trunk
GTTGTGACAGACCAGA-1_S13	1.69307	Trunk
GTTGTGACAGCTGGTC-1_S13	0	Duct
GTTTACTGTGTTATCG-1_S13	0	Duct
TAACGACGTCCATCTC-1_S13	2.21879	Trunk
TAACGACGTGAATATG-1_S13	1.05353	Duct
TAACGACGTTCATCGA-1_S13	0	Duct
TAACGACTCTGGCCTT-1_S13	0.511573	Duct
TAACTTCGTAGGTACG-1_S13	0	Trunk
TAAGCCATCTCTATGT-1_S13	0.543287	Duct
TAAGCGTCAAGTGTCT-1_S13	0.733478	Duct
TAAGCGTGTCTTCAAG-1_S13	0	Duct
TAAGTCGGTAGTCGTT-1_S13	0.613655	Duct
TAATTCCAGGAGATAG-1_S13	0.899064	Duct
TAATTCCGTTCTCCCA-1_S13	1.2804	Duct
TACAACGTCGCCACTT-1_S13	1.009	Duct
TACCCGTTCTTGATTC-1_S13	2.19388	Trunk
TACCGGGTCAGTAGGG-1_S13	0.968921	Duct
TACCGGGTCGATTGAC-1_S13	1.42424	Duct
TACCTGCCATATCTGG-1_S13	0	Duct
TACCTGCGTTCGCGTG-1_S13	0	Duct
TACGCTCAGACCATTC-1_S13	1.23114	Trunk
TACGGGCAGAAGGGAT-1_S13	1.37066	Trunk
TACTGCCCAGGCGAAT-1_S13	0	Duct
TACTTGTCAGACCTGC-1_S13	0.895135	Duct
TAGACCAAGTTGCATC-1_S13	2.48512	Trunk
TAGAGTCAGTCTGGAG-1_S13	0	Duct
TAGGGTTTCAGGTAAA-1_S13	0.572222	Duct
TAGGTTGCAAGCTGTT-1_S13	0	Duct
TATACCTAGGTGCGAT-1_S13	0.636575	Duct
TATATCCCAGTAGAAT-1_S13	0	Duct
TATCAGGTCTGGCTGG-1_S13	0.939177	Duct
TATCCTATCATCTATC-1_S13	0.488946	Trunk
TATCTGTCATGTTCAG-1_S13	1.21124	Trunk
TATGTTCCACATAACC-1_S13	1.00659	Duct
TATGTTCTCTGTGTGA-1_S13	0	Duct
TATTGCTAGTAAGGGA-1_S13	0	Duct
TATTGCTCAGAGAATT-1_S13	2.02471	Trunk
TATTGCTCATGCCGGT-1_S13	0	Duct
TATTGGGAGTGATAAC-1_S13	0	Duct
TATTGGGGTGTTCATG-1_S13	0.842476	Trunk
TCAAGCACACAACGAG-1_S13	0.582014	EP
TCAAGCAGTGTTAAAG-1_S13	0	Duct
TCAATCTGTGCTGCAC-1_S13	0.795449	Duct
TCAATTCCACGGTGTC-1_S13	0	Trunk
TCAATTCGTTGCATTG-1_S13	0	Duct
TCACAAGTCCCGTTGT-1_S13	0.991473	EP
TCACACCCAAATTGGA-1_S13	2.23007	Trunk
TCAGCAATCTGCGATA-1_S13	0	Duct
TCAGGTACATCCGCGA-1_S13	0	Duct
TCAGTGAAGCTAGAGC-1_S13	2.1085	Trunk
TCATATCTCCCAAGTA-1_S13	1.48051	Duct
TCATCCGTCTGGTTGA-1_S13	0.616113	Duct
TCATGCCAGGATACGC-1_S13	0	Duct
TCATGCCCATCTCCCA-1_S13	0	Duct
TCATGGACACCGGCTA-1_S13	0	Duct
TCATGTTAGGGCAGAG-1_S13	0.8585	Duct
TCATGTTGTACAATAG-1_S13	0	Duct
TCATTACTCCGTAATG-1_S13	1.31549	Duct
TCATTACTCGACATCA-1_S13	1.38172	Trunk
TCATTGTTCATAAGGA-1_S13	0	Duct
TCATTGTTCGCCAATA-1_S13	1.08937	EP
TCATTTGTCGAACACT-1_S13	1.31501	Trunk
TCCACCACAGAGTAAT-1_S13	1.10483	Trunk
TCCAGAAGTACAGTCT-1_S13	0	Duct
TCCAGAAGTTGGGCCT-1_S13	1.51068	Trunk
TCCATCGAGGGTCACA-1_S13	0.709016	Duct
TCCATGCAGATCGCCC-1_S13	0.894508	EP
TCCATGCTCTTCCAGC-1_S13	0	Duct
TCCCACAGTCACAGTT-1_S13	0.767946	Duct
TCCCATGTCGCTAAAC-1_S13	1.05715	Duct
TCCTAATGTCTCGACG-1_S13	0.872001	Duct
TCCTCCCGTACCCGAC-1_S13	0.696464	Duct
TCCTCGACAATAGTCC-1_S13	0	Duct
TCCTCTTAGCCGTTGC-1_S13	0.368877	Trunk
TCCTCTTGTGGGTTGA-1_S13	0.628285	Duct
TCCTCTTTCTAGATCG-1_S13	0	Duct
TCCTGCAGTAAGGCCA-1_S13	0	EP
TCCTGCAGTTATAGCC-1_S13	0	Duct
TCGAAGTAGTCCTGTA-1_S13	2.04134	Trunk
TCGACCTCATCCGATA-1_S13	0	Duct
TCGACGGCATGCACTA-1_S13	0.36162	Duct
TCGATTTCATGATCTG-1_S13	1.31631	Trunk
TCGATTTGTCATATGC-1_S13	0	Duct
TCGCACTGTCCTCCTA-1_S13	0	Duct
TCGCTCACAAGTTCCA-1_S13	0	Trunk
TCGGATAAGGCATGGT-1_S13	0.856079	Trunk
TCGGATATCAAGAATG-1_S13	0.511208	Duct
TCGGGACCACTGCATA-1_S13	0	Trunk
TCGGGCACAAGAATGT-1_S13	0	Duct
TCGGGCATCTGCTAGA-1_S13	1.2297	Duct
TCGGGTGGTGATGTAA-1_S13	0.75222	Duct
TCGTCCAAGGTTACCT-1_S13	0	Duct
TCGTGCTCATGTCAGT-1_S13	1.23866	Trunk
TCGTGCTTCGGACTGC-1_S13	0	Duct
TCGTGGGCAATCGCCG-1_S13	0.962858	Duct
TCTCACGAGAGAGCAA-1_S13	0	Duct
TCTCAGCCAAATACAG-1_S13	1.77715	Trunk
TCTCAGCCAAGGTCGA-1_S13	0.775928	EP
TCTGGCTAGAGTATAC-1_S13	1.79972	Duct
TCTGGCTGTGCTCTCT-1_S13	0	Duct
TCTTAGTAGTGAACAT-1_S13	2.23168	Trunk
TCTTAGTCAAATAGCA-1_S13	0	Trunk
TCTTAGTGTGCCCGTA-1_S13	1.94339	Trunk
TCTTTGACAACTGATC-1_S13	0.787368	Duct
TGAACGTAGAGCATAT-1_S13	1.0767	Trunk
TGAATGCGTAGCTTTG-1_S13	0.680035	Duct
TGACAGTAGTTAGTGA-1_S13	2.22429	Trunk
TGACCCTTCTGCGAGC-1_S13	0.491438	Duct
TGACGCGGTTCTGAGT-1_S13	0	Duct
TGACGCGTCCGATAAC-1_S13	2.62695	Trunk
TGAGACTCATGCCGGT-1_S13	0.645719	Trunk
TGAGACTGTCGCACGT-1_S13	1.89094	Duct
TGAGCATTCCTTACCG-1_S13	0	Duct
TGAGGAGTCAGACTGT-1_S13	0	Trunk
TGAGGTTTCCGCAAAT-1_S13	1.2934	Duct
TGAGGTTTCCGTAGGC-1_S13	0.966325	Duct
TGATCAGAGCAGCCCT-1_S13	2.4365	Trunk
TGATCAGCAGAGATTA-1_S13	1.77539	Trunk
TGATCAGGTTGCTCAA-1_S13	0.812391	Duct
TGATCTTGTGGTCCCA-1_S13	0	Duct
TGATGCAAGCGTGTTT-1_S13	0.842301	Trunk
TGATGCATCCAAATGC-1_S13	1.16473	Trunk
TGATGGTAGGATTCCT-1_S13	0	EP
TGATGGTGTGCGGCTT-1_S13	0	Trunk
TGATTTCCAACCCTCT-1_S13	0	Duct
TGATTTCGTCTGTAGT-1_S13	0	Duct
TGCAGGCCAAAGAGTT-1_S13	0.631257	Duct
TGCAGGCTCGAAGGAC-1_S13	2.5602	Trunk
TGCATCCTCATGCCAA-1_S13	0	Duct
TGCATCCTCCAGTACA-1_S13	1.56042	Trunk
TGCATGATCTACTCAT-1_S13	0	Duct
TGCCGAGCACTCACTC-1_S13	0	Duct
TGCGACGGTTCCACAA-1_S13	0	Duct
TGCGGCATCGGTCTAA-1_S13	1.46929	Trunk
TGCGGGTCACCGTACG-1_S13	0.385392	Duct
TGCTCGTCATGGGATG-1_S13	0.217046	Duct
TGCTGAAGTAACGGTG-1_S13	0.250152	Duct
TGCTTCGTCGGTGCAC-1_S13	0	Duct
TGGATGTAGACCTCCG-1_S13	0	Duct
TGGATGTGTGGAGGTT-1_S13	0	Trunk
TGGCGTGGTAACACCT-1_S13	0	Duct
TGGGAAGTCGTTCAGA-1_S13	2.35729	Trunk
TGGGAGAGTCCCAAAT-1_S13	1.80175	Trunk
TGGGCGTAGACCATTC-1_S13	0.388255	Duct
TGGGCGTTCTTCTTCC-1_S13	0.627328	Duct
TGTAACGAGGTTCACT-1_S13	0.999161	Duct
TGTAACGAGTATTAGG-1_S13	0	Duct
TGTAACGTCCGACAGC-1_S13	0	Trunk
[truncated: 1,855 more rows]

[truncated: 10 more sheets: Fig 5e, Fig 6b, Fig 6h, Supp Fig 1a, Supp Fig 1i, Supp Fig 3b, Supp Fig 4a, Supp Fig 6b, Supp Fig 7e, Supp Fig 7h]
